# Supplementary material for: Trichalcogenasupersumanenes and its concave-convex supramolecular assembly with fullerenes
Source: Nat Commun. 2023 Jun 10;14:3446. doi: 10.1038/s41467-023-39086-0 (PMC10257710; doi:10.1038/s41467-023-39086-0)
Supplement: Supplementary file 4 — Supplementary Data 1 [file 41467_2023_39086_MOESM4_ESM.zip]

Archive with 16 entries (12 files):
- 1a/
- 1a/1a.cif
- 1a/1a_cifreport.pdf
- 1a/1a_tables.html
- 1a-Me@C60/
- 1a-Me@C60/1a-Me@C60.cif
- 1a-Me@C60/1a-Me@C60_cifreport.pdf
- 1a-Me@C60/1a-Me@C60_tables.html
- 1a-Me@C70/
- 1a-Me@C70/1a-Me@C70.cif
- 1a-Me@C70/1a-Me@C70_cifreport.pdf
- 1a-Me@C70/1a-Me@C70_tables.html
- 1b/
- 1b/1b.cif
- 1b/1b_cifreport.pdf
- 1b/1b_tables.html
