# Supplementary material for: Trichalcogenasupersumanenes and its concave-convex supramolecular assembly with fullerenes
Source: Nat Commun. 2023 Jun 10;14:3446. doi: 10.1038/s41467-023-39086-0 (PMC10257710; doi:10.1038/s41467-023-39086-0)
Supplement: Supplementary file 4 — Supplementary Data 1 [file 41467_2023_39086_MOESM4_ESM.zip › 1a/1a.cif]

data_z
_audit_creation_date               2023-01-04
_audit_creation_method
;
Olex2 1.5
(compiled 2022.04.07 svn.rca3783a0 for OlexSys, GUI svn.r6498)
;
_shelx_SHELXL_version_number       '2019/2'
_audit_contact_author_address      ?
_audit_contact_author_email        ?
_audit_contact_author_name         ''
_audit_contact_author_phone        ?
_publ_contact_author_id_orcid      ?
_publ_section_references
;
Dolomanov, O.V., Bourhis, L.J., Gildea, R.J, Howard, J.A.K. & Puschmann, H.
 (2009), J. Appl. Cryst. 42, 339-341.

Sheldrick, G.M. (2015). Acta Cryst. A71, 3-8.

Sheldrick, G.M. (2015). Acta Cryst. C71, 3-8.
;
_chemical_name_common              ?
_chemical_name_systematic          ?
_chemical_formula_moiety           'C69 H60 S3, C1 H1 Cl3'
_chemical_formula_sum              'C70 H61 Cl3 S3'
_chemical_formula_weight           1104.71
_chemical_melting_point            ?
loop_
  _atom_type_symbol
  _atom_type_description
  _atom_type_scat_dispersion_real
  _atom_type_scat_dispersion_imag
  _atom_type_scat_source
 'C' 'C' 0.0181 0.0091 'International Tables Vol C Tables 4.2.6.8 and 6.1.1.4'
 'H' 'H' 0.0000 0.0000 'International Tables Vol C Tables 4.2.6.8 and 6.1.1.4'
 'Cl' 'Cl' 0.3639 0.7018 'International Tables Vol C Tables 4.2.6.8 and 6.1.1.4'
 'S' 'S' 0.3331 0.5567 'International Tables Vol C Tables 4.2.6.8 and 6.1.1.4'

_shelx_space_group_comment
;
The symmetry employed for this shelxl refinement is uniquely defined
by the following loop, which should always be used as a source of
symmetry information in preference to the above space-group names.
They are only intended as comments.
;
_space_group_crystal_system        'monoclinic'
_space_group_IT_number             14
_space_group_name_H-M_alt          'P 1 21/c 1'
_space_group_name_Hall             '-P 2ybc'
loop_
  _space_group_symop_operation_xyz
 'x, y, z'
 '-x, y+1/2, -z+1/2'
 '-x, -y, -z'
 'x, -y-1/2, z-1/2'

_cell_length_a                     25.7504(12)
_cell_length_b                     23.7050(11)
_cell_length_c                     29.4867(13)
_cell_angle_alpha                  90
_cell_angle_beta                   112.839(2)
_cell_angle_gamma                  90
_cell_volume                       16587.9(13)
_cell_formula_units_Z              12
_cell_measurement_reflns_used      9696
_cell_measurement_temperature      153.00
_cell_measurement_theta_max        68.330
_cell_measurement_theta_min        3.252
_shelx_estimated_absorpt_T_max     0.761
_shelx_estimated_absorpt_T_min     0.391
_exptl_absorpt_coefficient_mu      2.891
_exptl_absorpt_correction_T_max    0.7531
_exptl_absorpt_correction_T_min    0.6008
_exptl_absorpt_correction_type     multi-scan
_exptl_absorpt_process_details
;
SADABS-2016/2 (Bruker,2016/2) was used for absorption correction.
wR2(int) was 0.0884 before and 0.0557 after correction.
The Ratio of minimum to maximum transmission is 0.7978.
The \l/2 correction factor is Not present.
;
_exptl_absorpt_special_details     ?
_exptl_crystal_colour              'clear light yellow'
_exptl_crystal_colour_lustre       clear
_exptl_crystal_colour_modifier     light
_exptl_crystal_colour_primary      yellow
_exptl_crystal_density_diffrn      1.327
_exptl_crystal_density_meas        ?
_exptl_crystal_density_method      ?
_exptl_crystal_description         block
_exptl_crystal_F_000               6960
_exptl_crystal_size_max            0.4
_exptl_crystal_size_mid            0.2
_exptl_crystal_size_min            0.1
_exptl_transmission_factor_max     ?
_exptl_transmission_factor_min     ?
_diffrn_reflns_av_R_equivalents    0.0516
_diffrn_reflns_av_unetI/netI       0.0251
_diffrn_reflns_Laue_measured_fraction_full  0.998
_diffrn_reflns_Laue_measured_fraction_max  0.995
_diffrn_reflns_limit_h_max         30
_diffrn_reflns_limit_h_min         -31
_diffrn_reflns_limit_k_max         28
_diffrn_reflns_limit_k_min         -28
_diffrn_reflns_limit_l_max         35
_diffrn_reflns_limit_l_min         -35
_diffrn_reflns_number              259572
_diffrn_reflns_point_group_measured_fraction_full  0.998
_diffrn_reflns_point_group_measured_fraction_max  0.995
_diffrn_reflns_theta_full          67.679
_diffrn_reflns_theta_max           68.349
_diffrn_reflns_theta_min           2.473
_diffrn_ambient_temperature        153.00
_diffrn_detector_area_resol_mean   ?
_diffrn_measured_fraction_theta_full  0.998
_diffrn_measured_fraction_theta_max  0.995
_diffrn_measurement_device_type    'Bruker APEX-II CCD'
_diffrn_measurement_method         '\f and \w scans'
_diffrn_radiation_type             CuK\a
_diffrn_radiation_wavelength       1.54178
_diffrn_source                     ?
_diffrn_source_current             50.0
_diffrn_source_power               2.5
_diffrn_source_voltage             50.0
_diffrn_standards_number           0
_reflns_Friedel_coverage           0.000
_reflns_Friedel_fraction_full      .
_reflns_Friedel_fraction_max       .
_reflns_number_gt                  26370
_reflns_number_total               30313
_reflns_special_details
;
 Reflections were merged by SHELXL according to the crystal
 class for the calculation of statistics and refinement.
 
 Structure factors included contributions from the .fab file.
 
 _reflns_Friedel_fraction is defined as the number of unique
 Friedel pairs measured divided by the number that would be
 possible theoretically, ignoring centric projections and
 systematic absences.
;
_reflns_threshold_expression       'I > 2\s(I)'
_computing_cell_refinement         'SAINT V8.40A (Bruker, 2019)'
_computing_data_collection         ?
_computing_data_reduction          'SAINT V8.40A (Bruker, 2019)'
_computing_molecular_graphics      'Olex2 1.5 (Dolomanov et al., 2009)'
_computing_publication_material    'Olex2 1.5 (Dolomanov et al., 2009)'
_computing_structure_refinement    'SHELXL 2019/2 (Sheldrick, 2015)'
_computing_structure_solution      'SHELXT 2018/2 (Sheldrick, 2018)'
_refine_diff_density_max           1.663
_refine_diff_density_min           -0.709
_refine_diff_density_rms           0.059
_refine_ls_extinction_coef         .
_refine_ls_extinction_method       none
_refine_ls_goodness_of_fit_ref     1.055
_refine_ls_hydrogen_treatment      constr
_refine_ls_matrix_type             full
_refine_ls_number_parameters       2291
_refine_ls_number_reflns           30313
_refine_ls_number_restraints       717
_refine_ls_R_factor_all            0.0546
_refine_ls_R_factor_gt             0.0480
_refine_ls_restrained_S_all        1.276
_refine_ls_shift/su_max            0.001
_refine_ls_shift/su_mean           0.000
_refine_ls_structure_factor_coef   Fsqd
_refine_ls_weighting_details      
 'w=1/[\s^2^(Fo^2^)+(0.0873P)^2^+8.0015P] where P=(Fo^2^+2Fc^2^)/3'
_refine_ls_weighting_scheme        calc
_refine_ls_wR_factor_gt            0.1365
_refine_ls_wR_factor_ref           0.1428
_refine_special_details            ?
_olex2_refinement_description
;
1. Fixed Uiso
 At 1.2 times of:
  All C(H) groups, All C(H,H) groups, All C(H,H,H,H) groups
 At 1.5 times of:
  All C(H,H,H) groups
2. Restrained distances
 C171-C205
 2.52 with sigma of 0.01
 C37-C171
 1.54 with sigma of 0.01
 C185-C171
 1.54 with sigma of 0.01
 C185-C171 = C185-C205
 2.52 with sigma of 0.01
 C210-C205
 1.54 with sigma of 0.01
 C205-C185
 1.54 with sigma of 0.01
 C185-C210 \\sim C185-C1A
 with sigma of 0.04
 C185-C205 \\sim C185-C211
 with sigma of 0.02
 C205-C210 \\sim C211-C1A
 with sigma of 0.02
 Cl3-C207 \\sim Cl3A-C212
 with sigma of 0.02
 Cl1-C207 \\sim Cl1A-C212
 with sigma of 0.02
 Cl8-Cl3 \\sim Cl8A-Cl3A
 with sigma of 0.04
 Cl1-Cl8 \\sim Cl1A-Cl8A
 with sigma of 0.04
 Cl1-Cl3 \\sim Cl1A-Cl3A
 with sigma of 0.04
 Cl8-C207 \\sim Cl8A-C212
 with sigma of 0.02
 Cl6-C51 \\sim Cl6-C51A
 with sigma of 0.02
 Cl9-C51 \\sim Cl9A-C51A
 with sigma of 0.02
 Cl6-Cl5 \\sim Cl6-Cl5A
 with sigma of 0.04
 Cl9-Cl5 \\sim Cl9A-Cl5A
 with sigma of 0.04
 Cl6-Cl9 \\sim Cl6-Cl9A
 with sigma of 0.04
 Cl5-C51 \\sim Cl5A-C51A
 with sigma of 0.02
 Cl4-Cl2 \\sim Cl4A-Cl2A
 with sigma of 0.04
 Cl4-C101 \\sim Cl4A-C213
 with sigma of 0.02
 Cl7-Cl2 \\sim Cl7A-Cl2A
 with sigma of 0.04
 Cl4-Cl7 \\sim Cl4A-Cl7A
 with sigma of 0.04
 Cl7-C101 \\sim Cl7A-C213
 with sigma of 0.02
 Cl2-C101 \\sim Cl2A-C213
 with sigma of 0.02
 C21-C103 \\sim C21-C214
 with sigma of 0.04
 C25-C103 \\sim C25A-C214
 with sigma of 0.02
 C21-C25 \\sim C21-C25A
 with sigma of 0.02
 C63-C19 \\sim C63-C19A
 with sigma of 0.02
 C167-C189 \\sim C215-C1B
 with sigma of 0.02
 C63-C167 \\sim C63-C215
 with sigma of 0.04
 C19-C189 \\sim C19A-C1B
 with sigma of 0.04
 C63-C19 \\sim C19-C167 \\sim C189-C167 \\sim C49-C189
 with sigma of 0.02
 C167-C49 \\sim C215-C49A
 with sigma of 0.04
 C19-C167 \\sim C19A-C215
 with sigma of 0.02
 C189-C49 \\sim C1B-C49A
 with sigma of 0.02
 C187-C209 \\sim C216-C1C
 with sigma of 0.02
 C157-C209 \\sim C157-C1C
 with sigma of 0.04
 C157-C187 \\sim C157-C216
 with sigma of 0.02
 C85-C201 \\sim C85-C217
 with sigma of 0.04
 C47-C201 \\sim C47A-C217
 with sigma of 0.02
 C85-C47 \\sim C85-C47A
 with sigma of 0.02
3. Rigid bond restraints
 C185, C205, C210, C211, C1A
 with sigma for 1-2 distances of 0.01 and sigma for 1-3 distances of 0.01
 C207, Cl1, Cl8, Cl3, Cl3A, C212, Cl1A, Cl8A
 with sigma for 1-2 distances of 0.01 and sigma for 1-3 distances of 0.01
 C51A, Cl6, C51, Cl9, Cl5, Cl9A, Cl5A
 with sigma for 1-2 distances of 0.01 and sigma for 1-3 distances of 0.01
 C101, Cl4, Cl7, Cl2, C213, Cl4A, Cl7A, Cl2A
 with sigma for 1-2 distances of 0.01 and sigma for 1-3 distances of 0.01
 C149, C21, C25, C103, C25A, C214
 with sigma for 1-2 distances of 0.01 and sigma for 1-3 distances of 0.01
 C19, C167, C189, C49, C19A, C215, C1B, C49A
 with sigma for 1-2 distances of 0.01 and sigma for 1-3 distances of 0.01
 C157, C187, C209, C216, C1C
 with sigma for 1-2 distances of 0.01 and sigma for 1-3 distances of 0.01
 C85, C47, C201, C217, C47A
 with sigma for 1-2 distances of 0.01 and sigma for 1-3 distances of 0.01
4. Uiso/Uaniso restraints and constraints
C185 \\sim C205 \\sim C210 \\sim C211 \\sim C1A: within 2A with sigma of 0.04
and sigma for terminal atoms of 0.08 within 2A
Cl3A \\sim C212 \\sim Cl1A \\sim Cl8A \\sim C207 \\sim Cl1 \\sim Cl8 \\sim Cl3:
within 2A with sigma of 0.04 and sigma for terminal atoms of 0.08 within 2A
C51A \\sim Cl6 \\sim C51 \\sim Cl9 \\sim Cl5 \\sim Cl9A \\sim Cl5A: within 2A
with sigma of 0.04 and sigma for terminal atoms of 0.08 within 2A
C101 \\sim Cl4 \\sim Cl7 \\sim Cl2 \\sim C213 \\sim Cl4A \\sim Cl7A \\sim Cl2A:
within 2A with sigma of 0.04 and sigma for terminal atoms of 0.08 within 2A
C25 \\sim C25A \\sim C214 \\sim C103 \\sim C149 \\sim C21: within 2A with sigma
of 0.04 and sigma for terminal atoms of 0.08 within 2A
C19 \\sim C167 \\sim C189 \\sim C49 \\sim C19A \\sim C215 \\sim C1B \\sim C49A:
within 2A with sigma of 0.04 and sigma for terminal atoms of 0.08 within 2A
C157 \\sim C187 \\sim C209 \\sim C216 \\sim C1C: within 2A with sigma of 0.04
and sigma for terminal atoms of 0.08 within 2A
C47 \\sim C201 \\sim C217 \\sim C47A \\sim C85: within 2A with sigma of 0.04
and sigma for terminal atoms of 0.08 within 2A
Uanis(C171) \\sim Ueq, Uanis(C185) \\sim Ueq, Uanis(C205) \\sim Ueq,
Uanis(C210) \\sim Ueq, Uanis(C211) \\sim Ueq, Uanis(C1A) \\sim Ueq: with sigma
of 0.005 and sigma for terminal atoms of 0.01
5. Others
 Sof(H18G)=Sof(H18H)=Sof(C211)=Sof(H21P)=Sof(H21Q)=Sof(C1A)=Sof(H1AA)=
 Sof(H1AB)=Sof(H1AC)=1-FVAR(1)
 Sof(H18E)=Sof(H18F)=Sof(C205)=Sof(H20G)=Sof(H20H)=Sof(C210)=Sof(H21M)=
 Sof(H21N)=Sof(H21O)=FVAR(1)
 Sof(C212)=Sof(H212)=Sof(Cl3A)=Sof(Cl1A)=Sof(Cl8A)=1-FVAR(2)
 Sof(Cl1)=Sof(Cl8)=Sof(Cl3)=Sof(C207)=Sof(H207)=FVAR(2)
 Sof(C51A)=Sof(H51A)=Sof(Cl9A)=Sof(Cl5A)=1-FVAR(3)
 Sof(Cl9)=Sof(Cl5)=Sof(C51)=Sof(H51)=FVAR(3)
 Sof(C213)=Sof(H213)=Sof(Cl4A)=Sof(Cl7A)=Sof(Cl2A)=1-FVAR(4)
 Sof(Cl4)=Sof(Cl7)=Sof(Cl2)=Sof(C101)=Sof(H101)=FVAR(4)
 Sof(H21C)=Sof(H21D)=Sof(C25A)=Sof(H25C)=Sof(H25D)=Sof(C214)=Sof(H21E)=
 Sof(H21F)=Sof(H21G)=1-FVAR(5)
 Sof(H21A)=Sof(H21B)=Sof(C25)=Sof(H25A)=Sof(H25B)=Sof(C103)=Sof(H10A)=
 Sof(H10B)=Sof(H10C)=FVAR(5)
 Sof(C19A)=Sof(H19F)=Sof(H19G)=Sof(C215)=Sof(H21H)=Sof(H21I)=Sof(C1B)=
 Sof(H1BA)=Sof(H1BB)=Sof(C49A)=Sof(H49D)=Sof(H49E)=Sof(H49F)=1-FVAR(6)
 Sof(C19)=Sof(H19A)=Sof(H19B)=Sof(C167)=Sof(H16A)=Sof(H16B)=Sof(C189)=
 Sof(H18C)=Sof(H18D)=Sof(C49)=Sof(H49A)=Sof(H49B)=Sof(H49C)=FVAR(6)
 Sof(H15G)=Sof(H15H)=Sof(C216)=Sof(H21R)=Sof(H21S)=Sof(C1C)=Sof(H1CA)=
 Sof(H1CB)=Sof(H1CC)=1-FVAR(7)
 Sof(H15E)=Sof(H15F)=Sof(C187)=Sof(H18K)=Sof(H18L)=Sof(C209)=Sof(H20I)=
 Sof(H20J)=Sof(H20K)=FVAR(7)
 Sof(H85C)=Sof(H85D)=Sof(C217)=Sof(H21J)=Sof(H21K)=Sof(H21L)=Sof(C47A)=
 Sof(H47C)=Sof(H47D)=1-FVAR(8)
 Sof(H85A)=Sof(H85B)=Sof(C47)=Sof(H47A)=Sof(H47B)=Sof(C201)=Sof(H20A)=
 Sof(H20B)=Sof(H20C)=FVAR(8)
6.a Ternary CH refined with riding coordinates:
 C101(H101), C51(H51), C207(H207), C212(H212), C51A(H51A), C213(H213)
6.b Secondary CH2 refined with riding coordinates:
 C129(H12A,H12B), C65(H65A,H65B), C131(H13A,H13B), C67(H67A,H67B), C17(H17G,
 H17H), C137(H13C,H13D), C69(H69A,H69B), C35(H35A,H35B), C141(H14G,H14H),
 C71(H71A,H71B), C143(H14A,H14B), C9(H9A,H9B), C145(H14C,H14D), C73(H73A,H73B),
 C147(H14I,H14J), C149(H14E,H14F), C75(H75A,H75B), C151(H15A,H15B), C19(H19A,
 H19B), C153(H15C,H15D), C77(H77A,H77B), C39(H39A,H39B), C157(H15E,H15F),
 C157(H15G,H15H), C79(H79A,H79B), C159(H15I,H15J), C5(H5A,H5B), C161(H16C,H16D),
  C81(H81A,H81B), C41(H41A,H41B), C165(H16H,H16I), C83(H83A,H83B), C167(H16A,
 H16B), C21(H21A,H21B), C21(H21C,H21D), C85(H85A,H85B), C85(H85C,H85D),
 C43(H43A,H43B), C173(H17C,H17D), C175(H17A,H17B), C11(H11A,H11B), C89(H89A,
 H89B), C179(H17L,H17M), C45(H45A,H45B), C181(H18I,H18J), C91(H91A,H91B),
 C183(H18A,H18B), C23(H23A,H23B), C93(H93A,H93B), C189(H18C,H18D), C199(H19K,
 H19L), C171(H17E,H17F), C185(H18E,H18F), C185(H18G,H18H), C205(H20G,H20H),
 C211(H21P,H21Q), C25(H25A,H25B), C25A(H25C,H25D), C19A(H19F,H19G), C215(H21H,
 H21I), C1B(H1BA,H1BB), C187(H18K,H18L), C216(H21R,H21S), C47(H47A,H47B),
 C47A(H47C,H47D)
6.c Aromatic/amide H refined with riding coordinates:
 C120(H120), C146(H146), C160(H160), C178(H178), C184(H184), C190(H190),
 C196(H196), C200(H200), C202(H202), C204(H204), C13(H13), C109(H109), C29(H29),
  C117(H117), C119(H119), C127(H127), C135(H135), C139(H139)
6.d Idealised Me refined as rotating group:
 C163(H16E,H16F,H16G), C169(H16J,H16K,H16L), C87(H87A,H87B,H87C), C177(H17I,
 H17J,H17K), C95(H95A,H95B,H95C), C191(H19H,H19I,H19J), C3(H3A,H3B,H3C),
 C193(H19C,H19D,H19E), C97(H97A,H97B,H97C), C195(H19M,H19N,H19O), C49(H49A,H49B,
 H49C), C197(H19P,H19Q,H19R), C99(H99A,H99B,H99C), C203(H20D,H20E,H20F),
 C210(H21M,H21N,H21O), C1A(H1AA,H1AB,H1AC), C103(H10A,H10B,H10C), C214(H21E,
 H21F,H21G), C49A(H49D,H49E,H49F), C209(H20I,H20J,H20K), C1C(H1CA,H1CB,H1CC),
 C201(H20A,H20B,H20C), C217(H21J,H21K,H21L)
;
_atom_sites_solution_hydrogens     geom
_atom_sites_solution_primary       dual
_atom_sites_solution_secondary     ?
loop_
  _atom_site_label
  _atom_site_type_symbol
  _atom_site_fract_x
  _atom_site_fract_y
  _atom_site_fract_z
  _atom_site_U_iso_or_equiv
  _atom_site_adp_type
  _atom_site_occupancy
  _atom_site_site_symmetry_order
  _atom_site_calc_flag
  _atom_site_refinement_flags_posn
  _atom_site_refinement_flags_adp
  _atom_site_refinement_flags_occupancy
  _atom_site_disorder_assembly
  _atom_site_disorder_group
 S1 S 0.48969(2) 0.06577(2) 0.52366(2) 0.02827(10) Uani 1 1 d . . . . .
 S4 S 0.01827(2) 0.21255(2) 0.58386(2) 0.02969(11) Uani 1 1 d . . . . .
 S6 S 0.33584(2) 0.27913(2) 0.71832(2) 0.03081(11) Uani 1 1 d . . . . .
 S8 S -0.34050(2) 0.27785(2) 0.36538(2) 0.03137(11) Uani 1 1 d . . . . .
 S9 S -0.17706(2) 0.07885(2) 0.16664(2) 0.03231(11) Uani 1 1 d . . . . .
 S5 S -0.08282(2) -0.02843(2) 0.50486(2) 0.03274(11) Uani 1 1 d . . . . .
 S3 S 0.23597(2) 0.54916(2) 0.70812(2) 0.03354(11) Uani 1 1 d . . . . .
 S7 S 0.57078(2) -0.04162(2) 0.86236(2) 0.03613(12) Uani 1 1 d . . . . .
 S2 S 0.16308(2) 0.42000(2) 0.37614(2) 0.03771(12) Uani 1 1 d . . . . .
 Cl1 Cl 0.4294(3) 0.0637(2) 0.6373(2) 0.0496(9) Uani 0.488(10) 1 d D U P A 1
 Cl4 Cl 0.23146(19) -0.0589(2) 0.72179(16) 0.0595(7) Uani 0.640(8) 1 d D U P B
 1
 Cl6 Cl 0.05058(4) 0.36723(3) 0.54677(3) 0.06923(19) Uani 1 1 d D U . . .
 Cl8 Cl 0.3675(3) 0.1191(3) 0.6900(3) 0.0943(17) Uani 0.488(10) 1 d D U P A 1
 Cl9 Cl 0.11840(9) 0.46547(11) 0.58533(9) 0.0575(6) Uani 0.609(9) 1 d D U P C
 1
 Cl5 Cl 0.09406(11) 0.43008(14) 0.48562(10) 0.0630(6) Uani 0.609(9) 1 d D U P C
 1
 Cl3 Cl 0.4362(4) 0.0229(3) 0.7321(2) 0.1242(18) Uani 0.488(10) 1 d D U P A 1
 Cl7 Cl 0.2746(2) -0.11718(10) 0.65826(11) 0.0949(10) Uani 0.640(8) 1 d D U P B
 1
 Cl2 Cl 0.21020(11) -0.02035(13) 0.62242(8) 0.0793(7) Uani 0.640(8) 1 d D U P B
 1
 C1 C 0.56687(7) 0.12514(8) 0.69873(6) 0.0207(3) Uani 1 1 d . . . . .
 C4 C -0.11135(7) 0.15651(7) 0.41962(6) 0.0215(3) Uani 1 1 d . . . . .
 C6 C 0.57863(7) 0.10917(8) 0.74826(6) 0.0216(3) Uani 1 1 d . . . . .
 C8 C 0.52273(7) 0.19018(7) 0.75648(6) 0.0219(3) Uani 1 1 d . . . . .
 C10 C 0.57507(7) 0.08388(8) 0.66587(6) 0.0213(3) Uani 1 1 d . . . . .
 C12 C 0.18839(7) 0.29127(8) 0.56675(6) 0.0223(3) Uani 1 1 d . . . . .
 C14 C 0.51630(7) 0.13868(8) 0.59429(6) 0.0214(3) Uani 1 1 d . . . . .
 C16 C 0.51099(7) 0.20609(7) 0.70694(6) 0.0209(3) Uani 1 1 d . . . . .
 C18 C -0.14930(7) 0.20193(7) 0.39890(6) 0.0215(3) Uani 1 1 d . . . . .
 C20 C 0.54879(7) 0.09014(8) 0.61464(6) 0.0216(3) Uani 1 1 d . . . . .
 C22 C -0.09025(7) 0.10351(8) 0.30767(6) 0.0229(3) Uani 1 1 d . . . . .
 C24 C 0.55665(7) 0.14211(8) 0.77724(6) 0.0221(3) Uani 1 1 d . . . . .
 C26 C -0.16400(7) 0.21729(7) 0.34878(6) 0.0208(3) Uani 1 1 d . . . . .
 C28 C -0.05344(7) 0.03492(8) 0.37396(7) 0.0248(4) Uani 1 1 d . . . . .
 C30 C -0.06319(7) 0.07165(8) 0.40645(6) 0.0234(3) Uani 1 1 d . . . . .
 C32 C -0.08790(7) 0.12673(7) 0.39013(6) 0.0213(3) Uani 1 1 d . . . . .
 C34 C 0.23168(7) 0.36006(8) 0.63367(6) 0.0217(3) Uani 1 1 d . . . . .
 C36 C 0.46417(7) 0.24374(7) 0.68219(6) 0.0227(3) Uani 1 1 d . . . . .
 C38 C -0.10181(7) 0.14251(7) 0.34032(6) 0.0210(3) Uani 1 1 d . . . . .
 C40 C 0.20009(7) 0.30991(7) 0.61567(6) 0.0220(3) Uani 1 1 d . . . . .
 C42 C 0.20907(7) 0.32260(8) 0.53599(6) 0.0223(3) Uani 1 1 d . . . . .
 C44 C 0.24072(7) 0.37289(8) 0.55413(6) 0.0227(3) Uani 1 1 d . . . . .
 C46 C 0.53350(7) 0.17365(7) 0.67818(6) 0.0204(3) Uani 1 1 d . . . . .
 C48 C 0.24771(7) 0.41209(8) 0.51925(6) 0.0255(4) Uani 1 1 d . . . . .
 C50 C 0.59824(7) 0.05259(8) 0.76405(6) 0.0244(4) Uani 1 1 d . . . . .
 C52 C 0.26871(7) 0.44998(8) 0.61563(6) 0.0243(4) Uani 1 1 d . . . . .
 C54 C -0.10926(7) 0.13095(8) 0.46487(6) 0.0234(3) Uani 1 1 d . . . . .
 C56 C 0.60420(7) 0.01371(8) 0.73133(6) 0.0249(4) Uani 1 1 d . . . . .
 C58 C -0.06692(7) 0.05089(8) 0.32453(7) 0.0247(4) Uani 1 1 d . . . . .
 C60 C 0.48699(8) 0.18763(8) 0.82264(6) 0.0261(4) Uani 1 1 d . . . . .
 C62 C -0.11825(7) 0.10803(8) 0.25642(6) 0.0239(3) Uani 1 1 d . . . . .
 C64 C 0.22956(7) 0.38732(8) 0.67695(6) 0.0236(3) Uani 1 1 d . . . . .
 C66 C -0.16629(7) 0.19290(7) 0.26652(6) 0.0222(3) Uani 1 1 d . . . . .
 C68 C -0.15646(7) 0.15264(8) 0.23595(6) 0.0230(3) Uani 1 1 d . . . . .
 C70 C 0.44170(8) 0.24851(7) 0.63138(7) 0.0238(3) Uani 1 1 d . . . . .
 C72 C -0.06527(7) 0.04640(8) 0.44871(7) 0.0254(4) Uani 1 1 d . . . . .
 C74 C 0.47881(8) 0.13291(8) 0.54531(6) 0.0243(4) Uani 1 1 d . . . . .
 C76 C 0.25183(7) 0.39184(8) 0.60273(6) 0.0225(3) Uani 1 1 d . . . . .
 C78 C 0.59245(7) 0.02941(8) 0.68219(6) 0.0230(3) Uani 1 1 d . . . . .
 C80 C 0.50951(7) 0.18063(7) 0.62513(6) 0.0207(3) Uani 1 1 d . . . . .
 C82 C 0.55570(7) 0.11770(8) 0.82193(6) 0.0244(4) Uani 1 1 d . . . . .
 C84 C -0.18492(7) 0.22096(8) 0.42378(6) 0.0236(3) Uani 1 1 d . . . . .
 C86 C 0.53799(7) 0.04402(8) 0.58276(6) 0.0254(4) Uani 1 1 d . . . . .
 C88 C 0.16614(7) 0.28769(8) 0.64093(6) 0.0233(3) Uani 1 1 d . . . . .
 C90 C 0.48717(7) 0.21258(8) 0.78023(6) 0.0236(3) Uani 1 1 d . . . . .
 C92 C 0.46474(7) 0.21720(7) 0.60280(6) 0.0228(3) Uani 1 1 d . . . . .
 C94 C 0.16498(7) 0.31499(8) 0.68206(6) 0.0245(4) Uani 1 1 d . . . . .
 C96 C 0.43968(8) 0.24548(8) 0.75397(7) 0.0246(4) Uani 1 1 d . . . . .
 C98 C -0.21426(7) 0.25105(7) 0.32434(6) 0.0228(3) Uani 1 1 d . . . . .
 C100 C 0.12034(7) 0.25164(8) 0.61684(7) 0.0247(4) Uani 1 1 d . . . . .
 C102 C 0.19686(7) 0.36428(8) 0.70039(6) 0.0249(4) Uani 1 1 d . . . . .
 C104 C 0.26302(7) 0.47582(8) 0.65613(7) 0.0262(4) Uani 1 1 d . . . . .
 C106 C -0.23885(7) 0.25390(7) 0.27355(7) 0.0239(3) Uani 1 1 d . . . . .
 C108 C 0.52157(8) 0.14094(8) 0.84381(6) 0.0258(4) Uani 1 1 d . . . . .
 C110 C 0.22186(8) 0.40205(8) 0.46837(7) 0.0273(4) Uani 1 1 d . . . . .
 C112 C 0.59381(7) 0.02927(9) 0.80627(6) 0.0268(4) Uani 1 1 d . . . . .
 C114 C -0.21488(7) 0.22475(8) 0.24450(6) 0.0237(3) Uani 1 1 d . . . . .
 C116 C -0.23479(8) 0.25100(8) 0.39823(7) 0.0248(4) Uani 1 1 d . . . . .
 C118 C 0.27343(7) 0.48668(8) 0.58085(7) 0.0269(4) Uani 1 1 d . . . . .
 C120 C 0.55440(8) -0.01126(8) 0.60081(7) 0.0277(4) Uani 1 1 d . . . . .
 H120 H 0.546910 -0.042533 0.579043 0.033 Uiso 1 1 calc R U . . .
 C122 C -0.08783(7) 0.07613(8) 0.47807(6) 0.0255(4) Uani 1 1 d . . . . .
 C124 C 0.38652(8) 0.26579(8) 0.60295(7) 0.0266(4) Uani 1 1 d . . . . .
 C126 C -0.14390(7) 0.15033(8) 0.48769(6) 0.0259(4) Uani 1 1 d . . . . .
 C128 C -0.24928(8) 0.26594(7) 0.34893(7) 0.0239(3) Uani 1 1 d . . . . .
 C130 C 0.07514(8) 0.24632(8) 0.63184(7) 0.0273(4) Uani 1 1 d . . . . .
 C132 C -0.12458(8) 0.06189(9) 0.22536(7) 0.0284(4) Uani 1 1 d . . . . .
 C134 C 0.14302(7) 0.25122(8) 0.54401(6) 0.0235(3) Uani 1 1 d . . . . .
 C136 C 0.12004(8) 0.24423(8) 0.49356(7) 0.0255(4) Uani 1 1 d . . . . .
 C138 C 0.26329(8) 0.46754(9) 0.53286(7) 0.0278(4) Uani 1 1 d . . . . .
 C140 C 0.19062(8) 0.35245(8) 0.45052(6) 0.0264(4) Uani 1 1 d . . . . .
 C142 C 0.24346(7) 0.44419(8) 0.68690(6) 0.0253(4) Uani 1 1 d . . . . .
 C144 C 0.06565(8) 0.22357(8) 0.46620(7) 0.0277(4) Uani 1 1 d . . . . .
 C146 C 0.43292(8) 0.17089(8) 0.52387(6) 0.0263(4) Uani 1 1 d . . . . .
 H146 H 0.408076 0.167607 0.490321 0.032 Uiso 1 1 calc R U . . .
 C148 C 0.39368(8) 0.24987(8) 0.76798(7) 0.0285(4) Uani 1 1 d . . . . .
 C150 C -0.14012(7) 0.18790(7) 0.31949(6) 0.0205(3) Uani 1 1 d . . . . .
 C152 C -0.29594(8) 0.26600(8) 0.24613(7) 0.0265(4) Uani 1 1 d . . . . .
 C154 C 0.10888(8) 0.23327(8) 0.56855(7) 0.0249(4) Uani 1 1 d . . . . .
 C156 C 0.42837(8) 0.26141(7) 0.70522(7) 0.0243(4) Uani 1 1 d . . . . .
 C158 C -0.27943(8) 0.25207(8) 0.41431(7) 0.0278(4) Uani 1 1 d . . . . .
 C160 C -0.27489(8) 0.22470(9) 0.45849(7) 0.0302(4) Uani 1 1 d . . . . .
 H160 H -0.304629 0.226413 0.469933 0.036 Uiso 1 1 calc R U . . .
 C162 C -0.18198(8) 0.19514(8) 0.46682(6) 0.0253(4) Uani 1 1 d . . . . .
 C164 C 0.57282(7) 0.06196(9) 0.83514(6) 0.0268(4) Uani 1 1 d . . . . .
 C166 C 0.44221(8) 0.19158(8) 0.83874(7) 0.0282(4) Uani 1 1 d . . . . .
 C168 C 0.18504(7) 0.31255(8) 0.48353(6) 0.0244(4) Uani 1 1 d . . . . .
 C170 C 0.25918(8) 0.53419(9) 0.65979(7) 0.0301(4) Uani 1 1 d . . . . .
 C172 C 0.14128(7) 0.27443(8) 0.46308(7) 0.0256(4) Uani 1 1 d . . . . .
 C174 C -0.22541(8) 0.19521(8) 0.48458(7) 0.0281(4) Uani 1 1 d . . . . .
 C176 C 0.17615(8) 0.39474(9) 0.73058(7) 0.0280(4) Uani 1 1 d . . . . .
 C178 C 0.07516(8) 0.27530(8) 0.67393(7) 0.0285(4) Uani 1 1 d . . . . .
 H178 H 0.045150 0.270908 0.684783 0.034 Uiso 1 1 calc R U . . .
 C180 C -0.16023(8) 0.11836(9) 0.51992(7) 0.0293(4) Uani 1 1 d . . . . .
 C182 C 0.37273(8) 0.27866(8) 0.67831(7) 0.0273(4) Uani 1 1 d . . . . .
 C184 C -0.33074(8) 0.27899(8) 0.27111(7) 0.0284(4) Uani 1 1 d . . . . .
 H184 H -0.369429 0.287776 0.253680 0.034 Uiso 1 1 calc R U . . .
 C186 C 0.12079(8) 0.31048(8) 0.69881(7) 0.0274(4) Uani 1 1 d . . . . .
 C188 C 0.21048(9) 0.44591(10) 0.43425(7) 0.0342(4) Uani 1 1 d . . . . .
 C190 C -0.24474(8) 0.17612(9) 0.16670(7) 0.0285(4) Uani 1 1 d . . . . .
 H190 H -0.270291 0.170406 0.133669 0.034 Uiso 1 1 calc R U . . .
 C192 C -0.19479(8) 0.14347(8) 0.18765(7) 0.0269(4) Uani 1 1 d . . . . .
 C194 C 0.42575(8) 0.21307(8) 0.55386(6) 0.0254(4) Uani 1 1 d . . . . .
 C196 C 0.39489(8) 0.22351(9) 0.81161(7) 0.0305(4) Uani 1 1 d . . . . .
 H196 H 0.364447 0.227513 0.821955 0.037 Uiso 1 1 calc R U . . .
 C198 C 0.05419(8) 0.21279(8) 0.54304(7) 0.0275(4) Uani 1 1 d . . . . .
 C200 C -0.10104(8) 0.00842(9) 0.24392(7) 0.0311(4) Uani 1 1 d . . . . .
 H200 H -0.105039 -0.022743 0.222571 0.037 Uiso 1 1 calc R U . . .
 C202 C 0.35094(8) 0.28167(8) 0.62642(7) 0.0295(4) Uani 1 1 d . . . . .
 H202 H 0.313490 0.294029 0.608154 0.035 Uiso 1 1 calc R U . . .
 C204 C 0.18979(8) 0.45188(9) 0.73952(7) 0.0301(4) Uani 1 1 d . . . . .
 H204 H 0.176865 0.473453 0.760220 0.036 Uiso 1 1 calc R U . . .
 C206 C -0.30657(8) 0.27865(8) 0.32312(7) 0.0278(4) Uani 1 1 d . . . . .
 C208 C -0.06148(8) -0.01217(8) 0.45580(7) 0.0297(4) Uani 1 1 d . . . . .
 C13 C 0.03172(8) 0.20680(8) 0.49125(7) 0.0297(4) Uani 1 1 d . . . . .
 H13 H -0.005003 0.191965 0.474059 0.036 Uiso 1 1 calc R U . . .
 C105 C 0.22370(8) 0.47659(8) 0.71651(7) 0.0289(4) Uani 1 1 d . . . . .
 C53 C -0.25494(7) 0.21685(8) 0.19636(7) 0.0258(4) Uani 1 1 d . . . . .
 C107 C 0.50233(8) 0.11164(9) 0.87566(6) 0.0291(4) Uani 1 1 d . . . . .
 C27 C 0.58196(8) -0.01838(8) 0.65166(7) 0.0263(4) Uani 1 1 d . . . . .
 C109 C 0.51929(8) 0.05584(9) 0.88806(7) 0.0327(4) Uani 1 1 d . . . . .
 H109 H 0.507629 0.035243 0.910107 0.039 Uiso 1 1 calc R U . . .
 C55 C -0.10304(8) 0.04240(9) 0.50995(7) 0.0300(4) Uani 1 1 d . . . . .
 C111 C 0.15290(8) 0.35478(9) 0.40128(7) 0.0302(4) Uani 1 1 d . . . . .
 C7 C -0.21076(8) 0.14961(9) 0.52567(7) 0.0298(4) Uani 1 1 d . . . . .
 C113 C 0.10214(8) 0.27487(9) 0.41419(7) 0.0292(4) Uani 1 1 d . . . . .
 C57 C 0.13023(8) 0.35741(9) 0.73813(7) 0.0296(4) Uani 1 1 d . . . . .
 C115 C -0.30951(8) 0.24911(8) 0.19174(7) 0.0286(4) Uani 1 1 d . . . . .
 C29 C -0.13906(8) 0.06377(9) 0.53215(7) 0.0318(4) Uani 1 1 d . . . . .
 H29 H -0.148481 0.041550 0.554670 0.038 Uiso 1 1 calc R U . . .
 C117 C 0.10811(8) 0.31535(9) 0.38208(7) 0.0316(4) Uani 1 1 d . . . . .
 H117 H 0.083016 0.316450 0.348490 0.038 Uiso 1 1 calc R U . . .
 C59 C 0.45419(8) 0.14789(9) 0.88084(7) 0.0306(4) Uani 1 1 d . . . . .
 C119 C -0.05231(8) -0.04856(8) 0.42120(7) 0.0314(4) Uani 1 1 d . . . . .
 H119 H -0.048591 -0.088156 0.426410 0.038 Uiso 1 1 calc R U . . .
 C15 C 0.59295(8) -0.02914(9) 0.81311(7) 0.0306(4) Uani 1 1 d . . . . .
 C121 C -0.07185(8) 0.00335(8) 0.29463(7) 0.0278(4) Uani 1 1 d . . . . .
 C61 C 0.55457(8) 0.03084(9) 0.86661(7) 0.0313(4) Uani 1 1 d . . . . .
 C123 C 0.26956(8) 0.54559(9) 0.58254(7) 0.0311(4) Uani 1 1 d . . . . .
 C31 C 0.05239(8) 0.23539(9) 0.41097(7) 0.0304(4) Uani 1 1 d . . . . .
 C125 C -0.04896(8) -0.02409(8) 0.37937(7) 0.0293(4) Uani 1 1 d . . . . .
 C63 C 0.37431(8) 0.25121(8) 0.54835(7) 0.0296(4) Uani 1 1 d D . . . .
 C127 C 0.59727(8) -0.06787(9) 0.77787(7) 0.0320(4) Uani 1 1 d . . . . .
 H127 H 0.596591 -0.107479 0.782489 0.038 Uiso 1 1 calc R U . . .
 C2 C 0.60255(8) -0.04505(8) 0.73616(7) 0.0288(4) Uani 1 1 d . . . . .
 C129 C -0.31965(8) 0.30148(9) 0.15809(7) 0.0330(4) Uani 1 1 d . . . . .
 H12A H -0.324910 0.288511 0.124677 0.040 Uiso 1 1 calc R U . . .
 H12B H -0.355290 0.319510 0.155717 0.040 Uiso 1 1 calc R U . . .
 C65 C 0.07604(9) 0.39062(9) 0.73034(8) 0.0347(4) Uani 1 1 d . . . . .
 H65A H 0.048371 0.364199 0.734386 0.042 Uiso 1 1 calc R U . . .
 H65B H 0.085015 0.419229 0.756750 0.042 Uiso 1 1 calc R U . . .
 C131 C 0.10732(9) 0.14567(9) 0.40370(7) 0.0334(4) Uani 1 1 d . . . . .
 H13A H 0.118981 0.140516 0.439617 0.040 Uiso 1 1 calc R U . . .
 H13B H 0.137244 0.167337 0.398220 0.040 Uiso 1 1 calc R U . . .
 C33 C 0.25190(9) 0.51315(9) 0.49996(7) 0.0333(4) Uani 1 1 d . . . . .
 C133 C 0.59426(8) -0.07162(8) 0.68522(7) 0.0297(4) Uani 1 1 d . . . . .
 C67 C 0.05268(9) 0.17927(9) 0.38383(7) 0.0346(4) Uani 1 1 d . . . . .
 H67A H 0.021988 0.155018 0.385126 0.042 Uiso 1 1 calc R U . . .
 H67B H 0.043886 0.188000 0.348789 0.042 Uiso 1 1 calc R U . . .
 C135 C 0.22532(9) 0.50249(10) 0.44958(7) 0.0375(5) Uani 1 1 d . . . . .
 H135 H 0.217398 0.532224 0.426256 0.045 Uiso 1 1 calc R U . . .
 C17 C -0.26048(9) 0.10931(9) 0.51741(7) 0.0337(4) Uani 1 1 d . . . . .
 H17G H -0.247911 0.079785 0.543159 0.040 Uiso 1 1 calc R U . . .
 H17H H -0.290948 0.130865 0.522107 0.040 Uiso 1 1 calc R U . . .
 C137 C 0.10158(10) 0.08808(9) 0.37935(8) 0.0378(5) Uani 1 1 d . . . . .
 H13C H 0.075100 0.064749 0.388291 0.045 Uiso 1 1 calc R U . . .
 H13D H 0.085326 0.092978 0.343166 0.045 Uiso 1 1 calc R U . . .
 C69 C 0.31807(8) 0.21986(10) 0.52344(7) 0.0358(5) Uani 1 1 d . . . . .
 H69A H 0.287183 0.246469 0.520168 0.043 Uiso 1 1 calc R U . . .
 H69B H 0.314167 0.209360 0.489777 0.043 Uiso 1 1 calc R U . . .
 C139 C 0.26298(9) 0.57081(9) 0.62290(8) 0.0338(4) Uani 1 1 d . . . . .
 H139 H 0.261122 0.610629 0.625579 0.041 Uiso 1 1 calc R U . . .
 C35 C -0.00538(8) 0.26396(10) 0.38511(8) 0.0352(4) Uani 1 1 d . . . . .
 H35A H -0.012433 0.267940 0.349787 0.042 Uiso 1 1 calc R U . . .
 H35B H -0.034615 0.238346 0.387432 0.042 Uiso 1 1 calc R U . . .
 C141 C 0.15249(9) 0.33125(10) 0.79053(7) 0.0338(4) Uani 1 1 d . . . . .
 H14G H 0.162148 0.362461 0.814707 0.041 Uiso 1 1 calc R U . . .
 H14H H 0.121375 0.309663 0.794088 0.041 Uiso 1 1 calc R U . . .
 C71 C 0.30972(9) 0.16711(10) 0.54892(9) 0.0421(5) Uani 1 1 d . . . . .
 H71A H 0.337088 0.138056 0.548380 0.050 Uiso 1 1 calc R U . . .
 H71B H 0.317518 0.176039 0.583754 0.050 Uiso 1 1 calc R U . . .
 C143 C 0.65190(9) -0.11655(9) 0.63869(8) 0.0361(4) Uani 1 1 d . . . . .
 H14A H 0.667911 -0.154851 0.640525 0.043 Uiso 1 1 calc R U . . .
 H14B H 0.613256 -0.116906 0.612944 0.043 Uiso 1 1 calc R U . . .
 C9 C -0.36220(8) 0.21124(10) 0.17112(8) 0.0376(5) Uani 1 1 d . . . . .
 H9A H -0.394894 0.233121 0.171234 0.045 Uiso 1 1 calc R U . . .
 H9B H -0.369318 0.202362 0.136400 0.045 Uiso 1 1 calc R U . . .
 C145 C 0.68766(9) -0.07470(10) 0.62434(8) 0.0399(5) Uani 1 1 d . . . . .
 H14C H 0.727487 -0.078812 0.647256 0.048 Uiso 1 1 calc R U . . .
 H14D H 0.675500 -0.035929 0.627958 0.048 Uiso 1 1 calc R U . . .
 C73 C -0.27362(10) 0.34594(9) 0.17406(8) 0.0375(5) Uani 1 1 d . . . . .
 H73A H -0.237822 0.328622 0.176022 0.045 Uiso 1 1 calc R U . . .
 H73B H -0.268154 0.359569 0.207340 0.045 Uiso 1 1 calc R U . . .
 C147 C -0.01312(10) 0.32121(10) 0.40427(10) 0.0437(5) Uani 1 1 d . . . . .
 H14I H 0.012031 0.348860 0.397848 0.052 Uiso 1 1 calc R U . . .
 H14J H -0.002381 0.319035 0.440309 0.052 Uiso 1 1 calc R U . . .
 C37 C 0.26225(9) 0.56859(9) 0.53085(7) 0.0358(5) Uani 1 1 d D . . . .
 C149 C 0.40247(9) 0.11210(10) 0.87539(8) 0.0366(5) Uani 1 1 d . U . . .
 H14E H 0.413795 0.084023 0.902352 0.044 Uiso 1 1 calc R U . . .
 H14F H 0.373912 0.137040 0.879745 0.044 Uiso 1 1 calc R U . . .
 C75 C 0.20356(9) 0.29244(10) 0.80421(7) 0.0348(4) Uani 1 1 d . . . . .
 H75A H 0.194396 0.260661 0.780607 0.042 Uiso 1 1 calc R U . . .
 H75B H 0.235310 0.313627 0.801395 0.042 Uiso 1 1 calc R U . . .
 C151 C 0.54438(10) -0.11336(9) 0.66839(8) 0.0370(4) Uani 1 1 d . . . . .
 H15A H 0.541544 -0.130590 0.636934 0.044 Uiso 1 1 calc R U . . .
 H15B H 0.552877 -0.144002 0.693034 0.044 Uiso 1 1 calc R U . . .
 C19 C 0.3714(2) 0.30592(15) 0.51862(17) 0.0385(10) Uani 0.893(5) 1 d D U P D
 1
 H19A H 0.364579 0.295215 0.484323 0.046 Uiso 0.893(5) 1 calc R U P D 1
 H19B H 0.338445 0.328155 0.517711 0.046 Uiso 0.893(5) 1 calc R U P D 1
 C153 C 0.64911(9) -0.10179(10) 0.68860(8) 0.0363(4) Uani 1 1 d . . . . .
 H15C H 0.681579 -0.077289 0.707127 0.044 Uiso 1 1 calc R U . . .
 H15D H 0.653163 -0.137027 0.707695 0.044 Uiso 1 1 calc R U . . .
 C77 C -0.19374(9) 0.17694(10) 0.57708(7) 0.0353(4) Uani 1 1 d . . . . .
 H77A H -0.225805 0.200034 0.577009 0.042 Uiso 1 1 calc R U . . .
 H77B H -0.187914 0.146386 0.601461 0.042 Uiso 1 1 calc R U . . .
 C155 C -0.05103(8) -0.04863(8) 0.32949(7) 0.0320(4) Uani 1 1 d . . . . .
 C39 C 0.47493(9) 0.17884(10) 0.93130(7) 0.0371(5) Uani 1 1 d . . . . .
 H39A H 0.442732 0.199985 0.933288 0.045 Uiso 1 1 calc R U . . .
 H39B H 0.486038 0.149958 0.957609 0.045 Uiso 1 1 calc R U . . .
 C157 C -0.35960(10) 0.15648(11) 0.19801(10) 0.0475(5) Uani 1 1 d D U . . .
 H15E H -0.346405 0.164862 0.233614 0.057 Uiso 0.739(9) 1 calc R U P E 1
 H15F H -0.330855 0.132111 0.193321 0.057 Uiso 0.739(9) 1 calc R U P E 1
 H15G H -0.351611 0.163826 0.233139 0.057 Uiso 0.261(9) 1 calc R U P E 2
 H15H H -0.329442 0.132011 0.195934 0.057 Uiso 0.261(9) 1 calc R U P E 2
 C79 C -0.28513(10) 0.08033(11) 0.46735(8) 0.0415(5) Uani 1 1 d . . . . .
 H79A H -0.304491 0.108848 0.441844 0.050 Uiso 1 1 calc R U . . .
 H79B H -0.254011 0.064144 0.459706 0.050 Uiso 1 1 calc R U . . .
 C159 C 0.01037(9) -0.06341(10) 0.33572(8) 0.0383(5) Uani 1 1 d . . . . .
 H15I H 0.033997 -0.029278 0.347317 0.046 Uiso 1 1 calc R U . . .
 H15J H 0.025201 -0.092450 0.361717 0.046 Uiso 1 1 calc R U . . .
 C5 C -0.28733(10) 0.39588(10) 0.13892(9) 0.0424(5) Uani 1 1 d . . . . .
 H5A H -0.294409 0.382004 0.105371 0.051 Uiso 1 1 calc R U . . .
 H5B H -0.322314 0.414102 0.138024 0.051 Uiso 1 1 calc R U . . .
 C161 C 0.21203(11) 0.60938(10) 0.51018(9) 0.0443(5) Uani 1 1 d . . . . .
 H16C H 0.220260 0.643246 0.531477 0.053 Uiso 1 1 calc R U . . .
 H16D H 0.208467 0.621734 0.477033 0.053 Uiso 1 1 calc R U . . .
 C81 C 0.04798(9) 0.42045(10) 0.68113(8) 0.0401(5) Uani 1 1 d . . . . .
 H81A H 0.074443 0.448594 0.677385 0.048 Uiso 1 1 calc R U . . .
 H81B H 0.039682 0.392495 0.654278 0.048 Uiso 1 1 calc R U . . .
 C163 C 0.15727(12) 0.05733(10) 0.39427(10) 0.0471(6) Uani 1 1 d . . . . .
 H16E H 0.151108 0.020308 0.378238 0.071 Uiso 1 1 calc R U . . .
 H16F H 0.173619 0.052361 0.430064 0.071 Uiso 1 1 calc R U . . .
 H16G H 0.183131 0.079403 0.384153 0.071 Uiso 1 1 calc R U . . .
 C41 C -0.08954(10) -0.09973(9) 0.31092(8) 0.0401(5) Uani 1 1 d . . . . .
 H41A H -0.092527 -0.108467 0.277162 0.048 Uiso 1 1 calc R U . . .
 H41B H -0.071299 -0.132448 0.331938 0.048 Uiso 1 1 calc R U . . .
 C165 C 0.22175(10) 0.26911(11) 0.85616(8) 0.0446(5) Uani 1 1 d . . . . .
 H16H H 0.234312 0.300817 0.879791 0.053 Uiso 1 1 calc R U . . .
 H16I H 0.188720 0.251514 0.859827 0.053 Uiso 1 1 calc R U . . .
 C83 C 0.01693(10) -0.08502(12) 0.28934(9) 0.0484(6) Uani 1 1 d . . . . .
 H83A H 0.001378 -0.123697 0.282173 0.058 Uiso 1 1 calc R U . . .
 H83B H -0.005364 -0.060713 0.261202 0.058 Uiso 1 1 calc R U . . .
 C167 C 0.42295(13) 0.34360(10) 0.53778(9) 0.0420(7) Uani 0.893(5) 1 d D U P D
 1
 H16A H 0.434103 0.349194 0.573595 0.050 Uiso 0.893(5) 1 calc R U P D 1
 H16B H 0.454502 0.324500 0.532761 0.050 Uiso 0.893(5) 1 calc R U P D 1
 C21 C 0.37495(10) 0.08092(11) 0.82675(9) 0.0456(5) Uani 1 1 d D U . . .
 H21A H 0.353892 0.108637 0.801073 0.055 Uiso 0.646(10) 1 calc R U P F 1
 H21B H 0.405072 0.064968 0.817595 0.055 Uiso 0.646(10) 1 calc R U P F 1
 H21C H 0.399178 0.049224 0.825080 0.055 Uiso 0.354(10) 1 calc R U P F 2
 H21D H 0.369660 0.106800 0.798949 0.055 Uiso 0.354(10) 1 calc R U P F 2
 C169 C 0.26865(12) 0.22601(12) 0.86938(10) 0.0520(6) Uani 1 1 d . . . . .
 H16J H 0.257538 0.195458 0.845086 0.078 Uiso 1 1 calc R U . . .
 H16K H 0.275877 0.210562 0.902099 0.078 Uiso 1 1 calc R U . . .
 H16L H 0.302929 0.244105 0.869502 0.078 Uiso 1 1 calc R U . . .
 C85 C 0.48744(10) -0.08829(12) 0.66125(10) 0.0503(6) Uani 1 1 d D U . . .
 H85A H 0.475687 -0.063511 0.631949 0.060 Uiso 0.671(8) 1 calc R U P G 1
 H85B H 0.492729 -0.063920 0.689973 0.060 Uiso 0.671(8) 1 calc R U P G 1
 H85C H 0.472917 -0.064220 0.631504 0.060 Uiso 0.329(8) 1 calc R U P G 2
 H85D H 0.489746 -0.065664 0.690190 0.060 Uiso 0.329(8) 1 calc R U P G 2
 C43 C 0.25089(10) 0.14358(13) 0.52498(11) 0.0548(7) Uani 1 1 d . . . . .
 H43A H 0.223493 0.174200 0.521600 0.066 Uiso 1 1 calc R U . . .
 H43B H 0.244934 0.130316 0.491486 0.066 Uiso 1 1 calc R U . . .
 C173 C -0.07408(11) 0.34128(11) 0.37976(10) 0.0511(6) Uani 1 1 d . . . . .
 H17C H -0.086405 0.337960 0.343619 0.061 Uiso 1 1 calc R U . . .
 H17D H -0.098412 0.316388 0.390040 0.061 Uiso 1 1 calc R U . . .
 C87 C 0.68370(11) -0.08260(13) 0.57190(9) 0.0530(6) Uani 1 1 d . . . . .
 H87A H 0.645038 -0.075100 0.548794 0.079 Uiso 1 1 calc R U . . .
 H87B H 0.694015 -0.121428 0.567566 0.079 Uiso 1 1 calc R U . . .
 H87C H 0.709509 -0.056350 0.565545 0.079 Uiso 1 1 calc R U . . .
 C175 C 0.52387(11) 0.21958(12) 0.94213(9) 0.0499(6) Uani 1 1 d . . . . .
 H17A H 0.513316 0.249042 0.916324 0.060 Uiso 1 1 calc R U . . .
 H17B H 0.556773 0.198908 0.941036 0.060 Uiso 1 1 calc R U . . .
 C11 C 0.15559(11) 0.58489(12) 0.50635(10) 0.0529(6) Uani 1 1 d . . . . .
 H11A H 0.150567 0.547657 0.489990 0.063 Uiso 1 1 calc R U . . .
 H11B H 0.157208 0.578523 0.540055 0.063 Uiso 1 1 calc R U . . .
 C177 C -0.24063(13) 0.43931(11) 0.15340(10) 0.0529(6) Uani 1 1 d . . . . .
 H17I H -0.250613 0.469302 0.128600 0.079 Uiso 1 1 calc R U . . .
 H17J H -0.205514 0.421254 0.155552 0.079 Uiso 1 1 calc R U . . .
 H17K H -0.235512 0.455509 0.185438 0.079 Uiso 1 1 calc R U . . .
 C89 C -0.14864(11) -0.09388(11) 0.30987(10) 0.0489(6) Uani 1 1 d . . . . .
 H89A H -0.165379 -0.058096 0.293326 0.059 Uiso 1 1 calc R U . . .
 H89B H -0.146740 -0.092240 0.344031 0.059 Uiso 1 1 calc R U . . .
 C179 C -0.14186(11) 0.21358(14) 0.59443(10) 0.0559(7) Uani 1 1 d . . . . .
 H17L H -0.108867 0.190067 0.597572 0.067 Uiso 1 1 calc R U . . .
 H17M H -0.146103 0.242746 0.569203 0.067 Uiso 1 1 calc R U . . .
 C45 C -0.32667(13) 0.03362(13) 0.46510(11) 0.0591(7) Uani 1 1 d . . . . .
 H45A H -0.341338 0.017332 0.431553 0.071 Uiso 1 1 calc R U . . .
 H45B H -0.306020 0.003371 0.488215 0.071 Uiso 1 1 calc R U . . .
 C181 C -0.18641(12) -0.14310(12) 0.28288(11) 0.0583(7) Uani 1 1 d . . . . .
 H18I H -0.193429 -0.140949 0.247447 0.070 Uiso 1 1 calc R U . . .
 H18J H -0.166681 -0.179062 0.295820 0.070 Uiso 1 1 calc R U . . .
 C91 C -0.13059(12) 0.24220(15) 0.64284(11) 0.0639(8) Uani 1 1 d . . . . .
 H91A H -0.162352 0.268039 0.638558 0.077 Uiso 1 1 calc R U . . .
 H91B H -0.130329 0.213048 0.666973 0.077 Uiso 1 1 calc R U . . .
 C183 C 0.54033(13) 0.24765(15) 0.99242(11) 0.0635(8) Uani 1 1 d . . . . .
 H18A H 0.507192 0.267958 0.993406 0.076 Uiso 1 1 calc R U . . .
 H18B H 0.550756 0.218002 1.018057 0.076 Uiso 1 1 calc R U . . .
 C23 C 0.07788(12) -0.08584(17) 0.29397(11) 0.0680(9) Uani 1 1 d . . . . .
 H23A H 0.100719 -0.108019 0.323421 0.082 Uiso 1 1 calc R U . . .
 H23B H 0.092661 -0.046781 0.298822 0.082 Uiso 1 1 calc R U . . .
 C93 C -0.00620(12) 0.44989(14) 0.67622(12) 0.0614(7) Uani 1 1 d . . . . .
 H93A H -0.033560 0.421062 0.677216 0.074 Uiso 1 1 calc R U . . .
 H93B H 0.001730 0.474964 0.704990 0.074 Uiso 1 1 calc R U . . .
 C189 C 0.4132(2) 0.40062(14) 0.51270(14) 0.0606(11) Uani 0.893(5) 1 d D U P D
 1
 H18C H 0.385015 0.421561 0.521328 0.073 Uiso 0.893(5) 1 calc R U P D 1
 H18D H 0.397085 0.394813 0.476618 0.073 Uiso 0.893(5) 1 calc R U P D 1
 C95 C 0.23922(14) 0.09552(16) 0.55315(15) 0.0752(9) Uani 1 1 d . . . . .
 H95A H 0.200790 0.081640 0.535282 0.113 Uiso 1 1 calc R U . . .
 H95B H 0.243159 0.108738 0.585813 0.113 Uiso 1 1 calc R U . . .
 H95C H 0.266123 0.064943 0.556659 0.113 Uiso 1 1 calc R U . . .
 C191 C -0.08188(13) 0.40141(13) 0.39252(14) 0.0661(8) Uani 1 1 d . . . . .
 H19H H -0.121559 0.412125 0.375795 0.099 Uiso 1 1 calc R U . . .
 H19I H -0.058457 0.426402 0.381869 0.099 Uiso 1 1 calc R U . . .
 H19J H -0.070704 0.404807 0.428186 0.099 Uiso 1 1 calc R U . . .
 C3 C -0.03287(14) 0.48410(16) 0.63037(14) 0.0754(9) Uani 1 1 d . . . . .
 H3A H -0.043383 0.459311 0.601591 0.113 Uiso 1 1 calc R U . . .
 H3B H -0.006078 0.512584 0.628726 0.113 Uiso 1 1 calc R U . . .
 H3C H -0.066634 0.502815 0.630753 0.113 Uiso 1 1 calc R U . . .
 C193 C 0.58884(17) 0.28870(19) 1.00445(14) 0.0880(13) Uani 1 1 d . . . . .
 H19C H 0.580700 0.315728 0.977416 0.132 Uiso 1 1 calc R U . . .
 H19D H 0.623410 0.267969 1.008917 0.132 Uiso 1 1 calc R U . . .
 H19E H 0.593820 0.308981 1.034822 0.132 Uiso 1 1 calc R U . . .
 C97 C -0.37554(14) 0.05119(17) 0.47710(14) 0.0769(10) Uani 1 1 d . . . . .
 H97A H -0.393594 0.084331 0.457431 0.115 Uiso 1 1 calc R U . . .
 H97B H -0.362314 0.060554 0.512152 0.115 Uiso 1 1 calc R U . . .
 H97C H -0.402808 0.020212 0.469588 0.115 Uiso 1 1 calc R U . . .
 C195 C -0.24172(15) -0.14273(19) 0.28874(16) 0.0917(13) Uani 1 1 d . . . . .
 H19M H -0.265563 -0.173286 0.269138 0.138 Uiso 1 1 calc R U . . .
 H19N H -0.260582 -0.106463 0.277427 0.138 Uiso 1 1 calc R U . . .
 H19O H -0.235145 -0.148186 0.323484 0.138 Uiso 1 1 calc R U . . .
 C49 C 0.4660(3) 0.43631(14) 0.52641(19) 0.0883(17) Uani 0.893(5) 1 d D U P D
 1
 H49A H 0.455973 0.473758 0.511464 0.132 Uiso 0.893(5) 1 calc R U P D 1
 H49B H 0.492337 0.418129 0.514349 0.132 Uiso 0.893(5) 1 calc R U P D 1
 H49C H 0.483734 0.440107 0.562280 0.132 Uiso 0.893(5) 1 calc R U P D 1
 C197 C 0.08453(17) -0.1111(2) 0.24896(15) 0.1042(16) Uani 1 1 d . . . . .
 H19P H 0.062554 -0.088897 0.219740 0.156 Uiso 1 1 calc R U . . .
 H19Q H 0.070920 -0.150105 0.244462 0.156 Uiso 1 1 calc R U . . .
 H19R H 0.124371 -0.110434 0.253754 0.156 Uiso 1 1 calc R U . . .
 C99 C -0.07730(17) 0.2749(3) 0.66417(19) 0.132(2) Uani 1 1 d . . . . .
 H99A H -0.075848 0.302744 0.640113 0.197 Uiso 1 1 calc R U . . .
 H99B H -0.045123 0.249199 0.672462 0.197 Uiso 1 1 calc R U . . .
 H99C H -0.075794 0.294349 0.693983 0.197 Uiso 1 1 calc R U . . .
 C199 C 0.10452(17) 0.62057(19) 0.4788(2) 0.0987(14) Uani 1 1 d . . . . .
 H19K H 0.100777 0.622490 0.444079 0.118 Uiso 1 1 calc R U . . .
 H19L H 0.071134 0.599986 0.478906 0.118 Uiso 1 1 calc R U . . .
 C101 C 0.2301(3) -0.0738(3) 0.66102(18) 0.0661(14) Uani 0.640(8) 1 d D U P B
 1
 H101 H 0.195373 -0.097573 0.647655 0.079 Uiso 0.640(8) 1 calc R U P B 1
 C203 C 0.1013(2) 0.6747(2) 0.4938(2) 0.1085(15) Uani 1 1 d . . . . .
 H20D H 0.065632 0.691763 0.472158 0.163 Uiso 1 1 calc R U . . .
 H20E H 0.132804 0.696878 0.492476 0.163 Uiso 1 1 calc R U . . .
 H20F H 0.103225 0.674209 0.527690 0.163 Uiso 1 1 calc R U . . .
 C51 C 0.1003(2) 0.4138(2) 0.54290(18) 0.0568(15) Uani 0.609(9) 1 d D U P C 1
 H51 H 0.135090 0.389917 0.554650 0.068 Uiso 0.609(9) 1 calc R U P C 1
 C207 C 0.3970(2) 0.0587(2) 0.6805(2) 0.0426(15) Uani 0.488(10) 1 d D U P A 1
 H207 H 0.363912 0.033433 0.663893 0.051 Uiso 0.488(10) 1 calc R U P A 1
 C171 C 0.31804(11) 0.59712(12) 0.53581(9) 0.0480(6) Uani 1 1 d D U . . .
 H17E H 0.349400 0.570329 0.551566 0.058 Uiso 1 1 calc R U . . .
 H17F H 0.324444 0.630291 0.557713 0.058 Uiso 1 1 calc R U . . .
 C185 C 0.31915(13) 0.61717(13) 0.48420(10) 0.0616(7) Uani 1 1 d D U . . .
 H18E H 0.332911 0.656432 0.485961 0.074 Uiso 0.552(8) 1 calc R U P H 1
 H18F H 0.281466 0.614078 0.457247 0.074 Uiso 0.552(8) 1 calc R U P H 1
 H18G H 0.291137 0.594760 0.457554 0.074 Uiso 0.448(8) 1 calc R U P H 2
 H18H H 0.307239 0.657161 0.478796 0.074 Uiso 0.448(8) 1 calc R U P H 2
 C205 C 0.3688(3) 0.5669(3) 0.4764(2) 0.079(2) Uani 0.552(8) 1 d D U P H 1
 H20G H 0.407290 0.572357 0.501616 0.095 Uiso 0.552(8) 1 calc R U P H 1
 H20H H 0.356762 0.527465 0.477767 0.095 Uiso 0.552(8) 1 calc R U P H 1
 C210 C 0.3655(3) 0.5817(4) 0.4271(2) 0.086(2) Uani 0.552(8) 1 d D U P H 1
 H21M H 0.330065 0.567590 0.402439 0.130 Uiso 0.552(8) 1 calc R U P H 1
 H21N H 0.397294 0.564658 0.421713 0.130 Uiso 0.552(8) 1 calc R U P H 1
 H21O H 0.367045 0.622827 0.424344 0.130 Uiso 0.552(8) 1 calc R U P H 1
 C211 C 0.3768(3) 0.6115(4) 0.4801(3) 0.074(2) Uani 0.448(8) 1 d D U P H 2
 H21P H 0.404833 0.629821 0.509611 0.089 Uiso 0.448(8) 1 calc R U P H 2
 H21Q H 0.386052 0.570819 0.482713 0.089 Uiso 0.448(8) 1 calc R U P H 2
 C1A C 0.3864(6) 0.6320(8) 0.4396(5) 0.136(5) Uani 0.448(8) 1 d D U P H 2
 H1AA H 0.354228 0.622728 0.409245 0.204 Uiso 0.448(8) 1 calc R U P H 2
 H1AB H 0.420602 0.614633 0.438781 0.204 Uiso 0.448(8) 1 calc R U P H 2
 H1AC H 0.391249 0.673055 0.442309 0.204 Uiso 0.448(8) 1 calc R U P H 2
 C212 C 0.4247(3) 0.0824(3) 0.6922(2) 0.066(2) Uani 0.512(10) 1 d D U P A 2
 H212 H 0.457826 0.108459 0.703706 0.079 Uiso 0.512(10) 1 calc R U P A 2
 Cl3A Cl 0.4221(3) 0.0655(3) 0.6354(2) 0.0662(15) Uani 0.512(10) 1 d D U P A
 2
 Cl1A Cl 0.44756(10) 0.03205(17) 0.73576(10) 0.0599(8) Uani 0.512(10) 1 d D U P A
 2
 Cl8A Cl 0.3741(2) 0.12582(16) 0.6929(2) 0.0650(10) Uani 0.512(10) 1 d D U P A
 2
 C51A C 0.0698(4) 0.4341(3) 0.5336(3) 0.065(2) Uani 0.391(9) 1 d D U P C 2
 H51A H 0.032740 0.453611 0.524490 0.077 Uiso 0.391(9) 1 calc R U P C 2
 Cl9A Cl 0.0783(5) 0.4416(4) 0.4810(2) 0.131(3) Uani 0.391(9) 1 d D U P C 2
 Cl5A Cl 0.1085(4) 0.4746(4) 0.5811(3) 0.132(3) Uani 0.391(9) 1 d D U P C 2
 C213 C 0.2581(4) -0.0529(4) 0.6747(3) 0.061(2) Uani 0.360(8) 1 d D U P B 2
 H213 H 0.293467 -0.031857 0.693979 0.073 Uiso 0.360(8) 1 calc R U P B 2
 Cl4A Cl 0.2929(2) -0.1126(3) 0.66237(18) 0.0925(17) Uani 0.360(8) 1 d D U P B
 2
 Cl7A Cl 0.2372(4) -0.0572(4) 0.7177(3) 0.082(2) Uani 0.360(8) 1 d D U P B 2
 Cl2A Cl 0.2339(4) -0.0060(3) 0.6311(3) 0.124(2) Uani 0.360(8) 1 d D U P B 2
 C25 C 0.3351(3) 0.0337(3) 0.8262(2) 0.0592(15) Uani 0.646(10) 1 d D U P F 1
 H25A H 0.320281 0.015991 0.793268 0.071 Uiso 0.646(10) 1 calc R U P F 1
 H25B H 0.356324 0.004638 0.850408 0.071 Uiso 0.646(10) 1 calc R U P F 1
 C103 C 0.2868(2) 0.0534(3) 0.8382(3) 0.0766(19) Uani 0.646(10) 1 d D U P F 1
 H10A H 0.266471 0.083304 0.815204 0.115 Uiso 0.646(10) 1 calc R U P F 1
 H10B H 0.300992 0.068066 0.871890 0.115 Uiso 0.646(10) 1 calc R U P F 1
 H10C H 0.261250 0.021731 0.835290 0.115 Uiso 0.646(10) 1 calc R U P F 1
 C25A C 0.3150(5) 0.0575(5) 0.8234(4) 0.070(3) Uani 0.354(10) 1 d D U P F 2
 H25C H 0.291749 0.089625 0.825965 0.084 Uiso 0.354(10) 1 calc R U P F 2
 H25D H 0.295341 0.039667 0.790841 0.084 Uiso 0.354(10) 1 calc R U P F 2
 C214 C 0.3199(6) 0.0151(6) 0.8631(5) 0.109(6) Uani 0.354(10) 1 d D U P F 2
 H21E H 0.284238 -0.005332 0.854163 0.164 Uiso 0.354(10) 1 calc R U P F 2
 H21F H 0.328551 0.034747 0.894392 0.164 Uiso 0.354(10) 1 calc R U P F 2
 H21G H 0.350185 -0.011707 0.866402 0.164 Uiso 0.354(10) 1 calc R U P F 2
 C19A C 0.3858(17) 0.3007(10) 0.5203(16) 0.060(10) Uani 0.107(5) 1 d D U P D
 2
 H19F H 0.426220 0.310415 0.536805 0.072 Uiso 0.107(5) 1 calc R U P D 2
 H19G H 0.379893 0.287040 0.486918 0.072 Uiso 0.107(5) 1 calc R U P D 2
 C215 C 0.3524(11) 0.3550(8) 0.5143(9) 0.054(6) Uani 0.107(5) 1 d D U P D 2
 H21H H 0.311808 0.346256 0.497554 0.064 Uiso 0.107(5) 1 calc R U P D 2
 H21I H 0.358737 0.370053 0.547311 0.064 Uiso 0.107(5) 1 calc R U P D 2
 C1B C 0.3676(11) 0.3999(8) 0.4854(7) 0.047(6) Uani 0.107(5) 1 d D U P D 2
 H1BA H 0.337020 0.428307 0.475816 0.056 Uiso 0.107(5) 1 calc R U P D 2
 H1BB H 0.366041 0.382005 0.454532 0.056 Uiso 0.107(5) 1 calc R U P D 2
 C49A C 0.4227(9) 0.4322(11) 0.5062(8) 0.038(5) Uani 0.107(5) 1 d D U P D 2
 H49D H 0.418398 0.468511 0.489214 0.057 Uiso 0.107(5) 1 calc R U P D 2
 H49E H 0.452445 0.410245 0.501538 0.057 Uiso 0.107(5) 1 calc R U P D 2
 H49F H 0.432830 0.438837 0.541451 0.057 Uiso 0.107(5) 1 calc R U P D 2
 C187 C -0.4142(3) 0.1230(3) 0.1830(4) 0.074(3) Uani 0.739(9) 1 d D U P E 1
 H18K H -0.441098 0.145500 0.192106 0.089 Uiso 0.739(9) 1 calc R U P E 1
 H18L H -0.430237 0.119854 0.146628 0.089 Uiso 0.739(9) 1 calc R U P E 1
 C209 C -0.4121(3) 0.0712(3) 0.2015(3) 0.109(2) Uani 0.739(9) 1 d D U P E 1
 H20I H -0.448342 0.052202 0.184439 0.163 Uiso 0.739(9) 1 calc R U P E 1
 H20J H -0.404373 0.073785 0.236657 0.163 Uiso 0.739(9) 1 calc R U P E 1
 H20K H -0.382131 0.049541 0.196812 0.163 Uiso 0.739(9) 1 calc R U P E 1
 C216 C -0.4167(6) 0.1281(9) 0.1734(6) 0.049(5) Uani 0.261(9) 1 d D U P E 2
 H21R H -0.415096 0.093706 0.192901 0.059 Uiso 0.261(9) 1 calc R U P E 2
 H21S H -0.444185 0.153590 0.178799 0.059 Uiso 0.261(9) 1 calc R U P E 2
 C1C C -0.4412(6) 0.1117(8) 0.1245(5) 0.089(5) Uani 0.261(9) 1 d D U P E 2
 H1CA H -0.451775 0.145278 0.103478 0.134 Uiso 0.261(9) 1 calc R U P E 2
 H1CB H -0.474903 0.089147 0.119362 0.134 Uiso 0.261(9) 1 calc R U P E 2
 H1CC H -0.414276 0.089168 0.116149 0.134 Uiso 0.261(9) 1 calc R U P E 2
 C47 C 0.4384(4) -0.1289(4) 0.6548(4) 0.055(2) Uani 0.671(8) 1 d D U P G 1
 H47A H 0.402047 -0.108993 0.638674 0.066 Uiso 0.671(8) 1 calc R U P G 1
 H47B H 0.439304 -0.160923 0.633506 0.066 Uiso 0.671(8) 1 calc R U P G 1
 C201 C 0.44334(18) -0.15072(19) 0.70424(17) 0.0579(13) Uani 0.671(8) 1 d D U P G
 1
 H20A H 0.412940 -0.177715 0.699861 0.087 Uiso 0.671(8) 1 calc R U P G 1
 H20B H 0.440486 -0.119148 0.724601 0.087 Uiso 0.671(8) 1 calc R U P G 1
 H20C H 0.479823 -0.169492 0.720465 0.087 Uiso 0.671(8) 1 calc R U P G 1
 C217 C 0.3950(4) -0.1226(4) 0.6570(4) 0.067(3) Uani 0.329(8) 1 d D U P G 2
 H21J H 0.380488 -0.089918 0.635362 0.101 Uiso 0.329(8) 1 calc R U P G 2
 H21K H 0.400744 -0.112212 0.690793 0.101 Uiso 0.329(8) 1 calc R U P G 2
 H21L H 0.367748 -0.153576 0.645926 0.101 Uiso 0.329(8) 1 calc R U P G 2
 C47A C 0.4500(7) -0.1409(7) 0.6553(11) 0.064(5) Uani 0.329(8) 1 d D U P G 2
 H47C H 0.443277 -0.159736 0.623564 0.076 Uiso 0.329(8) 1 calc R U P G 2
 H47D H 0.468952 -0.168100 0.682192 0.076 Uiso 0.329(8) 1 calc R U P G 2

loop_
  _atom_site_aniso_label
  _atom_site_aniso_U_11
  _atom_site_aniso_U_22
  _atom_site_aniso_U_33
  _atom_site_aniso_U_23
  _atom_site_aniso_U_13
  _atom_site_aniso_U_12
 S1 0.0356(2) 0.0313(2) 0.01623(19) -0.00282(16) 0.00825(17) 0.00605(18)
 S4 0.0278(2) 0.0327(2) 0.0319(2) 0.00013(18) 0.01522(18) -0.00519(18)
 S6 0.0312(2) 0.0337(2) 0.0325(2) -0.00200(19) 0.01776(19) 0.00587(18)
 S8 0.0302(2) 0.0367(3) 0.0323(2) 0.00402(19) 0.01779(19) 0.00970(19)
 S9 0.0360(2) 0.0376(3) 0.0207(2) -0.00665(18) 0.00803(18) 0.00532(19)
 S5 0.0340(2) 0.0319(2) 0.0317(2) 0.01033(19) 0.01201(19) 0.00286(19)
 S3 0.0413(3) 0.0309(2) 0.0318(2) -0.00621(19) 0.0180(2) -0.0047(2)
 S7 0.0447(3) 0.0408(3) 0.0278(2) 0.0132(2) 0.0194(2) 0.0095(2)
 S2 0.0452(3) 0.0453(3) 0.0192(2) 0.00571(19) 0.00879(19) -0.0059(2)
 Cl1 0.0398(12) 0.0522(16) 0.066(2) -0.0116(12) 0.0308(11) -0.0141(12)
 Cl4 0.0618(10) 0.0742(13) 0.0491(12) -0.0031(9) 0.0286(9) -0.0250(9)
 Cl6 0.0763(5) 0.0578(4) 0.0755(5) 0.0088(4) 0.0315(4) -0.0046(3)
 Cl8 0.098(3) 0.117(4) 0.079(2) -0.003(3) 0.045(2) 0.044(3)
 Cl9 0.0519(9) 0.0567(9) 0.0516(9) -0.0133(6) 0.0067(7) -0.0081(6)
 Cl5 0.0682(10) 0.0743(12) 0.0532(11) 0.0016(9) 0.0307(9) -0.0036(8)
 Cl3 0.197(5) 0.106(3) 0.108(3) 0.014(2) 0.101(3) 0.051(3)
 Cl7 0.160(3) 0.0588(10) 0.0860(13) -0.0228(10) 0.0702(16) -0.0295(13)
 Cl2 0.0791(13) 0.0990(16) 0.0544(8) 0.0228(8) 0.0199(8) 0.0073(10)
 C1 0.0177(7) 0.0271(9) 0.0182(8) -0.0028(7) 0.0080(6) -0.0043(6)
 C4 0.0207(8) 0.0228(8) 0.0205(8) -0.0033(7) 0.0074(6) -0.0051(6)
 C6 0.0168(7) 0.0305(9) 0.0171(8) -0.0024(7) 0.0063(6) -0.0046(6)
 C8 0.0220(8) 0.0248(9) 0.0202(8) -0.0060(7) 0.0095(6) -0.0074(7)
 C10 0.0178(7) 0.0283(9) 0.0193(8) -0.0014(7) 0.0089(6) -0.0015(6)
 C12 0.0206(8) 0.0246(9) 0.0226(8) 0.0023(7) 0.0095(7) 0.0041(7)
 C14 0.0229(8) 0.0259(9) 0.0188(8) 0.0007(7) 0.0117(6) -0.0017(7)
 C16 0.0219(8) 0.0227(8) 0.0199(8) -0.0046(6) 0.0103(6) -0.0070(6)
 C18 0.0220(8) 0.0214(8) 0.0226(8) -0.0032(7) 0.0102(7) -0.0045(6)
 C20 0.0225(8) 0.0266(9) 0.0184(8) 0.0000(7) 0.0110(6) -0.0004(7)
 C22 0.0203(8) 0.0261(9) 0.0232(8) -0.0024(7) 0.0095(7) -0.0020(7)
 C24 0.0193(8) 0.0308(9) 0.0162(8) -0.0044(7) 0.0067(6) -0.0061(7)
 C26 0.0225(8) 0.0193(8) 0.0217(8) -0.0021(6) 0.0099(7) -0.0036(6)
 C28 0.0210(8) 0.0263(9) 0.0248(9) -0.0004(7) 0.0064(7) 0.0014(7)
 C30 0.0197(8) 0.0258(9) 0.0224(8) 0.0002(7) 0.0057(6) -0.0005(7)
 C32 0.0181(7) 0.0237(8) 0.0219(8) -0.0024(7) 0.0074(6) -0.0036(6)
 C34 0.0187(7) 0.0279(9) 0.0188(8) 0.0032(7) 0.0076(6) 0.0036(7)
 C36 0.0272(8) 0.0192(8) 0.0235(8) -0.0032(7) 0.0120(7) -0.0042(7)
 C38 0.0180(7) 0.0229(8) 0.0216(8) -0.0028(7) 0.0073(6) -0.0035(6)
 C40 0.0206(8) 0.0246(9) 0.0218(8) 0.0039(7) 0.0094(6) 0.0043(6)
 C42 0.0202(8) 0.0266(9) 0.0216(8) 0.0023(7) 0.0096(6) 0.0044(7)
 C44 0.0186(7) 0.0294(9) 0.0207(8) 0.0035(7) 0.0082(6) 0.0028(7)
 C46 0.0194(7) 0.0241(8) 0.0199(8) -0.0022(6) 0.0098(6) -0.0054(6)
 C48 0.0228(8) 0.0335(10) 0.0220(8) 0.0031(7) 0.0106(7) 0.0001(7)
 C50 0.0194(8) 0.0359(10) 0.0173(8) 0.0011(7) 0.0066(6) 0.0005(7)
 C52 0.0207(8) 0.0302(9) 0.0219(8) 0.0024(7) 0.0081(7) -0.0012(7)
 C54 0.0220(8) 0.0270(9) 0.0195(8) -0.0013(7) 0.0060(6) -0.0030(7)
 C56 0.0213(8) 0.0323(10) 0.0206(8) 0.0026(7) 0.0076(6) 0.0042(7)
 C58 0.0217(8) 0.0272(9) 0.0244(9) -0.0029(7) 0.0083(7) 0.0006(7)
 C60 0.0284(9) 0.0317(10) 0.0204(8) -0.0075(7) 0.0119(7) -0.0059(7)
 C62 0.0226(8) 0.0288(9) 0.0215(8) -0.0015(7) 0.0100(7) -0.0007(7)
 C64 0.0210(8) 0.0302(9) 0.0190(8) 0.0017(7) 0.0071(6) 0.0019(7)
 C66 0.0227(8) 0.0234(8) 0.0224(8) 0.0008(7) 0.0110(7) -0.0024(7)
 C68 0.0248(8) 0.0265(9) 0.0209(8) 0.0007(7) 0.0122(7) -0.0010(7)
 C70 0.0297(9) 0.0200(8) 0.0249(9) 0.0000(7) 0.0141(7) -0.0018(7)
 C72 0.0224(8) 0.0279(9) 0.0230(8) 0.0024(7) 0.0055(7) 0.0011(7)
 C74 0.0301(9) 0.0286(9) 0.0169(8) -0.0002(7) 0.0123(7) 0.0005(7)
 C76 0.0188(7) 0.0288(9) 0.0199(8) 0.0030(7) 0.0074(6) 0.0013(7)
 C78 0.0211(8) 0.0305(9) 0.0188(8) 0.0002(7) 0.0093(6) 0.0022(7)
 C80 0.0223(8) 0.0228(8) 0.0201(8) -0.0012(6) 0.0117(6) -0.0043(6)
 C82 0.0218(8) 0.0345(10) 0.0166(8) -0.0032(7) 0.0069(6) -0.0047(7)
 C84 0.0263(8) 0.0234(9) 0.0234(8) -0.0031(7) 0.0121(7) -0.0030(7)
 C86 0.0270(8) 0.0321(10) 0.0185(8) -0.0018(7) 0.0103(7) 0.0029(7)
 C88 0.0237(8) 0.0254(9) 0.0224(8) 0.0053(7) 0.0106(7) 0.0036(7)
 C90 0.0255(8) 0.0267(9) 0.0208(8) -0.0069(7) 0.0114(7) -0.0060(7)
 C92 0.0270(8) 0.0220(8) 0.0219(8) 0.0012(7) 0.0124(7) -0.0023(7)
 C94 0.0255(8) 0.0281(9) 0.0214(8) 0.0050(7) 0.0108(7) 0.0030(7)
 C96 0.0295(9) 0.0238(9) 0.0237(8) -0.0072(7) 0.0140(7) -0.0039(7)
 C98 0.0266(8) 0.0192(8) 0.0248(9) 0.0002(7) 0.0124(7) -0.0012(7)
 C100 0.0271(9) 0.0239(9) 0.0251(9) 0.0038(7) 0.0124(7) 0.0020(7)
 C102 0.0262(8) 0.0302(9) 0.0192(8) 0.0021(7) 0.0098(7) 0.0014(7)
 C104 0.0233(8) 0.0315(10) 0.0217(8) -0.0007(7) 0.0065(7) -0.0035(7)
 C106 0.0265(8) 0.0213(8) 0.0254(9) 0.0027(7) 0.0117(7) 0.0012(7)
 C108 0.0273(8) 0.0347(10) 0.0165(8) -0.0043(7) 0.0096(7) -0.0050(7)
 C110 0.0275(9) 0.0345(10) 0.0219(8) 0.0022(7) 0.0118(7) -0.0016(7)
 C112 0.0240(8) 0.0371(10) 0.0181(8) 0.0034(7) 0.0067(7) 0.0027(7)
 C114 0.0260(8) 0.0242(9) 0.0230(8) 0.0029(7) 0.0118(7) -0.0007(7)
 C116 0.0285(9) 0.0232(9) 0.0264(9) -0.0025(7) 0.0147(7) -0.0005(7)
 C118 0.0240(8) 0.0332(10) 0.0231(9) 0.0015(7) 0.0085(7) -0.0044(7)
 C120 0.0336(9) 0.0286(9) 0.0220(8) -0.0042(7) 0.0122(7) 0.0042(7)
 C122 0.0226(8) 0.0303(9) 0.0213(8) 0.0020(7) 0.0060(7) -0.0013(7)
 C124 0.0337(9) 0.0223(9) 0.0246(9) 0.0013(7) 0.0122(7) 0.0031(7)
 C126 0.0265(8) 0.0312(10) 0.0201(8) -0.0019(7) 0.0090(7) -0.0037(7)
 C128 0.0274(9) 0.0201(8) 0.0264(9) -0.0013(7) 0.0129(7) 0.0007(7)
 C130 0.0272(9) 0.0275(9) 0.0299(9) 0.0054(7) 0.0142(7) -0.0006(7)
 C132 0.0292(9) 0.0343(10) 0.0225(9) -0.0041(7) 0.0109(7) 0.0028(8)
 C134 0.0238(8) 0.0233(8) 0.0245(8) -0.0003(7) 0.0108(7) 0.0034(7)
 C136 0.0256(8) 0.0258(9) 0.0268(9) -0.0013(7) 0.0119(7) 0.0023(7)
 C138 0.0263(9) 0.0338(10) 0.0237(9) 0.0030(7) 0.0102(7) -0.0036(7)
 C140 0.0265(8) 0.0356(10) 0.0195(8) 0.0010(7) 0.0115(7) 0.0008(7)
 C142 0.0225(8) 0.0333(10) 0.0199(8) -0.0002(7) 0.0079(7) -0.0011(7)
 C144 0.0274(9) 0.0288(9) 0.0269(9) -0.0046(7) 0.0105(7) -0.0011(7)
 C146 0.0321(9) 0.0296(9) 0.0174(8) 0.0025(7) 0.0099(7) 0.0030(7)
 C148 0.0308(9) 0.0285(9) 0.0306(9) -0.0061(8) 0.0169(8) -0.0003(7)
 C150 0.0210(8) 0.0200(8) 0.0221(8) -0.0016(6) 0.0103(6) -0.0038(6)
 C152 0.0287(9) 0.0244(9) 0.0270(9) 0.0050(7) 0.0114(7) 0.0039(7)
 C154 0.0264(8) 0.0237(9) 0.0255(9) 0.0018(7) 0.0110(7) 0.0010(7)
 C156 0.0294(9) 0.0202(8) 0.0260(9) -0.0047(7) 0.0137(7) -0.0019(7)
 C158 0.0298(9) 0.0270(9) 0.0311(9) -0.0023(7) 0.0167(8) 0.0023(7)
 C160 0.0318(9) 0.0348(10) 0.0307(9) -0.0026(8) 0.0195(8) 0.0009(8)
 C162 0.0283(9) 0.0279(9) 0.0217(8) -0.0049(7) 0.0119(7) -0.0025(7)
 C164 0.0239(8) 0.0384(10) 0.0169(8) 0.0021(7) 0.0066(7) 0.0004(7)
 C166 0.0329(9) 0.0334(10) 0.0234(9) -0.0064(7) 0.0166(7) -0.0045(8)
 C168 0.0231(8) 0.0295(9) 0.0224(8) -0.0006(7) 0.0107(7) 0.0025(7)
 C170 0.0311(9) 0.0333(10) 0.0273(9) -0.0034(8) 0.0129(8) -0.0036(8)
 C172 0.0254(8) 0.0300(9) 0.0235(9) -0.0012(7) 0.0119(7) 0.0022(7)
 C174 0.0321(9) 0.0328(10) 0.0235(9) -0.0031(7) 0.0152(7) -0.0029(8)
 C176 0.0294(9) 0.0360(10) 0.0211(8) -0.0002(7) 0.0126(7) 0.0013(8)
 C178 0.0280(9) 0.0333(10) 0.0293(9) 0.0042(8) 0.0167(8) 0.0002(7)
 C180 0.0301(9) 0.0387(11) 0.0203(8) 0.0008(7) 0.0112(7) -0.0026(8)
 C182 0.0316(9) 0.0233(9) 0.0311(9) -0.0031(7) 0.0166(8) 0.0029(7)
 C184 0.0285(9) 0.0287(9) 0.0293(9) 0.0055(7) 0.0127(8) 0.0083(7)
 C186 0.0307(9) 0.0325(10) 0.0228(8) 0.0045(7) 0.0146(7) 0.0030(8)
 C188 0.0373(10) 0.0438(12) 0.0212(9) 0.0050(8) 0.0113(8) -0.0044(9)
 C190 0.0286(9) 0.0361(10) 0.0203(8) 0.0001(7) 0.0090(7) 0.0007(8)
 C192 0.0290(9) 0.0319(10) 0.0218(8) -0.0018(7) 0.0121(7) -0.0005(7)
 C194 0.0309(9) 0.0253(9) 0.0217(8) 0.0029(7) 0.0121(7) 0.0015(7)
 C196 0.0345(10) 0.0350(10) 0.0296(9) -0.0054(8) 0.0209(8) -0.0008(8)
 C198 0.0278(9) 0.0254(9) 0.0322(10) 0.0006(7) 0.0148(8) -0.0020(7)
 C200 0.0341(10) 0.0306(10) 0.0281(9) -0.0075(8) 0.0115(8) 0.0038(8)
 C202 0.0327(9) 0.0267(9) 0.0296(9) 0.0009(7) 0.0124(8) 0.0081(7)
 C204 0.0327(9) 0.0362(10) 0.0242(9) -0.0042(8) 0.0142(8) 0.0001(8)
 C206 0.0302(9) 0.0249(9) 0.0330(10) 0.0023(7) 0.0173(8) 0.0055(7)
 C208 0.0263(9) 0.0297(10) 0.0290(9) 0.0058(8) 0.0063(7) 0.0015(7)
 C13 0.0277(9) 0.0297(10) 0.0322(10) -0.0042(8) 0.0120(8) -0.0055(7)
 C105 0.0293(9) 0.0326(10) 0.0246(9) -0.0032(7) 0.0101(7) -0.0007(8)
 C53 0.0257(9) 0.0295(9) 0.0225(8) 0.0049(7) 0.0096(7) 0.0019(7)
 C107 0.0307(9) 0.0413(11) 0.0178(8) -0.0023(7) 0.0122(7) -0.0042(8)
 C27 0.0277(9) 0.0282(9) 0.0245(9) 0.0002(7) 0.0118(7) 0.0051(7)
 C109 0.0352(10) 0.0453(12) 0.0203(9) 0.0046(8) 0.0136(8) -0.0018(9)
 C55 0.0282(9) 0.0343(10) 0.0248(9) 0.0058(8) 0.0071(7) 0.0002(8)
 C111 0.0329(9) 0.0383(11) 0.0207(8) 0.0020(8) 0.0117(7) 0.0009(8)
 C7 0.0311(9) 0.0385(11) 0.0234(9) 0.0007(8) 0.0143(7) -0.0009(8)
 C113 0.0278(9) 0.0354(10) 0.0248(9) -0.0046(8) 0.0107(7) 0.0000(8)
 C57 0.0326(9) 0.0362(10) 0.0257(9) -0.0004(8) 0.0173(8) -0.0002(8)
 C115 0.0282(9) 0.0323(10) 0.0250(9) 0.0029(7) 0.0101(7) 0.0043(8)
 C29 0.0326(10) 0.0396(11) 0.0233(9) 0.0077(8) 0.0113(8) -0.0010(8)
 C117 0.0323(9) 0.0409(11) 0.0201(8) -0.0010(8) 0.0087(7) -0.0002(8)
 C59 0.0350(10) 0.0399(11) 0.0227(9) -0.0033(8) 0.0176(8) -0.0050(8)
 C119 0.0310(9) 0.0251(9) 0.0332(10) 0.0030(8) 0.0070(8) 0.0030(7)
 C15 0.0305(9) 0.0391(11) 0.0228(9) 0.0096(8) 0.0108(7) 0.0073(8)
 C121 0.0267(9) 0.0269(9) 0.0290(9) -0.0035(7) 0.0100(7) 0.0035(7)
 C61 0.0329(9) 0.0404(11) 0.0206(8) 0.0058(8) 0.0104(7) 0.0020(8)
 C123 0.0321(9) 0.0322(10) 0.0279(9) 0.0037(8) 0.0105(8) -0.0064(8)
 C31 0.0288(9) 0.0357(10) 0.0261(9) -0.0041(8) 0.0099(8) -0.0030(8)
 C125 0.0249(9) 0.0268(9) 0.0321(10) -0.0010(8) 0.0066(7) 0.0032(7)
 C63 0.0355(10) 0.0293(10) 0.0235(9) 0.0020(7) 0.0109(8) 0.0080(8)
 C127 0.0363(10) 0.0322(10) 0.0284(9) 0.0084(8) 0.0134(8) 0.0087(8)
 C2 0.0290(9) 0.0322(10) 0.0253(9) 0.0046(8) 0.0108(7) 0.0073(7)
 C129 0.0342(10) 0.0392(11) 0.0255(9) 0.0080(8) 0.0112(8) 0.0107(8)
 C65 0.0362(10) 0.0409(11) 0.0352(10) -0.0024(9) 0.0228(9) 0.0016(9)
 C131 0.0358(10) 0.0350(11) 0.0319(10) -0.0067(8) 0.0160(8) -0.0066(8)
 C33 0.0381(10) 0.0347(11) 0.0277(10) 0.0049(8) 0.0134(8) -0.0063(8)
 C133 0.0354(10) 0.0292(10) 0.0257(9) 0.0034(7) 0.0131(8) 0.0075(8)
 C67 0.0346(10) 0.0410(12) 0.0282(9) -0.0091(8) 0.0122(8) -0.0064(9)
 C135 0.0458(11) 0.0392(12) 0.0268(10) 0.0097(8) 0.0133(9) -0.0059(9)
 C17 0.0357(10) 0.0413(11) 0.0282(10) 0.0032(8) 0.0168(8) -0.0049(9)
 C137 0.0503(12) 0.0360(11) 0.0358(11) -0.0075(9) 0.0261(10) -0.0093(9)
 C69 0.0298(10) 0.0439(12) 0.0286(10) -0.0046(8) 0.0060(8) 0.0109(9)
 C139 0.0377(10) 0.0290(10) 0.0336(10) -0.0026(8) 0.0126(8) -0.0080(8)
 C35 0.0289(9) 0.0430(12) 0.0303(10) -0.0019(9) 0.0076(8) -0.0014(8)
 C141 0.0376(10) 0.0435(12) 0.0266(9) 0.0020(8) 0.0193(8) -0.0015(9)
 C71 0.0327(10) 0.0452(13) 0.0453(12) -0.0072(10) 0.0117(9) -0.0028(9)
 C143 0.0391(11) 0.0336(11) 0.0378(11) -0.0014(8) 0.0175(9) 0.0091(9)
 C9 0.0281(9) 0.0467(12) 0.0370(11) -0.0041(9) 0.0118(8) 0.0022(9)
 C145 0.0380(11) 0.0456(12) 0.0366(11) -0.0041(9) 0.0151(9) 0.0014(9)
 C73 0.0494(12) 0.0353(11) 0.0287(10) 0.0044(8) 0.0163(9) 0.0038(9)
 C147 0.0376(11) 0.0383(12) 0.0557(14) -0.0032(10) 0.0187(10) -0.0014(9)
 C37 0.0443(11) 0.0340(11) 0.0286(10) 0.0035(8) 0.0136(9) -0.0101(9)
 C149 0.0358(10) 0.0479(12) 0.0323(10) 0.0001(9) 0.0200(9) -0.0066(9)
 C75 0.0391(10) 0.0416(11) 0.0282(10) 0.0025(8) 0.0179(8) 0.0006(9)
 C151 0.0469(12) 0.0307(10) 0.0357(11) -0.0009(8) 0.0184(9) -0.0008(9)
 C19 0.059(3) 0.0325(14) 0.0278(17) 0.0120(11) 0.020(2) 0.0217(13)
 C153 0.0397(11) 0.0393(11) 0.0313(10) 0.0058(8) 0.0155(8) 0.0140(9)
 C77 0.0349(10) 0.0499(13) 0.0262(9) -0.0036(9) 0.0173(8) -0.0035(9)
 C155 0.0349(10) 0.0261(10) 0.0310(10) -0.0017(8) 0.0084(8) 0.0051(8)
 C39 0.0411(11) 0.0526(13) 0.0248(9) -0.0081(9) 0.0207(8) -0.0068(10)
 C157 0.0458(12) 0.0454(13) 0.0558(14) -0.0046(11) 0.0247(11) -0.0071(10)
 C79 0.0449(12) 0.0482(13) 0.0320(11) -0.0042(9) 0.0155(9) -0.0093(10)
 C159 0.0371(11) 0.0372(11) 0.0371(11) -0.0045(9) 0.0105(9) 0.0105(9)
 C5 0.0489(12) 0.0442(13) 0.0453(12) 0.0142(10) 0.0307(10) 0.0128(10)
 C161 0.0572(14) 0.0327(11) 0.0397(12) 0.0081(9) 0.0151(10) -0.0024(10)
 C81 0.0361(11) 0.0459(13) 0.0414(12) 0.0023(10) 0.0184(9) 0.0075(9)
 C163 0.0677(16) 0.0343(12) 0.0509(13) 0.0042(10) 0.0358(12) 0.0033(11)
 C41 0.0467(12) 0.0259(10) 0.0390(11) -0.0019(9) 0.0071(9) -0.0008(9)
 C165 0.0464(12) 0.0566(15) 0.0352(11) 0.0126(10) 0.0207(10) 0.0033(11)
 C83 0.0461(13) 0.0546(15) 0.0421(12) -0.0081(11) 0.0146(10) 0.0162(11)
 C167 0.0756(18) 0.0263(12) 0.0376(13) 0.0025(10) 0.0369(13) 0.0030(11)
 C21 0.0425(12) 0.0543(14) 0.0393(12) -0.0075(10) 0.0149(10) -0.0117(11)
 C169 0.0559(14) 0.0566(15) 0.0424(13) 0.0147(11) 0.0180(11) 0.0071(12)
 C85 0.0438(12) 0.0561(15) 0.0565(15) -0.0090(12) 0.0257(11) -0.0082(11)
 C43 0.0321(11) 0.0712(18) 0.0594(15) -0.0171(13) 0.0157(11) -0.0051(11)
 C173 0.0474(13) 0.0491(14) 0.0556(15) -0.0014(12) 0.0186(11) -0.0006(11)
 C87 0.0512(14) 0.0701(18) 0.0411(13) -0.0034(12) 0.0216(11) -0.0049(12)
 C175 0.0576(14) 0.0652(16) 0.0371(12) -0.0202(11) 0.0296(11) -0.0217(12)
 C11 0.0488(13) 0.0507(15) 0.0545(15) 0.0072(12) 0.0150(11) 0.0012(11)
 C177 0.0805(18) 0.0360(12) 0.0555(15) 0.0004(11) 0.0409(14) -0.0005(12)
 C89 0.0508(13) 0.0472(14) 0.0457(13) -0.0025(11) 0.0154(11) -0.0136(11)
 C179 0.0459(13) 0.082(2) 0.0498(14) -0.0285(14) 0.0292(11) -0.0214(13)
 C45 0.0679(17) 0.0531(16) 0.0519(15) -0.0078(12) 0.0185(13) -0.0199(13)
 C181 0.0511(14) 0.0463(14) 0.0607(16) 0.0062(12) 0.0034(12) -0.0074(12)
 C91 0.0503(14) 0.085(2) 0.0593(17) -0.0384(16) 0.0248(13) -0.0128(14)
 C183 0.0601(16) 0.090(2) 0.0497(15) -0.0381(15) 0.0322(13) -0.0244(15)
 C23 0.0528(15) 0.099(2) 0.0547(16) -0.0138(16) 0.0241(13) 0.0194(16)
 C93 0.0511(15) 0.0660(18) 0.0734(19) 0.0094(15) 0.0311(14) 0.0207(13)
 C189 0.117(3) 0.0318(16) 0.062(2) 0.0103(15) 0.067(2) 0.0135(18)
 C95 0.0569(17) 0.078(2) 0.094(2) -0.0178(19) 0.0335(17) -0.0268(16)
 C191 0.0581(16) 0.0528(16) 0.090(2) 0.0015(15) 0.0315(16) 0.0084(13)
 C3 0.0552(17) 0.075(2) 0.086(2) 0.0163(18) 0.0168(16) 0.0252(16)
 C193 0.093(2) 0.113(3) 0.069(2) -0.052(2) 0.0417(19) -0.055(2)
 C97 0.0609(18) 0.089(2) 0.082(2) -0.0111(19) 0.0293(16) -0.0358(17)
 C195 0.0575(18) 0.104(3) 0.095(3) 0.017(2) 0.0089(18) -0.0319(19)
 C49 0.174(5) 0.0349(17) 0.107(3) -0.0185(19) 0.111(4) -0.029(2)
 C197 0.082(2) 0.171(5) 0.071(2) -0.021(3) 0.0418(19) 0.039(3)
 C99 0.069(2) 0.211(6) 0.131(4) -0.126(4) 0.058(2) -0.073(3)
 C199 0.074(2) 0.082(3) 0.135(4) 0.032(3) 0.036(2) 0.021(2)
 C101 0.062(3) 0.080(3) 0.050(2) -0.007(2) 0.015(2) -0.034(3)
 C203 0.099(3) 0.083(3) 0.138(4) 0.013(3) 0.040(3) 0.000(2)
 C51 0.047(3) 0.062(3) 0.059(3) 0.003(2) 0.018(2) 0.009(2)
 C207 0.035(3) 0.046(3) 0.051(3) -0.020(2) 0.021(2) -0.024(2)
 C171 0.0507(13) 0.0531(14) 0.0414(12) 0.0048(10) 0.0191(10) -0.0181(11)
 C185 0.0798(18) 0.0637(16) 0.0485(14) -0.0023(12) 0.0326(13) -0.0345(14)
 C205 0.082(3) 0.083(4) 0.060(3) 0.021(3) 0.014(2) -0.019(3)
 C210 0.094(5) 0.102(5) 0.073(4) -0.003(3) 0.043(3) 0.009(4)
 C211 0.080(4) 0.088(4) 0.062(3) 0.005(3) 0.035(3) -0.025(3)
 C1A 0.127(8) 0.168(9) 0.130(7) 0.022(7) 0.068(6) -0.022(7)
 C212 0.063(4) 0.079(5) 0.060(3) -0.017(3) 0.028(3) -0.009(4)
 Cl3A 0.061(3) 0.093(3) 0.0517(17) -0.0045(14) 0.0299(14) 0.0059(15)
 Cl1A 0.0463(12) 0.0828(15) 0.0395(10) -0.0012(8) 0.0044(9) -0.0018(9)
 Cl8A 0.0801(17) 0.0413(12) 0.082(2) -0.0239(12) 0.0402(14) -0.0114(12)
 C51A 0.044(4) 0.064(4) 0.077(5) 0.017(4) 0.013(3) 0.023(4)
 Cl9A 0.173(6) 0.115(4) 0.0600(18) 0.027(2) -0.005(3) -0.080(4)
 Cl5A 0.181(6) 0.120(4) 0.127(4) -0.007(3) 0.093(4) -0.016(4)
 C213 0.055(5) 0.067(5) 0.063(5) -0.003(4) 0.025(4) -0.022(4)
 Cl4A 0.080(2) 0.143(4) 0.0676(19) 0.048(2) 0.0435(15) 0.060(3)
 Cl7A 0.099(4) 0.099(4) 0.063(2) 0.018(2) 0.047(2) 0.013(3)
 Cl2A 0.149(5) 0.113(4) 0.149(5) 0.067(4) 0.100(4) 0.026(4)
 C25 0.060(3) 0.053(3) 0.062(3) -0.010(2) 0.021(2) -0.016(2)
 C103 0.049(3) 0.095(5) 0.090(4) -0.003(3) 0.031(3) -0.027(3)
 C25A 0.048(6) 0.067(7) 0.091(7) -0.031(5) 0.023(5) -0.017(5)
 C214 0.111(11) 0.125(11) 0.110(9) -0.028(7) 0.063(8) -0.078(9)
 C19A 0.056(18) 0.051(12) 0.037(14) -0.010(11) -0.021(13) 0.018(11)
 C215 0.078(12) 0.036(10) 0.053(11) 0.012(8) 0.034(10) -0.005(8)
 C1B 0.093(15) 0.038(9) 0.022(9) -0.018(7) 0.037(10) -0.044(10)
 C49A 0.048(12) 0.038(13) 0.028(10) -0.015(9) 0.014(9) -0.012(9)
 C187 0.082(5) 0.077(4) 0.086(5) -0.031(4) 0.057(4) -0.042(4)
 C209 0.097(4) 0.076(4) 0.147(6) 0.007(4) 0.041(4) -0.033(3)
 C216 0.033(6) 0.072(9) 0.039(6) 0.025(6) 0.009(5) -0.003(5)
 C1C 0.090(9) 0.121(13) 0.069(7) -0.026(8) 0.045(7) -0.058(9)
 C47 0.040(4) 0.074(5) 0.052(3) -0.005(4) 0.020(3) -0.013(3)
 C201 0.051(2) 0.056(3) 0.074(3) 0.011(2) 0.034(2) 0.0063(18)
 C217 0.049(5) 0.068(6) 0.079(6) 0.005(5) 0.018(4) -0.011(4)
 C47A 0.038(7) 0.056(7) 0.081(9) 0.009(6) 0.006(6) -0.002(5)

_geom_special_details
;
 All esds (except the esd in the dihedral angle between two l.s. planes)
 are estimated using the full covariance matrix.  The cell esds are taken
 into account individually in the estimation of esds in distances, angles
 and torsion angles; correlations between esds in cell parameters are only
 used when they are defined by crystal symmetry.  An approximate (isotropic)
 treatment of cell esds is used for estimating esds involving l.s. planes.
;
loop_
  _geom_bond_atom_site_label_1
  _geom_bond_atom_site_label_2
  _geom_bond_distance
  _geom_bond_site_symmetry_2
  _geom_bond_publ_flag
 S1 C74 1.7772(19) . ?
 S1 C86 1.7795(18) . ?
 S4 C130 1.783(2) . ?
 S4 C198 1.7800(19) . ?
 S6 C148 1.775(2) . ?
 S6 C182 1.7788(19) . ?
 S8 C158 1.780(2) . ?
 S8 C206 1.7781(19) . ?
 S9 C132 1.7803(19) . ?
 S9 C192 1.777(2) . ?
 S5 C208 1.778(2) . ?
 S5 C55 1.781(2) . ?
 S3 C170 1.782(2) . ?
 S3 C105 1.784(2) . ?
 S7 C15 1.7793(19) . ?
 S7 C61 1.784(2) . ?
 S2 C188 1.783(2) . ?
 S2 C111 1.778(2) . ?
 Cl1 C207 1.777(7) . ?
 Cl4 C101 1.813(7) . ?
 Cl6 C51 1.728(5) . ?
 Cl6 C51A 1.748(8) . ?
 Cl8 C207 1.692(7) . ?
 Cl9 C51 1.683(5) . ?
 Cl5 C51 1.678(5) . ?
 Cl3 C207 1.692(8) . ?
 Cl7 C101 1.564(7) . ?
 Cl2 C101 1.646(6) . ?
 C1 C6 1.423(2) . ?
 C1 C10 1.449(2) . ?
 C1 C46 1.423(2) . ?
 C4 C18 1.423(2) . ?
 C4 C32 1.424(2) . ?
 C4 C54 1.447(2) . ?
 C6 C24 1.427(2) . ?
 C6 C50 1.445(3) . ?
 C8 C16 1.423(2) . ?
 C8 C24 1.421(3) . ?
 C8 C90 1.452(2) . ?
 C10 C20 1.403(2) . ?
 C10 C78 1.390(3) . ?
 C12 C40 1.424(2) . ?
 C12 C42 1.426(2) . ?
 C12 C134 1.452(3) . ?
 C14 C20 1.412(2) . ?
 C14 C74 1.398(2) . ?
 C14 C80 1.403(2) . ?
 C16 C36 1.449(3) . ?
 C16 C46 1.424(2) . ?
 C18 C26 1.424(2) . ?
 C18 C84 1.451(2) . ?
 C20 C86 1.398(3) . ?
 C22 C38 1.447(2) . ?
 C22 C58 1.390(3) . ?
 C22 C62 1.403(2) . ?
 C24 C82 1.448(2) . ?
 C26 C98 1.453(2) . ?
 C26 C150 1.422(2) . ?
 C28 C30 1.388(3) . ?
 C28 C58 1.413(3) . ?
 C28 C125 1.408(3) . ?
 C30 C32 1.450(2) . ?
 C30 C72 1.402(3) . ?
 C32 C38 1.420(2) . ?
 C34 C40 1.422(3) . ?
 C34 C64 1.450(2) . ?
 C34 C76 1.427(2) . ?
 C36 C70 1.385(3) . ?
 C36 C156 1.404(2) . ?
 C38 C150 1.427(2) . ?
 C40 C88 1.450(2) . ?
 C42 C44 1.426(3) . ?
 C42 C168 1.445(2) . ?
 C44 C48 1.448(2) . ?
 C44 C76 1.421(2) . ?
 C46 C80 1.451(2) . ?
 C48 C110 1.405(3) . ?
 C48 C138 1.387(3) . ?
 C50 C56 1.385(3) . ?
 C50 C112 1.407(2) . ?
 C52 C76 1.451(3) . ?
 C52 C104 1.399(3) . ?
 C52 C118 1.386(3) . ?
 C54 C122 1.406(3) . ?
 C54 C126 1.388(3) . ?
 C56 C78 1.410(2) . ?
 C56 C2 1.402(3) . ?
 C58 C121 1.406(3) . ?
 C60 C90 1.385(3) . ?
 C60 C108 1.406(3) . ?
 C60 C166 1.410(3) . ?
 C62 C68 1.411(3) . ?
 C62 C132 1.395(3) . ?
 C64 C102 1.392(2) . ?
 C64 C142 1.396(3) . ?
 C66 C68 1.402(2) . ?
 C66 C114 1.388(3) . ?
 C66 C150 1.446(2) . ?
 C68 C192 1.400(2) . ?
 C70 C92 1.415(2) . ?
 C70 C124 1.402(3) . ?
 C72 C122 1.405(3) . ?
 C72 C208 1.402(3) . ?
 C74 C146 1.424(3) . ?
 C78 C27 1.406(3) . ?
 C80 C92 1.387(3) . ?
 C82 C108 1.390(3) . ?
 C82 C164 1.400(3) . ?
 C84 C116 1.405(3) . ?
 C84 C162 1.384(3) . ?
 C86 C120 1.416(3) . ?
 C88 C94 1.385(3) . ?
 C88 C100 1.406(3) . ?
 C90 C96 1.403(3) . ?
 C92 C194 1.405(3) . ?
 C94 C102 1.410(3) . ?
 C94 C186 1.410(2) . ?
 C96 C148 1.402(3) . ?
 C96 C156 1.403(3) . ?
 C98 C106 1.383(3) . ?
 C98 C128 1.404(2) . ?
 C100 C130 1.402(3) . ?
 C100 C154 1.406(3) . ?
 C102 C176 1.403(3) . ?
 C104 C142 1.412(3) . ?
 C104 C170 1.394(3) . ?
 C106 C114 1.415(3) . ?
 C106 C152 1.405(3) . ?
 C108 C107 1.404(3) . ?
 C110 C140 1.406(3) . ?
 C110 C188 1.397(3) . ?
 C112 C164 1.405(3) . ?
 C112 C15 1.401(3) . ?
 C114 C53 1.406(3) . ?
 C116 C128 1.399(3) . ?
 C116 C158 1.404(3) . ?
 C118 C138 1.410(3) . ?
 C118 C123 1.402(3) . ?
 C120 H120 0.9500 . ?
 C120 C27 1.398(3) . ?
 C122 C55 1.401(3) . ?
 C124 C202 1.397(3) . ?
 C124 C63 1.555(3) . ?
 C126 C162 1.414(3) . ?
 C126 C180 1.402(3) . ?
 C128 C206 1.405(3) . ?
 C130 C178 1.418(3) . ?
 C132 C200 1.420(3) . ?
 C134 C136 1.381(3) . ?
 C134 C154 1.404(3) . ?
 C136 C144 1.405(3) . ?
 C136 C172 1.415(3) . ?
 C138 C33 1.406(3) . ?
 C140 C168 1.404(3) . ?
 C140 C111 1.400(3) . ?
 C142 C105 1.399(3) . ?
 C144 C13 1.403(3) . ?
 C144 C31 1.554(3) . ?
 C146 H146 0.9500 . ?
 C146 C194 1.394(3) . ?
 C148 C196 1.420(3) . ?
 C152 C184 1.397(3) . ?
 C152 C115 1.556(3) . ?
 C154 C198 1.401(3) . ?
 C156 C182 1.403(3) . ?
 C158 C160 1.419(3) . ?
 C160 H160 0.9500 . ?
 C160 C174 1.394(3) . ?
 C162 C174 1.407(3) . ?
 C164 C61 1.402(3) . ?
 C166 C196 1.393(3) . ?
 C166 C59 1.553(3) . ?
 C168 C172 1.386(3) . ?
 C170 C139 1.424(3) . ?
 C172 C113 1.402(3) . ?
 C174 C7 1.557(3) . ?
 C176 C204 1.398(3) . ?
 C176 C57 1.561(3) . ?
 C178 H178 0.9500 . ?
 C178 C186 1.395(3) . ?
 C180 C7 1.563(3) . ?
 C180 C29 1.396(3) . ?
 C182 C202 1.412(3) . ?
 C184 H184 0.9500 . ?
 C184 C206 1.414(3) . ?
 C186 C57 1.556(3) . ?
 C188 C135 1.420(3) . ?
 C190 H190 0.9500 . ?
 C190 C192 1.421(3) . ?
 C190 C53 1.394(3) . ?
 C194 C63 1.559(3) . ?
 C196 H196 0.9500 . ?
 C198 C13 1.415(3) . ?
 C200 H200 0.9500 . ?
 C200 C121 1.394(3) . ?
 C202 H202 0.9500 . ?
 C204 H204 0.9500 . ?
 C204 C105 1.423(3) . ?
 C208 C119 1.424(3) . ?
 C13 H13 0.9500 . ?
 C53 C115 1.559(3) . ?
 C107 C109 1.397(3) . ?
 C107 C59 1.564(3) . ?
 C27 C133 1.559(3) . ?
 C109 H109 0.9500 . ?
 C109 C61 1.422(3) . ?
 C55 C29 1.420(3) . ?
 C111 C117 1.420(3) . ?
 C7 C17 1.539(3) . ?
 C7 C77 1.547(3) . ?
 C113 C117 1.398(3) . ?
 C113 C31 1.560(3) . ?
 C57 C65 1.540(3) . ?
 C57 C141 1.553(3) . ?
 C115 C129 1.547(3) . ?
 C115 C9 1.541(3) . ?
 C29 H29 0.9500 . ?
 C117 H117 0.9500 . ?
 C59 C149 1.534(3) . ?
 C59 C39 1.556(3) . ?
 C119 H119 0.9500 . ?
 C119 C125 1.396(3) . ?
 C15 C127 1.423(3) . ?
 C121 C155 1.560(3) . ?
 C123 C139 1.400(3) . ?
 C123 C37 1.560(3) . ?
 C31 C67 1.554(3) . ?
 C31 C35 1.540(3) . ?
 C125 C155 1.563(3) . ?
 C63 C69 1.537(3) . ?
 C63 C19 1.551(3) . ?
 C63 C19A 1.529(15) . ?
 C127 H127 0.9500 . ?
 C127 C2 1.398(3) . ?
 C2 C133 1.565(3) . ?
 C129 H12A 0.9900 . ?
 C129 H12B 0.9900 . ?
 C129 C73 1.518(3) . ?
 C65 H65A 0.9900 . ?
 C65 H65B 0.9900 . ?
 C65 C81 1.521(3) . ?
 C131 H13A 0.9900 . ?
 C131 H13B 0.9900 . ?
 C131 C67 1.522(3) . ?
 C131 C137 1.523(3) . ?
 C33 C135 1.396(3) . ?
 C33 C37 1.562(3) . ?
 C133 C151 1.543(3) . ?
 C133 C153 1.552(3) . ?
 C67 H67A 0.9900 . ?
 C67 H67B 0.9900 . ?
 C135 H135 0.9500 . ?
 C17 H17G 0.9900 . ?
 C17 H17H 0.9900 . ?
 C17 C79 1.525(3) . ?
 C137 H13C 0.9900 . ?
 C137 H13D 0.9900 . ?
 C137 C163 1.514(4) . ?
 C69 H69A 0.9900 . ?
 C69 H69B 0.9900 . ?
 C69 C71 1.516(3) . ?
 C139 H139 0.9500 . ?
 C35 H35A 0.9900 . ?
 C35 H35B 0.9900 . ?
 C35 C147 1.513(3) . ?
 C141 H14G 0.9900 . ?
 C141 H14H 0.9900 . ?
 C141 C75 1.525(3) . ?
 C71 H71A 0.9900 . ?
 C71 H71B 0.9900 . ?
 C71 C43 1.508(3) . ?
 C143 H14A 0.9900 . ?
 C143 H14B 0.9900 . ?
 C143 C145 1.521(3) . ?
 C143 C153 1.541(3) . ?
 C9 H9A 0.9900 . ?
 C9 H9B 0.9900 . ?
 C9 C157 1.509(3) . ?
 C145 H14C 0.9900 . ?
 C145 H14D 0.9900 . ?
 C145 C87 1.521(3) . ?
 C73 H73A 0.9900 . ?
 C73 H73B 0.9900 . ?
 C73 C5 1.522(3) . ?
 C147 H14I 0.9900 . ?
 C147 H14J 0.9900 . ?
 C147 C173 1.527(3) . ?
 C37 C161 1.539(3) . ?
 C37 C171 1.542(3) . ?
 C149 H14E 0.9900 . ?
 C149 H14F 0.9900 . ?
 C149 C21 1.522(3) . ?
 C75 H75A 0.9900 . ?
 C75 H75B 0.9900 . ?
 C75 C165 1.522(3) . ?
 C151 H15A 0.9900 . ?
 C151 H15B 0.9900 . ?
 C151 C85 1.519(3) . ?
 C19 H19A 0.9900 . ?
 C19 H19B 0.9900 . ?
 C19 C167 1.516(6) . ?
 C153 H15C 0.9900 . ?
 C153 H15D 0.9900 . ?
 C77 H77A 0.9900 . ?
 C77 H77B 0.9900 . ?
 C77 C179 1.507(3) . ?
 C155 C159 1.559(3) . ?
 C155 C41 1.526(3) . ?
 C39 H39A 0.9900 . ?
 C39 H39B 0.9900 . ?
 C39 C175 1.520(3) . ?
 C157 H15E 0.9900 . ?
 C157 H15F 0.9900 . ?
 C157 H15G 0.9900 . ?
 C157 H15H 0.9900 . ?
 C157 C187 1.523(7) . ?
 C157 C216 1.520(13) . ?
 C79 H79A 0.9900 . ?
 C79 H79B 0.9900 . ?
 C79 C45 1.523(4) . ?
 C159 H15I 0.9900 . ?
 C159 H15J 0.9900 . ?
 C159 C83 1.530(3) . ?
 C5 H5A 0.9900 . ?
 C5 H5B 0.9900 . ?
 C5 C177 1.513(4) . ?
 C161 H16C 0.9900 . ?
 C161 H16D 0.9900 . ?
 C161 C11 1.528(4) . ?
 C81 H81A 0.9900 . ?
 C81 H81B 0.9900 . ?
 C81 C93 1.516(3) . ?
 C163 H16E 0.9800 . ?
 C163 H16F 0.9800 . ?
 C163 H16G 0.9800 . ?
 C41 H41A 0.9900 . ?
 C41 H41B 0.9900 . ?
 C41 C89 1.517(4) . ?
 C165 H16H 0.9900 . ?
 C165 H16I 0.9900 . ?
 C165 C169 1.513(4) . ?
 C83 H83A 0.9900 . ?
 C83 H83B 0.9900 . ?
 C83 C23 1.522(4) . ?
 C167 H16A 0.9900 . ?
 C167 H16B 0.9900 . ?
 C167 C189 1.514(4) . ?
 C21 H21A 0.9900 . ?
 C21 H21B 0.9900 . ?
 C21 H21C 0.9900 . ?
 C21 H21D 0.9900 . ?
 C21 C25 1.514(5) . ?
 C21 C25A 1.607(10) . ?
 C169 H16J 0.9800 . ?
 C169 H16K 0.9800 . ?
 C169 H16L 0.9800 . ?
 C85 H85A 0.9900 . ?
 C85 H85B 0.9900 . ?
 C85 H85C 0.9900 . ?
 C85 H85D 0.9900 . ?
 C85 C47 1.541(7) . ?
 C85 C47A 1.546(14) . ?
 C43 H43A 0.9900 . ?
 C43 H43B 0.9900 . ?
 C43 C95 1.507(5) . ?
 C173 H17C 0.9900 . ?
 C173 H17D 0.9900 . ?
 C173 C191 1.507(4) . ?
 C87 H87A 0.9800 . ?
 C87 H87B 0.9800 . ?
 C87 H87C 0.9800 . ?
 C175 H17A 0.9900 . ?
 C175 H17B 0.9900 . ?
 C175 C183 1.527(3) . ?
 C11 H11A 0.9900 . ?
 C11 H11B 0.9900 . ?
 C11 C199 1.509(4) . ?
 C177 H17I 0.9800 . ?
 C177 H17J 0.9800 . ?
 C177 H17K 0.9800 . ?
 C89 H89A 0.9900 . ?
 C89 H89B 0.9900 . ?
 C89 C181 1.530(4) . ?
 C179 H17L 0.9900 . ?
 C179 H17M 0.9900 . ?
 C179 C91 1.503(3) . ?
 C45 H45A 0.9900 . ?
 C45 H45B 0.9900 . ?
 C45 C97 1.493(5) . ?
 C181 H18I 0.9900 . ?
 C181 H18J 0.9900 . ?
 C181 C195 1.500(5) . ?
 C91 H91A 0.9900 . ?
 C91 H91B 0.9900 . ?
 C91 C99 1.487(4) . ?
 C183 H18A 0.9900 . ?
 C183 H18B 0.9900 . ?
 C183 C193 1.513(4) . ?
 C23 H23A 0.9900 . ?
 C23 H23B 0.9900 . ?
 C23 C197 1.525(4) . ?
 C93 H93A 0.9900 . ?
 C93 H93B 0.9900 . ?
 C93 C3 1.495(5) . ?
 C189 H18C 0.9900 . ?
 C189 H18D 0.9900 . ?
 C189 C49 1.517(6) . ?
 C95 H95A 0.9800 . ?
 C95 H95B 0.9800 . ?
 C95 H95C 0.9800 . ?
 C191 H19H 0.9800 . ?
 C191 H19I 0.9800 . ?
 C191 H19J 0.9800 . ?
 C3 H3A 0.9800 . ?
 C3 H3B 0.9800 . ?
 C3 H3C 0.9800 . ?
 C193 H19C 0.9800 . ?
 C193 H19D 0.9800 . ?
 C193 H19E 0.9800 . ?
 C97 H97A 0.9800 . ?
 C97 H97B 0.9800 . ?
 C97 H97C 0.9800 . ?
 C195 H19M 0.9800 . ?
 C195 H19N 0.9800 . ?
 C195 H19O 0.9800 . ?
 C49 H49A 0.9800 . ?
 C49 H49B 0.9800 . ?
 C49 H49C 0.9800 . ?
 C197 H19P 0.9800 . ?
 C197 H19Q 0.9800 . ?
 C197 H19R 0.9800 . ?
 C99 H99A 0.9800 . ?
 C99 H99B 0.9800 . ?
 C99 H99C 0.9800 . ?
 C199 H19K 0.9900 . ?
 C199 H19L 0.9900 . ?
 C199 C203 1.372(7) . ?
 C101 H101 1.0000 . ?
 C203 H20D 0.9800 . ?
 C203 H20E 0.9800 . ?
 C203 H20F 0.9800 . ?
 C51 H51 1.0000 . ?
 C207 H207 1.0000 . ?
 C171 H17E 0.9900 . ?
 C171 H17F 0.9900 . ?
 C171 C185 1.605(3) . ?
 C185 H18E 0.9900 . ?
 C185 H18F 0.9900 . ?
 C185 H18G 0.9900 . ?
 C185 H18H 0.9900 . ?
 C185 C205 1.825(5) . ?
 C185 C211 1.541(8) . ?
 C205 H20G 0.9900 . ?
 C205 H20H 0.9900 . ?
 C205 C210 1.466(6) . ?
 C210 H21M 0.9800 . ?
 C210 H21N 0.9800 . ?
 C210 H21O 0.9800 . ?
 C211 H21P 0.9900 . ?
 C211 H21Q 0.9900 . ?
 C211 C1A 1.398(11) . ?
 C1A H1AA 0.9800 . ?
 C1A H1AB 0.9800 . ?
 C1A H1AC 0.9800 . ?
 C212 H212 1.0000 . ?
 C212 Cl3A 1.699(8) . ?
 C212 Cl1A 1.682(8) . ?
 C212 Cl8A 1.667(8) . ?
 C51A H51A 1.0000 . ?
 C51A Cl9A 1.657(10) . ?
 C51A Cl5A 1.670(10) . ?
 C213 H213 1.0000 . ?
 C213 Cl4A 1.785(9) . ?
 C213 Cl7A 1.564(11) . ?
 C213 Cl2A 1.629(9) . ?
 C25 H25A 0.9900 . ?
 C25 H25B 0.9900 . ?
 C25 C103 1.493(8) . ?
 C103 H10A 0.9800 . ?
 C103 H10B 0.9800 . ?
 C103 H10C 0.9800 . ?
 C25A H25C 0.9900 . ?
 C25A H25D 0.9900 . ?
 C25A C214 1.510(15) . ?
 C214 H21E 0.9800 . ?
 C214 H21F 0.9800 . ?
 C214 H21G 0.9800 . ?
 C19A H19F 0.9900 . ?
 C19A H19G 0.9900 . ?
 C19A C215 1.519(15) . ?
 C215 H21H 0.9900 . ?
 C215 H21I 0.9900 . ?
 C215 C1B 1.508(13) . ?
 C1B H1BA 0.9900 . ?
 C1B H1BB 0.9900 . ?
 C1B C49A 1.516(14) . ?
 C49A H49D 0.9800 . ?
 C49A H49E 0.9800 . ?
 C49A H49F 0.9800 . ?
 C187 H18K 0.9900 . ?
 C187 H18L 0.9900 . ?
 C187 C209 1.338(10) . ?
 C209 H20I 0.9800 . ?
 C209 H20J 0.9800 . ?
 C209 H20K 0.9800 . ?
 C216 H21R 0.9900 . ?
 C216 H21S 0.9900 . ?
 C216 C1C 1.385(18) . ?
 C1C H1CA 0.9800 . ?
 C1C H1CB 0.9800 . ?
 C1C H1CC 0.9800 . ?
 C47 H47A 0.9900 . ?
 C47 H47B 0.9900 . ?
 C47 C201 1.505(11) . ?
 C201 H20A 0.9800 . ?
 C201 H20B 0.9800 . ?
 C201 H20C 0.9800 . ?
 C217 H21J 0.9800 . ?
 C217 H21K 0.9800 . ?
 C217 H21L 0.9800 . ?
 C217 C47A 1.501(15) . ?
 C47A H47C 0.9900 . ?
 C47A H47D 0.9900 . ?

loop_
  _geom_angle_atom_site_label_1
  _geom_angle_atom_site_label_2
  _geom_angle_atom_site_label_3
  _geom_angle
  _geom_angle_site_symmetry_1
  _geom_angle_site_symmetry_3
  _geom_angle_publ_flag
 C74 S1 C86 93.17(8) . . ?
 C198 S4 C130 93.03(9) . . ?
 C148 S6 C182 92.95(9) . . ?
 C206 S8 C158 92.98(9) . . ?
 C192 S9 C132 93.23(9) . . ?
 C208 S5 C55 93.27(9) . . ?
 C170 S3 C105 92.93(9) . . ?
 C15 S7 C61 93.17(9) . . ?
 C111 S2 C188 93.19(9) . . ?
 C6 C1 C10 118.59(16) . . ?
 C46 C1 C6 120.33(15) . . ?
 C46 C1 C10 118.80(15) . . ?
 C18 C4 C32 119.77(15) . . ?
 C18 C4 C54 119.10(15) . . ?
 C32 C4 C54 118.86(16) . . ?
 C1 C6 C24 119.55(16) . . ?
 C1 C6 C50 119.09(16) . . ?
 C24 C6 C50 119.03(15) . . ?
 C16 C8 C90 118.39(16) . . ?
 C24 C8 C16 120.32(15) . . ?
 C24 C8 C90 118.85(15) . . ?
 C20 C10 C1 120.92(16) . . ?
 C78 C10 C1 120.44(15) . . ?
 C78 C10 C20 115.28(16) . . ?
 C40 C12 C42 119.89(16) . . ?
 C40 C12 C134 119.11(15) . . ?
 C42 C12 C134 118.61(15) . . ?
 C74 C14 C20 114.65(16) . . ?
 C74 C14 C80 121.93(16) . . ?
 C80 C14 C20 120.28(15) . . ?
 C8 C16 C36 118.96(15) . . ?
 C8 C16 C46 119.66(16) . . ?
 C46 C16 C36 118.94(15) . . ?
 C4 C18 C26 120.07(15) . . ?
 C4 C18 C84 118.80(15) . . ?
 C26 C18 C84 118.68(16) . . ?
 C10 C20 C14 120.17(16) . . ?
 C86 C20 C10 121.89(17) . . ?
 C86 C20 C14 114.91(15) . . ?
 C58 C22 C38 120.51(16) . . ?
 C58 C22 C62 115.08(16) . . ?
 C62 C22 C38 121.02(16) . . ?
 C6 C24 C82 118.49(16) . . ?
 C8 C24 C6 120.07(15) . . ?
 C8 C24 C82 119.19(15) . . ?
 C18 C26 C98 118.86(15) . . ?
 C150 C26 C18 120.12(15) . . ?
 C150 C26 C98 118.74(15) . . ?
 C30 C28 C58 120.42(17) . . ?
 C30 C28 C125 125.05(17) . . ?
 C125 C28 C58 111.08(17) . . ?
 C28 C30 C32 120.63(16) . . ?
 C28 C30 C72 115.16(17) . . ?
 C72 C30 C32 121.06(16) . . ?
 C4 C32 C30 118.64(15) . . ?
 C38 C32 C4 120.31(16) . . ?
 C38 C32 C30 118.84(15) . . ?
 C40 C34 C64 119.32(15) . . ?
 C40 C34 C76 120.00(15) . . ?
 C76 C34 C64 118.32(16) . . ?
 C70 C36 C16 120.77(16) . . ?
 C70 C36 C156 114.93(16) . . ?
 C156 C36 C16 120.94(16) . . ?
 C32 C38 C22 119.03(16) . . ?
 C32 C38 C150 119.88(15) . . ?
 C150 C38 C22 118.81(15) . . ?
 C12 C40 C88 118.36(16) . . ?
 C34 C40 C12 120.19(15) . . ?
 C34 C40 C88 118.92(15) . . ?
 C12 C42 C44 119.80(15) . . ?
 C12 C42 C168 118.99(16) . . ?
 C44 C42 C168 118.96(16) . . ?
 C42 C44 C48 118.72(15) . . ?
 C76 C44 C42 120.32(15) . . ?
 C76 C44 C48 118.78(17) . . ?
 C1 C46 C16 120.06(15) . . ?
 C1 C46 C80 119.04(15) . . ?
 C16 C46 C80 118.63(15) . . ?
 C110 C48 C44 120.77(17) . . ?
 C138 C48 C44 120.27(16) . . ?
 C138 C48 C110 115.67(17) . . ?
 C56 C50 C6 120.84(15) . . ?
 C56 C50 C112 115.08(18) . . ?
 C112 C50 C6 120.77(16) . . ?
 C104 C52 C76 121.31(16) . . ?
 C118 C52 C76 120.37(16) . . ?
 C118 C52 C104 115.16(17) . . ?
 C122 C54 C4 120.82(16) . . ?
 C126 C54 C4 120.49(16) . . ?
 C126 C54 C122 115.39(16) . . ?
 C50 C56 C78 120.15(17) . . ?
 C50 C56 C2 125.05(17) . . ?
 C2 C56 C78 111.32(16) . . ?
 C22 C58 C28 120.56(16) . . ?
 C22 C58 C121 125.02(16) . . ?
 C121 C58 C28 111.00(17) . . ?
 C90 C60 C108 120.91(16) . . ?
 C90 C60 C166 124.42(18) . . ?
 C108 C60 C166 111.26(17) . . ?
 C22 C62 C68 119.98(16) . . ?
 C132 C62 C22 121.83(17) . . ?
 C132 C62 C68 114.99(16) . . ?
 C102 C64 C34 119.92(16) . . ?
 C102 C64 C142 115.45(16) . . ?
 C142 C64 C34 121.39(16) . . ?
 C68 C66 C150 120.94(16) . . ?
 C114 C66 C68 115.13(16) . . ?
 C114 C66 C150 120.49(16) . . ?
 C66 C68 C62 120.35(16) . . ?
 C192 C68 C62 114.73(16) . . ?
 C192 C68 C66 121.88(16) . . ?
 C36 C70 C92 120.38(16) . . ?
 C36 C70 C124 124.87(16) . . ?
 C124 C70 C92 111.05(16) . . ?
 C30 C72 C122 120.06(17) . . ?
 C30 C72 C208 122.07(18) . . ?
 C208 C72 C122 115.24(17) . . ?
 C14 C74 S1 108.47(13) . . ?
 C14 C74 C146 121.23(16) . . ?
 C146 C74 S1 128.77(14) . . ?
 C34 C76 C52 118.69(16) . . ?
 C44 C76 C34 119.80(16) . . ?
 C44 C76 C52 119.18(16) . . ?
 C10 C78 C56 120.84(16) . . ?
 C10 C78 C27 124.79(16) . . ?
 C27 C78 C56 110.88(16) . . ?
 C14 C80 C46 120.64(16) . . ?
 C92 C80 C14 115.14(15) . . ?
 C92 C80 C46 120.68(15) . . ?
 C108 C82 C24 120.05(17) . . ?
 C108 C82 C164 115.65(16) . . ?
 C164 C82 C24 121.05(16) . . ?
 C116 C84 C18 120.80(16) . . ?
 C162 C84 C18 120.38(16) . . ?
 C162 C84 C116 115.42(16) . . ?
 C20 C86 S1 108.24(13) . . ?
 C20 C86 C120 121.26(16) . . ?
 C120 C86 S1 129.00(14) . . ?
 C94 C88 C40 120.15(17) . . ?
 C94 C88 C100 115.31(16) . . ?
 C100 C88 C40 121.08(16) . . ?
 C60 C90 C8 120.19(17) . . ?
 C60 C90 C96 115.35(16) . . ?
 C96 C90 C8 120.99(16) . . ?
 C80 C92 C70 120.57(16) . . ?
 C80 C92 C194 125.06(16) . . ?
 C194 C92 C70 110.52(16) . . ?
 C88 C94 C102 121.05(16) . . ?
 C88 C94 C186 124.48(17) . . ?
 C186 C94 C102 110.96(16) . . ?
 C90 C96 C156 120.33(16) . . ?
 C148 C96 C90 122.27(17) . . ?
 C148 C96 C156 114.76(17) . . ?
 C106 C98 C26 120.61(16) . . ?
 C106 C98 C128 115.54(16) . . ?
 C128 C98 C26 120.63(16) . . ?
 C88 C100 C154 120.34(16) . . ?
 C130 C100 C88 122.12(17) . . ?
 C130 C100 C154 114.70(17) . . ?
 C64 C102 C94 120.63(16) . . ?
 C64 C102 C176 124.45(18) . . ?
 C176 C102 C94 111.21(16) . . ?
 C52 C104 C142 119.83(17) . . ?
 C170 C104 C52 122.31(17) . . ?
 C170 C104 C142 115.06(17) . . ?
 C98 C106 C114 120.52(16) . . ?
 C98 C106 C152 124.75(16) . . ?
 C152 C106 C114 110.87(16) . . ?
 C82 C108 C60 120.78(16) . . ?
 C82 C108 C107 124.41(19) . . ?
 C107 C108 C60 111.06(17) . . ?
 C48 C110 C140 120.41(17) . . ?
 C188 C110 C48 121.54(18) . . ?
 C188 C110 C140 115.02(17) . . ?
 C164 C112 C50 120.12(18) . . ?
 C15 C112 C50 121.81(18) . . ?
 C15 C112 C164 115.26(17) . . ?
 C66 C114 C106 120.55(16) . . ?
 C66 C114 C53 125.07(17) . . ?
 C53 C114 C106 110.77(16) . . ?
 C128 C116 C84 120.36(16) . . ?
 C128 C116 C158 115.05(17) . . ?
 C158 C116 C84 121.74(17) . . ?
 C52 C118 C138 120.36(18) . . ?
 C52 C118 C123 124.80(18) . . ?
 C123 C118 C138 111.60(17) . . ?
 C86 C120 H120 121.0 . . ?
 C27 C120 C86 117.91(17) . . ?
 C27 C120 H120 121.0 . . ?
 C72 C122 C54 120.30(16) . . ?
 C55 C122 C54 122.09(17) . . ?
 C55 C122 C72 114.67(18) . . ?
 C70 C124 C63 107.76(15) . . ?
 C202 C124 C70 119.34(17) . . ?
 C202 C124 C63 131.66(17) . . ?
 C54 C126 C162 120.36(16) . . ?
 C54 C126 C180 124.62(18) . . ?
 C180 C126 C162 111.18(16) . . ?
 C98 C128 C206 121.60(17) . . ?
 C116 C128 C98 120.47(16) . . ?
 C116 C128 C206 114.68(16) . . ?
 C100 C130 S4 108.46(14) . . ?
 C100 C130 C178 120.94(17) . . ?
 C178 C130 S4 129.28(14) . . ?
 C62 C132 S9 108.22(14) . . ?
 C62 C132 C200 121.54(17) . . ?
 C200 C132 S9 128.74(15) . . ?
 C136 C134 C12 120.51(16) . . ?
 C136 C134 C154 115.25(16) . . ?
 C154 C134 C12 120.84(16) . . ?
 C134 C136 C144 125.10(17) . . ?
 C134 C136 C172 120.93(17) . . ?
 C144 C136 C172 110.89(16) . . ?
 C48 C138 C118 121.01(17) . . ?
 C48 C138 C33 124.73(17) . . ?
 C33 C138 C118 110.66(18) . . ?
 C168 C140 C110 120.09(16) . . ?
 C111 C140 C110 114.91(17) . . ?
 C111 C140 C168 121.93(18) . . ?
 C64 C142 C104 120.26(16) . . ?
 C64 C142 C105 122.38(17) . . ?
 C105 C142 C104 114.61(18) . . ?
 C136 C144 C31 107.66(16) . . ?
 C13 C144 C136 118.83(17) . . ?
 C13 C144 C31 132.39(17) . . ?
 C74 C146 H146 121.2 . . ?
 C194 C146 C74 117.60(16) . . ?
 C194 C146 H146 121.2 . . ?
 C96 C148 S6 108.69(14) . . ?
 C96 C148 C196 120.70(18) . . ?
 C196 C148 S6 129.48(15) . . ?
 C26 C150 C38 119.86(15) . . ?
 C26 C150 C66 119.06(15) . . ?
 C38 C150 C66 118.75(15) . . ?
 C106 C152 C115 107.86(15) . . ?
 C184 C152 C106 118.92(17) . . ?
 C184 C152 C115 131.82(17) . . ?
 C134 C154 C100 120.04(16) . . ?
 C198 C154 C100 115.03(16) . . ?
 C198 C154 C134 121.89(17) . . ?
 C96 C156 C36 120.06(17) . . ?
 C182 C156 C36 122.11(17) . . ?
 C182 C156 C96 114.73(16) . . ?
 C116 C158 S8 108.31(14) . . ?
 C116 C158 C160 121.03(17) . . ?
 C160 C158 S8 129.30(15) . . ?
 C158 C160 H160 121.1 . . ?
 C174 C160 C158 117.89(17) . . ?
 C174 C160 H160 121.1 . . ?
 C84 C162 C126 120.86(16) . . ?
 C84 C162 C174 124.90(17) . . ?
 C174 C162 C126 110.86(16) . . ?
 C82 C164 C112 120.39(16) . . ?
 C82 C164 C61 122.05(17) . . ?
 C61 C164 C112 114.68(18) . . ?
 C60 C166 C59 106.87(16) . . ?
 C196 C166 C60 119.33(17) . . ?
 C196 C166 C59 132.80(17) . . ?
 C140 C168 C42 120.95(17) . . ?
 C172 C168 C42 120.72(16) . . ?
 C172 C168 C140 114.98(16) . . ?
 C104 C170 S3 108.38(14) . . ?
 C104 C170 C139 121.18(18) . . ?
 C139 C170 S3 129.28(16) . . ?
 C168 C172 C136 120.19(16) . . ?
 C168 C172 C113 125.50(18) . . ?
 C113 C172 C136 110.86(17) . . ?
 C160 C174 C162 118.92(17) . . ?
 C160 C174 C7 132.15(17) . . ?
 C162 C174 C7 107.53(16) . . ?
 C102 C176 C57 107.12(16) . . ?
 C204 C176 C102 119.26(17) . . ?
 C204 C176 C57 132.16(17) . . ?
 C130 C178 H178 121.2 . . ?
 C186 C178 C130 117.65(16) . . ?
 C186 C178 H178 121.2 . . ?
 C126 C180 C7 107.38(17) . . ?
 C29 C180 C126 119.10(18) . . ?
 C29 C180 C7 132.04(17) . . ?
 C156 C182 S6 108.54(14) . . ?
 C156 C182 C202 121.12(17) . . ?
 C202 C182 S6 128.92(15) . . ?
 C152 C184 H184 121.0 . . ?
 C152 C184 C206 117.91(17) . . ?
 C206 C184 H184 121.0 . . ?
 C94 C186 C57 107.04(16) . . ?
 C178 C186 C94 119.39(17) . . ?
 C178 C186 C57 132.49(16) . . ?
 C110 C188 S2 108.06(15) . . ?
 C110 C188 C135 121.23(18) . . ?
 C135 C188 S2 129.10(16) . . ?
 C192 C190 H190 121.2 . . ?
 C53 C190 H190 121.2 . . ?
 C53 C190 C192 117.63(16) . . ?
 C68 C192 S9 108.27(14) . . ?
 C68 C192 C190 121.31(17) . . ?
 C190 C192 S9 129.04(14) . . ?
 C92 C194 C63 107.82(15) . . ?
 C146 C194 C92 118.93(17) . . ?
 C146 C194 C63 131.77(17) . . ?
 C148 C196 H196 121.1 . . ?
 C166 C196 C148 117.79(17) . . ?
 C166 C196 H196 121.1 . . ?
 C154 C198 S4 108.42(14) . . ?
 C154 C198 C13 121.28(17) . . ?
 C13 C198 S4 128.86(14) . . ?
 C132 C200 H200 121.2 . . ?
 C121 C200 C132 117.54(17) . . ?
 C121 C200 H200 121.2 . . ?
 C124 C202 C182 117.49(17) . . ?
 C124 C202 H202 121.3 . . ?
 C182 C202 H202 121.3 . . ?
 C176 C204 H204 121.2 . . ?
 C176 C204 C105 117.67(17) . . ?
 C105 C204 H204 121.2 . . ?
 C128 C206 S8 108.44(14) . . ?
 C128 C206 C184 121.09(16) . . ?
 C184 C206 S8 129.13(15) . . ?
 C72 C208 S5 108.09(15) . . ?
 C72 C208 C119 120.94(18) . . ?
 C119 C208 S5 129.91(15) . . ?
 C144 C13 C198 117.54(17) . . ?
 C144 C13 H13 121.2 . . ?
 C198 C13 H13 121.2 . . ?
 C142 C105 S3 108.43(14) . . ?
 C142 C105 C204 120.72(18) . . ?
 C204 C105 S3 129.60(15) . . ?
 C114 C53 C115 107.83(15) . . ?
 C190 C53 C114 118.84(17) . . ?
 C190 C53 C115 131.90(17) . . ?
 C108 C107 C59 107.01(17) . . ?
 C109 C107 C108 119.22(17) . . ?
 C109 C107 C59 132.37(17) . . ?
 C78 C27 C133 107.73(15) . . ?
 C120 C27 C78 118.74(17) . . ?
 C120 C27 C133 132.24(18) . . ?
 C107 C109 H109 121.1 . . ?
 C107 C109 C61 117.83(17) . . ?
 C61 C109 H109 121.1 . . ?
 C122 C55 S5 108.32(15) . . ?
 C122 C55 C29 120.57(18) . . ?
 C29 C55 S5 129.76(15) . . ?
 C140 C111 S2 108.15(15) . . ?
 C140 C111 C117 121.12(18) . . ?
 C117 C111 S2 129.38(15) . . ?
 C174 C7 C180 101.84(14) . . ?
 C17 C7 C174 111.86(16) . . ?
 C17 C7 C180 111.41(17) . . ?
 C17 C7 C77 108.46(15) . . ?
 C77 C7 C174 111.28(17) . . ?
 C77 C7 C180 111.95(16) . . ?
 C172 C113 C31 107.68(16) . . ?
 C117 C113 C172 118.51(18) . . ?
 C117 C113 C31 132.42(17) . . ?
 C186 C57 C176 101.95(14) . . ?
 C65 C57 C176 112.44(17) . . ?
 C65 C57 C186 112.57(16) . . ?
 C65 C57 C141 108.41(15) . . ?
 C141 C57 C176 111.15(16) . . ?
 C141 C57 C186 110.26(16) . . ?
 C152 C115 C53 101.66(14) . . ?
 C129 C115 C152 111.67(16) . . ?
 C129 C115 C53 111.83(15) . . ?
 C9 C115 C152 111.57(16) . . ?
 C9 C115 C53 111.99(16) . . ?
 C9 C115 C129 108.11(16) . . ?
 C180 C29 C55 118.11(17) . . ?
 C180 C29 H29 120.9 . . ?
 C55 C29 H29 120.9 . . ?
 C111 C117 H117 121.1 . . ?
 C113 C117 C111 117.87(17) . . ?
 C113 C117 H117 121.1 . . ?
 C166 C59 C107 101.97(14) . . ?
 C166 C59 C39 109.75(17) . . ?
 C149 C59 C166 112.96(16) . . ?
 C149 C59 C107 112.01(17) . . ?
 C149 C59 C39 108.84(15) . . ?
 C39 C59 C107 111.20(16) . . ?
 C208 C119 H119 121.1 . . ?
 C125 C119 C208 117.77(18) . . ?
 C125 C119 H119 121.1 . . ?
 C112 C15 S7 108.05(14) . . ?
 C112 C15 C127 121.51(17) . . ?
 C127 C15 S7 129.01(16) . . ?
 C58 C121 C155 107.20(16) . . ?
 C200 C121 C58 118.90(17) . . ?
 C200 C121 C155 132.78(17) . . ?
 C164 C61 S7 108.21(15) . . ?
 C164 C61 C109 120.76(19) . . ?
 C109 C61 S7 129.78(16) . . ?
 C118 C123 C37 107.25(17) . . ?
 C139 C123 C118 119.30(18) . . ?
 C139 C123 C37 132.31(19) . . ?
 C144 C31 C113 101.73(14) . . ?
 C67 C31 C144 110.02(17) . . ?
 C67 C31 C113 112.14(16) . . ?
 C35 C31 C144 112.04(16) . . ?
 C35 C31 C113 112.28(17) . . ?
 C35 C31 C67 108.56(16) . . ?
 C28 C125 C155 106.97(16) . . ?
 C119 C125 C28 118.86(18) . . ?
 C119 C125 C155 133.28(18) . . ?
 C124 C63 C194 101.46(14) . . ?
 C69 C63 C124 112.12(16) . . ?
 C69 C63 C194 111.96(16) . . ?
 C69 C63 C19 107.7(2) . . ?
 C19 C63 C124 110.2(2) . . ?
 C19 C63 C194 113.4(2) . . ?
 C19A C63 C124 112.7(18) . . ?
 C19A C63 C194 99.6(11) . . ?
 C19A C63 C69 117.2(18) . . ?
 C15 C127 H127 121.5 . . ?
 C2 C127 C15 117.05(18) . . ?
 C2 C127 H127 121.5 . . ?
 C56 C2 C133 107.48(16) . . ?
 C127 C2 C56 119.39(18) . . ?
 C127 C2 C133 131.70(19) . . ?
 C115 C129 H12A 108.2 . . ?
 C115 C129 H12B 108.2 . . ?
 H12A C129 H12B 107.4 . . ?
 C73 C129 C115 116.19(16) . . ?
 C73 C129 H12A 108.2 . . ?
 C73 C129 H12B 108.2 . . ?
 C57 C65 H65A 108.1 . . ?
 C57 C65 H65B 108.1 . . ?
 H65A C65 H65B 107.3 . . ?
 C81 C65 C57 116.58(16) . . ?
 C81 C65 H65A 108.1 . . ?
 C81 C65 H65B 108.1 . . ?
 H13A C131 H13B 107.8 . . ?
 C67 C131 H13A 109.1 . . ?
 C67 C131 H13B 109.1 . . ?
 C67 C131 C137 112.43(17) . . ?
 C137 C131 H13A 109.1 . . ?
 C137 C131 H13B 109.1 . . ?
 C138 C33 C37 107.59(16) . . ?
 C135 C33 C138 118.68(19) . . ?
 C135 C33 C37 132.45(19) . . ?
 C27 C133 C2 101.65(15) . . ?
 C151 C133 C27 112.12(16) . . ?
 C151 C133 C2 110.68(16) . . ?
 C151 C133 C153 110.40(17) . . ?
 C153 C133 C27 111.69(16) . . ?
 C153 C133 C2 110.00(16) . . ?
 C31 C67 H67A 108.3 . . ?
 C31 C67 H67B 108.3 . . ?
 C131 C67 C31 115.99(16) . . ?
 C131 C67 H67A 108.3 . . ?
 C131 C67 H67B 108.3 . . ?
 H67A C67 H67B 107.4 . . ?
 C188 C135 H135 121.0 . . ?
 C33 C135 C188 118.04(18) . . ?
 C33 C135 H135 121.0 . . ?
 C7 C17 H17G 108.2 . . ?
 C7 C17 H17H 108.2 . . ?
 H17G C17 H17H 107.4 . . ?
 C79 C17 C7 116.15(16) . . ?
 C79 C17 H17G 108.2 . . ?
 C79 C17 H17H 108.2 . . ?
 C131 C137 H13C 109.0 . . ?
 C131 C137 H13D 109.0 . . ?
 H13C C137 H13D 107.8 . . ?
 C163 C137 C131 112.77(19) . . ?
 C163 C137 H13C 109.0 . . ?
 C163 C137 H13D 109.0 . . ?
 C63 C69 H69A 108.1 . . ?
 C63 C69 H69B 108.1 . . ?
 H69A C69 H69B 107.3 . . ?
 C71 C69 C63 116.77(17) . . ?
 C71 C69 H69A 108.1 . . ?
 C71 C69 H69B 108.1 . . ?
 C170 C139 H139 121.4 . . ?
 C123 C139 C170 117.13(19) . . ?
 C123 C139 H139 121.4 . . ?
 C31 C35 H35A 108.1 . . ?
 C31 C35 H35B 108.1 . . ?
 H35A C35 H35B 107.3 . . ?
 C147 C35 C31 116.84(17) . . ?
 C147 C35 H35A 108.1 . . ?
 C147 C35 H35B 108.1 . . ?
 C57 C141 H14G 108.1 . . ?
 C57 C141 H14H 108.1 . . ?
 H14G C141 H14H 107.3 . . ?
 C75 C141 C57 116.83(16) . . ?
 C75 C141 H14G 108.1 . . ?
 C75 C141 H14H 108.1 . . ?
 C69 C71 H71A 109.1 . . ?
 C69 C71 H71B 109.1 . . ?
 H71A C71 H71B 107.8 . . ?
 C43 C71 C69 112.5(2) . . ?
 C43 C71 H71A 109.1 . . ?
 C43 C71 H71B 109.1 . . ?
 H14A C143 H14B 107.9 . . ?
 C145 C143 H14A 109.2 . . ?
 C145 C143 H14B 109.2 . . ?
 C145 C143 C153 112.04(19) . . ?
 C153 C143 H14A 109.2 . . ?
 C153 C143 H14B 109.2 . . ?
 C115 C9 H9A 108.2 . . ?
 C115 C9 H9B 108.2 . . ?
 H9A C9 H9B 107.4 . . ?
 C157 C9 C115 116.16(18) . . ?
 C157 C9 H9A 108.2 . . ?
 C157 C9 H9B 108.2 . . ?
 C143 C145 H14C 108.9 . . ?
 C143 C145 H14D 108.9 . . ?
 C143 C145 C87 113.2(2) . . ?
 H14C C145 H14D 107.8 . . ?
 C87 C145 H14C 108.9 . . ?
 C87 C145 H14D 108.9 . . ?
 C129 C73 H73A 109.1 . . ?
 C129 C73 H73B 109.1 . . ?
 C129 C73 C5 112.46(18) . . ?
 H73A C73 H73B 107.8 . . ?
 C5 C73 H73A 109.1 . . ?
 C5 C73 H73B 109.1 . . ?
 C35 C147 H14I 109.4 . . ?
 C35 C147 H14J 109.4 . . ?
 C35 C147 C173 111.3(2) . . ?
 H14I C147 H14J 108.0 . . ?
 C173 C147 H14I 109.4 . . ?
 C173 C147 H14J 109.4 . . ?
 C123 C37 C33 101.79(16) . . ?
 C161 C37 C123 111.76(18) . . ?
 C161 C37 C33 111.77(17) . . ?
 C161 C37 C171 111.76(19) . . ?
 C171 C37 C123 107.81(17) . . ?
 C171 C37 C33 111.48(19) . . ?
 C59 C149 H14E 108.3 . . ?
 C59 C149 H14F 108.3 . . ?
 H14E C149 H14F 107.4 . . ?
 C21 C149 C59 115.79(17) . . ?
 C21 C149 H14E 108.3 . . ?
 C21 C149 H14F 108.3 . . ?
 C141 C75 H75A 109.1 . . ?
 C141 C75 H75B 109.1 . . ?
 H75A C75 H75B 107.8 . . ?
 C165 C75 C141 112.48(17) . . ?
 C165 C75 H75A 109.1 . . ?
 C165 C75 H75B 109.1 . . ?
 C133 C151 H15A 108.4 . . ?
 C133 C151 H15B 108.4 . . ?
 H15A C151 H15B 107.4 . . ?
 C85 C151 C133 115.59(18) . . ?
 C85 C151 H15A 108.4 . . ?
 C85 C151 H15B 108.4 . . ?
 C63 C19 H19A 108.3 . . ?
 C63 C19 H19B 108.3 . . ?
 H19A C19 H19B 107.4 . . ?
 C167 C19 C63 116.0(3) . . ?
 C167 C19 H19A 108.3 . . ?
 C167 C19 H19B 108.3 . . ?
 C133 C153 H15C 108.5 . . ?
 C133 C153 H15D 108.5 . . ?
 C143 C153 C133 114.95(17) . . ?
 C143 C153 H15C 108.5 . . ?
 C143 C153 H15D 108.5 . . ?
 H15C C153 H15D 107.5 . . ?
 C7 C77 H77A 108.1 . . ?
 C7 C77 H77B 108.1 . . ?
 H77A C77 H77B 107.3 . . ?
 C179 C77 C7 116.78(17) . . ?
 C179 C77 H77A 108.1 . . ?
 C179 C77 H77B 108.1 . . ?
 C121 C155 C125 101.74(15) . . ?
 C159 C155 C121 109.17(17) . . ?
 C159 C155 C125 108.07(16) . . ?
 C41 C155 C121 112.41(16) . . ?
 C41 C155 C125 114.40(18) . . ?
 C41 C155 C159 110.60(17) . . ?
 C59 C39 H39A 108.1 . . ?
 C59 C39 H39B 108.1 . . ?
 H39A C39 H39B 107.3 . . ?
 C175 C39 C59 116.71(16) . . ?
 C175 C39 H39A 108.1 . . ?
 C175 C39 H39B 108.1 . . ?
 C9 C157 H15E 108.2 . . ?
 C9 C157 H15F 108.2 . . ?
 C9 C157 H15G 110.3 . . ?
 C9 C157 H15H 110.3 . . ?
 C9 C157 C187 116.5(4) . . ?
 C9 C157 C216 107.0(8) . . ?
 H15E C157 H15F 107.3 . . ?
 H15G C157 H15H 108.6 . . ?
 C187 C157 H15E 108.2 . . ?
 C187 C157 H15F 108.2 . . ?
 C216 C157 H15G 110.3 . . ?
 C216 C157 H15H 110.3 . . ?
 C17 C79 H79A 109.0 . . ?
 C17 C79 H79B 109.0 . . ?
 H79A C79 H79B 107.8 . . ?
 C45 C79 C17 113.01(19) . . ?
 C45 C79 H79A 109.0 . . ?
 C45 C79 H79B 109.0 . . ?
 C155 C159 H15I 108.4 . . ?
 C155 C159 H15J 108.4 . . ?
 H15I C159 H15J 107.5 . . ?
 C83 C159 C155 115.38(18) . . ?
 C83 C159 H15I 108.4 . . ?
 C83 C159 H15J 108.4 . . ?
 C73 C5 H5A 109.0 . . ?
 C73 C5 H5B 109.0 . . ?
 H5A C5 H5B 107.8 . . ?
 C177 C5 C73 112.8(2) . . ?
 C177 C5 H5A 109.0 . . ?
 C177 C5 H5B 109.0 . . ?
 C37 C161 H16C 108.6 . . ?
 C37 C161 H16D 108.6 . . ?
 H16C C161 H16D 107.5 . . ?
 C11 C161 C37 114.82(19) . . ?
 C11 C161 H16C 108.6 . . ?
 C11 C161 H16D 108.6 . . ?
 C65 C81 H81A 109.1 . . ?
 C65 C81 H81B 109.1 . . ?
 H81A C81 H81B 107.8 . . ?
 C93 C81 C65 112.6(2) . . ?
 C93 C81 H81A 109.1 . . ?
 C93 C81 H81B 109.1 . . ?
 C137 C163 H16E 109.5 . . ?
 C137 C163 H16F 109.5 . . ?
 C137 C163 H16G 109.5 . . ?
 H16E C163 H16F 109.5 . . ?
 H16E C163 H16G 109.5 . . ?
 H16F C163 H16G 109.5 . . ?
 C155 C41 H41A 108.2 . . ?
 C155 C41 H41B 108.2 . . ?
 H41A C41 H41B 107.4 . . ?
 C89 C41 C155 116.22(19) . . ?
 C89 C41 H41A 108.2 . . ?
 C89 C41 H41B 108.2 . . ?
 C75 C165 H16H 108.7 . . ?
 C75 C165 H16I 108.7 . . ?
 H16H C165 H16I 107.6 . . ?
 C169 C165 C75 114.1(2) . . ?
 C169 C165 H16H 108.7 . . ?
 C169 C165 H16I 108.7 . . ?
 C159 C83 H83A 109.0 . . ?
 C159 C83 H83B 109.0 . . ?
 H83A C83 H83B 107.8 . . ?
 C23 C83 C159 113.1(2) . . ?
 C23 C83 H83A 109.0 . . ?
 C23 C83 H83B 109.0 . . ?
 C19 C167 H16A 109.0 . . ?
 C19 C167 H16B 109.0 . . ?
 H16A C167 H16B 107.8 . . ?
 C189 C167 C19 112.8(3) . . ?
 C189 C167 H16A 109.0 . . ?
 C189 C167 H16B 109.0 . . ?
 C149 C21 H21A 108.4 . . ?
 C149 C21 H21B 108.4 . . ?
 C149 C21 H21C 110.1 . . ?
 C149 C21 H21D 110.1 . . ?
 C149 C21 C25A 108.1(5) . . ?
 H21A C21 H21B 107.4 . . ?
 H21C C21 H21D 108.4 . . ?
 C25 C21 C149 115.7(3) . . ?
 C25 C21 H21A 108.4 . . ?
 C25 C21 H21B 108.4 . . ?
 C25A C21 H21C 110.1 . . ?
 C25A C21 H21D 110.1 . . ?
 C165 C169 H16J 109.5 . . ?
 C165 C169 H16K 109.5 . . ?
 C165 C169 H16L 109.5 . . ?
 H16J C169 H16K 109.5 . . ?
 H16J C169 H16L 109.5 . . ?
 H16K C169 H16L 109.5 . . ?
 C151 C85 H85A 107.7 . . ?
 C151 C85 H85B 107.7 . . ?
 C151 C85 H85C 111.1 . . ?
 C151 C85 H85D 111.1 . . ?
 C151 C85 C47 118.2(4) . . ?
 C151 C85 C47A 103.1(7) . . ?
 H85A C85 H85B 107.1 . . ?
 H85C C85 H85D 109.1 . . ?
 C47 C85 H85A 107.7 . . ?
 C47 C85 H85B 107.7 . . ?
 C47A C85 H85C 111.1 . . ?
 C47A C85 H85D 111.1 . . ?
 C71 C43 H43A 108.8 . . ?
 C71 C43 H43B 108.8 . . ?
 H43A C43 H43B 107.7 . . ?
 C95 C43 C71 113.6(2) . . ?
 C95 C43 H43A 108.8 . . ?
 C95 C43 H43B 108.8 . . ?
 C147 C173 H17C 109.0 . . ?
 C147 C173 H17D 109.0 . . ?
 H17C C173 H17D 107.8 . . ?
 C191 C173 C147 112.9(2) . . ?
 C191 C173 H17C 109.0 . . ?
 C191 C173 H17D 109.0 . . ?
 C145 C87 H87A 109.5 . . ?
 C145 C87 H87B 109.5 . . ?
 C145 C87 H87C 109.5 . . ?
 H87A C87 H87B 109.5 . . ?
 H87A C87 H87C 109.5 . . ?
 H87B C87 H87C 109.5 . . ?
 C39 C175 H17A 109.2 . . ?
 C39 C175 H17B 109.2 . . ?
 C39 C175 C183 112.07(19) . . ?
 H17A C175 H17B 107.9 . . ?
 C183 C175 H17A 109.2 . . ?
 C183 C175 H17B 109.2 . . ?
 C161 C11 H11A 108.4 . . ?
 C161 C11 H11B 108.4 . . ?
 H11A C11 H11B 107.4 . . ?
 C199 C11 C161 115.6(3) . . ?
 C199 C11 H11A 108.4 . . ?
 C199 C11 H11B 108.4 . . ?
 C5 C177 H17I 109.5 . . ?
 C5 C177 H17J 109.5 . . ?
 C5 C177 H17K 109.5 . . ?
 H17I C177 H17J 109.5 . . ?
 H17I C177 H17K 109.5 . . ?
 H17J C177 H17K 109.5 . . ?
 C41 C89 H89A 109.3 . . ?
 C41 C89 H89B 109.3 . . ?
 C41 C89 C181 111.8(2) . . ?
 H89A C89 H89B 107.9 . . ?
 C181 C89 H89A 109.3 . . ?
 C181 C89 H89B 109.3 . . ?
 C77 C179 H17L 108.8 . . ?
 C77 C179 H17M 108.8 . . ?
 H17L C179 H17M 107.7 . . ?
 C91 C179 C77 113.7(2) . . ?
 C91 C179 H17L 108.8 . . ?
 C91 C179 H17M 108.8 . . ?
 C79 C45 H45A 108.4 . . ?
 C79 C45 H45B 108.4 . . ?
 H45A C45 H45B 107.5 . . ?
 C97 C45 C79 115.4(3) . . ?
 C97 C45 H45A 108.4 . . ?
 C97 C45 H45B 108.4 . . ?
 C89 C181 H18I 109.2 . . ?
 C89 C181 H18J 109.2 . . ?
 H18I C181 H18J 107.9 . . ?
 C195 C181 C89 112.1(3) . . ?
 C195 C181 H18I 109.2 . . ?
 C195 C181 H18J 109.2 . . ?
 C179 C91 H91A 108.2 . . ?
 C179 C91 H91B 108.2 . . ?
 H91A C91 H91B 107.4 . . ?
 C99 C91 C179 116.3(3) . . ?
 C99 C91 H91A 108.2 . . ?
 C99 C91 H91B 108.2 . . ?
 C175 C183 H18A 108.8 . . ?
 C175 C183 H18B 108.8 . . ?
 H18A C183 H18B 107.7 . . ?
 C193 C183 C175 113.6(2) . . ?
 C193 C183 H18A 108.8 . . ?
 C193 C183 H18B 108.8 . . ?
 C83 C23 H23A 109.0 . . ?
 C83 C23 H23B 109.0 . . ?
 C83 C23 C197 112.8(3) . . ?
 H23A C23 H23B 107.8 . . ?
 C197 C23 H23A 109.0 . . ?
 C197 C23 H23B 109.0 . . ?
 C81 C93 H93A 108.6 . . ?
 C81 C93 H93B 108.6 . . ?
 H93A C93 H93B 107.6 . . ?
 C3 C93 C81 114.7(3) . . ?
 C3 C93 H93A 108.6 . . ?
 C3 C93 H93B 108.6 . . ?
 C167 C189 H18C 108.8 . . ?
 C167 C189 H18D 108.8 . . ?
 C167 C189 C49 113.9(3) . . ?
 H18C C189 H18D 107.7 . . ?
 C49 C189 H18C 108.8 . . ?
 C49 C189 H18D 108.8 . . ?
 C43 C95 H95A 109.5 . . ?
 C43 C95 H95B 109.5 . . ?
 C43 C95 H95C 109.5 . . ?
 H95A C95 H95B 109.5 . . ?
 H95A C95 H95C 109.5 . . ?
 H95B C95 H95C 109.5 . . ?
 C173 C191 H19H 109.5 . . ?
 C173 C191 H19I 109.5 . . ?
 C173 C191 H19J 109.5 . . ?
 H19H C191 H19I 109.5 . . ?
 H19H C191 H19J 109.5 . . ?
 H19I C191 H19J 109.5 . . ?
 C93 C3 H3A 109.5 . . ?
 C93 C3 H3B 109.5 . . ?
 C93 C3 H3C 109.5 . . ?
 H3A C3 H3B 109.5 . . ?
 H3A C3 H3C 109.5 . . ?
 H3B C3 H3C 109.5 . . ?
 C183 C193 H19C 109.5 . . ?
 C183 C193 H19D 109.5 . . ?
 C183 C193 H19E 109.5 . . ?
 H19C C193 H19D 109.5 . . ?
 H19C C193 H19E 109.5 . . ?
 H19D C193 H19E 109.5 . . ?
 C45 C97 H97A 109.5 . . ?
 C45 C97 H97B 109.5 . . ?
 C45 C97 H97C 109.5 . . ?
 H97A C97 H97B 109.5 . . ?
 H97A C97 H97C 109.5 . . ?
 H97B C97 H97C 109.5 . . ?
 C181 C195 H19M 109.5 . . ?
 C181 C195 H19N 109.5 . . ?
 C181 C195 H19O 109.5 . . ?
 H19M C195 H19N 109.5 . . ?
 H19M C195 H19O 109.5 . . ?
 H19N C195 H19O 109.5 . . ?
 C189 C49 H49A 109.5 . . ?
 C189 C49 H49B 109.5 . . ?
 C189 C49 H49C 109.5 . . ?
 H49A C49 H49B 109.5 . . ?
 H49A C49 H49C 109.5 . . ?
 H49B C49 H49C 109.5 . . ?
 C23 C197 H19P 109.5 . . ?
 C23 C197 H19Q 109.5 . . ?
 C23 C197 H19R 109.5 . . ?
 H19P C197 H19Q 109.5 . . ?
 H19P C197 H19R 109.5 . . ?
 H19Q C197 H19R 109.5 . . ?
 C91 C99 H99A 109.5 . . ?
 C91 C99 H99B 109.5 . . ?
 C91 C99 H99C 109.5 . . ?
 H99A C99 H99B 109.5 . . ?
 H99A C99 H99C 109.5 . . ?
 H99B C99 H99C 109.5 . . ?
 C11 C199 H19K 107.3 . . ?
 C11 C199 H19L 107.3 . . ?
 H19K C199 H19L 106.9 . . ?
 C203 C199 C11 119.9(4) . . ?
 C203 C199 H19K 107.3 . . ?
 C203 C199 H19L 107.3 . . ?
 Cl4 C101 H101 99.8 . . ?
 Cl7 C101 Cl4 116.5(4) . . ?
 Cl7 C101 Cl2 120.5(3) . . ?
 Cl7 C101 H101 99.8 . . ?
 Cl2 C101 Cl4 114.5(4) . . ?
 Cl2 C101 H101 99.8 . . ?
 C199 C203 H20D 109.5 . . ?
 C199 C203 H20E 109.5 . . ?
 C199 C203 H20F 109.5 . . ?
 H20D C203 H20E 109.5 . . ?
 H20D C203 H20F 109.5 . . ?
 H20E C203 H20F 109.5 . . ?
 Cl6 C51 H51 101.7 . . ?
 Cl9 C51 Cl6 114.5(3) . . ?
 Cl9 C51 H51 101.7 . . ?
 Cl5 C51 Cl6 115.4(3) . . ?
 Cl5 C51 Cl9 118.1(3) . . ?
 Cl5 C51 H51 101.7 . . ?
 Cl1 C207 H207 103.7 . . ?
 Cl8 C207 Cl1 115.3(4) . . ?
 Cl8 C207 Cl3 115.2(4) . . ?
 Cl8 C207 H207 103.7 . . ?
 Cl3 C207 Cl1 113.2(4) . . ?
 Cl3 C207 H207 103.7 . . ?
 C37 C171 H17E 108.9 . . ?
 C37 C171 H17F 108.9 . . ?
 C37 C171 C185 113.5(2) . . ?
 H17E C171 H17F 107.7 . . ?
 C185 C171 H17E 108.9 . . ?
 C185 C171 H17F 108.9 . . ?
 C171 C185 H18E 111.5 . . ?
 C171 C185 H18F 111.5 . . ?
 C171 C185 H18G 108.5 . . ?
 C171 C185 H18H 108.5 . . ?
 C171 C185 C205 101.3(3) . . ?
 H18E C185 H18F 109.3 . . ?
 H18G C185 H18H 107.5 . . ?
 C205 C185 H18E 111.5 . . ?
 C205 C185 H18F 111.5 . . ?
 C211 C185 C171 114.9(4) . . ?
 C211 C185 H18G 108.5 . . ?
 C211 C185 H18H 108.5 . . ?
 C185 C205 H20G 111.5 . . ?
 C185 C205 H20H 111.5 . . ?
 H20G C205 H20H 109.3 . . ?
 C210 C205 C185 101.2(4) . . ?
 C210 C205 H20G 111.5 . . ?
 C210 C205 H20H 111.5 . . ?
 C205 C210 H21M 109.5 . . ?
 C205 C210 H21N 109.5 . . ?
 C205 C210 H21O 109.5 . . ?
 H21M C210 H21N 109.5 . . ?
 H21M C210 H21O 109.5 . . ?
 H21N C210 H21O 109.5 . . ?
 C185 C211 H21P 106.8 . . ?
 C185 C211 H21Q 106.8 . . ?
 H21P C211 H21Q 106.6 . . ?
 C1A C211 C185 122.2(9) . . ?
 C1A C211 H21P 106.8 . . ?
 C1A C211 H21Q 106.8 . . ?
 C211 C1A H1AA 109.5 . . ?
 C211 C1A H1AB 109.5 . . ?
 C211 C1A H1AC 109.5 . . ?
 H1AA C1A H1AB 109.5 . . ?
 H1AA C1A H1AC 109.5 . . ?
 H1AB C1A H1AC 109.5 . . ?
 Cl3A C212 H212 100.4 . . ?
 Cl1A C212 H212 100.4 . . ?
 Cl1A C212 Cl3A 117.1(5) . . ?
 Cl8A C212 H212 100.4 . . ?
 Cl8A C212 Cl3A 115.1(5) . . ?
 Cl8A C212 Cl1A 118.2(5) . . ?
 Cl6 C51A H51A 99.0 . . ?
 Cl9A C51A Cl6 117.2(5) . . ?
 Cl9A C51A H51A 99.0 . . ?
 Cl9A C51A Cl5A 118.0(6) . . ?
 Cl5A C51A Cl6 117.7(5) . . ?
 Cl5A C51A H51A 99.0 . . ?
 Cl4A C213 H213 95.4 . . ?
 Cl7A C213 H213 95.4 . . ?
 Cl7A C213 Cl4A 118.1(6) . . ?
 Cl7A C213 Cl2A 122.4(7) . . ?
 Cl2A C213 H213 95.4 . . ?
 Cl2A C213 Cl4A 116.8(5) . . ?
 C21 C25 H25A 109.0 . . ?
 C21 C25 H25B 109.0 . . ?
 H25A C25 H25B 107.8 . . ?
 C103 C25 C21 113.0(5) . . ?
 C103 C25 H25A 109.0 . . ?
 C103 C25 H25B 109.0 . . ?
 C25 C103 H10A 109.5 . . ?
 C25 C103 H10B 109.5 . . ?
 C25 C103 H10C 109.5 . . ?
 H10A C103 H10B 109.5 . . ?
 H10A C103 H10C 109.5 . . ?
 H10B C103 H10C 109.5 . . ?
 C21 C25A H25C 108.9 . . ?
 C21 C25A H25D 108.9 . . ?
 H25C C25A H25D 107.8 . . ?
 C214 C25A C21 113.2(9) . . ?
 C214 C25A H25C 108.9 . . ?
 C214 C25A H25D 108.9 . . ?
 C25A C214 H21E 109.5 . . ?
 C25A C214 H21F 109.5 . . ?
 C25A C214 H21G 109.5 . . ?
 H21E C214 H21F 109.5 . . ?
 H21E C214 H21G 109.5 . . ?
 H21F C214 H21G 109.5 . . ?
 C63 C19A H19F 107.4 . . ?
 C63 C19A H19G 107.4 . . ?
 H19F C19A H19G 107.0 . . ?
 C215 C19A C63 119.6(19) . . ?
 C215 C19A H19F 107.4 . . ?
 C215 C19A H19G 107.4 . . ?
 C19A C215 H21H 108.8 . . ?
 C19A C215 H21I 108.8 . . ?
 H21H C215 H21I 107.7 . . ?
 C1B C215 C19A 113.9(17) . . ?
 C1B C215 H21H 108.8 . . ?
 C1B C215 H21I 108.8 . . ?
 C215 C1B H1BA 106.8 . . ?
 C215 C1B H1BB 106.8 . . ?
 C215 C1B C49A 122(2) . . ?
 H1BA C1B H1BB 106.6 . . ?
 C49A C1B H1BA 106.8 . . ?
 C49A C1B H1BB 106.8 . . ?
 C1B C49A H49D 109.5 . . ?
 C1B C49A H49E 109.5 . . ?
 C1B C49A H49F 109.5 . . ?
 H49D C49A H49E 109.5 . . ?
 H49D C49A H49F 109.5 . . ?
 H49E C49A H49F 109.5 . . ?
 C157 C187 H18K 107.8 . . ?
 C157 C187 H18L 107.8 . . ?
 H18K C187 H18L 107.1 . . ?
 C209 C187 C157 118.2(7) . . ?
 C209 C187 H18K 107.8 . . ?
 C209 C187 H18L 107.8 . . ?
 C187 C209 H20I 109.5 . . ?
 C187 C209 H20J 109.5 . . ?
 C187 C209 H20K 109.5 . . ?
 H20I C209 H20J 109.5 . . ?
 H20I C209 H20K 109.5 . . ?
 H20J C209 H20K 109.5 . . ?
 C157 C216 H21R 105.8 . . ?
 C157 C216 H21S 105.8 . . ?
 H21R C216 H21S 106.2 . . ?
 C1C C216 C157 125.9(15) . . ?
 C1C C216 H21R 105.8 . . ?
 C1C C216 H21S 105.8 . . ?
 C216 C1C H1CA 109.5 . . ?
 C216 C1C H1CB 109.5 . . ?
 C216 C1C H1CC 109.5 . . ?
 H1CA C1C H1CB 109.5 . . ?
 H1CA C1C H1CC 109.5 . . ?
 H1CB C1C H1CC 109.5 . . ?
 C85 C47 H47A 109.7 . . ?
 C85 C47 H47B 109.7 . . ?
 H47A C47 H47B 108.2 . . ?
 C201 C47 C85 109.7(7) . . ?
 C201 C47 H47A 109.7 . . ?
 C201 C47 H47B 109.7 . . ?
 C47 C201 H20A 109.5 . . ?
 C47 C201 H20B 109.5 . . ?
 C47 C201 H20C 109.5 . . ?
 H20A C201 H20B 109.5 . . ?
 H20A C201 H20C 109.5 . . ?
 H20B C201 H20C 109.5 . . ?
 H21J C217 H21K 109.5 . . ?
 H21J C217 H21L 109.5 . . ?
 H21K C217 H21L 109.5 . . ?
 C47A C217 H21J 109.5 . . ?
 C47A C217 H21K 109.5 . . ?
 C47A C217 H21L 109.5 . . ?
 C85 C47A H47C 110.0 . . ?
 C85 C47A H47D 110.0 . . ?
 C217 C47A C85 108.5(11) . . ?
 C217 C47A H47C 110.0 . . ?
 C217 C47A H47D 110.0 . . ?
 H47C C47A H47D 108.4 . . ?

loop_
  _geom_torsion_atom_site_label_1
  _geom_torsion_atom_site_label_2
  _geom_torsion_atom_site_label_3
  _geom_torsion_atom_site_label_4
  _geom_torsion
  _geom_torsion_site_symmetry_1
  _geom_torsion_site_symmetry_2
  _geom_torsion_site_symmetry_3
  _geom_torsion_site_symmetry_4
  _geom_torsion_publ_flag
 S1 C74 C146 C194 162.36(14) . . . . ?
 S1 C86 C120 C27 -164.45(14) . . . . ?
 S4 C130 C178 C186 -163.36(15) . . . . ?
 S4 C198 C13 C144 162.94(16) . . . . ?
 S6 C148 C196 C166 164.02(16) . . . . ?
 S6 C182 C202 C124 -163.51(15) . . . . ?
 S8 C158 C160 C174 163.02(16) . . . . ?
 S9 C132 C200 C121 -163.52(15) . . . . ?
 S5 C208 C119 C125 164.80(15) . . . . ?
 S5 C55 C29 C180 -162.93(15) . . . . ?
 S3 C170 C139 C123 -164.97(16) . . . . ?
 S7 C15 C127 C2 164.83(15) . . . . ?
 S2 C188 C135 C33 163.94(17) . . . . ?
 S2 C111 C117 C113 -163.70(16) . . . . ?
 C1 C6 C24 C8 0.7(2) . . . . ?
 C1 C6 C24 C82 163.50(15) . . . . ?
 C1 C6 C50 C56 -1.7(2) . . . . ?
 C1 C6 C50 C112 -160.15(16) . . . . ?
 C1 C10 C20 C14 3.6(2) . . . . ?
 C1 C10 C20 C86 -155.71(16) . . . . ?
 C1 C10 C78 C56 -2.1(2) . . . . ?
 C1 C10 C78 C27 154.90(17) . . . . ?
 C1 C46 C80 C14 3.7(2) . . . . ?
 C1 C46 C80 C92 161.45(16) . . . . ?
 C4 C18 C26 C98 161.60(15) . . . . ?
 C4 C18 C26 C150 -1.0(2) . . . . ?
 C4 C18 C84 C116 -158.42(16) . . . . ?
 C4 C18 C84 C162 -0.2(2) . . . . ?
 C4 C32 C38 C22 -163.59(15) . . . . ?
 C4 C32 C38 C150 -0.9(2) . . . . ?
 C4 C54 C122 C72 3.4(3) . . . . ?
 C4 C54 C122 C55 -156.15(17) . . . . ?
 C4 C54 C126 C162 0.4(3) . . . . ?
 C4 C54 C126 C180 156.36(17) . . . . ?
 C6 C1 C10 C20 160.24(16) . . . . ?
 C6 C1 C10 C78 1.9(2) . . . . ?
 C6 C1 C46 C16 -0.9(2) . . . . ?
 C6 C1 C46 C80 -163.51(15) . . . . ?
 C6 C24 C82 C108 -162.42(16) . . . . ?
 C6 C24 C82 C164 -3.7(2) . . . . ?
 C6 C50 C56 C78 1.6(3) . . . . ?
 C6 C50 C56 C2 -155.50(17) . . . . ?
 C6 C50 C112 C164 -3.3(3) . . . . ?
 C6 C50 C112 C15 156.82(17) . . . . ?
 C8 C16 C36 C70 -162.57(16) . . . . ?
 C8 C16 C36 C156 -4.3(2) . . . . ?
 C8 C16 C46 C1 0.9(2) . . . . ?
 C8 C16 C46 C80 163.61(15) . . . . ?
 C8 C24 C82 C108 0.5(2) . . . . ?
 C8 C24 C82 C164 159.28(16) . . . . ?
 C8 C90 C96 C148 155.14(17) . . . . ?
 C8 C90 C96 C156 -5.5(3) . . . . ?
 C10 C1 C6 C24 -162.55(15) . . . . ?
 C10 C1 C6 C50 0.0(2) . . . . ?
 C10 C1 C46 C16 161.72(15) . . . . ?
 C10 C1 C46 C80 -0.9(2) . . . . ?
 C10 C20 C86 S1 165.69(13) . . . . ?
 C10 C20 C86 C120 -1.5(3) . . . . ?
 C10 C78 C27 C120 3.1(3) . . . . ?
 C10 C78 C27 C133 -165.43(16) . . . . ?
 C12 C40 C88 C94 -162.31(16) . . . . ?
 C12 C40 C88 C100 -4.3(2) . . . . ?
 C12 C42 C44 C48 -162.87(16) . . . . ?
 C12 C42 C44 C76 0.1(2) . . . . ?
 C12 C42 C168 C140 160.40(16) . . . . ?
 C12 C42 C168 C172 2.1(3) . . . . ?
 C12 C134 C136 C144 -156.25(18) . . . . ?
 C12 C134 C136 C172 2.1(3) . . . . ?
 C12 C134 C154 C100 -3.5(3) . . . . ?
 C12 C134 C154 C198 155.80(17) . . . . ?
 C14 C20 C86 S1 5.40(19) . . . . ?
 C14 C20 C86 C120 -161.79(16) . . . . ?
 C14 C74 C146 C194 -1.8(3) . . . . ?
 C14 C80 C92 C70 159.10(16) . . . . ?
 C14 C80 C92 C194 3.3(3) . . . . ?
 C16 C8 C24 C6 -0.7(2) . . . . ?
 C16 C8 C24 C82 -163.35(15) . . . . ?
 C16 C8 C90 C60 163.00(16) . . . . ?
 C16 C8 C90 C96 5.0(2) . . . . ?
 C16 C36 C70 C92 -1.0(3) . . . . ?
 C16 C36 C70 C124 155.37(17) . . . . ?
 C16 C36 C156 C96 4.0(3) . . . . ?
 C16 C36 C156 C182 -155.06(17) . . . . ?
 C16 C46 C80 C14 -159.23(16) . . . . ?
 C16 C46 C80 C92 -1.4(2) . . . . ?
 C18 C4 C32 C30 -162.27(15) . . . . ?
 C18 C4 C32 C38 0.6(2) . . . . ?
 C18 C4 C54 C122 158.74(16) . . . . ?
 C18 C4 C54 C126 0.2(2) . . . . ?
 C18 C26 C98 C106 -161.97(16) . . . . ?
 C18 C26 C98 C128 -3.1(2) . . . . ?
 C18 C26 C150 C38 0.7(2) . . . . ?
 C18 C26 C150 C66 163.12(15) . . . . ?
 C18 C84 C116 C128 -3.7(3) . . . . ?
 C18 C84 C116 C158 156.21(17) . . . . ?
 C18 C84 C162 C126 0.8(3) . . . . ?
 C18 C84 C162 C174 -156.53(18) . . . . ?
 C20 C10 C78 C56 -161.58(16) . . . . ?
 C20 C10 C78 C27 -4.6(2) . . . . ?
 C20 C14 C74 S1 -4.73(18) . . . . ?
 C20 C14 C74 C146 162.31(16) . . . . ?
 C20 C14 C80 C46 -2.8(2) . . . . ?
 C20 C14 C80 C92 -161.79(16) . . . . ?
 C20 C86 C120 C27 -0.2(3) . . . . ?
 C22 C38 C150 C26 162.99(15) . . . . ?
 C22 C38 C150 C66 0.5(2) . . . . ?
 C22 C58 C121 C200 1.6(3) . . . . ?
 C22 C58 C121 C155 -167.87(17) . . . . ?
 C22 C62 C68 C66 0.6(3) . . . . ?
 C22 C62 C68 C192 -160.06(16) . . . . ?
 C22 C62 C132 S9 164.72(14) . . . . ?
 C22 C62 C132 C200 -2.5(3) . . . . ?
 C24 C6 C50 C56 160.92(16) . . . . ?
 C24 C6 C50 C112 2.5(2) . . . . ?
 C24 C8 C16 C36 161.96(15) . . . . ?
 C24 C8 C16 C46 -0.1(2) . . . . ?
 C24 C8 C90 C60 0.7(2) . . . . ?
 C24 C8 C90 C96 -157.37(16) . . . . ?
 C24 C82 C108 C60 1.0(3) . . . . ?
 C24 C82 C108 C107 157.22(17) . . . . ?
 C24 C82 C164 C112 2.9(3) . . . . ?
 C24 C82 C164 C61 -156.82(17) . . . . ?
 C26 C18 C84 C116 3.8(2) . . . . ?
 C26 C18 C84 C162 162.09(16) . . . . ?
 C26 C98 C106 C114 -1.1(3) . . . . ?
 C26 C98 C106 C152 154.68(18) . . . . ?
 C26 C98 C128 C116 3.3(3) . . . . ?
 C26 C98 C128 C206 -155.24(17) . . . . ?
 C28 C30 C32 C4 162.93(16) . . . . ?
 C28 C30 C32 C38 -0.2(2) . . . . ?
 C28 C30 C72 C122 -164.81(16) . . . . ?
 C28 C30 C72 C208 -4.1(3) . . . . ?
 C28 C58 C121 C200 160.63(17) . . . . ?
 C28 C58 C121 C155 -8.8(2) . . . . ?
 C28 C125 C155 C121 -13.41(19) . . . . ?
 C28 C125 C155 C159 101.47(18) . . . . ?
 C28 C125 C155 C41 -134.86(17) . . . . ?
 C30 C28 C58 C22 -0.2(3) . . . . ?
 C30 C28 C58 C121 -160.30(16) . . . . ?
 C30 C28 C125 C119 -2.6(3) . . . . ?
 C30 C28 C125 C155 168.09(17) . . . . ?
 C30 C32 C38 C22 -0.7(2) . . . . ?
 C30 C32 C38 C150 161.89(15) . . . . ?
 C30 C72 C122 C54 1.0(3) . . . . ?
 C30 C72 C122 C55 162.03(16) . . . . ?
 C30 C72 C208 S5 -165.96(14) . . . . ?
 C30 C72 C208 C119 3.4(3) . . . . ?
 C32 C4 C18 C26 0.4(2) . . . . ?
 C32 C4 C18 C84 162.39(15) . . . . ?
 C32 C4 C54 C122 -4.1(2) . . . . ?
 C32 C4 C54 C126 -162.65(16) . . . . ?
 C32 C30 C72 C122 -4.7(3) . . . . ?
 C32 C30 C72 C208 156.03(17) . . . . ?
 C32 C38 C150 C26 0.3(2) . . . . ?
 C32 C38 C150 C66 -162.20(15) . . . . ?
 C34 C40 C88 C94 -0.3(2) . . . . ?
 C34 C40 C88 C100 157.72(16) . . . . ?
 C34 C64 C102 C94 -0.9(3) . . . . ?
 C34 C64 C102 C176 -157.28(17) . . . . ?
 C34 C64 C142 C104 -3.5(3) . . . . ?
 C34 C64 C142 C105 156.72(17) . . . . ?
 C36 C16 C46 C1 -161.20(15) . . . . ?
 C36 C16 C46 C80 1.5(2) . . . . ?
 C36 C70 C92 C80 1.1(3) . . . . ?
 C36 C70 C92 C194 160.05(16) . . . . ?
 C36 C70 C124 C202 2.5(3) . . . . ?
 C36 C70 C124 C63 -166.26(17) . . . . ?
 C36 C156 C182 S6 164.35(14) . . . . ?
 C36 C156 C182 C202 -3.2(3) . . . . ?
 C38 C22 C58 C28 -0.8(3) . . . . ?
 C38 C22 C58 C121 156.40(17) . . . . ?
 C38 C22 C62 C68 2.9(3) . . . . ?
 C38 C22 C62 C132 -155.89(17) . . . . ?
 C40 C12 C42 C44 -0.9(2) . . . . ?
 C40 C12 C42 C168 -163.63(16) . . . . ?
 C40 C12 C134 C136 161.72(16) . . . . ?
 C40 C12 C134 C154 3.5(3) . . . . ?
 C40 C34 C64 C102 0.1(2) . . . . ?
 C40 C34 C64 C142 -158.68(16) . . . . ?
 C40 C34 C76 C44 -0.7(2) . . . . ?
 C40 C34 C76 C52 161.85(15) . . . . ?
 C40 C88 C94 C102 -0.6(3) . . . . ?
 C40 C88 C94 C186 156.37(17) . . . . ?
 C40 C88 C100 C130 -155.52(17) . . . . ?
 C40 C88 C100 C154 4.4(3) . . . . ?
 C42 C12 C40 C34 0.8(2) . . . . ?
 C42 C12 C40 C88 162.59(15) . . . . ?
 C42 C12 C134 C136 -0.8(2) . . . . ?
 C42 C12 C134 C154 -158.94(16) . . . . ?
 C42 C44 C48 C110 2.7(3) . . . . ?
 C42 C44 C48 C138 161.30(16) . . . . ?
 C42 C44 C76 C34 0.6(2) . . . . ?
 C42 C44 C76 C52 -161.80(16) . . . . ?
 C42 C168 C172 C136 -0.8(3) . . . . ?
 C42 C168 C172 C113 156.27(18) . . . . ?
 C44 C42 C168 C140 -2.5(2) . . . . ?
 C44 C42 C168 C172 -160.81(17) . . . . ?
 C44 C48 C110 C140 -2.6(3) . . . . ?
 C44 C48 C110 C188 156.70(18) . . . . ?
 C44 C48 C138 C118 0.9(3) . . . . ?
 C44 C48 C138 C33 -155.62(18) . . . . ?
 C46 C1 C6 C24 0.1(2) . . . . ?
 C46 C1 C6 C50 162.60(15) . . . . ?
 C46 C1 C10 C20 -2.7(2) . . . . ?
 C46 C1 C10 C78 -161.01(15) . . . . ?
 C46 C16 C36 C70 -0.4(2) . . . . ?
 C46 C16 C36 C156 157.90(16) . . . . ?
 C46 C80 C92 C70 0.2(3) . . . . ?
 C46 C80 C92 C194 -155.62(17) . . . . ?
 C48 C44 C76 C34 163.62(16) . . . . ?
 C48 C44 C76 C52 1.2(2) . . . . ?
 C48 C110 C140 C168 0.0(3) . . . . ?
 C48 C110 C140 C111 160.57(17) . . . . ?
 C48 C110 C188 S2 -165.89(15) . . . . ?
 C48 C110 C188 C135 0.9(3) . . . . ?
 C48 C138 C33 C135 -3.1(3) . . . . ?
 C48 C138 C33 C37 165.52(18) . . . . ?
 C50 C6 C24 C8 -161.85(15) . . . . ?
 C50 C6 C24 C82 1.0(2) . . . . ?
 C50 C56 C78 C10 0.3(3) . . . . ?
 C50 C56 C78 C27 -159.57(16) . . . . ?
 C50 C56 C2 C127 -3.3(3) . . . . ?
 C50 C56 C2 C133 164.62(16) . . . . ?
 C50 C112 C164 C82 0.6(3) . . . . ?
 C50 C112 C164 C61 161.75(17) . . . . ?
 C50 C112 C15 S7 -166.69(14) . . . . ?
 C50 C112 C15 C127 0.8(3) . . . . ?
 C52 C104 C142 C64 -0.3(3) . . . . ?
 C52 C104 C142 C105 -161.96(17) . . . . ?
 C52 C104 C170 S3 166.46(14) . . . . ?
 C52 C104 C170 C139 -2.3(3) . . . . ?
 C52 C118 C138 C48 0.9(3) . . . . ?
 C52 C118 C138 C33 160.42(17) . . . . ?
 C52 C118 C123 C139 3.1(3) . . . . ?
 C52 C118 C123 C37 -166.18(17) . . . . ?
 C54 C4 C18 C26 -162.32(15) . . . . ?
 C54 C4 C18 C84 -0.3(2) . . . . ?
 C54 C4 C32 C30 0.5(2) . . . . ?
 C54 C4 C32 C38 163.34(15) . . . . ?
 C54 C122 C55 S5 164.95(14) . . . . ?
 C54 C122 C55 C29 -3.0(3) . . . . ?
 C54 C126 C162 C84 -0.9(3) . . . . ?
 C54 C126 C162 C174 159.32(17) . . . . ?
 C54 C126 C180 C7 -165.11(17) . . . . ?
 C54 C126 C180 C29 2.7(3) . . . . ?
 C56 C50 C112 C164 -162.91(17) . . . . ?
 C56 C50 C112 C15 -2.8(3) . . . . ?
 C56 C78 C27 C120 162.09(17) . . . . ?
 C56 C78 C27 C133 -6.5(2) . . . . ?
 C56 C2 C133 C27 -8.99(19) . . . . ?
 C56 C2 C133 C151 -128.25(17) . . . . ?
 C56 C2 C133 C153 109.48(18) . . . . ?
 C58 C22 C38 C32 1.3(2) . . . . ?
 C58 C22 C38 C150 -161.57(16) . . . . ?
 C58 C22 C62 C68 162.18(16) . . . . ?
 C58 C22 C62 C132 3.4(2) . . . . ?
 C58 C28 C30 C32 0.7(3) . . . . ?
 C58 C28 C30 C72 160.84(16) . . . . ?
 C58 C28 C125 C119 -161.49(17) . . . . ?
 C58 C28 C125 C155 9.2(2) . . . . ?
 C58 C121 C155 C125 13.29(19) . . . . ?
 C58 C121 C155 C159 -100.76(18) . . . . ?
 C58 C121 C155 C41 136.12(18) . . . . ?
 C60 C90 C96 C148 -3.9(3) . . . . ?
 C60 C90 C96 C156 -164.50(17) . . . . ?
 C60 C108 C107 C109 160.22(17) . . . . ?
 C60 C108 C107 C59 -7.9(2) . . . . ?
 C60 C166 C196 C148 1.3(3) . . . . ?
 C60 C166 C59 C107 -12.95(19) . . . . ?
 C60 C166 C59 C149 -133.34(17) . . . . ?
 C60 C166 C59 C39 105.01(18) . . . . ?
 C62 C22 C38 C32 159.44(16) . . . . ?
 C62 C22 C38 C150 -3.4(2) . . . . ?
 C62 C22 C58 C28 -160.22(16) . . . . ?
 C62 C22 C58 C121 -3.0(3) . . . . ?
 C62 C68 C192 S9 -5.12(19) . . . . ?
 C62 C68 C192 C190 162.60(17) . . . . ?
 C62 C132 C200 C121 0.8(3) . . . . ?
 C64 C34 C40 C12 162.21(15) . . . . ?
 C64 C34 C40 C88 0.6(2) . . . . ?
 C64 C34 C76 C44 -163.12(15) . . . . ?
 C64 C34 C76 C52 -0.6(2) . . . . ?
 C64 C102 C176 C204 -1.8(3) . . . . ?
 C64 C102 C176 C57 166.06(17) . . . . ?
 C64 C142 C105 S3 -166.03(14) . . . . ?
 C64 C142 C105 C204 2.4(3) . . . . ?
 C66 C68 C192 S9 -165.44(14) . . . . ?
 C66 C68 C192 C190 2.3(3) . . . . ?
 C66 C114 C53 C190 -3.5(3) . . . . ?
 C66 C114 C53 C115 164.38(17) . . . . ?
 C68 C62 C132 S9 4.9(2) . . . . ?
 C68 C62 C132 C200 -162.26(17) . . . . ?
 C68 C66 C114 C106 160.73(16) . . . . ?
 C68 C66 C114 C53 4.2(3) . . . . ?
 C68 C66 C150 C26 -159.71(16) . . . . ?
 C68 C66 C150 C38 2.9(2) . . . . ?
 C70 C36 C156 C96 163.42(16) . . . . ?
 C70 C36 C156 C182 4.4(3) . . . . ?
 C70 C92 C194 C146 -160.84(17) . . . . ?
 C70 C92 C194 C63 6.9(2) . . . . ?
 C70 C124 C202 C182 -0.8(3) . . . . ?
 C70 C124 C63 C194 11.29(19) . . . . ?
 C70 C124 C63 C69 130.91(17) . . . . ?
 C70 C124 C63 C19 -109.1(2) . . . . ?
 C70 C124 C63 C19A -94.3(14) . . . . ?
 C72 C30 C32 C4 3.9(2) . . . . ?
 C72 C30 C32 C38 -159.20(16) . . . . ?
 C72 C122 C55 S5 4.32(19) . . . . ?
 C72 C122 C55 C29 -163.68(17) . . . . ?
 C72 C208 C119 C125 -1.9(3) . . . . ?
 C74 S1 C86 C20 -6.81(14) . . . . ?
 C74 S1 C86 C120 159.08(17) . . . . ?
 C74 C14 C20 C10 -161.12(16) . . . . ?
 C74 C14 C20 C86 -0.5(2) . . . . ?
 C74 C14 C80 C46 156.03(16) . . . . ?
 C74 C14 C80 C92 -2.9(2) . . . . ?
 C74 C146 C194 C92 2.0(3) . . . . ?
 C74 C146 C194 C63 -162.26(18) . . . . ?
 C76 C34 C40 C12 -0.1(2) . . . . ?
 C76 C34 C40 C88 -161.72(15) . . . . ?
 C76 C34 C64 C102 162.64(16) . . . . ?
 C76 C34 C64 C142 3.9(2) . . . . ?
 C76 C44 C48 C110 -160.61(17) . . . . ?
 C76 C44 C48 C138 -2.0(2) . . . . ?
 C76 C52 C104 C142 3.6(3) . . . . ?
 C76 C52 C104 C170 -156.50(17) . . . . ?
 C76 C52 C118 C138 -1.6(3) . . . . ?
 C76 C52 C118 C123 156.28(18) . . . . ?
 C78 C10 C20 C14 162.97(15) . . . . ?
 C78 C10 C20 C86 3.7(2) . . . . ?
 C78 C56 C2 C127 -162.10(17) . . . . ?
 C78 C56 C2 C133 5.8(2) . . . . ?
 C78 C27 C133 C2 9.24(19) . . . . ?
 C78 C27 C133 C151 127.47(17) . . . . ?
 C78 C27 C133 C153 -108.01(18) . . . . ?
 C80 C14 C20 C10 -0.8(2) . . . . ?
 C80 C14 C20 C86 159.87(16) . . . . ?
 C80 C14 C74 S1 -164.70(13) . . . . ?
 C80 C14 C74 C146 2.3(3) . . . . ?
 C80 C92 C194 C146 -3.0(3) . . . . ?
 C80 C92 C194 C63 164.76(17) . . . . ?
 C82 C108 C107 C109 2.0(3) . . . . ?
 C82 C108 C107 C59 -166.11(17) . . . . ?
 C82 C164 C61 S7 165.92(14) . . . . ?
 C82 C164 C61 C109 -2.5(3) . . . . ?
 C84 C18 C26 C98 -0.4(2) . . . . ?
 C84 C18 C26 C150 -163.05(15) . . . . ?
 C84 C116 C128 C98 0.1(3) . . . . ?
 C84 C116 C128 C206 160.09(17) . . . . ?
 C84 C116 C158 S8 -165.03(14) . . . . ?
 C84 C116 C158 C160 2.8(3) . . . . ?
 C84 C162 C174 C160 -2.2(3) . . . . ?
 C84 C162 C174 C7 165.93(17) . . . . ?
 C86 S1 C74 C14 6.58(13) . . . . ?
 C86 S1 C74 C146 -159.18(17) . . . . ?
 C86 C120 C27 C78 -0.6(3) . . . . ?
 C86 C120 C27 C133 164.67(18) . . . . ?
 C88 C94 C102 C64 1.2(3) . . . . ?
 C88 C94 C102 C176 160.41(17) . . . . ?
 C88 C94 C186 C178 1.8(3) . . . . ?
 C88 C94 C186 C57 -167.74(17) . . . . ?
 C88 C100 C130 S4 164.82(14) . . . . ?
 C88 C100 C130 C178 -3.2(3) . . . . ?
 C88 C100 C154 C134 -0.4(3) . . . . ?
 C88 C100 C154 C198 -161.11(17) . . . . ?
 C90 C8 C16 C36 -0.1(2) . . . . ?
 C90 C8 C16 C46 -162.21(15) . . . . ?
 C90 C8 C24 C6 161.34(15) . . . . ?
 C90 C8 C24 C82 -1.4(2) . . . . ?
 C90 C60 C108 C82 -1.8(3) . . . . ?
 C90 C60 C108 C107 -160.86(17) . . . . ?
 C90 C60 C166 C196 -1.6(3) . . . . ?
 C90 C60 C166 C59 168.42(17) . . . . ?
 C90 C96 C148 S6 -165.10(14) . . . . ?
 C90 C96 C148 C196 3.9(3) . . . . ?
 C90 C96 C156 C36 0.9(3) . . . . ?
 C90 C96 C156 C182 161.46(17) . . . . ?
 C92 C70 C124 C202 160.67(17) . . . . ?
 C92 C70 C124 C63 -8.1(2) . . . . ?
 C92 C194 C63 C124 -10.89(19) . . . . ?
 C92 C194 C63 C69 -130.63(17) . . . . ?
 C92 C194 C63 C19 107.3(3) . . . . ?
 C92 C194 C63 C19A 104.8(19) . . . . ?
 C94 C88 C100 C130 3.5(3) . . . . ?
 C94 C88 C100 C154 163.42(17) . . . . ?
 C94 C102 C176 C204 -160.06(17) . . . . ?
 C94 C102 C176 C57 7.8(2) . . . . ?
 C94 C186 C57 C176 12.53(19) . . . . ?
 C94 C186 C57 C65 133.22(17) . . . . ?
 C94 C186 C57 C141 -105.58(17) . . . . ?
 C96 C148 C196 C166 -2.4(3) . . . . ?
 C96 C156 C182 S6 4.3(2) . . . . ?
 C96 C156 C182 C202 -163.23(18) . . . . ?
 C98 C26 C150 C38 -161.96(15) . . . . ?
 C98 C26 C150 C66 0.5(2) . . . . ?
 C98 C106 C114 C66 -0.1(3) . . . . ?
 C98 C106 C114 C53 159.56(17) . . . . ?
 C98 C106 C152 C184 3.3(3) . . . . ?
 C98 C106 C152 C115 -164.73(17) . . . . ?
 C98 C128 C206 S8 165.51(14) . . . . ?
 C98 C128 C206 C184 -2.4(3) . . . . ?
 C100 C88 C94 C102 -159.80(17) . . . . ?
 C100 C88 C94 C186 -2.9(3) . . . . ?
 C100 C130 C178 C186 1.9(3) . . . . ?
 C100 C154 C198 S4 -4.2(2) . . . . ?
 C100 C154 C198 C13 163.25(18) . . . . ?
 C102 C64 C142 C104 -163.14(16) . . . . ?
 C102 C64 C142 C105 -2.9(3) . . . . ?
 C102 C94 C186 C178 160.76(17) . . . . ?
 C102 C94 C186 C57 -8.8(2) . . . . ?
 C102 C176 C204 C105 1.0(3) . . . . ?
 C102 C176 C57 C186 -12.18(19) . . . . ?
 C102 C176 C57 C65 -132.96(17) . . . . ?
 C102 C176 C57 C141 105.29(18) . . . . ?
 C104 C52 C76 C34 -3.1(2) . . . . ?
 C104 C52 C76 C44 159.52(16) . . . . ?
 C104 C52 C118 C138 -161.81(17) . . . . ?
 C104 C52 C118 C123 -3.9(3) . . . . ?
 C104 C142 C105 S3 -4.8(2) . . . . ?
 C104 C142 C105 C204 163.63(17) . . . . ?
 C104 C170 C139 C123 1.3(3) . . . . ?
 C106 C98 C128 C116 163.21(17) . . . . ?
 C106 C98 C128 C206 4.6(3) . . . . ?
 C106 C114 C53 C190 -162.07(17) . . . . ?
 C106 C114 C53 C115 5.9(2) . . . . ?
 C106 C152 C184 C206 -0.7(3) . . . . ?
 C106 C152 C115 C53 9.69(19) . . . . ?
 C106 C152 C115 C129 -109.69(17) . . . . ?
 C106 C152 C115 C9 129.21(17) . . . . ?
 C108 C60 C90 C8 0.9(3) . . . . ?
 C108 C60 C90 C96 160.11(17) . . . . ?
 C108 C60 C166 C196 -160.79(17) . . . . ?
 C108 C60 C166 C59 9.2(2) . . . . ?
 C108 C82 C164 C112 162.58(17) . . . . ?
 C108 C82 C164 C61 2.8(3) . . . . ?
 C108 C107 C109 C61 -1.4(3) . . . . ?
 C108 C107 C59 C166 12.53(19) . . . . ?
 C108 C107 C59 C149 133.59(17) . . . . ?
 C108 C107 C59 C39 -104.38(18) . . . . ?
 C110 C48 C138 C118 160.64(17) . . . . ?
 C110 C48 C138 C33 4.1(3) . . . . ?
 C110 C140 C168 C42 2.6(3) . . . . ?
 C110 C140 C168 C172 162.06(17) . . . . ?
 C110 C140 C111 S2 5.6(2) . . . . ?
 C110 C140 C111 C117 -162.30(18) . . . . ?
 C110 C188 C135 C33 0.2(3) . . . . ?
 C112 C50 C56 C78 161.18(16) . . . . ?
 C112 C50 C56 C2 4.1(3) . . . . ?
 C112 C164 C61 S7 5.1(2) . . . . ?
 C112 C164 C61 C109 -163.32(18) . . . . ?
 C112 C15 C127 C2 0.2(3) . . . . ?
 C114 C66 C68 C62 -162.67(16) . . . . ?
 C114 C66 C68 C192 -3.4(2) . . . . ?
 C114 C66 C150 C26 -1.7(2) . . . . ?
 C114 C66 C150 C38 160.98(16) . . . . ?
 C114 C106 C152 C184 161.14(17) . . . . ?
 C114 C106 C152 C115 -6.9(2) . . . . ?
 C114 C53 C115 C152 -9.29(19) . . . . ?
 C114 C53 C115 C129 109.97(18) . . . . ?
 C114 C53 C115 C9 -128.51(17) . . . . ?
 C116 C84 C162 C126 160.14(17) . . . . ?
 C116 C84 C162 C174 2.8(3) . . . . ?
 C116 C128 C206 S8 5.8(2) . . . . ?
 C116 C128 C206 C184 -162.16(18) . . . . ?
 C116 C158 C160 C174 -2.0(3) . . . . ?
 C118 C52 C76 C34 -162.05(16) . . . . ?
 C118 C52 C76 C44 0.6(2) . . . . ?
 C118 C52 C104 C142 163.56(16) . . . . ?
 C118 C52 C104 C170 3.5(3) . . . . ?
 C118 C138 C33 C135 -161.76(19) . . . . ?
 C118 C138 C33 C37 6.9(2) . . . . ?
 C118 C123 C139 C170 -1.5(3) . . . . ?
 C118 C123 C37 C33 9.9(2) . . . . ?
 C118 C123 C37 C161 129.35(18) . . . . ?
 C118 C123 C37 C171 -107.5(2) . . . . ?
 C120 C27 C133 C2 -157.20(19) . . . . ?
 C120 C27 C133 C151 -39.0(3) . . . . ?
 C120 C27 C133 C153 85.6(3) . . . . ?
 C122 C54 C126 C162 -159.26(16) . . . . ?
 C122 C54 C126 C180 -3.3(3) . . . . ?
 C122 C72 C208 S5 -4.3(2) . . . . ?
 C122 C72 C208 C119 164.98(17) . . . . ?
 C122 C55 C29 C180 2.2(3) . . . . ?
 C124 C70 C92 C80 -158.27(16) . . . . ?
 C124 C70 C92 C194 0.7(2) . . . . ?
 C124 C63 C69 C71 -53.8(2) . . . . ?
 C124 C63 C19 C167 56.6(3) . . . . ?
 C124 C63 C19A C215 -62(4) . . . . ?
 C126 C54 C122 C72 163.00(16) . . . . ?
 C126 C54 C122 C55 3.4(3) . . . . ?
 C126 C162 C174 C160 -161.47(17) . . . . ?
 C126 C162 C174 C7 6.7(2) . . . . ?
 C126 C180 C7 C174 10.45(19) . . . . ?
 C126 C180 C7 C17 129.85(17) . . . . ?
 C126 C180 C7 C77 -108.50(18) . . . . ?
 C126 C180 C29 C55 -1.9(3) . . . . ?
 C128 C98 C106 C114 -161.00(17) . . . . ?
 C128 C98 C106 C152 -5.2(3) . . . . ?
 C128 C116 C158 S8 -4.1(2) . . . . ?
 C128 C116 C158 C160 163.74(18) . . . . ?
 C130 S4 C198 C154 5.37(15) . . . . ?
 C130 S4 C198 C13 -160.82(19) . . . . ?
 C130 C100 C154 C134 160.89(17) . . . . ?
 C130 C100 C154 C198 0.2(2) . . . . ?
 C130 C178 C186 C94 -1.2(3) . . . . ?
 C130 C178 C186 C57 165.20(19) . . . . ?
 C132 S9 C192 C68 6.69(14) . . . . ?
 C132 S9 C192 C190 -159.78(18) . . . . ?
 C132 C62 C68 C66 160.76(17) . . . . ?
 C132 C62 C68 C192 0.1(2) . . . . ?
 C132 C200 C121 C58 -0.3(3) . . . . ?
 C132 C200 C121 C155 165.84(19) . . . . ?
 C134 C12 C40 C34 -161.41(16) . . . . ?
 C134 C12 C40 C88 0.3(2) . . . . ?
 C134 C12 C42 C44 161.47(15) . . . . ?
 C134 C12 C42 C168 -1.3(2) . . . . ?
 C134 C136 C144 C13 -2.1(3) . . . . ?
 C134 C136 C144 C31 167.34(18) . . . . ?
 C134 C136 C172 C168 -1.3(3) . . . . ?
 C134 C136 C172 C113 -161.47(17) . . . . ?
 C134 C154 C198 S4 -164.48(15) . . . . ?
 C134 C154 C198 C13 3.0(3) . . . . ?
 C136 C134 C154 C100 -162.81(17) . . . . ?
 C136 C134 C154 C198 -3.5(3) . . . . ?
 C136 C144 C13 C198 1.2(3) . . . . ?
 C136 C144 C31 C113 -10.3(2) . . . . ?
 C136 C144 C31 C67 108.71(18) . . . . ?
 C136 C144 C31 C35 -130.43(18) . . . . ?
 C136 C172 C113 C117 161.58(17) . . . . ?
 C136 C172 C113 C31 -6.6(2) . . . . ?
 C138 C48 C110 C140 -162.24(17) . . . . ?
 C138 C48 C110 C188 -2.9(3) . . . . ?
 C138 C118 C123 C139 162.63(18) . . . . ?
 C138 C118 C123 C37 -6.6(2) . . . . ?
 C138 C33 C135 C188 0.8(3) . . . . ?
 C138 C33 C37 C123 -10.1(2) . . . . ?
 C138 C33 C37 C161 -129.49(18) . . . . ?
 C138 C33 C37 C171 104.6(2) . . . . ?
 C140 C110 C188 S2 -5.5(2) . . . . ?
 C140 C110 C188 C135 161.30(19) . . . . ?
 C140 C168 C172 C136 -160.35(17) . . . . ?
 C140 C168 C172 C113 -3.2(3) . . . . ?
 C140 C111 C117 C113 1.4(3) . . . . ?
 C142 C64 C102 C94 159.02(16) . . . . ?
 C142 C64 C102 C176 2.7(3) . . . . ?
 C142 C104 C170 S3 5.5(2) . . . . ?
 C142 C104 C170 C139 -163.31(18) . . . . ?
 C144 C136 C172 C168 159.84(17) . . . . ?
 C144 C136 C172 C113 -0.3(2) . . . . ?
 C144 C31 C67 C131 -58.4(2) . . . . ?
 C144 C31 C35 C147 61.7(2) . . . . ?
 C146 C194 C63 C124 154.7(2) . . . . ?
 C146 C194 C63 C69 35.0(3) . . . . ?
 C146 C194 C63 C19 -87.1(3) . . . . ?
 C146 C194 C63 C19A -89.6(19) . . . . ?
 C148 S6 C182 C156 -5.27(14) . . . . ?
 C148 S6 C182 C202 160.97(19) . . . . ?
 C148 C96 C156 C36 -161.05(17) . . . . ?
 C148 C96 C156 C182 -0.5(2) . . . . ?
 C150 C26 C98 C106 0.9(2) . . . . ?
 C150 C26 C98 C128 159.74(16) . . . . ?
 C150 C66 C68 C62 -3.5(3) . . . . ?
 C150 C66 C68 C192 155.72(17) . . . . ?
 C150 C66 C114 C106 1.5(3) . . . . ?
 C150 C66 C114 C53 -155.09(17) . . . . ?
 C152 C106 C114 C66 -158.94(17) . . . . ?
 C152 C106 C114 C53 0.7(2) . . . . ?
 C152 C184 C206 S8 -164.85(15) . . . . ?
 C152 C184 C206 C128 0.3(3) . . . . ?
 C152 C115 C129 C73 53.4(2) . . . . ?
 C152 C115 C9 C157 -59.1(2) . . . . ?
 C154 C100 C130 S4 3.9(2) . . . . ?
 C154 C100 C130 C178 -164.16(17) . . . . ?
 C154 C134 C136 C144 3.1(3) . . . . ?
 C154 C134 C136 C172 161.43(17) . . . . ?
 C154 C198 C13 C144 -1.7(3) . . . . ?
 C156 C36 C70 C92 -160.44(16) . . . . ?
 C156 C36 C70 C124 -4.1(3) . . . . ?
 C156 C96 C148 S6 -3.5(2) . . . . ?
 C156 C96 C148 C196 165.48(17) . . . . ?
 C156 C182 C202 C124 1.2(3) . . . . ?
 C158 S8 C206 C128 -6.81(15) . . . . ?
 C158 S8 C206 C184 159.85(19) . . . . ?
 C158 C116 C128 C98 -161.11(17) . . . . ?
 C158 C116 C128 C206 -1.1(2) . . . . ?
 C158 C160 C174 C162 1.7(3) . . . . ?
 C158 C160 C174 C7 -163.04(19) . . . . ?
 C160 C174 C7 C180 155.7(2) . . . . ?
 C160 C174 C7 C17 36.7(3) . . . . ?
 C160 C174 C7 C77 -84.8(3) . . . . ?
 C162 C84 C116 C128 -163.00(17) . . . . ?
 C162 C84 C116 C158 -3.1(3) . . . . ?
 C162 C126 C180 C7 -7.2(2) . . . . ?
 C162 C126 C180 C29 160.52(17) . . . . ?
 C162 C174 C7 C180 -10.24(19) . . . . ?
 C162 C174 C7 C17 -129.32(17) . . . . ?
 C162 C174 C7 C77 109.19(17) . . . . ?
 C164 C82 C108 C60 -158.83(17) . . . . ?
 C164 C82 C108 C107 -2.6(3) . . . . ?
 C164 C112 C15 S7 -5.7(2) . . . . ?
 C164 C112 C15 C127 161.85(18) . . . . ?
 C166 C60 C90 C8 -156.43(17) . . . . ?
 C166 C60 C90 C96 2.8(3) . . . . ?
 C166 C60 C108 C82 158.29(17) . . . . ?
 C166 C60 C108 C107 -0.8(2) . . . . ?
 C166 C59 C149 C21 55.1(3) . . . . ?
 C166 C59 C39 C175 -52.1(3) . . . . ?
 C168 C42 C44 C48 -0.1(2) . . . . ?
 C168 C42 C44 C76 162.91(16) . . . . ?
 C168 C140 C111 S2 165.78(15) . . . . ?
 C168 C140 C111 C117 -2.1(3) . . . . ?
 C168 C172 C113 C117 2.7(3) . . . . ?
 C168 C172 C113 C31 -165.52(17) . . . . ?
 C170 S3 C105 C142 6.64(14) . . . . ?
 C170 S3 C105 C204 -160.40(19) . . . . ?
 C170 C104 C142 C64 161.21(17) . . . . ?
 C170 C104 C142 C105 -0.5(2) . . . . ?
 C172 C136 C144 C13 -162.23(18) . . . . ?
 C172 C136 C144 C31 7.2(2) . . . . ?
 C172 C113 C117 C111 -1.5(3) . . . . ?
 C172 C113 C31 C144 10.1(2) . . . . ?
 C172 C113 C31 C67 -107.37(18) . . . . ?
 C172 C113 C31 C35 130.08(17) . . . . ?
 C174 C7 C17 C79 54.1(2) . . . . ?
 C174 C7 C77 C179 -62.5(3) . . . . ?
 C176 C204 C105 S3 164.37(15) . . . . ?
 C176 C204 C105 C142 -1.3(3) . . . . ?
 C176 C57 C65 C81 55.8(2) . . . . ?
 C176 C57 C141 C75 -60.8(2) . . . . ?
 C178 C186 C57 C176 -155.1(2) . . . . ?
 C178 C186 C57 C65 -34.4(3) . . . . ?
 C178 C186 C57 C141 86.8(2) . . . . ?
 C180 C126 C162 C84 -159.82(17) . . . . ?
 C180 C126 C162 C174 0.4(2) . . . . ?
 C180 C7 C17 C79 -59.2(2) . . . . ?
 C180 C7 C77 C179 50.7(3) . . . . ?
 C182 S6 C148 C96 4.99(15) . . . . ?
 C182 S6 C148 C196 -162.70(19) . . . . ?
 C184 C152 C115 C53 -156.3(2) . . . . ?
 C184 C152 C115 C129 84.4(2) . . . . ?
 C184 C152 C115 C9 -36.8(3) . . . . ?
 C186 C94 C102 C64 -158.56(17) . . . . ?
 C186 C94 C102 C176 0.6(2) . . . . ?
 C186 C57 C65 C81 -58.7(2) . . . . ?
 C186 C57 C141 C75 51.5(2) . . . . ?
 C188 S2 C111 C140 -7.35(15) . . . . ?
 C188 S2 C111 C117 159.23(19) . . . . ?
 C188 C110 C140 C168 -160.62(18) . . . . ?
 C188 C110 C140 C111 -0.1(2) . . . . ?
 C190 C53 C115 C152 156.5(2) . . . . ?
 C190 C53 C115 C129 -84.3(3) . . . . ?
 C190 C53 C115 C9 37.2(3) . . . . ?
 C192 S9 C132 C62 -6.63(14) . . . . ?
 C192 S9 C132 C200 159.37(18) . . . . ?
 C192 C190 C53 C114 1.9(3) . . . . ?
 C192 C190 C53 C115 -162.53(19) . . . . ?
 C194 C63 C69 C71 59.5(2) . . . . ?
 C194 C63 C19 C167 -56.3(4) . . . . ?
 C194 C63 C19A C215 -169(3) . . . . ?
 C196 C166 C59 C107 155.1(2) . . . . ?
 C196 C166 C59 C149 34.8(3) . . . . ?
 C196 C166 C59 C39 -86.9(3) . . . . ?
 C198 S4 C130 C100 -5.27(15) . . . . ?
 C198 S4 C130 C178 161.46(18) . . . . ?
 C200 C121 C155 C125 -154.1(2) . . . . ?
 C200 C121 C155 C159 91.9(2) . . . . ?
 C200 C121 C155 C41 -31.2(3) . . . . ?
 C202 C124 C63 C194 -155.5(2) . . . . ?
 C202 C124 C63 C69 -35.9(3) . . . . ?
 C202 C124 C63 C19 84.1(3) . . . . ?
 C202 C124 C63 C19A 98.9(14) . . . . ?
 C204 C176 C57 C186 153.5(2) . . . . ?
 C204 C176 C57 C65 32.7(3) . . . . ?
 C204 C176 C57 C141 -89.0(3) . . . . ?
 C206 S8 C158 C116 6.21(15) . . . . ?
 C206 S8 C158 C160 -160.30(19) . . . . ?
 C208 S5 C55 C122 -5.72(14) . . . . ?
 C208 S5 C55 C29 160.80(19) . . . . ?
 C208 C72 C122 C54 -160.99(16) . . . . ?
 C208 C72 C122 C55 0.0(2) . . . . ?
 C208 C119 C125 C28 1.5(3) . . . . ?
 C208 C119 C125 C155 -166.22(19) . . . . ?
 C13 C144 C31 C113 157.1(2) . . . . ?
 C13 C144 C31 C67 -83.9(3) . . . . ?
 C13 C144 C31 C35 37.0(3) . . . . ?
 C105 S3 C170 C104 -6.89(15) . . . . ?
 C105 S3 C170 C139 160.71(19) . . . . ?
 C53 C190 C192 S9 163.49(15) . . . . ?
 C53 C190 C192 C68 -1.4(3) . . . . ?
 C53 C115 C129 C73 -59.8(2) . . . . ?
 C53 C115 C9 C157 54.1(2) . . . . ?
 C107 C109 C61 S7 -163.92(16) . . . . ?
 C107 C109 C61 C164 1.7(3) . . . . ?
 C107 C59 C149 C21 -59.4(2) . . . . ?
 C107 C59 C39 C175 60.0(3) . . . . ?
 C27 C133 C151 C85 -52.0(2) . . . . ?
 C27 C133 C153 C143 -53.2(2) . . . . ?
 C109 C107 C59 C166 -153.4(2) . . . . ?
 C109 C107 C59 C149 -32.3(3) . . . . ?
 C109 C107 C59 C39 89.7(3) . . . . ?
 C55 S5 C208 C72 5.71(14) . . . . ?
 C55 S5 C208 C119 -162.33(18) . . . . ?
 C111 S2 C188 C110 7.32(16) . . . . ?
 C111 S2 C188 C135 -158.1(2) . . . . ?
 C111 C140 C168 C42 -156.57(18) . . . . ?
 C111 C140 C168 C172 2.9(3) . . . . ?
 C7 C180 C29 C55 162.27(19) . . . . ?
 C7 C17 C79 C45 169.7(2) . . . . ?
 C7 C77 C179 C91 175.5(2) . . . . ?
 C113 C31 C67 C131 54.0(2) . . . . ?
 C113 C31 C35 C147 -52.0(2) . . . . ?
 C57 C176 C204 C105 -163.27(19) . . . . ?
 C57 C65 C81 C93 177.7(2) . . . . ?
 C57 C141 C75 C165 -179.90(19) . . . . ?
 C115 C152 C184 C206 164.01(19) . . . . ?
 C115 C129 C73 C5 -179.78(17) . . . . ?
 C115 C9 C157 C187 171.0(4) . . . . ?
 C115 C9 C157 C216 176.7(9) . . . . ?
 C29 C180 C7 C174 -155.1(2) . . . . ?
 C29 C180 C7 C17 -35.7(3) . . . . ?
 C29 C180 C7 C77 85.9(3) . . . . ?
 C117 C113 C31 C144 -155.8(2) . . . . ?
 C117 C113 C31 C67 86.7(3) . . . . ?
 C117 C113 C31 C35 -35.8(3) . . . . ?
 C59 C166 C196 C148 -165.66(19) . . . . ?
 C59 C107 C109 C61 163.13(19) . . . . ?
 C59 C149 C21 C25 163.6(4) . . . . ?
 C59 C149 C21 C25A -167.8(5) . . . . ?
 C59 C39 C175 C183 179.7(2) . . . . ?
 C119 C125 C155 C121 155.3(2) . . . . ?
 C119 C125 C155 C159 -89.8(3) . . . . ?
 C119 C125 C155 C41 33.9(3) . . . . ?
 C15 S7 C61 C164 -7.01(15) . . . . ?
 C15 S7 C61 C109 160.00(19) . . . . ?
 C15 C112 C164 C82 -160.79(17) . . . . ?
 C15 C112 C164 C61 0.4(2) . . . . ?
 C15 C127 C2 C56 0.9(3) . . . . ?
 C15 C127 C2 C133 -163.54(19) . . . . ?
 C121 C155 C159 C83 -66.8(2) . . . . ?
 C121 C155 C41 C89 -65.8(3) . . . . ?
 C61 S7 C15 C112 7.19(15) . . . . ?
 C61 S7 C15 C127 -159.09(18) . . . . ?
 C123 C118 C138 C48 -159.73(18) . . . . ?
 C123 C118 C138 C33 -0.2(2) . . . . ?
 C123 C37 C161 C11 -56.5(3) . . . . ?
 C123 C37 C171 C185 173.9(2) . . . . ?
 C31 C144 C13 C198 -165.1(2) . . . . ?
 C31 C113 C117 C111 163.1(2) . . . . ?
 C31 C35 C147 C173 -173.0(2) . . . . ?
 C125 C28 C30 C32 -156.43(17) . . . . ?
 C125 C28 C30 C72 3.7(3) . . . . ?
 C125 C28 C58 C22 159.88(16) . . . . ?
 C125 C28 C58 C121 -0.3(2) . . . . ?
 C125 C155 C159 C83 -176.7(2) . . . . ?
 C125 C155 C41 C89 49.6(3) . . . . ?
 C63 C124 C202 C182 164.75(19) . . . . ?
 C63 C69 C71 C43 173.13(19) . . . . ?
 C63 C19 C167 C189 -169.7(2) . . . . ?
 C63 C19A C215 C1B -179(3) . . . . ?
 C127 C2 C133 C27 156.9(2) . . . . ?
 C127 C2 C133 C151 37.6(3) . . . . ?
 C127 C2 C133 C153 -84.7(3) . . . . ?
 C2 C56 C78 C10 160.31(16) . . . . ?
 C2 C56 C78 C27 0.4(2) . . . . ?
 C2 C133 C151 C85 60.8(2) . . . . ?
 C2 C133 C153 C143 -165.26(18) . . . . ?
 C129 C115 C9 C157 177.77(18) . . . . ?
 C129 C73 C5 C177 -177.65(19) . . . . ?
 C65 C57 C141 C75 175.16(18) . . . . ?
 C65 C81 C93 C3 174.9(3) . . . . ?
 C33 C37 C161 C11 56.9(3) . . . . ?
 C33 C37 C171 C185 63.0(3) . . . . ?
 C133 C151 C85 C47 -167.9(5) . . . . ?
 C133 C151 C85 C47A -168.8(11) . . . . ?
 C67 C31 C35 C147 -176.58(19) . . . . ?
 C67 C131 C137 C163 172.98(18) . . . . ?
 C135 C33 C37 C123 156.4(2) . . . . ?
 C135 C33 C37 C161 37.0(3) . . . . ?
 C135 C33 C37 C171 -88.9(3) . . . . ?
 C17 C7 C77 C179 174.1(2) . . . . ?
 C17 C79 C45 C97 57.2(3) . . . . ?
 C137 C131 C67 C31 172.69(17) . . . . ?
 C69 C63 C19 C167 179.2(2) . . . . ?
 C69 C63 C19A C215 71(4) . . . . ?
 C69 C71 C43 C95 -172.8(2) . . . . ?
 C139 C123 C37 C33 -157.4(2) . . . . ?
 C139 C123 C37 C161 -37.9(3) . . . . ?
 C139 C123 C37 C171 85.3(3) . . . . ?
 C35 C31 C67 C131 178.62(17) . . . . ?
 C35 C147 C173 C191 -172.0(2) . . . . ?
 C141 C57 C65 C81 179.07(19) . . . . ?
 C141 C75 C165 C169 174.3(2) . . . . ?
 C9 C115 C129 C73 176.50(17) . . . . ?
 C9 C157 C187 C209 171.8(6) . . . . ?
 C9 C157 C216 C1C 60(2) . . . . ?
 C145 C143 C153 C133 100.8(2) . . . . ?
 C37 C123 C139 C170 164.5(2) . . . . ?
 C37 C33 C135 C188 -164.4(2) . . . . ?
 C37 C161 C11 C199 -170.5(3) . . . . ?
 C37 C171 C185 C205 -109.1(3) . . . . ?
 C37 C171 C185 C211 -144.4(4) . . . . ?
 C149 C59 C39 C175 -176.2(2) . . . . ?
 C149 C21 C25 C103 59.8(6) . . . . ?
 C149 C21 C25A C214 -63.0(11) . . . . ?
 C151 C133 C153 C143 72.3(2) . . . . ?
 C151 C85 C47 C201 80.1(6) . . . . ?
 C151 C85 C47A C217 170.0(14) . . . . ?
 C19 C63 C69 C71 -175.2(2) . . . . ?
 C19 C167 C189 C49 -172.6(3) . . . . ?
 C153 C133 C151 C85 -177.20(19) . . . . ?
 C153 C143 C145 C87 -170.9(2) . . . . ?
 C77 C7 C17 C79 177.17(19) . . . . ?
 C77 C179 C91 C99 174.8(4) . . . . ?
 C155 C159 C83 C23 166.7(2) . . . . ?
 C155 C41 C89 C181 170.5(2) . . . . ?
 C39 C59 C149 C21 177.2(2) . . . . ?
 C39 C175 C183 C193 -179.8(3) . . . . ?
 C159 C155 C41 C89 171.85(19) . . . . ?
 C159 C83 C23 C197 176.2(3) . . . . ?
 C161 C37 C171 C185 -62.9(3) . . . . ?
 C161 C11 C199 C203 -57.5(6) . . . . ?
 C41 C155 C159 C83 57.4(3) . . . . ?
 C41 C89 C181 C195 170.6(3) . . . . ?
 C171 C37 C161 C11 -177.4(2) . . . . ?
 C171 C185 C205 C210 174.7(5) . . . . ?
 C171 C185 C211 C1A -173.8(10) . . . . ?
 C19A C63 C69 C71 173.6(14) . . . . ?
 C19A C215 C1B C49A -72(3) . . . . ?

_smtbx_masks_special_details       ?
loop_
  _smtbx_masks_void_nr
  _smtbx_masks_void_average_x
  _smtbx_masks_void_average_y
  _smtbx_masks_void_average_z
  _smtbx_masks_void_volume
  _smtbx_masks_void_count_electrons
  _smtbx_masks_void_content
 1 0.045 0.228 0.771 53.1 0.8 ?
 2 0.045 0.272 0.271 53.1 0.8 ?
 3 -0.045 0.728 0.729 53.1 0.8 ?
 4 -0.045 0.772 0.229 53.1 0.8 ?
 5 0.432 0.200 0.424 7.1 0.0 ?
 6 0.432 0.300 0.924 7.1 0.0 ?
 7 0.568 0.700 0.076 7.1 0.0 ?
 8 0.568 0.800 0.576 7.1 0.0 ?

_smtbx_masks_void_probe_radius     1.2
_smtbx_masks_void_truncation_radius  1.2
_shelx_res_file
;
TITL z_a.res in P2(1)/c
    z.res
    created by SHELXL-2019/2 at 12:19:05 on 04-Jan-2023
REM Old TITL z in P2(1)/c
REM SHELXT solution in P2(1)/c: R1 0.323, Rweak 0.011, Alpha 0.035
REM <I/s> 0.519 for 809 systematic absences, Orientation as input
REM Formula found by SHELXT: C209 Cl17
CELL 1.54178 25.7504 23.705 29.4867 90 112.839 90
ZERR 12 0.0012 0.0011 0.0013 0 0.002 0
LATT 1
SYMM -X,0.5+Y,0.5-Z
SFAC C H Cl S
UNIT 840 732 36 36
DFIX 2.52 0.01 C171 C205
DFIX 1.54 0.01 C37 C171
DFIX 1.54 0.01 C185 C171
DFIX 2.52 0.01 C185 C171 C185 C205
DFIX 1.54 0.01 C210 C205
DFIX 1.54 0.01 C205 C185
SADI 0.04 C185 C210 C185 C1A
SIMU C185 C205 C210 C211 C1A
SADI C185 C205 C185 C211
SADI C205 C210 C211 C1A
DELU C185 C205 C210 C211 C1A
SADI Cl3 C207 Cl3A C212
DELU C207 Cl1 Cl8 Cl3 Cl3A C212 Cl1A Cl8A
SADI Cl1 C207 Cl1A C212
SADI 0.04 Cl8 Cl3 Cl8A Cl3A
SIMU Cl3A C212 Cl1A Cl8A C207 Cl1 Cl8 Cl3
SADI 0.04 Cl1 Cl8 Cl1A Cl8A
SADI 0.04 Cl1 Cl3 Cl1A Cl3A
SADI Cl8 C207 Cl8A C212
SADI Cl6 C51 Cl6 C51A
SADI Cl9 C51 Cl9A C51A
DELU C51A Cl6 C51 Cl9 Cl5 Cl9A Cl5A
SADI 0.04 Cl6 Cl5 Cl6 Cl5A
SADI 0.04 Cl9 Cl5 Cl9A Cl5A
SADI 0.04 Cl6 Cl9 Cl6 Cl9A
SADI Cl5 C51 Cl5A C51A
SIMU C51A Cl6 C51 Cl9 Cl5 Cl9A Cl5A
ISOR 0.005 0.01 C171 C185 C205 C210 C211 C1A
SADI 0.04 Cl4 Cl2 Cl4A Cl2A
SADI Cl4 C101 Cl4A C213
SADI 0.04 Cl7 Cl2 Cl7A Cl2A
SADI 0.04 Cl4 Cl7 Cl4A Cl7A
SADI Cl7 C101 Cl7A C213
SADI Cl2 C101 Cl2A C213
DELU C101 Cl4 Cl7 Cl2 C213 Cl4A Cl7A Cl2A
SIMU C101 Cl4 Cl7 Cl2 C213 Cl4A Cl7A Cl2A
DELU C149 C21 C25 C103 C25A C214
SADI 0.04 C21 C103 C21 C214
SADI C25 C103 C25A C214
SIMU C25 C25A C214 C103 C149 C21
SADI C21 C25 C21 C25A
SADI C63 C19 C63 C19A
SADI C167 C189 C215 C1B
SADI 0.04 C63 C167 C63 C215
SADI 0.04 C19 C189 C19A C1B
SADI C63 C19 C19 C167 C189 C167 C49 C189
SADI 0.04 C167 C49 C215 C49A
SADI C19 C167 C19A C215
DELU C19 C167 C189 C49 C19A C215 C1B C49A
SADI C189 C49 C1B C49A
SIMU C19 C167 C189 C49 C19A C215 C1B C49A
SADI C187 C209 C216 C1C
DELU C157 C187 C209 C216 C1C
SADI 0.04 C157 C209 C157 C1C
SADI C157 C187 C157 C216
SIMU C157 C187 C209 C216 C1C
SADI 0.04 C85 C201 C85 C217
SIMU C47 C201 C217 C47A C85
SADI C47 C201 C47A C217
DELU C85 C47 C201 C217 C47A
SADI C85 C47 C85 C47A

L.S. 10
PLAN  90
SIZE 0.4 0.2 0.1
TEMP -120.15
CONF
list 4
fmap 2
MORE -1
ACTA
BOND $H
ABIN
OMIT 1 0 0
OMIT -1 3 5
OMIT 6 6 3
OMIT -3 8 7
OMIT -3 2 6
OMIT -1 3 9
OMIT 1 0 2
OMIT 12 2 3
OMIT -11 4 7
OMIT -2 2 4
OMIT 6 2 3
OMIT -2 3 7
OMIT 1 10 6
OMIT -17 3 1
OMIT -6 8 2
OMIT -9 4 8
OMIT -8 1 7
OMIT 4 12 3
OMIT -2 4 12
OMIT -7 7 2
OMIT -1 1 13
OMIT -1 1 11
OMIT -12 5 11
OMIT 1 3 12
OMIT 3 2 0
OMIT -10 4 2
OMIT -2 5 10
OMIT -11 3 1
OMIT -3 0 6
OMIT 5 11 2
OMIT -5 12 1
OMIT -2 11 9
OMIT -4 1 10
OMIT -2 2 15
OMIT -5 0 4
OMIT -13 5 5
OMIT 6 4 6
OMIT -4 8 7
OMIT -3 4 12
OMIT -2 2 5
OMIT -9 4 10
OMIT -14 4 4
OMIT -14 3 7
OMIT -6 12 3
OMIT 5 5 5
OMIT -4 4 8
REM <olex2.extras>
REM <HklSrc "%.\\z.hkl">
REM </olex2.extras>

WGHT    0.087300    8.001500
FVAR       0.10157   0.55169   0.48772   0.60949   0.63974   0.64557   0.89339
FVAR       0.73913   0.67104
S1    4    0.489693    0.065766    0.523662    11.00000    0.03565    0.03127 =
         0.01623   -0.00282    0.00825    0.00605
S4    4    0.018272    0.212545    0.583859    11.00000    0.02777    0.03267 =
         0.03195    0.00013    0.01522   -0.00519
S6    4    0.335838    0.279133    0.718316    11.00000    0.03122    0.03366 =
         0.03247   -0.00200    0.01776    0.00587
S8    4   -0.340501    0.277847    0.365378    11.00000    0.03021    0.03675 =
         0.03233    0.00402    0.01779    0.00970
S9    4   -0.177064    0.078850    0.166638    11.00000    0.03599    0.03759 =
         0.02065   -0.00665    0.00803    0.00532
S5    4   -0.082818   -0.028425    0.504865    11.00000    0.03399    0.03187 =
         0.03168    0.01033    0.01201    0.00286
S3    4    0.235970    0.549164    0.708123    11.00000    0.04134    0.03095 =
         0.03183   -0.00621    0.01802   -0.00471
S7    4    0.570784   -0.041620    0.862358    11.00000    0.04466    0.04077 =
         0.02784    0.01318    0.01942    0.00947
S2    4    0.163075    0.419999    0.376139    11.00000    0.04522    0.04527 =
         0.01923    0.00571    0.00879   -0.00587
PART 1
CL1   3    0.429442    0.063747    0.637342    31.00000    0.03979    0.05223 =
         0.06614   -0.01161    0.03082   -0.01409

CL4   3    0.231463   -0.058899    0.721788    51.00000    0.06178    0.07419 =
         0.04906   -0.00309    0.02857   -0.02500
PART 0
CL6   3    0.050582    0.367228    0.546767    11.00000    0.07627    0.05779 =
         0.07554    0.00877    0.03155   -0.00458

PART 1
CL8   3    0.367532    0.119058    0.689974    31.00000    0.09755    0.11670 =
         0.07864   -0.00285    0.04518    0.04405

CL9   3    0.118397    0.465473    0.585334    41.00000    0.05193    0.05674 =
         0.05164   -0.01332    0.00668   -0.00809
CL5   3    0.094061    0.430083    0.485621    41.00000    0.06816    0.07435 =
         0.05318    0.00155    0.03071   -0.00360
CL3   3    0.436238    0.022889    0.732085    31.00000    0.19731    0.10619 =
         0.10769    0.01405    0.10143    0.05092
CL7   3    0.274586   -0.117181    0.658261    51.00000    0.16031    0.05883 =
         0.08595   -0.02277    0.07024   -0.02954
CL2   3    0.210204   -0.020350    0.622421    51.00000    0.07909    0.09901 =
         0.05437    0.02278    0.01987    0.00734
PART 0
C1    1    0.566870    0.125143    0.698727    11.00000    0.01773    0.02707 =
         0.01820   -0.00279    0.00801   -0.00431

C4    1   -0.111350    0.156506    0.419622    11.00000    0.02074    0.02283 =
         0.02051   -0.00326    0.00743   -0.00513
C6    1    0.578625    0.109170    0.748258    11.00000    0.01683    0.03049 =
         0.01706   -0.00238    0.00627   -0.00459
C8    1    0.522734    0.190178    0.756479    11.00000    0.02200    0.02483 =
         0.02023   -0.00601    0.00954   -0.00742
C10   1    0.575073    0.083878    0.665875    11.00000    0.01783    0.02833 =
         0.01930   -0.00136    0.00891   -0.00150
C12   1    0.188392    0.291268    0.566753    11.00000    0.02059    0.02457 =
         0.02262    0.00231    0.00951    0.00413
C14   1    0.516305    0.138682    0.594288    11.00000    0.02285    0.02593 =
         0.01878    0.00074    0.01166   -0.00167
C16   1    0.510989    0.206089    0.706943    11.00000    0.02193    0.02275 =
         0.01992   -0.00457    0.01026   -0.00697
C18   1   -0.149300    0.201933    0.398904    11.00000    0.02196    0.02135 =
         0.02260   -0.00317    0.01017   -0.00454
C20   1    0.548787    0.090144    0.614641    11.00000    0.02250    0.02658 =
         0.01841   -0.00004    0.01099   -0.00043
C22   1   -0.090253    0.103506    0.307672    11.00000    0.02026    0.02610 =
         0.02320   -0.00238    0.00950   -0.00203
C24   1    0.556646    0.142114    0.777238    11.00000    0.01927    0.03079 =
         0.01619   -0.00441    0.00675   -0.00615
C26   1   -0.164004    0.217294    0.348775    11.00000    0.02245    0.01928 =
         0.02175   -0.00213    0.00992   -0.00363
C28   1   -0.053436    0.034922    0.373961    11.00000    0.02099    0.02625 =
         0.02479   -0.00041    0.00639    0.00143
C30   1   -0.063186    0.071654    0.406447    11.00000    0.01975    0.02582 =
         0.02242    0.00017    0.00573   -0.00051
C32   1   -0.087903    0.126727    0.390129    11.00000    0.01813    0.02370 =
         0.02190   -0.00242    0.00743   -0.00362
C34   1    0.231682    0.360056    0.633675    11.00000    0.01869    0.02794 =
         0.01883    0.00315    0.00757    0.00359
C36   1    0.464173    0.243737    0.682192    11.00000    0.02722    0.01918 =
         0.02353   -0.00315    0.01200   -0.00421
C38   1   -0.101807    0.142515    0.340316    11.00000    0.01800    0.02295 =
         0.02160   -0.00282    0.00732   -0.00353
C40   1    0.200087    0.309906    0.615667    11.00000    0.02059    0.02459 =
         0.02182    0.00392    0.00945    0.00429
C42   1    0.209067    0.322596    0.535986    11.00000    0.02022    0.02657 =
         0.02156    0.00229    0.00959    0.00436
C44   1    0.240720    0.372890    0.554130    11.00000    0.01857    0.02936 =
         0.02075    0.00345    0.00825    0.00277
C46   1    0.533496    0.173648    0.678176    11.00000    0.01940    0.02410 =
         0.01987   -0.00224    0.00983   -0.00539
C48   1    0.247705    0.412091    0.519249    11.00000    0.02282    0.03353 =
         0.02202    0.00311    0.01057    0.00008
C50   1    0.598235    0.052589    0.764045    11.00000    0.01940    0.03592 =
         0.01727    0.00114    0.00655    0.00051
C52   1    0.268710    0.449981    0.615635    11.00000    0.02074    0.03020 =
         0.02186    0.00244    0.00815   -0.00125
C54   1   -0.109255    0.130945    0.464867    11.00000    0.02196    0.02704 =
         0.01947   -0.00125    0.00602   -0.00302
C56   1    0.604198    0.013706    0.731331    11.00000    0.02129    0.03235 =
         0.02061    0.00259    0.00757    0.00424
C58   1   -0.066919    0.050890    0.324530    11.00000    0.02175    0.02716 =
         0.02444   -0.00291    0.00831    0.00065
C60   1    0.486990    0.187628    0.822636    11.00000    0.02838    0.03173 =
         0.02038   -0.00747    0.01192   -0.00591
C62   1   -0.118254    0.108030    0.256423    11.00000    0.02258    0.02885 =
         0.02149   -0.00154    0.01003   -0.00068
C64   1    0.229565    0.387318    0.676952    11.00000    0.02098    0.03018 =
         0.01896    0.00170    0.00706    0.00191
C66   1   -0.166292    0.192901    0.266516    11.00000    0.02271    0.02338 =
         0.02241    0.00083    0.01099   -0.00241
C68   1   -0.156461    0.152644    0.235946    11.00000    0.02478    0.02648 =
         0.02093    0.00066    0.01223   -0.00099
C70   1    0.441697    0.248506    0.631382    11.00000    0.02967    0.02001 =
         0.02491    0.00004    0.01406   -0.00184
C72   1   -0.065266    0.046397    0.448715    11.00000    0.02236    0.02786 =
         0.02298    0.00238    0.00554    0.00108
C74   1    0.478812    0.132912    0.545314    11.00000    0.03009    0.02858 =
         0.01694   -0.00022    0.01225    0.00046
C76   1    0.251830    0.391844    0.602728    11.00000    0.01881    0.02876 =
         0.01992    0.00299    0.00736    0.00128
C78   1    0.592450    0.029411    0.682192    11.00000    0.02114    0.03048 =
         0.01876    0.00020    0.00927    0.00220
C80   1    0.509514    0.180631    0.625126    11.00000    0.02234    0.02280 =
         0.02014   -0.00117    0.01175   -0.00426
C82   1    0.555701    0.117698    0.821935    11.00000    0.02180    0.03448 =
         0.01655   -0.00319    0.00695   -0.00472
C84   1   -0.184916    0.220956    0.423783    11.00000    0.02631    0.02338 =
         0.02342   -0.00310    0.01210   -0.00297
C86   1    0.537990    0.044020    0.582760    11.00000    0.02699    0.03210 =
         0.01854   -0.00175    0.01027    0.00293
C88   1    0.166143    0.287686    0.640933    11.00000    0.02372    0.02535 =
         0.02243    0.00529    0.01064    0.00362
C90   1    0.487165    0.212580    0.780226    11.00000    0.02552    0.02666 =
         0.02077   -0.00694    0.01140   -0.00596
C92   1    0.464740    0.217202    0.602802    11.00000    0.02704    0.02200 =
         0.02192    0.00122    0.01241   -0.00228
C94   1    0.164982    0.314988    0.682057    11.00000    0.02551    0.02809 =
         0.02139    0.00499    0.01082    0.00300
C96   1    0.439682    0.245479    0.753967    11.00000    0.02949    0.02380 =
         0.02370   -0.00721    0.01396   -0.00392
C98   1   -0.214259    0.251051    0.324341    11.00000    0.02663    0.01918 =
         0.02485    0.00022    0.01238   -0.00124
C100  1    0.120340    0.251637    0.616841    11.00000    0.02713    0.02386 =
         0.02507    0.00379    0.01235    0.00199
C102  1    0.196865    0.364278    0.700391    11.00000    0.02619    0.03023 =
         0.01918    0.00211    0.00984    0.00140
C104  1    0.263016    0.475820    0.656130    11.00000    0.02327    0.03150 =
         0.02173   -0.00065    0.00651   -0.00354
C106  1   -0.238845    0.253897    0.273550    11.00000    0.02646    0.02129 =
         0.02536    0.00270    0.01172    0.00124
C108  1    0.521572    0.140944    0.843806    11.00000    0.02735    0.03473 =
         0.01648   -0.00428    0.00962   -0.00501
C110  1    0.221864    0.402051    0.468373    11.00000    0.02750    0.03454 =
         0.02194    0.00217    0.01179   -0.00161
C112  1    0.593810    0.029267    0.806272    11.00000    0.02401    0.03710 =
         0.01807    0.00336    0.00673    0.00275
C114  1   -0.214877    0.224750    0.244503    11.00000    0.02597    0.02419 =
         0.02296    0.00288    0.01179   -0.00065
C116  1   -0.234788    0.250999    0.398229    11.00000    0.02847    0.02315 =
         0.02640   -0.00246    0.01465   -0.00053
C118  1    0.273433    0.486676    0.580845    11.00000    0.02402    0.03316 =
         0.02308    0.00147    0.00854   -0.00435
C120  1    0.554396   -0.011259    0.600805    11.00000    0.03362    0.02863 =
         0.02203   -0.00423    0.01215    0.00421
AFIX  43
H120  2    0.546910   -0.042533    0.579043    11.00000   -1.20000
AFIX   0

C122  1   -0.087827    0.076129    0.478071    11.00000    0.02264    0.03034 =
         0.02134    0.00195    0.00605   -0.00129
C124  1    0.386522    0.265787    0.602953    11.00000    0.03371    0.02225 =
         0.02459    0.00134    0.01222    0.00308
C126  1   -0.143902    0.150333    0.487688    11.00000    0.02647    0.03125 =
         0.02008   -0.00193    0.00898   -0.00369
C128  1   -0.249283    0.265945    0.348927    11.00000    0.02737    0.02009 =
         0.02639   -0.00134    0.01292    0.00068
C130  1    0.075140    0.246322    0.631842    11.00000    0.02719    0.02753 =
         0.02988    0.00537    0.01419   -0.00059
C132  1   -0.124579    0.061894    0.225359    11.00000    0.02917    0.03426 =
         0.02245   -0.00410    0.01091    0.00277
C134  1    0.143019    0.251224    0.544007    11.00000    0.02380    0.02335 =
         0.02455   -0.00028    0.01082    0.00343
C136  1    0.120038    0.244234    0.493561    11.00000    0.02558    0.02577 =
         0.02680   -0.00132    0.01188    0.00234
C138  1    0.263288    0.467535    0.532861    11.00000    0.02632    0.03381 =
         0.02375    0.00305    0.01017   -0.00365
C140  1    0.190621    0.352454    0.450520    11.00000    0.02647    0.03564 =
         0.01954    0.00098    0.01149    0.00075
C142  1    0.243461    0.444191    0.686897    11.00000    0.02249    0.03328 =
         0.01993   -0.00020    0.00787   -0.00109
C144  1    0.065653    0.223571    0.466203    11.00000    0.02739    0.02878 =
         0.02691   -0.00456    0.01049   -0.00111
C146  1    0.432917    0.170891    0.523867    11.00000    0.03213    0.02959 =
         0.01743    0.00255    0.00991    0.00298
AFIX  43
H146  2    0.408076    0.167607    0.490321    11.00000   -1.20000
AFIX   0
C148  1    0.393681    0.249873    0.767976    11.00000    0.03079    0.02855 =
         0.03061   -0.00608    0.01690   -0.00031

C150  1   -0.140121    0.187895    0.319493    11.00000    0.02100    0.01999 =
         0.02213   -0.00157    0.01028   -0.00376
C152  1   -0.295942    0.265998    0.246134    11.00000    0.02866    0.02439 =
         0.02702    0.00505    0.01138    0.00394
C154  1    0.108876    0.233270    0.568549    11.00000    0.02639    0.02372 =
         0.02551    0.00175    0.01097    0.00096
C156  1    0.428373    0.261407    0.705221    11.00000    0.02936    0.02021 =
         0.02599   -0.00471    0.01368   -0.00185
C158  1   -0.279427    0.252070    0.414314    11.00000    0.02985    0.02701 =
         0.03108   -0.00234    0.01669    0.00234
C160  1   -0.274887    0.224695    0.458495    11.00000    0.03183    0.03483 =
         0.03066   -0.00260    0.01949    0.00090
AFIX  43
H160  2   -0.304629    0.226413    0.469933    11.00000   -1.20000
AFIX   0
C162  1   -0.181976    0.195135    0.466821    11.00000    0.02826    0.02785 =
         0.02174   -0.00485    0.01189   -0.00255

C164  1    0.572819    0.061956    0.835137    11.00000    0.02389    0.03837 =
         0.01693    0.00214    0.00663    0.00044
C166  1    0.442215    0.191585    0.838743    11.00000    0.03292    0.03339 =
         0.02339   -0.00644    0.01664   -0.00453
C168  1    0.185040    0.312549    0.483528    11.00000    0.02313    0.02946 =
         0.02237   -0.00063    0.01067    0.00251
C170  1    0.259178    0.534192    0.659790    11.00000    0.03112    0.03328 =
         0.02728   -0.00337    0.01290   -0.00364
C172  1    0.141281    0.274430    0.463081    11.00000    0.02543    0.03002 =
         0.02354   -0.00123    0.01185    0.00221
C174  1   -0.225409    0.195206    0.484577    11.00000    0.03214    0.03284 =
         0.02345   -0.00309    0.01519   -0.00289
C176  1    0.176149    0.394745    0.730584    11.00000    0.02941    0.03597 =
         0.02113   -0.00019    0.01256    0.00130
C178  1    0.075159    0.275302    0.673927    11.00000    0.02800    0.03326 =
         0.02931    0.00415    0.01673    0.00020
AFIX  43
H178  2    0.045150    0.270908    0.684783    11.00000   -1.20000
AFIX   0

C180  1   -0.160231    0.118358    0.519922    11.00000    0.03013    0.03867 =
         0.02027    0.00077    0.01119   -0.00262
C182  1    0.372733    0.278657    0.678313    11.00000    0.03164    0.02326 =
         0.03108   -0.00310    0.01659    0.00292
C184  1   -0.330741    0.278989    0.271106    11.00000    0.02852    0.02874 =
         0.02929    0.00553    0.01271    0.00826
AFIX  43
H184  2   -0.369429    0.287776    0.253680    11.00000   -1.20000
AFIX   0

C186  1    0.120790    0.310480    0.698812    11.00000    0.03070    0.03253 =
         0.02282    0.00451    0.01462    0.00299
C188  1    0.210477    0.445907    0.434246    11.00000    0.03733    0.04384 =
         0.02120    0.00495    0.01128   -0.00444
C190  1   -0.244745    0.176122    0.166704    11.00000    0.02864    0.03609 =
         0.02027    0.00014    0.00900    0.00070
AFIX  43
H190  2   -0.270291    0.170406    0.133669    11.00000   -1.20000
AFIX   0
C192  1   -0.194794    0.143473    0.187645    11.00000    0.02895    0.03193 =
         0.02179   -0.00184    0.01208   -0.00052

C194  1    0.425745    0.213066    0.553865    11.00000    0.03088    0.02533 =
         0.02170    0.00290    0.01210    0.00146
C196  1    0.394893    0.223514    0.811606    11.00000    0.03453    0.03496 =
         0.02962   -0.00539    0.02090   -0.00083
AFIX  43
H196  2    0.364447    0.227513    0.821955    11.00000   -1.20000
AFIX   0

C198  1    0.054194    0.212785    0.543042    11.00000    0.02779    0.02540 =
         0.03220    0.00063    0.01476   -0.00199
C200  1   -0.101040    0.008423    0.243923    11.00000    0.03412    0.03057 =
         0.02809   -0.00751    0.01153    0.00381
AFIX  43
H200  2   -0.105039   -0.022743    0.222571    11.00000   -1.20000
AFIX   0

C202  1    0.350935    0.281670    0.626418    11.00000    0.03273    0.02666 =
         0.02956    0.00087    0.01243    0.00805
AFIX  43
H202  2    0.313490    0.294029    0.608154    11.00000   -1.20000
AFIX   0

C204  1    0.189785    0.451880    0.739518    11.00000    0.03268    0.03620 =
         0.02424   -0.00421    0.01415    0.00008
AFIX  43
H204  2    0.176865    0.473453    0.760220    11.00000   -1.20000
AFIX   0

C206  1   -0.306569    0.278648    0.323119    11.00000    0.03018    0.02490 =
         0.03297    0.00228    0.01732    0.00551
C208  1   -0.061482   -0.012174    0.455805    11.00000    0.02630    0.02966 =
         0.02904    0.00581    0.00632    0.00154
C13   1    0.031716    0.206797    0.491246    11.00000    0.02767    0.02972 =
         0.03222   -0.00416    0.01203   -0.00550
AFIX  43
H13   2   -0.005003    0.191965    0.474059    11.00000   -1.20000
AFIX   0
C105  1    0.223703    0.476587    0.716509    11.00000    0.02928    0.03260 =
         0.02455   -0.00323    0.01009   -0.00068

C53   1   -0.254943    0.216851    0.196356    11.00000    0.02573    0.02953 =
         0.02248    0.00490    0.00965    0.00193
C107  1    0.502335    0.111644    0.875660    11.00000    0.03070    0.04132 =
         0.01780   -0.00228    0.01221   -0.00422
C27   1    0.581957   -0.018376    0.651655    11.00000    0.02766    0.02819 =
         0.02455    0.00018    0.01184    0.00510
C109  1    0.519286    0.055839    0.888062    11.00000    0.03518    0.04535 =
         0.02032    0.00456    0.01362   -0.00183
AFIX  43
H109  2    0.507629    0.035243    0.910107    11.00000   -1.20000
AFIX   0

C55   1   -0.103043    0.042405    0.509952    11.00000    0.02821    0.03429 =
         0.02477    0.00578    0.00712    0.00020
C111  1    0.152895    0.354776    0.401283    11.00000    0.03286    0.03831 =
         0.02069    0.00202    0.01173    0.00094
C7    1   -0.210756    0.149613    0.525671    11.00000    0.03108    0.03845 =
         0.02339    0.00075    0.01433   -0.00085
C113  1    0.102145    0.274867    0.414187    11.00000    0.02781    0.03540 =
         0.02475   -0.00463    0.01070   -0.00001
C57   1    0.130231    0.357409    0.738134    11.00000    0.03256    0.03617 =
         0.02571   -0.00044    0.01734   -0.00024
C115  1   -0.309509    0.249109    0.191736    11.00000    0.02817    0.03226 =
         0.02505    0.00289    0.01005    0.00425
C29   1   -0.139059    0.063769    0.532146    11.00000    0.03264    0.03963 =
         0.02334    0.00773    0.01125   -0.00103
AFIX  43
H29   2   -0.148481    0.041550    0.554670    11.00000   -1.20000
AFIX   0

C117  1    0.108112    0.315346    0.382081    11.00000    0.03234    0.04093 =
         0.02012   -0.00105    0.00871   -0.00018
AFIX  43
H117  2    0.083016    0.316450    0.348490    11.00000   -1.20000
AFIX   0

C59   1    0.454190    0.147890    0.880842    11.00000    0.03500    0.03991 =
         0.02270   -0.00333    0.01761   -0.00501
C119  1   -0.052309   -0.048557    0.421196    11.00000    0.03098    0.02508 =
         0.03324    0.00302    0.00700    0.00299
AFIX  43
H119  2   -0.048591   -0.088156    0.426410    11.00000   -1.20000
AFIX   0

C15   1    0.592954   -0.029139    0.813108    11.00000    0.03051    0.03906 =
         0.02277    0.00962    0.01084    0.00734
C121  1   -0.071846    0.003349    0.294634    11.00000    0.02669    0.02688 =
         0.02903   -0.00351    0.00997    0.00348
C61   1    0.554574    0.030844    0.866610    11.00000    0.03292    0.04038 =
         0.02059    0.00582    0.01038    0.00195
C123  1    0.269558    0.545591    0.582541    11.00000    0.03208    0.03222 =
         0.02792    0.00371    0.01055   -0.00643
C31   1    0.052386    0.235392    0.410973    11.00000    0.02875    0.03566 =
         0.02614   -0.00409    0.00985   -0.00296
C125  1   -0.048963   -0.024090    0.379367    11.00000    0.02489    0.02684 =
         0.03207   -0.00099    0.00660    0.00318
C63   1    0.374309    0.251213    0.548351    11.00000    0.03553    0.02930 =
         0.02347    0.00198    0.01090    0.00799
C127  1    0.597270   -0.067865    0.777871    11.00000    0.03626    0.03222 =
         0.02840    0.00844    0.01341    0.00869
AFIX  43
H127  2    0.596591   -0.107479    0.782489    11.00000   -1.20000
AFIX   0
C2    1    0.602553   -0.045049    0.736160    11.00000    0.02902    0.03219 =
         0.02532    0.00460    0.01078    0.00726

C129  1   -0.319646    0.301478    0.158094    11.00000    0.03419    0.03915 =
         0.02548    0.00795    0.01124    0.01070
AFIX  23
H12A  2   -0.324910    0.288511    0.124677    11.00000   -1.20000
H12B  2   -0.355290    0.319510    0.155717    11.00000   -1.20000
AFIX   0

C65   1    0.076039    0.390620    0.730339    11.00000    0.03620    0.04092 =
         0.03522   -0.00238    0.02277    0.00163
AFIX  23
H65A  2    0.048371    0.364199    0.734386    11.00000   -1.20000
H65B  2    0.085015    0.419229    0.756750    11.00000   -1.20000
AFIX   0
C131  1    0.107322    0.145672    0.403696    11.00000    0.03582    0.03496 =
         0.03195   -0.00666    0.01602   -0.00659
AFIX  23
H13A  2    0.118981    0.140516    0.439617    11.00000   -1.20000
H13B  2    0.137244    0.167337    0.398220    11.00000   -1.20000
AFIX   0
C33   1    0.251895    0.513151    0.499957    11.00000    0.03806    0.03468 =
         0.02775    0.00494    0.01339   -0.00634

C133  1    0.594255   -0.071618    0.685215    11.00000    0.03539    0.02923 =
         0.02570    0.00342    0.01306    0.00751
C67   1    0.052681    0.179273    0.383831    11.00000    0.03457    0.04101 =
         0.02820   -0.00909    0.01218   -0.00642
AFIX  23
H67A  2    0.021988    0.155018    0.385126    11.00000   -1.20000
H67B  2    0.043886    0.188000    0.348789    11.00000   -1.20000
AFIX   0
C135  1    0.225317    0.502491    0.449580    11.00000    0.04575    0.03922 =
         0.02680    0.00974    0.01328   -0.00591
AFIX  43
H135  2    0.217398    0.532224    0.426256    11.00000   -1.20000
AFIX   0

C17   1   -0.260481    0.109308    0.517413    11.00000    0.03566    0.04128 =
         0.02822    0.00321    0.01675   -0.00490
AFIX  23
H17G  2   -0.247911    0.079785    0.543159    11.00000   -1.20000
H17H  2   -0.290948    0.130865    0.522107    11.00000   -1.20000
AFIX   0

C137  1    0.101579    0.088084    0.379345    11.00000    0.05034    0.03599 =
         0.03576   -0.00753    0.02611   -0.00931
AFIX  23
H13C  2    0.075100    0.064749    0.388291    11.00000   -1.20000
H13D  2    0.085326    0.092978    0.343166    11.00000   -1.20000
AFIX   0

C69   1    0.318068    0.219860    0.523444    11.00000    0.02984    0.04391 =
         0.02864   -0.00463    0.00602    0.01090
AFIX  23
H69A  2    0.287183    0.246469    0.520168    11.00000   -1.20000
H69B  2    0.314167    0.209360    0.489777    11.00000   -1.20000
AFIX   0

C139  1    0.262976    0.570808    0.622903    11.00000    0.03774    0.02898 =
         0.03365   -0.00264    0.01255   -0.00796
AFIX  43
H139  2    0.261122    0.610629    0.625579    11.00000   -1.20000
AFIX   0
C35   1   -0.005376    0.263957    0.385114    11.00000    0.02894    0.04298 =
         0.03028   -0.00185    0.00763   -0.00141
AFIX  23
H35A  2   -0.012433    0.267940    0.349787    11.00000   -1.20000
H35B  2   -0.034615    0.238346    0.387432    11.00000   -1.20000
AFIX   0
C141  1    0.152490    0.331246    0.790526    11.00000    0.03757    0.04347 =
         0.02662    0.00197    0.01928   -0.00145
AFIX  23
H14G  2    0.162148    0.362461    0.814707    11.00000   -1.20000
H14H  2    0.121375    0.309663    0.794088    11.00000   -1.20000
AFIX   0

C71   1    0.309718    0.167114    0.548918    11.00000    0.03265    0.04517 =
         0.04526   -0.00718    0.01171   -0.00279
AFIX  23
H71A  2    0.337088    0.138056    0.548380    11.00000   -1.20000
H71B  2    0.317518    0.176039    0.583754    11.00000   -1.20000
AFIX   0
C143  1    0.651896   -0.116549    0.638694    11.00000    0.03913    0.03364 =
         0.03784   -0.00141    0.01747    0.00914
AFIX  23
H14A  2    0.667911   -0.154851    0.640525    11.00000   -1.20000
H14B  2    0.613256   -0.116906    0.612944    11.00000   -1.20000
AFIX   0

C9    1   -0.362199    0.211243    0.171115    11.00000    0.02814    0.04670 =
         0.03702   -0.00409    0.01176    0.00221
AFIX  23
H9A   2   -0.394894    0.233121    0.171234    11.00000   -1.20000
H9B   2   -0.369318    0.202362    0.136400    11.00000   -1.20000
AFIX   0

C145  1    0.687655   -0.074703    0.624338    11.00000    0.03799    0.04564 =
         0.03657   -0.00414    0.01510    0.00139
AFIX  23
H14C  2    0.727487   -0.078812    0.647256    11.00000   -1.20000
H14D  2    0.675500   -0.035929    0.627958    11.00000   -1.20000
AFIX   0

C73   1   -0.273617    0.345944    0.174057    11.00000    0.04942    0.03527 =
         0.02874    0.00437    0.01628    0.00380
AFIX  23
H73A  2   -0.237822    0.328622    0.176022    11.00000   -1.20000
H73B  2   -0.268154    0.359569    0.207340    11.00000   -1.20000
AFIX   0

C147  1   -0.013117    0.321210    0.404273    11.00000    0.03758    0.03834 =
         0.05571   -0.00324    0.01865   -0.00143
AFIX  23
H14I  2    0.012031    0.348860    0.397848    11.00000   -1.20000
H14J  2   -0.002381    0.319035    0.440309    11.00000   -1.20000
AFIX   0
C37   1    0.262252    0.568591    0.530847    11.00000    0.04426    0.03399 =
         0.02856    0.00354    0.01358   -0.01008

C149  1    0.402471    0.112101    0.875391    11.00000    0.03580    0.04787 =
         0.03230    0.00009    0.02004   -0.00663
AFIX  23
H14E  2    0.413795    0.084023    0.902352    11.00000   -1.20000
H14F  2    0.373912    0.137040    0.879745    11.00000   -1.20000
AFIX   0

C75   1    0.203559    0.292444    0.804206    11.00000    0.03908    0.04158 =
         0.02818    0.00253    0.01788    0.00056
AFIX  23
H75A  2    0.194396    0.260661    0.780607    11.00000   -1.20000
H75B  2    0.235310    0.313627    0.801395    11.00000   -1.20000
AFIX   0

C151  1    0.544378   -0.113358    0.668392    11.00000    0.04685    0.03073 =
         0.03565   -0.00094    0.01838   -0.00079
AFIX  23
H15A  2    0.541544   -0.130590    0.636934    11.00000   -1.20000
H15B  2    0.552877   -0.144002    0.693034    11.00000   -1.20000
AFIX   0
PART 1
C19   1    0.371377    0.305919    0.518615    71.00000    0.05865    0.03246 =
         0.02775    0.01201    0.02047    0.02166
AFIX  23
H19A  2    0.364579    0.295215    0.484323    71.00000   -1.20000
H19B  2    0.338445    0.328155    0.517711    71.00000   -1.20000
AFIX   0
PART 0
C153  1    0.649113   -0.101788    0.688601    11.00000    0.03973    0.03933 =
         0.03131    0.00576    0.01553    0.01401
AFIX  23
H15C  2    0.681579   -0.077289    0.707127    11.00000   -1.20000
H15D  2    0.653163   -0.137027    0.707695    11.00000   -1.20000
AFIX   0

C77   1   -0.193742    0.176938    0.577080    11.00000    0.03488    0.04994 =
         0.02616   -0.00355    0.01728   -0.00354
AFIX  23
H77A  2   -0.225805    0.200034    0.577009    11.00000   -1.20000
H77B  2   -0.187914    0.146386    0.601461    11.00000   -1.20000
AFIX   0
C155  1   -0.051030   -0.048631    0.329490    11.00000    0.03487    0.02615 =
         0.03104   -0.00172    0.00835    0.00507

C39   1    0.474933    0.178836    0.931297    11.00000    0.04109    0.05265 =
         0.02480   -0.00811    0.02067   -0.00680
AFIX  23
H39A  2    0.442732    0.199985    0.933288    11.00000   -1.20000
H39B  2    0.486038    0.149958    0.957609    11.00000   -1.20000
AFIX   0

C157  1   -0.359597    0.156480    0.198012    11.00000    0.04579    0.04536 =
         0.05579   -0.00462    0.02471   -0.00709
PART 1
AFIX  23
H15E  2   -0.346405    0.164862    0.233614    81.00000   -1.20000
H15F  2   -0.330855    0.132111    0.193321    81.00000   -1.20000
AFIX  23
PART 2
H15G  2   -0.351611    0.163826    0.233139   -81.00000   -1.20000
H15H  2   -0.329442    0.132011    0.195934   -81.00000   -1.20000
AFIX   0
PART 0
C79   1   -0.285128    0.080328    0.467346    11.00000    0.04494    0.04817 =
         0.03198   -0.00424    0.01547   -0.00934
AFIX  23
H79A  2   -0.304491    0.108848    0.441844    11.00000   -1.20000
H79B  2   -0.254011    0.064144    0.459706    11.00000   -1.20000
AFIX   0
C159  1    0.010374   -0.063409    0.335720    11.00000    0.03710    0.03719 =
         0.03710   -0.00450    0.01052    0.01050
AFIX  23
H15I  2    0.033997   -0.029278    0.347317    11.00000   -1.20000
H15J  2    0.025201   -0.092450    0.361717    11.00000   -1.20000
AFIX   0
C5    1   -0.287334    0.395881    0.138920    11.00000    0.04886    0.04424 =
         0.04532    0.01416    0.03067    0.01284
AFIX  23
H5A   2   -0.294409    0.382004    0.105371    11.00000   -1.20000
H5B   2   -0.322314    0.414102    0.138024    11.00000   -1.20000
AFIX   0

C161  1    0.212030    0.609385    0.510185    11.00000    0.05724    0.03270 =
         0.03967    0.00813    0.01509   -0.00241
AFIX  23
H16C  2    0.220260    0.643246    0.531477    11.00000   -1.20000
H16D  2    0.208467    0.621734    0.477033    11.00000   -1.20000
AFIX   0
C81   1    0.047979    0.420447    0.681126    11.00000    0.03607    0.04594 =
         0.04135    0.00230    0.01843    0.00753
AFIX  23
H81A  2    0.074443    0.448594    0.677385    11.00000   -1.20000
H81B  2    0.039682    0.392495    0.654278    11.00000   -1.20000
AFIX   0
C163  1    0.157269    0.057327    0.394265    11.00000    0.06773    0.03435 =
         0.05091    0.00421    0.03575    0.00325
AFIX 137
H16E  2    0.151108    0.020308    0.378238    11.00000   -1.50000
H16F  2    0.173619    0.052361    0.430064    11.00000   -1.50000
H16G  2    0.183131    0.079403    0.384153    11.00000   -1.50000
AFIX   0

C41   1   -0.089538   -0.099734    0.310919    11.00000    0.04672    0.02589 =
         0.03897   -0.00190    0.00710   -0.00081
AFIX  23
H41A  2   -0.092527   -0.108467    0.277162    11.00000   -1.20000
H41B  2   -0.071299   -0.132448    0.331938    11.00000   -1.20000
AFIX   0

C165  1    0.221746    0.269107    0.856164    11.00000    0.04638    0.05657 =
         0.03519    0.01256    0.02067    0.00326
AFIX  23
H16H  2    0.234312    0.300817    0.879791    11.00000   -1.20000
H16I  2    0.188720    0.251514    0.859827    11.00000   -1.20000
AFIX   0

C83   1    0.016931   -0.085016    0.289339    11.00000    0.04614    0.05457 =
         0.04213   -0.00812    0.01459    0.01616
AFIX  23
H83A  2    0.001378   -0.123697    0.282173    11.00000   -1.20000
H83B  2   -0.005364   -0.060713    0.261202    11.00000   -1.20000
AFIX   0

PART 1
C167  1    0.422953    0.343599    0.537777    71.00000    0.07563    0.02632 =
         0.03755    0.00249    0.03687    0.00297
AFIX  23
H16A  2    0.434103    0.349194    0.573595    71.00000   -1.20000
H16B  2    0.454502    0.324500    0.532761    71.00000   -1.20000
AFIX   0
PART 0
C21   1    0.374947    0.080921    0.826747    11.00000    0.04251    0.05429 =
         0.03926   -0.00748    0.01494   -0.01172
PART 1
AFIX  23
H21A  2    0.353892    0.108637    0.801073    61.00000   -1.20000
H21B  2    0.405072    0.064968    0.817595    61.00000   -1.20000
AFIX  23
PART 2
H21C  2    0.399178    0.049224    0.825080   -61.00000   -1.20000
H21D  2    0.369660    0.106800    0.798949   -61.00000   -1.20000
AFIX   0

PART 0
C169  1    0.268654    0.226013    0.869376    11.00000    0.05587    0.05661 =
         0.04243    0.01471    0.01804    0.00712
AFIX 137
H16J  2    0.257538    0.195458    0.845086    11.00000   -1.50000
H16K  2    0.275877    0.210562    0.902099    11.00000   -1.50000
H16L  2    0.302929    0.244105    0.869502    11.00000   -1.50000
AFIX   0

C85   1    0.487443   -0.088290    0.661249    11.00000    0.04380    0.05610 =
         0.05653   -0.00903    0.02565   -0.00825
PART 1
AFIX  23
H85A  2    0.475687   -0.063511    0.631949    91.00000   -1.20000
H85B  2    0.492729   -0.063920    0.689973    91.00000   -1.20000
AFIX  23
PART 2
H85C  2    0.472917   -0.064220    0.631504   -91.00000   -1.20000
H85D  2    0.489746   -0.065664    0.690190   -91.00000   -1.20000
AFIX   0
PART 0
C43   1    0.250891    0.143576    0.524980    11.00000    0.03206    0.07118 =
         0.05941   -0.01706    0.01574   -0.00510
AFIX  23
H43A  2    0.223493    0.174200    0.521600    11.00000   -1.20000
H43B  2    0.244934    0.130316    0.491486    11.00000   -1.20000
AFIX   0

C173  1   -0.074080    0.341284    0.379761    11.00000    0.04738    0.04911 =
         0.05562   -0.00137    0.01862   -0.00059
AFIX  23
H17C  2   -0.086405    0.337960    0.343619    11.00000   -1.20000
H17D  2   -0.098412    0.316388    0.390040    11.00000   -1.20000
AFIX   0

C87   1    0.683703   -0.082598    0.571896    11.00000    0.05120    0.07006 =
         0.04107   -0.00345    0.02165   -0.00489
AFIX 137
H87A  2    0.645038   -0.075100    0.548794    11.00000   -1.50000
H87B  2    0.694015   -0.121428    0.567566    11.00000   -1.50000
H87C  2    0.709509   -0.056350    0.565545    11.00000   -1.50000
AFIX   0
C175  1    0.523874    0.219580    0.942130    11.00000    0.05760    0.06516 =
         0.03706   -0.02023    0.02955   -0.02169
AFIX  23
H17A  2    0.513316    0.249042    0.916324    11.00000   -1.20000
H17B  2    0.556773    0.198908    0.941036    11.00000   -1.20000
AFIX   0

C11   1    0.155585    0.584893    0.506349    11.00000    0.04882    0.05067 =
         0.05450    0.00719    0.01503    0.00124
AFIX  23
H11A  2    0.150567    0.547657    0.489990    11.00000   -1.20000
H11B  2    0.157208    0.578523    0.540055    11.00000   -1.20000
AFIX   0

C177  1   -0.240628    0.439313    0.153404    11.00000    0.08049    0.03605 =
         0.05549    0.00043    0.04094   -0.00049
AFIX 137
H17I  2   -0.250613    0.469302    0.128600    11.00000   -1.50000
H17J  2   -0.205514    0.421254    0.155552    11.00000   -1.50000
H17K  2   -0.235512    0.455509    0.185438    11.00000   -1.50000
AFIX   0
C89   1   -0.148644   -0.093881    0.309872    11.00000    0.05084    0.04723 =
         0.04566   -0.00246    0.01537   -0.01356
AFIX  23
H89A  2   -0.165379   -0.058096    0.293326    11.00000   -1.20000
H89B  2   -0.146740   -0.092240    0.344031    11.00000   -1.20000
AFIX   0
C179  1   -0.141861    0.213583    0.594430    11.00000    0.04590    0.08164 =
         0.04977   -0.02852    0.02923   -0.02144
AFIX  23
H17L  2   -0.108867    0.190067    0.597572    11.00000   -1.20000
H17M  2   -0.146103    0.242746    0.569203    11.00000   -1.20000
AFIX   0
C45   1   -0.326675    0.033617    0.465099    11.00000    0.06786    0.05311 =
         0.05189   -0.00776    0.01848   -0.01987
AFIX  23
H45A  2   -0.341338    0.017332    0.431553    11.00000   -1.20000
H45B  2   -0.306020    0.003371    0.488215    11.00000   -1.20000
AFIX   0
C181  1   -0.186410   -0.143096    0.282876    11.00000    0.05108    0.04626 =
         0.06066    0.00619    0.00335   -0.00739
AFIX  23
H18I  2   -0.193429   -0.140949    0.247447    11.00000   -1.20000
H18J  2   -0.166681   -0.179062    0.295820    11.00000   -1.20000
AFIX   0
C91   1   -0.130586    0.242197    0.642843    11.00000    0.05026    0.08544 =
         0.05932   -0.03845    0.02479   -0.01283
AFIX  23
H91A  2   -0.162352    0.268039    0.638558    11.00000   -1.20000
H91B  2   -0.130329    0.213048    0.666973    11.00000   -1.20000
AFIX   0

C183  1    0.540330    0.247650    0.992415    11.00000    0.06011    0.09047 =
         0.04971   -0.03805    0.03219   -0.02436
AFIX  23
H18A  2    0.507192    0.267958    0.993406    11.00000   -1.20000
H18B  2    0.550756    0.218002    1.018057    11.00000   -1.20000
AFIX   0

C23   1    0.077885   -0.085837    0.293967    11.00000    0.05282    0.09930 =
         0.05473   -0.01375    0.02406    0.01936
AFIX  23
H23A  2    0.100719   -0.108019    0.323421    11.00000   -1.20000
H23B  2    0.092661   -0.046781    0.298822    11.00000   -1.20000
AFIX   0

C93   1   -0.006200    0.449887    0.676224    11.00000    0.05113    0.06599 =
         0.07339    0.00938    0.03105    0.02068
AFIX  23
H93A  2   -0.033560    0.421062    0.677216    11.00000   -1.20000
H93B  2    0.001730    0.474964    0.704990    11.00000   -1.20000
AFIX   0

PART 1
C189  1    0.413168    0.400615    0.512695    71.00000    0.11683    0.03180 =
         0.06245    0.01026    0.06674    0.01349
AFIX  23
H18C  2    0.385015    0.421561    0.521328    71.00000   -1.20000
H18D  2    0.397085    0.394813    0.476618    71.00000   -1.20000
AFIX   0
PART 0
C95   1    0.239220    0.095522    0.553146    11.00000    0.05687    0.07803 =
         0.09440   -0.01777    0.03350   -0.02676
AFIX 137
H95A  2    0.200790    0.081640    0.535282    11.00000   -1.50000
H95B  2    0.243159    0.108738    0.585813    11.00000   -1.50000
H95C  2    0.266123    0.064943    0.556659    11.00000   -1.50000
AFIX   0

C191  1   -0.081882    0.401414    0.392519    11.00000    0.05808    0.05281 =
         0.08994    0.00148    0.03147    0.00840
AFIX 137
H19H  2   -0.121559    0.412125    0.375795    11.00000   -1.50000
H19I  2   -0.058457    0.426402    0.381869    11.00000   -1.50000
H19J  2   -0.070704    0.404807    0.428186    11.00000   -1.50000
AFIX   0
C3    1   -0.032872    0.484097    0.630373    11.00000    0.05515    0.07527 =
         0.08616    0.01632    0.01676    0.02519
AFIX 137
H3A   2   -0.043383    0.459311    0.601591    11.00000   -1.50000
H3B   2   -0.006078    0.512584    0.628726    11.00000   -1.50000
H3C   2   -0.066634    0.502815    0.630753    11.00000   -1.50000
AFIX   0

C193  1    0.588836    0.288696    1.004452    11.00000    0.09252    0.11257 =
         0.06851   -0.05197    0.04174   -0.05472
AFIX 137
H19C  2    0.580700    0.315728    0.977416    11.00000   -1.50000
H19D  2    0.623410    0.267969    1.008917    11.00000   -1.50000
H19E  2    0.593820    0.308981    1.034822    11.00000   -1.50000
AFIX   0

C97   1   -0.375544    0.051187    0.477098    11.00000    0.06088    0.08945 =
         0.08188   -0.01114    0.02932   -0.03576
AFIX 137
H97A  2   -0.393594    0.084331    0.457431    11.00000   -1.50000
H97B  2   -0.362314    0.060554    0.512152    11.00000   -1.50000
H97C  2   -0.402808    0.020212    0.469588    11.00000   -1.50000
AFIX   0
C195  1   -0.241717   -0.142726    0.288739    11.00000    0.05753    0.10394 =
         0.09483    0.01652    0.00894   -0.03195
AFIX 137
H19M  2   -0.265563   -0.173286    0.269138    11.00000   -1.50000
H19N  2   -0.260582   -0.106463    0.277427    11.00000   -1.50000
H19O  2   -0.235145   -0.148186    0.323484    11.00000   -1.50000
AFIX   0

PART 1
C49   1    0.465978    0.436312    0.526411    71.00000    0.17422    0.03486 =
         0.10698   -0.01853    0.11062   -0.02889
AFIX 137
H49A  2    0.455973    0.473758    0.511464    71.00000   -1.50000
H49B  2    0.492337    0.418129    0.514349    71.00000   -1.50000
H49C  2    0.483734    0.440107    0.562280    71.00000   -1.50000
AFIX   0

PART 0
C197  1    0.084525   -0.111072    0.248962    11.00000    0.08166    0.17095 =
         0.07103   -0.02110    0.04179    0.03927
AFIX 137
H19P  2    0.062554   -0.088897    0.219740    11.00000   -1.50000
H19Q  2    0.070920   -0.150105    0.244462    11.00000   -1.50000
H19R  2    0.124371   -0.110434    0.253754    11.00000   -1.50000
AFIX   0
C99   1   -0.077298    0.274909    0.664167    11.00000    0.06944    0.21135 =
         0.13120   -0.12581    0.05785   -0.07330
AFIX 137
H99A  2   -0.075848    0.302744    0.640113    11.00000   -1.50000
H99B  2   -0.045123    0.249199    0.672462    11.00000   -1.50000
H99C  2   -0.075794    0.294349    0.693983    11.00000   -1.50000
AFIX   0

C199  1    0.104520    0.620565    0.478751    11.00000    0.07414    0.08179 =
         0.13546    0.03197    0.03553    0.02054
AFIX  23
H19K  2    0.100777    0.622490    0.444079    11.00000   -1.20000
H19L  2    0.071134    0.599986    0.478906    11.00000   -1.20000
AFIX   0

PART 1
C101  1    0.230128   -0.073801    0.661023    51.00000    0.06194    0.08024 =
         0.04999   -0.00679    0.01494   -0.03370
AFIX  13
H101  2    0.195373   -0.097573    0.647655    51.00000   -1.20000
AFIX   0

PART 0
C203  1    0.101317    0.674719    0.493846    11.00000    0.09912    0.08319 =
         0.13787    0.01255    0.04032   -0.00005
AFIX 137
H20D  2    0.065632    0.691763    0.472158    11.00000   -1.50000
H20E  2    0.132804    0.696878    0.492476    11.00000   -1.50000
H20F  2    0.103225    0.674209    0.527690    11.00000   -1.50000
AFIX   0

PART 1
C51   1    0.100343    0.413781    0.542904    41.00000    0.04733    0.06173 =
         0.05865    0.00271    0.01751    0.00858
AFIX  13
H51   2    0.135090    0.389917    0.554650    41.00000   -1.20000
AFIX   0

C207  1    0.396960    0.058729    0.680496    31.00000    0.03549    0.04599 =
         0.05063   -0.02015    0.02141   -0.02359
AFIX  13
H207  2    0.363912    0.033433    0.663893    31.00000   -1.20000
AFIX   0

PART 0
C171  1    0.318035    0.597116    0.535808    11.00000    0.05067    0.05312 =
         0.04142    0.00479    0.01912   -0.01812
AFIX  23
H17E  2    0.349400    0.570329    0.551566    11.00000   -1.20000
H17F  2    0.324444    0.630291    0.557713    11.00000   -1.20000
AFIX   0
C185  1    0.319150    0.617172    0.484205    11.00000    0.07982    0.06365 =
         0.04851   -0.00227    0.03260   -0.03452
PART 1
AFIX  23
H18E  2    0.332911    0.656432    0.485961    21.00000   -1.20000
H18F  2    0.281466    0.614078    0.457247    21.00000   -1.20000
AFIX  23
PART 2
H18G  2    0.291137    0.594760    0.457554   -21.00000   -1.20000
H18H  2    0.307239    0.657161    0.478796   -21.00000   -1.20000
AFIX   0
PART 1
C205  1    0.368769    0.566895    0.476443    21.00000    0.08207    0.08340 =
         0.05981    0.02095    0.01387   -0.01944
AFIX  23
H20G  2    0.407290    0.572357    0.501616    21.00000   -1.20000
H20H  2    0.356762    0.527465    0.477767    21.00000   -1.20000
AFIX   0
C210  1    0.365524    0.581721    0.427150    21.00000    0.09377    0.10176 =
         0.07308   -0.00277    0.04262    0.00876
AFIX 137
H21M  2    0.330065    0.567590    0.402439    21.00000   -1.50000
H21N  2    0.397294    0.564658    0.421713    21.00000   -1.50000
H21O  2    0.367045    0.622827    0.424344    21.00000   -1.50000
AFIX   0
PART 2
C211  1    0.376779    0.611533    0.480068   -21.00000    0.07971    0.08783 =
         0.06231    0.00480    0.03502   -0.02472
AFIX  23
H21P  2    0.404833    0.629821    0.509611   -21.00000   -1.20000
H21Q  2    0.386052    0.570819    0.482713   -21.00000   -1.20000
AFIX   0
C1A   1    0.386436    0.632018    0.439575   -21.00000    0.12652    0.16838 =
         0.13022    0.02239    0.06790   -0.02245
AFIX 137
H1AA  2    0.354228    0.622728    0.409245   -21.00000   -1.50000
H1AB  2    0.420602    0.614633    0.438781   -21.00000   -1.50000
H1AC  2    0.391249    0.673055    0.442309   -21.00000   -1.50000
AFIX   0

C212  1    0.424729    0.082352    0.692245   -31.00000    0.06278    0.07905 =
         0.05980   -0.01717    0.02829   -0.00886
AFIX  13
H212  2    0.457826    0.108459    0.703706   -31.00000   -1.20000
AFIX   0
CL3A  3    0.422063    0.065540    0.635364   -31.00000    0.06081    0.09345 =
         0.05174   -0.00450    0.02988    0.00588
CL1A  3    0.447556    0.032049    0.735757   -31.00000    0.04633    0.08281 =
         0.03950   -0.00119    0.00442   -0.00184
CL8A  3    0.374098    0.125818    0.692861   -31.00000    0.08014    0.04133 =
         0.08166   -0.02390    0.04023   -0.01142

C51A  1    0.069847    0.434079    0.533646   -41.00000    0.04392    0.06351 =
         0.07654    0.01698    0.01289    0.02260
AFIX  13
H51A  2    0.032740    0.453611    0.524490   -41.00000   -1.20000
AFIX   0
CL9A  3    0.078280    0.441619    0.481041   -41.00000    0.17285    0.11513 =
         0.05999    0.02726   -0.00495   -0.07990
CL5A  3    0.108506    0.474646    0.581070   -41.00000    0.18054    0.11980 =
         0.12668   -0.00682    0.09349   -0.01590

C213  1    0.258106   -0.052906    0.674652   -51.00000    0.05456    0.06661 =
         0.06256   -0.00347    0.02492   -0.02168
AFIX  13
H213  2    0.293467   -0.031857    0.693979   -51.00000   -1.20000
AFIX   0
CL4A  3    0.292861   -0.112599    0.662370   -51.00000    0.08001    0.14343 =
         0.06762    0.04830    0.04347    0.05971
CL7A  3    0.237177   -0.057153    0.717731   -51.00000    0.09873    0.09883 =
         0.06292    0.01813    0.04736    0.01264
CL2A  3    0.233859   -0.005957    0.631149   -51.00000    0.14895    0.11293 =
         0.14918    0.06687    0.09994    0.02566

PART 1
C25   1    0.335109    0.033746    0.826242    61.00000    0.06019    0.05331 =
         0.06160   -0.00982    0.02095   -0.01629
AFIX  23
H25A  2    0.320281    0.015991    0.793268    61.00000   -1.20000
H25B  2    0.356324    0.004638    0.850408    61.00000   -1.20000
AFIX   0
C103  1    0.286809    0.053399    0.838182    61.00000    0.04860    0.09477 =
         0.09018   -0.00252    0.03104   -0.02689
AFIX 137
H10A  2    0.266471    0.083304    0.815204    61.00000   -1.50000
H10B  2    0.300992    0.068066    0.871890    61.00000   -1.50000
H10C  2    0.261250    0.021731    0.835290    61.00000   -1.50000
AFIX   0
PART 2
C25A  1    0.315024    0.057490    0.823416   -61.00000    0.04810    0.06689 =
         0.09052   -0.03083    0.02308   -0.01734
AFIX  23
H25C  2    0.291749    0.089625    0.825965   -61.00000   -1.20000
H25D  2    0.295341    0.039667    0.790841   -61.00000   -1.20000
AFIX   0
C214  1    0.319930    0.015079    0.863072   -61.00000    0.11136    0.12460 =
         0.11020   -0.02845    0.06274   -0.07786
AFIX 137
H21E  2    0.284238   -0.005332    0.854163   -61.00000   -1.50000
H21F  2    0.328551    0.034747    0.894392   -61.00000   -1.50000
H21G  2    0.350185   -0.011707    0.866402   -61.00000   -1.50000
AFIX   0
C19A  1    0.385798    0.300704    0.520288   -71.00000    0.05553    0.05121 =
         0.03679   -0.01030   -0.02114    0.01755
AFIX  23
H19F  2    0.426220    0.310415    0.536805   -71.00000   -1.20000
H19G  2    0.379893    0.287040    0.486918   -71.00000   -1.20000
AFIX   0
C215  1    0.352439    0.354979    0.514278   -71.00000    0.07850    0.03638 =
         0.05345    0.01158    0.03361   -0.00520
AFIX  23
H21H  2    0.311808    0.346256    0.497554   -71.00000   -1.20000
H21I  2    0.358737    0.370053    0.547311   -71.00000   -1.20000
AFIX   0
C1B   1    0.367622    0.399942    0.485361   -71.00000    0.09320    0.03755 =
         0.02245   -0.01841    0.03654   -0.04368
AFIX  23
H1BA  2    0.337020    0.428307    0.475816   -71.00000   -1.20000
H1BB  2    0.366041    0.382005    0.454532   -71.00000   -1.20000
AFIX   0
C49A  1    0.422692    0.432239    0.506236   -71.00000    0.04776    0.03781 =
         0.02758   -0.01497    0.01351   -0.01216
AFIX 137
H49D  2    0.418398    0.468511    0.489214   -71.00000   -1.50000
H49E  2    0.452445    0.410245    0.501538   -71.00000   -1.50000
H49F  2    0.432830    0.438837    0.541451   -71.00000   -1.50000
AFIX   0

PART 1
C187  1   -0.414224    0.123044    0.182952    81.00000    0.08208    0.07749 =
         0.08595   -0.03113    0.05685   -0.04168
AFIX  23
H18K  2   -0.441098    0.145500    0.192106    81.00000   -1.20000
H18L  2   -0.430237    0.119854    0.146628    81.00000   -1.20000
AFIX   0
C209  1   -0.412127    0.071176    0.201451    81.00000    0.09745    0.07627 =
         0.14687    0.00730    0.04079   -0.03346
AFIX 137
H20I  2   -0.448342    0.052202    0.184439    81.00000   -1.50000
H20J  2   -0.404373    0.073785    0.236657    81.00000   -1.50000
H20K  2   -0.382131    0.049541    0.196812    81.00000   -1.50000
AFIX   0
PART 2
C216  1   -0.416669    0.128115    0.173382   -81.00000    0.03275    0.07186 =
         0.03852    0.02527    0.00874   -0.00334
AFIX  23
H21R  2   -0.415096    0.093706    0.192901   -81.00000   -1.20000
H21S  2   -0.444185    0.153590    0.178799   -81.00000   -1.20000
AFIX   0
C1C   1   -0.441201    0.111728    0.124518   -81.00000    0.09002    0.12100 =
         0.06904   -0.02619    0.04451   -0.05838
AFIX 137
H1CA  2   -0.451775    0.145278    0.103478   -81.00000   -1.50000
H1CB  2   -0.474903    0.089147    0.119362   -81.00000   -1.50000
H1CC  2   -0.414276    0.089168    0.116149   -81.00000   -1.50000
AFIX   0

PART 1
C47   1    0.438392   -0.128947    0.654780    91.00000    0.03996    0.07416 =
         0.05176   -0.00516    0.01977   -0.01271
AFIX  23
H47A  2    0.402047   -0.108993    0.638674    91.00000   -1.20000
H47B  2    0.439304   -0.160923    0.633506    91.00000   -1.20000
AFIX   0
C201  1    0.443342   -0.150725    0.704241    91.00000    0.05134    0.05641 =
         0.07435    0.01096    0.03361    0.00626
AFIX 137
H20A  2    0.412940   -0.177715    0.699861    91.00000   -1.50000
H20B  2    0.440486   -0.119148    0.724601    91.00000   -1.50000
H20C  2    0.479823   -0.169492    0.720465    91.00000   -1.50000
AFIX   0
PART 2
C217  1    0.394965   -0.122569    0.656997   -91.00000    0.04895    0.06834 =
         0.07855    0.00462    0.01805   -0.01106
AFIX 137
H21J  2    0.380488   -0.089918    0.635362   -91.00000   -1.50000
H21K  2    0.400744   -0.112212    0.690793   -91.00000   -1.50000
H21L  2    0.367748   -0.153576    0.645926   -91.00000   -1.50000
AFIX   0
C47A  1    0.449964   -0.140948    0.655329   -91.00000    0.03755    0.05650 =
         0.08110    0.00893    0.00611   -0.00173
AFIX  23
H47C  2    0.443277   -0.159736    0.623564   -91.00000   -1.20000
H47D  2    0.468952   -0.168100    0.682192   -91.00000   -1.20000
AFIX   0
HKLF 4


REM  z_a.res in P2(1)/c
REM wR2 = 0.1428, GooF = S = 1.055, Restrained GooF = 1.276 for all data
REM R1 = 0.0480 for 26370 Fo > 4sig(Fo) and 0.0546 for all 30313 data
REM 2291 parameters refined using 717 restraints

END

WGHT      0.0873      8.0093

REM Highest difference peak  1.663,  deepest hole -0.709,  1-sigma level  0.059
Q1    1   0.0228  0.4873  0.5055  11.00000  0.05    1.66
Q2    1   0.0979  0.6581  0.4456  11.00000  0.05    0.94
Q3    1   0.0844  0.3930  0.5672  11.00000  0.05    0.88
Q4    1   0.1011  0.4225  0.5810  11.00000  0.05    0.63
Q5    1   0.3537  0.6496  0.4776  11.00000  0.05    0.61
Q6    1   0.3862  0.0076  0.6994  11.00000  0.05    0.58
Q7    1  -0.2033 -0.1235  0.3139  11.00000  0.05    0.57
Q8    1  -0.1095  0.3565  0.3581  11.00000  0.05    0.52
Q9    1  -0.0423  0.3708  0.3904  11.00000  0.05    0.51
Q10   1   0.1157  0.6322  0.5146  11.00000  0.05    0.47
Q11   1   0.1310  0.4405  0.3737  11.00000  0.05    0.43
Q12   1  -0.2131 -0.1719  0.2725  11.00000  0.05    0.39
Q13   1   0.0604  0.6372  0.4774  11.00000  0.05    0.39
Q14   1   0.3752  0.5473  0.4566  11.00000  0.05    0.37
Q15   1   0.3002 -0.0022  0.6810  11.00000  0.05    0.36
Q16   1  -0.1115 -0.1000  0.3274  11.00000  0.05    0.35
Q17   1   0.2366 -0.0927  0.6313  11.00000  0.05    0.34
Q18   1   0.5963  0.0429  0.7898  11.00000  0.05    0.34
Q19   1   0.2671  0.0092  0.6694  11.00000  0.05    0.33
Q20   1   0.1321  0.6525  0.4782  11.00000  0.05    0.33
Q21   1  -0.1528  0.2016  0.3338  11.00000  0.05    0.32
Q22   1  -0.1987  0.0547  0.1685  11.00000  0.05    0.32
Q23   1   0.3426  0.0742  0.6766  11.00000  0.05    0.31
Q24   1   0.5396  0.1125  0.6075  11.00000  0.05    0.31
Q25   1   0.0300  0.4021  0.5377  11.00000  0.05    0.31
Q26   1  -0.3386  0.0052  0.4929  11.00000  0.05    0.31
Q27   1  -0.1701 -0.0708  0.3201  11.00000  0.05    0.31
Q28   1  -0.0082 -0.1109  0.2947  11.00000  0.05    0.31
Q29   1  -0.0707  0.0582  0.4259  11.00000  0.05    0.30
Q30   1  -0.0673  0.0623  0.4675  11.00000  0.05    0.30
Q31   1   0.0584 -0.1169  0.3016  11.00000  0.05    0.30
Q32   1  -0.2509  0.2507  0.4071  11.00000  0.05    0.30
Q33   1   0.1302  0.2580  0.4772  11.00000  0.05    0.30
Q34   1  -0.2713  0.2659  0.2586  11.00000  0.05    0.30
Q35   1  -0.0687  0.0201  0.4465  11.00000  0.05    0.30
Q36   1   0.6014  0.0236  0.7122  11.00000  0.05    0.30
Q37   1  -0.1001  0.1431  0.4056  11.00000  0.05    0.30
Q38   1   0.5581  0.0912  0.6401  11.00000  0.05    0.29
Q39   1   0.5627  0.0483  0.8469  11.00000  0.05    0.29
Q40   1   0.3981  0.5924  0.4781  11.00000  0.05    0.29
Q41   1  -0.2740  0.2713  0.3359  11.00000  0.05    0.29
Q42   1  -0.0899  0.3004  0.6514  11.00000  0.05    0.29
Q43   1   0.5185  0.1276  0.8635  11.00000  0.05    0.29
Q44   1   0.1873  0.3314  0.4693  11.00000  0.05    0.29
Q45   1   0.0788  0.2528  0.4084  11.00000  0.05    0.28
Q46   1  -0.0575  0.0062  0.3757  11.00000  0.05    0.28
Q47   1  -0.2321  0.2603  0.3387  11.00000  0.05    0.28
Q48   1  -0.1296  0.1671  0.3260  11.00000  0.05    0.28
Q49   1  -0.0111 -0.0863  0.3432  11.00000  0.05    0.28
Q50   1   0.5218  0.1913  0.6919  11.00000  0.05    0.28
Q51   1   0.5890  0.0568  0.6740  11.00000  0.05    0.27
Q52   1   0.4631  0.1881  0.8279  11.00000  0.05    0.27
Q53   1   0.2696  0.5592  0.5592  11.00000  0.05    0.27
Q54   1   0.5514  0.1473  0.6885  11.00000  0.05    0.27
Q55   1   0.0574  0.4891  0.5467  11.00000  0.05    0.27
Q56   1   0.5143  0.1570  0.6084  11.00000  0.05    0.27
Q57   1  -0.1389  0.1327  0.2444  11.00000  0.05    0.27
Q58   1   0.0440  0.2223  0.4767  11.00000  0.05    0.26
Q59   1  -0.0909  0.0618  0.4995  11.00000  0.05    0.26
Q60   1   0.0976  0.2323  0.4850  11.00000  0.05    0.26
Q61   1   0.3103 -0.0703  0.6695  11.00000  0.05    0.26
Q62   1  -0.1509 -0.0780  0.1900  11.00000  0.05    0.26
Q63   1   0.2211  0.4237  0.4577  11.00000  0.05    0.26
Q64   1   0.5580  0.1300  0.8062  11.00000  0.05    0.26
Q65   1   0.1932  0.3044  0.5530  11.00000  0.05    0.26
Q66   1  -0.2324  0.2209  0.2219  11.00000  0.05    0.26
Q67   1   0.5050  0.2020  0.7674  11.00000  0.05    0.26
Q68   1  -0.0096  0.2220  0.5089  11.00000  0.05    0.26
Q69   1   0.1140  0.2389  0.5890  11.00000  0.05    0.25
Q70   1   0.2524  0.4404  0.5236  11.00000  0.05    0.25
Q71   1   0.4413  0.2520  0.6949  11.00000  0.05    0.25
Q72   1   0.2747  0.4665  0.5976  11.00000  0.05    0.25
Q73   1   0.4318  0.1984  0.5384  11.00000  0.05    0.25
Q74   1   0.2160 -0.0389  0.6618  11.00000  0.05    0.25
Q75   1  -0.1843  0.1369  0.5307  11.00000  0.05    0.25
Q76   1   0.2447  0.3890  0.5396  11.00000  0.05    0.25
Q77   1   0.4503  0.2479  0.6522  11.00000  0.05    0.25
Q78   1  -0.3345  0.2311  0.1813  11.00000  0.05    0.25
Q79   1   0.2873  0.6424  0.4826  11.00000  0.05    0.25
Q80   1   0.4004  0.5572  0.4698  11.00000  0.05    0.25
Q81   1   0.2731  0.4772  0.5627  11.00000  0.05    0.25
Q82   1   0.5990 -0.0600  0.7130  11.00000  0.05    0.25
Q83   1   0.5711  0.1073  0.6825  11.00000  0.05    0.25
Q84   1   0.5189  0.2031  0.7381  11.00000  0.05    0.25
Q85   1  -0.1615  0.1697  0.2524  11.00000  0.05    0.25
Q86   1   0.3792  0.2632  0.5745  11.00000  0.05    0.25
Q87   1  -0.0707 -0.0678  0.3318  11.00000  0.05    0.24
Q88   1   0.1206  0.4571  0.4939  11.00000  0.05    0.24
Q89   1   0.4875  0.2021  0.6141  11.00000  0.05    0.24
Q90   1   0.4566  0.1519  0.5334  11.00000  0.05    0.24
;
_shelx_res_checksum                83281
_shelx_hkl_file
;
  -1   0   0   10.40    0.80
  -2   0   0   27.10    1.40
  -2   0   0   28.40    1.60
  -3   0   0 3148.59  106.99
  -3   0   0 3292.67  107.69
  -4   0   0   12.00    1.80
  -4   0   0   12.60    1.40
  -5   0   0    9.00    1.70
  -5   0   0   12.80    2.30
  -6   0   0 5140.59  165.88
  -6   0   0 4822.02  167.38
  -7   0   0  144.59    6.20
  -7   0   0  131.49    7.60
  -8   0   0   62.89    3.70
  -8   0   0   60.19    5.20
  -9   0   0  171.48    9.90
  -9   0   0  176.98    7.60
  10   0   0  159.78    5.60
 -10   0   0  167.58    7.40
 -11   0   0    6.60    1.60
  11   0   0    5.70    0.60
  12   0   0  926.21   30.80
  13   0   0    1.60    0.40
 -13   0   0    1.60    0.40
 -14   0   0    2.60    0.30
  14   0   0    2.80    0.50
 -15   0   0   41.40    1.70
  15   0   0   39.40    1.80
  15   0   0   43.20    1.60
 -15   0   0   42.40    1.60
  16   0   0   33.20    1.50
 -16   0   0   31.10    1.40
 -16   0   0   31.70    1.30
 -16   0   0   34.40    1.50
  16   0   0   36.60    1.40
 -16   0   0   34.60    1.40
 -17   0   0    0.50    0.40
 -17   0   0    0.50    0.30
  17   0   0    0.40    0.30
 -17   0   0    0.30    0.30
 -17   0   0    0.10    0.30
  17   0   0    0.20    0.40
 -18   0   0   61.49    2.30
 -18   0   0   64.89    2.30
  18   0   0   59.89    2.40
  18   0   0   63.79    2.50
 -18   0   0   58.59    2.40
  19   0   0    6.60    0.80
 -19   0   0    7.60    0.70
 -19   0   0    6.40    0.60
  19   0   0    6.90    0.70
  20   0   0    1.40    0.60
  20   0   0    0.30    0.40
 -20   0   0    0.70    0.40
 -20   0   0   -0.40    0.20
 -20   0   0    0.30    0.40
 -21   0   0   11.30    0.90
  21   0   0   11.40    1.10
 -21   0   0   10.10    0.80
  21   0   0   10.10    0.80
 -21   0   0    9.40    0.80
  22   0   0   13.70    1.20
 -22   0   0   13.30    0.90
 -22   0   0   12.50    0.80
  22   0   0   12.00    0.90
 -22   0   0   13.20    0.90
 -23   0   0    0.10    0.30
  23   0   0    0.60    0.60
 -23   0   0    0.60    0.50
  23   0   0    0.30    0.40
 -24   0   0   43.20    1.80
  24   0   0   41.70    1.80
 -24   0   0   43.00    1.70
  25   0   0    2.70    0.70
  25   0   0    3.30    0.50
 -25   0   0    3.40    0.40
 -25   0   0    4.00    0.50
  26   0   0    0.90    0.60
 -26   0   0    1.10    0.50
  26   0   0    0.80    0.40
 -26   0   0    0.90    0.30
  27   0   0    0.90    0.50
 -27   0   0    0.40    0.40
  27   0   0    0.20    0.30
 -27   0   0    0.50    0.30
 -28   0   0   28.00    1.20
  28   0   0   31.20    1.30
  28   0   0   26.90    1.20
 -28   0   0   27.70    1.00
   0  -1   0    0.10    0.20
  -1  -1   0    1.20    0.40
  -1  -1   0    1.20    0.40
  -2  -1   0    0.20    0.30
  -2  -1   0    0.20    0.40
  -2   1   0    0.10    0.30
  -3  -1   0 2288.37   78.89
  -3  -1   0 2380.96   79.29
  -3   1   0 2380.56   78.89
  -4  -1   0   58.29    3.50
  -4   1   0   55.09    3.30
  -5  -1   0    1.20    1.20
  -5   1   0    1.80    1.10
  -6  -1   0 1003.20   34.20
  -6  -1   0  968.30   36.20
  -6   1   0 1075.39   35.80
  -7  -1   0   25.00    3.10
  -7  -1   0   25.10    1.80
  -7   1   0   24.50    2.60
  -8  -1   0   21.60    3.10
  -8   1   0   22.00    2.60
  -9  -1   0    1.40    1.60
  -9   1   0   -1.20    1.00
  10  -1   0   25.60    1.10
 -10  -1   0   26.50    4.00
 -10   1   0   25.20    3.00
  11  -1   0    2.70    0.40
 -11  -1   0    1.10    1.90
 -11   1   0    6.20    1.70
  11   1   0    2.30    0.40
  12  -1   0    8.40    0.70
 -12   1   0   14.70    2.40
  12   1   0    9.90    0.70
  13  -1   0   25.20    1.20
  13   1   0   25.80    1.20
 -13   1   0   24.60    1.10
 -13   1   0   24.90    3.40
  14  -1   0   10.70    0.60
 -14  -1   0   11.10    0.60
 -14  -1   0   10.20    0.70
  14  -1   0   11.20    0.80
 -14   1   0    9.80    0.60
  14   1   0   10.20    0.80
 -15  -1   0  144.19    5.10
 -15  -1   0  148.49    5.10
  15  -1   0  152.08    5.10
  15  -1   0  142.49    5.20
 -15   1   0  148.19    5.10
 -15   1   0  151.18    5.10
  15   1   0  150.08    5.10
 -15   1   0  145.19    5.10
  15   1   0  145.19    5.20
 -16  -1   0   -0.10    0.40
 -16  -1   0   -0.10    0.20
  16  -1   0    0.30    0.40
 -16  -1   0   -0.80    0.30
  16  -1   0    0.10    0.30
 -16   1   0    0.00    0.20
  16   1   0    0.30    0.40
  16   1   0    0.00    0.30
 -16   1   0    0.10    0.30
 -16   1   0   -0.30    0.30
 -17  -1   0    1.50    0.30
  17  -1   0    0.70    0.50
  17  -1   0    1.20    0.40
 -17  -1   0    2.50    0.40
 -17  -1   0    2.40    0.50
 -17   1   0    2.00    0.40
 -17   1   0    1.40    0.30
  17   1   0    1.50    0.50
 -17   1   0    1.50    0.40
  17   1   0    1.80    0.40
 -18  -1   0    8.60    0.70
  18  -1   0    7.50    0.70
  18  -1   0    7.60    0.80
 -18  -1   0    7.10    0.60
 -18  -1   0    7.80    0.70
 -18   1   0    8.10    0.50
 -18   1   0    7.20    0.60
  18   1   0    7.30    0.70
 -18   1   0    7.90    0.70
 -18   1   0    8.60    0.80
  18   1   0    7.00    0.70
 -19  -1   0    4.60    0.50
  19  -1   0    4.10    0.50
 -19  -1   0    5.40    0.60
  19  -1   0    4.40    0.70
  19   1   0    4.40    0.50
 -19   1   0    3.90    0.60
 -19   1   0    4.10    0.50
  19   1   0    4.20    0.70
 -19   1   0    5.20    0.50
 -20  -1   0    2.00    0.50
  20  -1   0    2.80    0.50
 -20  -1   0    1.60    0.50
 -20  -1   0    1.10    0.40
  20  -1   0    1.20    0.60
  20   1   0    1.10    0.60
 -20   1   0    1.30    0.50
 -20   1   0    1.90    0.40
  20   1   0    1.60    0.40
 -21  -1   0   10.40    0.80
 -21  -1   0    9.00    0.90
  21  -1   0   10.40    1.10
  21  -1   0    8.80    0.80
 -21  -1   0    9.50    0.90
 -21   1   0    8.90    0.80
  21   1   0    8.90    0.90
 -21   1   0   10.30    0.80
  21   1   0    8.40    0.80
  22  -1   0    4.70    0.60
 -22  -1   0    5.60    0.60
 -22  -1   0    4.40    0.50
 -22  -1   0    5.60    0.60
  22  -1   0    5.40    0.80
 -22   1   0    5.00    0.60
 -22   1   0    4.40    0.60
  22   1   0    4.50    0.70
  22   1   0    5.00    0.50
 -23  -1   0    5.30    0.60
  23  -1   0    5.00    0.60
 -23  -1   0    5.90    0.60
 -23  -1   0    3.60    0.50
 -23   1   0    3.90    0.50
  23   1   0    4.90    0.70
 -23   1   0    4.00    0.60
  23   1   0    3.50    0.50
 -24  -1   0   -0.10    0.50
  24  -1   0    0.10    0.40
  24  -1   0   -0.50    0.50
 -24  -1   0    0.20    0.30
  24   1   0   -0.10    0.30
 -24   1   0    0.10    0.40
 -24   1   0   -0.10    0.30
  25  -1   0    3.10    0.70
 -25  -1   0    2.90    0.40
 -25  -1   0    2.40    0.50
  25  -1   0    3.00    0.50
 -25   1   0    3.40    0.50
  25   1   0    3.00    0.40
 -25   1   0    2.10    0.40
  25   1   0    2.60    0.70
  26  -1   0    4.00    0.70
  26  -1   0    3.70    0.50
 -26  -1   0    4.80    0.50
 -26  -1   0    3.80    0.40
 -26   1   0    4.30    0.40
 -26   1   0    4.80    0.50
  26   1   0    4.20    0.70
  26   1   0    6.10    0.60
  27  -1   0    3.00    0.60
  27  -1   0    1.60    0.40
 -27  -1   0    2.10    0.50
 -27  -1   0    2.00    0.30
 -27   1   0    2.30    0.30
 -27   1   0    1.10    0.40
  27   1   0    1.60    0.50
  27   1   0    2.10    0.40
 -28  -1   0    0.60    0.40
  28  -1   0    0.10    0.30
  28  -1   0    0.10    0.40
 -28   1   0    0.10    0.20
  28   1   0    0.10    0.40
  28   1   0    0.30    0.30
 -28   1   0    0.00    0.40
   0  -2   0   17.20    1.30
  -1  -2   0    5.10    0.90
   1  -2   0    3.10    0.60
  -1  -2   0    3.90    0.90
  -1   2   0    5.40    0.90
  -2  -2   0   62.99    3.40
  -2   2   0   65.09    3.60
   2   2   0   64.39    2.80
  -3  -2   0   55.79    3.40
  -3  -2   0   56.19    3.60
  -3   2   0   55.19    3.40
  -4  -2   0  213.58    9.40
  -4  -2   0  231.98   10.00
  -4   2   0  232.98    9.60
  -5  -2   0   75.79    4.70
  -5   2   0   78.19    4.70
  -6  -2   0 5110.79  179.68
  -6   2   0 5609.54  179.78
  -7  -2   0   12.30    2.30
  -7   2   0   11.10    2.10
  -8  -2   0   30.70    3.50
  -8   2   0   32.70    3.20
  -9  -2   0  137.89    8.40
  -9   2   0  144.59    7.70
  10  -2   0    6.00    0.60
 -10  -2   0    4.90    2.00
 -10   2   0    4.60    1.80
  11  -2   0   20.00    1.00
 -11  -2   0   22.30    4.20
 -11   2   0   22.40    3.20
  11   2   0   19.50    1.00
 -12  -2   0  395.26   18.80
  12  -2   0  370.46   12.40
  12   2   0  345.97   12.40
 -12   2   0  366.46   15.80
  13  -2   0   -0.20    0.30
 -13  -2   0    2.00    2.40
 -13   2   0   -0.20    1.80
  13   2   0    0.00    0.30
 -13   2   0    0.20    0.20
  14  -2   0    2.00    0.50
 -14  -2   0    1.60    0.30
 -14  -2   0    1.50    0.30
  14  -2   0    2.30    0.30
 -14   2   0    1.40    0.30
  14   2   0    2.00    0.40
 -15  -2   0   36.50    1.40
  15  -2   0   34.30    1.40
 -15  -2   0   33.70    1.40
  15  -2   0   34.90    1.60
 -15   2   0   35.20    1.40
  15   2   0   34.60    1.50
 -15   2   0   32.00    1.40
  15   2   0   33.20    1.40
 -15   2   0   34.60    1.40
 -16  -2   0    0.20    0.30
  16  -2   0    0.80    0.40
 -16  -2   0    0.00    0.30
 -16  -2   0    0.20    0.40
  16  -2   0    0.70    0.30
 -16   2   0    0.70    0.30
 -16   2   0    0.40    0.30
  16   2   0    0.70    0.30
 -16   2   0    0.90    0.40
  16   2   0    0.10    0.40
  17  -2   0    2.10    0.50
  17  -2   0    2.00    0.40
 -17  -2   0    1.90    0.40
 -17  -2   0    1.90    0.40
 -17  -2   0    2.40    0.40
 -17   2   0    2.30    0.30
 -17   2   0    3.30    0.50
  17   2   0    3.00    0.40
  17   2   0    2.10    0.50
 -17   2   0    2.00    0.40
 -18  -2   0    0.40    0.40
 -18  -2   0    0.60    0.30
 -18  -2   0    1.30    0.30
  18  -2   0    0.40    0.40
  18  -2   0    0.90    0.50
  18   2   0    0.60    0.30
 -18   2   0    1.20    0.30
 -18   2   0    0.50    0.40
 -18   2   0    0.40    0.40
  18   2   0    0.50    0.50
 -19  -2   0    6.70    0.60
 -19  -2   0    5.60    0.60
  19  -2   0    4.80    0.50
  19  -2   0    6.00    0.80
 -19  -2   0    6.30    0.70
 -19   2   0    6.90    0.60
  19   2   0    5.70    0.60
 -19   2   0    4.50    0.40
 -19   2   0    5.00    0.50
  19   2   0    6.20    0.80
 -19   2   0    5.50    0.60
 -20  -2   0    0.40    0.50
  20  -2   0    0.00    0.60
 -20  -2   0    0.80    0.40
  20  -2   0   -0.10    0.40
 -20  -2   0    0.30    0.50
 -20   2   0   -0.20    0.40
 -20   2   0    0.50    0.30
  20   2   0    0.40    0.50
  20   2   0   -0.20    0.30
 -21  -2   0   28.70    1.40
  21  -2   0   26.70    1.60
 -21  -2   0   27.80    1.40
 -21  -2   0   27.40    1.30
  21  -2   0   28.80    1.30
  21   2   0   28.00    1.60
  21   2   0   28.00    1.30
 -21   2   0   27.60    1.30
  22  -2   0   88.89    3.40
 -22  -2   0   86.59    3.30
 -22  -2   0   90.89    3.30
 -22  -2   0   90.69    3.30
  22   2   0   92.69    3.30
 -22   2   0   92.29    3.30
  22   2   0   93.59    3.60
 -23  -2   0    4.90    0.60
 -23  -2   0    4.30    0.50
  23  -2   0    4.80    0.50
  23  -2   0    4.50    0.80
 -23  -2   0    4.30    0.60
 -23   2   0    3.80    0.50
  23   2   0    4.90    0.50
  23   2   0    4.70    0.70
 -23   2   0    3.40    0.50
 -24  -2   0    1.20    0.40
  24  -2   0    1.00    0.60
 -24  -2   0    1.10    0.50
  24  -2   0    1.20    0.40
  24   2   0    1.00    0.60
  24   2   0    1.50    0.40
 -24   2   0    1.30    0.50
 -24   2   0    1.80    0.40
 -25  -2   0    8.00    0.60
  25  -2   0    7.60    0.90
  25  -2   0    9.70    0.80
 -25  -2   0    9.60    0.80
 -25   2   0    8.80    0.80
  25   2   0    9.00    0.70
 -25   2   0    7.20    0.70
 -26  -2   0    0.00    0.40
 -26  -2   0    0.00    0.30
  26  -2   0   -0.50    0.50
  26  -2   0    0.10    0.40
 -26   2   0   -0.30    0.40
  26   2   0   -0.70    0.50
  26   2   0   -0.40    0.30
 -26   2   0    0.00    0.30
  27  -2   0    0.90    0.50
 -27  -2   0    0.90    0.20
  27  -2   0    0.80    0.40
 -27  -2   0    0.00    0.40
 -27   2   0    0.90    0.30
 -27   2   0    1.00    0.40
  27   2   0    1.00    0.50
  27   2   0    0.90    0.30
 -28  -2   0    0.90    0.40
  28  -2   0    0.50    0.30
  28  -2   0    1.30    0.40
 -28   2   0    1.10    0.30
 -28   2   0    1.30    0.40
  28   2   0    1.00    0.40
  28   2   0    1.00    0.30
   0  -3   0    0.40    0.50
   0   3   0    0.70    0.60
  -1  -3   0    3.00    0.80
  -1  -3   0    3.20    0.90
   1  -3   0    5.30    1.00
   1   3   0    5.10    1.00
  -1   3   0    5.80    1.20
  -2  -3   0   59.09    3.70
  -2  -3   0   60.69    3.70
   2  -3   0   54.89    3.20
   2   3   0   61.99    3.10
  -2   3   0   62.19    3.90
  -3  -3   0  681.03   24.50
  -3  -3   0  674.73   24.30
   3   3   0  648.64   22.70
  -3   3   0  639.94   24.20
  -4  -3   0   24.30    3.30
  -4  -3   0   22.30    2.80
  -4   3   0   24.30    3.00
  -5  -3   0  165.08    8.60
  -5  -3   0  159.28    8.00
  -5   3   0  170.38    8.20
  -6  -3   0   49.70    4.40
  -6  -3   0   40.30    3.70
  -6   3   0   44.10    3.80
  -7  -3   0   22.00    2.90
  -7   3   0   22.00    2.80
  -8  -3   0   -0.60    1.00
  -8   3   0   -0.80    1.00
  -9  -3   0   -0.50    1.20
   9  -3   0    1.40    0.30
  -9   3   0    0.10    1.30
 -10  -3   0    2.00    1.60
  10  -3   0    1.30    0.40
 -10   3   0    1.30    1.50
 -11  -3   0  117.29    8.40
  11  -3   0  117.79    4.20
 -11   3   0  122.39    7.70
  11   3   0  115.79    4.10
  12  -3   0  139.89    4.90
 -12  -3   0  143.19   10.10
 -12   3   0  145.39    8.60
  12   3   0  135.69    4.90
 -13  -3   0   34.10    1.40
  13  -3   0   38.00    1.60
 -13  -3   0   44.60    5.90
 -13   3   0   35.00    4.50
 -13   3   0   34.70    1.40
  13   3   0   34.90    1.50
 -14  -3   0    4.00    0.40
  14  -3   0    3.90    0.50
 -14  -3   0    7.50    3.30
 -14  -3   0    4.20    0.40
  14  -3   0    4.20    0.40
  14   3   0    4.60    0.50
 -14   3   0    4.10    0.40
 -14   3   0    4.00    0.40
 -14   3   0    7.00    2.50
 -15  -3   0   12.50    0.70
  15  -3   0   14.80    0.80
 -15  -3   0   13.40    0.80
  15  -3   0   12.90    1.00
 -15   3   0   13.10    0.80
 -15   3   0   12.40    0.80
  15   3   0   14.30    0.70
  15   3   0   13.30    0.90
 -15   3   0   15.50    0.80
  16  -3   0   96.29    3.60
  16  -3   0  103.49    3.60
  16  -3   0  102.69    3.70
 -16  -3   0  101.89    3.60
 -16  -3   0   92.39    3.50
 -16  -3   0  103.29    3.50
 -16   3   0  104.69    3.60
  16   3   0  101.09    3.60
 -16   3   0  102.39    3.60
  16   3   0   99.19    3.70
 -16   3   0   99.19    3.60
 -17  -3   0    3.00    0.40
  17  -3   0    2.60    0.40
  17  -3   0    3.60    0.50
 -17  -3   0    3.30    0.50
 -17  -3   0    3.80    0.40
  17  -3   0    3.70    0.60
 -17   3   0    2.50    0.40
 -17   3   0    3.10    0.50
  17   3   0    3.30    0.40
 -17   3   0    3.60    0.40
  17   3   0    3.50    0.60
  18  -3   0   32.30    1.60
 -18  -3   0   31.30    1.30
  18  -3   0   29.30    1.40
 -18  -3   0   28.80    1.40
 -18  -3   0   30.90    1.40
  18  -3   0   29.60    1.40
 -18   3   0   29.70    1.30
 -18   3   0   30.30    1.40
  18   3   0   29.80    1.50
 -18   3   0   30.30    1.40
  18   3   0   30.80    1.30
 -19  -3   0  112.49    4.00
 -19  -3   0  113.79    4.00
  19  -3   0  112.99    4.10
 -19  -3   0  112.39    4.10
  19  -3   0  114.49    4.20
  19  -3   0  107.29    4.00
 -19   3   0  111.59    3.90
  19   3   0  115.29    4.20
 -19   3   0  110.39    4.00
  19   3   0  110.79    4.00
  20  -3   0    2.40    0.40
 -20  -3   0    2.30    0.40
 -20  -3   0    1.80    0.50
 -20  -3   0    1.60    0.50
  20   3   0    2.50    0.60
  20   3   0    2.60    0.40
 -20   3   0    2.20    0.40
 -20   3   0    2.00    0.40
  21  -3   0    0.20    0.40
 -21  -3   0    0.30    0.30
 -21  -3   0    0.60    0.50
 -21  -3   0   -0.10    0.50
  21   3   0    0.10    0.50
  21   3   0   -0.20    0.30
 -21   3   0    0.20    0.40
 -22  -3   0    8.60    0.70
 -22  -3   0    9.10    0.90
  22  -3   0    8.50    0.80
 -22  -3   0    9.90    0.90
  22  -3   0    7.30    0.90
 -22   3   0    8.40    0.80
  22   3   0    8.90    0.70
  22   3   0    7.80    0.80
 -23  -3   0    0.40    0.40
 -23  -3   0    0.90    0.50
 -23  -3   0    0.20    0.30
  23  -3   0    0.10    0.40
  23  -3   0    0.30    0.60
 -23   3   0    0.50    0.40
 -23   3   0    0.20    0.40
  23   3   0    0.20    0.40
 -23   3   0   -0.70    0.20
  23   3   0    0.90    0.60
  24  -3   0   -0.30    0.40
 -24  -3   0    0.30    0.30
  24  -3   0   -0.30    0.60
 -24  -3   0   -0.10    0.40
 -24  -3   0    0.40    0.50
  24   3   0    0.20    0.40
  24   3   0    0.90    0.60
 -24   3   0    0.10    0.40
 -24   3   0    0.60    0.40
  25  -3   0    7.40    0.70
  25  -3   0    6.10    0.80
 -25  -3   0    7.40    0.70
 -25  -3   0    6.90    0.50
 -25   3   0    6.50    0.60
  25   3   0    6.30    0.60
  25   3   0    6.10    0.80
 -25   3   0    7.20    0.70
  26  -3   0    4.30    0.60
  26  -3   0    3.50    0.50
 -26  -3   0    4.70    0.40
 -26  -3   0    5.30    0.60
  26   3   0    5.50    0.60
 -26   3   0    4.50    0.50
 -26   3   0    4.10    0.50
  26   3   0    5.00    0.70
  27  -3   0   11.40    0.70
  27  -3   0   11.60    0.90
 -27  -3   0   11.30    0.80
 -27   3   0   10.60    0.70
  27   3   0   14.10    1.00
  27   3   0   11.50    0.70
 -27   3   0   10.50    0.80
  28  -3   0    1.40    0.40
 -28  -3   0    2.10    0.40
 -28   3   0    1.90    0.40
  28   3   0    2.40    0.50
 -28   3   0    2.00    0.30
  28   3   0    1.80    0.30
   0  -4   0  227.08    9.40
   0   4   0  225.58    9.70
   1  -4   0    2.10    1.00
  -1  -4   0    0.50    0.90
  -1  -4   0    1.50    1.20
  -1   4   0    1.80    1.20
   1   4   0    0.70    0.90
  -2  -4   0    1.80    1.30
  -2  -4   0    1.80    1.20
   2  -4   0    0.60    0.90
  -2   4   0    1.80    1.20
   2   4   0    2.70    1.10
  -3  -4   0  982.50   34.90
  -3  -4   0  962.00   34.90
   3  -4   0  998.00   34.00
   3   4   0  955.80   33.40
  -3   4   0  933.41   34.80
  -4  -4   0   58.79    4.90
  -4  -4   0   64.39    4.60
  -4   4   0   59.79    4.60
   4   4   0   58.49    3.20
  -5  -4   0   57.79    4.90
  -5  -4   0   56.99    4.40
  -5   4   0   56.39    4.50
  -6  -4   0   40.30    3.80
  -6  -4   0   41.20    4.20
  -6   4   0   43.90    4.00
  -7  -4   0    3.80    1.60
  -7   4   0    4.20    1.70
  -8  -4   0    2.20    1.40
  -8   4   0   -0.80    1.10
   9  -4   0   76.39    2.90
  -9  -4   0   81.39    6.30
  -9   4   0   87.79    6.30
  10  -4   0   30.70    1.30
 -10  -4   0   33.70    4.50
 -10   4   0   32.50    4.20
  11  -4   0  176.18    5.90
 -11  -4   0  178.18   10.80
  11   4   0  165.78    5.90
 -11   4   0  185.08   10.30
 -11   4   0  158.58    6.00
 -12  -4   0    9.00    2.90
  12  -4   0    8.70    0.70
  12   4   0    8.20    0.70
 -12   4   0    6.10    2.40
  13  -4   0    1.90    0.50
 -13  -4   0    2.80    2.20
 -13  -4   0    1.60    0.30
  13  -4   0    1.10    0.30
 -13  -4   0    1.30    0.20
  13   4   0    2.20    0.40
 -13   4   0    1.30    0.30
 -13   4   0   -0.10    1.90
 -13   4   0    1.70    0.30
  14  -4   0    1.40    0.40
  14  -4   0    1.80    0.40
 -14  -4   0    1.60    0.30
 -14  -4   0    1.10    0.30
 -14  -4   0    0.90    0.30
 -14   4   0    1.40    0.30
  14   4   0    1.10    0.40
 -14   4   0    1.80    0.30
 -14   4   0    4.00    2.50
 -15  -4   0  310.37   10.20
 -15  -4   0  305.57   10.20
 -15  -4   0  326.47   18.90
  15  -4   0  307.07   10.40
 -15  -4   0  301.57   10.20
  15  -4   0  309.77   10.20
  15  -4   0  299.57   10.30
 -15   4   0  311.07   10.20
 -15   4   0  265.07   14.80
 -15   4   0  299.67   10.20
  15   4   0  295.97   10.20
  15   4   0  296.97   10.30
 -15   4   0  307.37   10.20
  16  -4   0    1.80    0.30
  16  -4   0    1.10    0.50
 -16  -4   0    0.50    0.30
  16  -4   0    2.40    0.40
 -16  -4   0    1.50    0.40
 -16  -4   0    1.80    0.40
 -16  -4   0    1.20    0.30
  16   4   0    1.10    0.30
 -16   4   0    2.20    0.50
 -16   4   0   -3.90    3.40
 -16   4   0    0.90    0.30
  16   4   0    0.80    0.40
 -16   4   0    1.80    0.40
  17  -4   0   -0.20    0.50
 -17  -4   0    0.90    0.30
 -17  -4   0   -0.10    0.40
  17  -4   0    0.10    0.30
 -17  -4   0    0.30    0.30
 -17  -4   0    0.50    0.40
  17  -4   0    0.50    0.30
  17   4   0    0.20    0.30
 -17   4   0    0.50    0.30
  17   4   0    0.30    0.40
 -17   4   0   -0.10    0.30
 -18  -4   0   38.00    1.70
  18  -4   0   40.90    1.70
 -18  -4   0   39.00    1.60
 -18  -4   0   37.00    1.70
  18  -4   0   35.90    1.60
  18  -4   0   43.20    1.90
  18   4   0   37.20    1.60
 -18   4   0   39.80    1.60
  18   4   0   40.00    1.80
 -18   4   0   39.50    1.70
  19  -4   0   23.30    1.20
  19  -4   0   25.30    1.30
 -19  -4   0   24.60    1.30
 -19  -4   0   27.10    1.10
 -19  -4   0   24.90    1.30
 -19   4   0   26.10    1.30
 -19   4   0   23.80    1.10
  19   4   0   25.90    1.40
  19   4   0   24.30    1.20
  20  -4   0   29.90    1.70
 -20  -4   0   28.10    1.40
 -20  -4   0   27.70    1.40
 -20  -4   0   28.90    1.20
  20  -4   0   27.70    1.30
  20  -4   0   28.70    1.40
  20   4   0   28.10    1.30
 -20   4   0   28.60    1.40
 -20   4   0   27.20    1.20
  20   4   0   26.40    1.50
  21  -4   0   17.00    1.40
 -21  -4   0   15.20    1.00
  21  -4   0   14.90    1.00
 -21  -4   0   14.40    1.00
 -21  -4   0   15.40    0.90
  21  -4   0   16.60    1.00
 -21   4   0   15.40    1.00
  21   4   0   15.20    1.20
  21   4   0   15.60    0.90
 -21   4   0   16.60    0.90
  22  -4   0    4.30    0.80
 -22  -4   0    5.40    0.60
 -22  -4   0    5.60    0.60
  22  -4   0    5.40    0.80
  22  -4   0    5.00    0.60
 -22  -4   0    5.90    0.60
  22   4   0    4.30    0.70
  22   4   0    5.10    0.50
 -22   4   0    6.00    0.60
  23  -4   0    2.30    0.70
  23  -4   0    2.10    0.50
 -23  -4   0    2.90    0.50
 -23  -4   0    3.60    0.40
 -23  -4   0    3.40    0.50
  23   4   0    2.90    0.60
 -23   4   0    2.80    0.50
 -23   4   0    3.40    0.50
  23   4   0    2.50    0.40
 -24  -4   0    0.20    0.50
 -24  -4   0    0.70    0.30
  24  -4   0    0.50    0.60
  24  -4   0    0.50    0.40
 -24  -4   0    0.10    0.40
 -24   4   0    0.80    0.40
  24   4   0    0.30    0.50
  24   4   0    0.40    0.30
 -24   4   0    0.80    0.40
  25  -4   0   16.00    1.20
  25  -4   0   15.30    1.00
 -25  -4   0   15.50    1.00
 -25  -4   0   16.10    0.70
  25   4   0   15.50    0.90
  25   4   0   17.50    1.20
 -25   4   0   16.30    0.90
 -25   4   0   16.70    0.90
 -26  -4   0    0.90    0.50
  26  -4   0    1.00    0.50
  26  -4   0    1.10    0.40
 -26   4   0    0.30    0.30
 -26   4   0    0.70    0.40
  26   4   0    0.60    0.30
 -27  -4   0    1.20    0.40
  27  -4   0    1.30    0.40
  27  -4   0    2.20    0.40
  27   4   0    1.90    0.30
 -27   4   0    1.80    0.40
  27   4   0    1.30    0.50
 -27   4   0    1.50    0.40
 -28  -4   0    1.30    0.40
  28  -4   0    0.30    0.40
  28   4   0   -0.10    0.40
 -28   4   0    0.10    0.30
 -28   4   0    0.50    0.40
  28   4   0    0.30    0.30
   0  -5   0    1.20    1.40
   0   5   0   -1.50    1.00
   1  -5   0    2.00    1.20
  -1  -5   0    0.00    1.40
  -1  -5   0    1.20    1.30
  -1   5   0    3.00    1.50
   1   5   0    2.10    1.40
  -2  -5   0    5.10    1.70
   2  -5   0    7.20    1.60
  -2  -5   0    3.90    1.70
   2   5   0    7.80    1.80
  -2   5   0    3.50    1.60
  -3  -5   0 4801.32  162.08
   3  -5   0 4948.10  160.78
  -3  -5   0 4692.63  161.98
  -3   5   0 4604.54  161.98
   3   5   0 4970.30  160.68
  -4  -5   0    1.80    1.50
  -4  -5   0    1.00    1.40
   4  -5   0    2.30    1.20
  -4   5   0    2.30    1.40
   4   5   0    2.40    1.10
  -5  -5   0    1.90    1.60
  -5   5   0    3.50    1.70
   5   5   0    1.10    0.80
  -6  -5   0 1062.79   39.00
  -6  -5   0 1034.20   39.20
  -6   5   0 1055.09   39.10
  -7  -5   0    0.20    1.40
  -7  -5   0    1.80    1.50
  -7   5   0   -0.10    1.10
   8  -5   0   12.40    0.80
  -8  -5   0   12.20    2.70
  -8   5   0   15.90    3.10
   9  -5   0  546.45   18.60
  -9  -5   0  578.04   23.60
  -9   5   0  569.34   23.50
  -9   5   0  535.35   18.50
 -10  -5   0   16.70    3.60
  10  -5   0   15.40    0.90
 -10   5   0   15.00    0.80
 -10   5   0   13.40    3.60
 -11  -5   0   11.40    3.10
  11  -5   0    7.60    0.70
 -11   5   0   10.40    2.80
 -11   5   0    8.80    0.60
  11   5   0    8.10    0.70
  12  -5   0  308.07   10.50
 -12  -5   0  326.97   16.60
  12   5   0  294.77   10.50
 -12   5   0  327.77   16.00
 -12   5   0  296.17   10.40
  13  -5   0    7.20    0.70
 -13  -5   0    7.80    0.60
 -13  -5   0    7.50    0.50
 -13  -5   0    2.70    2.50
 -13  -5   0    8.30    0.60
 -13  -5   0    8.10    0.60
  13  -5   0    8.50    0.60
 -13   5   0    7.20    0.60
 -13   5   0    4.00    2.70
 -13   5   0    7.70    0.60
  13   5   0    7.40    0.70
 -13   5   0    8.40    0.50
 -14  -5   0    5.60    0.50
 -14  -5   0    4.90    2.80
 -14  -5   0    5.80    0.50
  14  -5   0    4.60    0.50
  14  -5   0    6.50    0.60
 -14  -5   0    6.10    0.40
 -14  -5   0    6.20    0.50
  14  -5   0    5.40    0.60
 -14   5   0    5.40    0.50
 -14   5   0    5.20    0.50
 -14   5   0    6.10    2.90
  14   5   0    5.50    0.60
 -14   5   0    5.80    0.60
 -15  -5   0   42.30    1.60
 -15  -5   0   40.60    1.60
  15  -5   0   42.00    1.70
 -15  -5   0   39.70    1.70
  15  -5   0   42.60    1.70
 -15  -5   0   41.70    1.60
  15  -5   0   40.80    1.80
 -15  -5   0   42.70    7.20
 -15   5   0   42.00    1.60
  15   5   0   41.40    1.80
 -15   5   0   39.90    5.80
 -15   5   0   42.50    1.70
  15   5   0   42.00    1.70
  16  -5   0   20.30    1.00
 -16  -5   0   20.40    1.00
 -16  -5   0   18.40    1.00
 -16  -5   0   21.30    6.10
  16  -5   0   19.30    1.00
 -16  -5   0   20.50    0.90
 -16   5   0   20.00    1.00
  16   5   0   19.70    1.00
 -16   5   0   19.00    1.00
  16   5   0   20.10    1.10
 -17  -5   0    2.20    0.30
 -17  -5   0    2.40    0.50
 -17  -5   0    2.30    0.50
  17  -5   0    2.40    0.40
  17  -5   0    2.20    0.40
  17   5   0    2.40    0.50
 -17   5   0    2.30    0.40
 -17   5   0   -0.90    4.30
 -17   5   0    2.50    0.40
  17   5   0    2.10    0.40
 -18  -5   0  244.88    8.70
 -18  -5   0  251.67    8.60
 -18  -5   0  251.17    8.70
  18  -5   0  248.58    8.70
  18  -5   0  265.27    8.90
  18  -5   0  262.37    8.80
  18   5   0  263.27    8.70
 -18   5   0  260.77    8.70
 -18   5   0  246.08    8.70
  18   5   0  258.47    8.80
  19  -5   0   47.50    2.10
  19  -5   0   43.80    1.90
  19  -5   0   45.00    1.90
 -19  -5   0   45.10    1.70
 -19  -5   0   44.30    1.90
 -19  -5   0   44.70    1.90
  19   5   0   46.70    1.80
  19   5   0   44.50    2.00
 -19   5   0   43.10    1.90
 -19   5   0   45.10    1.80
 -20  -5   0    0.40    0.30
 -20  -5   0    0.40    0.50
 -20  -5   0    0.30    0.50
  20  -5   0    0.00    0.40
  20  -5   0   -0.10    0.60
  20  -5   0    0.90    0.40
  20   5   0    0.70    0.50
 -20   5   0   -0.10    0.30
 -20   5   0    0.10    0.40
  20   5   0    0.40    0.30
 -21  -5   0   26.20    1.10
 -21  -5   0   25.90    1.30
  21  -5   0   23.90    1.30
  21  -5   0   25.30    1.30
  21  -5   0   26.40    1.60
 -21  -5   0   28.20    1.30
  21   5   0   26.40    1.20
 -21   5   0   23.90    1.10
  21   5   0   25.40    1.50
 -21   5   0   26.50    1.30
  22  -5   0   24.60    1.30
 -22  -5   0   28.30    1.30
 -22  -5   0   27.40    1.10
  22  -5   0   25.60    1.30
  22  -5   0   28.30    1.60
 -22  -5   0   25.70    1.30
  22   5   0   26.00    1.20
 -22   5   0   27.50    1.30
  22   5   0   27.30    1.50
 -23  -5   0    4.40    0.60
 -23  -5   0    4.30    0.40
 -23  -5   0    3.70    0.60
  23  -5   0    4.00    0.70
  23  -5   0    2.80    0.50
  23  -5   0    3.70    0.50
 -23   5   0    3.30    0.50
  23   5   0    3.60    0.70
  23   5   0    4.30    0.50
 -24  -5   0    1.10    0.30
  24  -5   0    1.00    0.60
  24  -5   0    0.90    0.40
 -24  -5   0    1.20    0.40
 -24  -5   0    1.20    0.50
  24   5   0    1.00    0.50
 -24   5   0    1.20    0.40
 -24   5   0    1.00    0.40
  24   5   0    1.30    0.40
  25  -5   0   -0.10    0.40
 -25  -5   0    0.80    0.50
 -25  -5   0    0.70    0.40
  25  -5   0    0.50    0.50
 -25  -5   0    0.60    0.20
  25   5   0    0.50    0.30
  25   5   0    0.00    0.50
 -25   5   0    0.10    0.40
 -25   5   0    0.30    0.40
 -26  -5   0    1.80    0.50
  26  -5   0    1.80    0.40
  26  -5   0    0.80    0.50
  26   5   0    1.10    0.30
 -26   5   0    2.10    0.40
 -26   5   0    2.00    0.40
  27  -5   0   -0.50    0.40
  27  -5   0    0.20    0.40
 -27  -5   0    0.40    0.40
 -27   5   0    0.20    0.30
 -27   5   0    0.00    0.40
  27   5   0    0.00    0.30
  27   5   0    0.00    0.50
 -28  -5   0   12.50    0.70
  28  -5   0   10.80    0.70
 -28   5   0   11.00    0.70
  28   5   0   10.10    0.60
 -28   5   0   10.80    0.60
  28   5   0   10.30    0.80
   0  -6   0 5496.05  188.48
   0   6   0 5754.92  189.18
   1  -6   0   67.29    4.60
  -1  -6   0   64.29    4.80
  -1  -6   0   70.29    5.40
   1   6   0   65.89    4.80
  -1   6   0   70.39    5.20
  -2  -6   0   83.29    5.90
   2  -6   0   80.79    4.90
  -2  -6   0   79.29    5.60
   2   6   0   80.19    5.10
  -2   6   0   84.39    5.80
   3  -6   0  324.07   13.20
  -3  -6   0  325.67   14.50
  -3  -6   0  343.47   14.80
   3   6   0  308.97   13.20
  -3   6   0  328.17   14.60
   4  -6   0   90.89    5.30
  -4  -6   0   99.59    6.70
  -4  -6   0  100.79    6.60
  -4   6   0   99.49    6.60
   4   6   0   90.79    5.10
  -5  -6   0   60.29    4.90
   5  -6   0   46.30    3.70
  -5  -6   0   50.09    4.90
  -5   6   0   52.79    4.80
   5   6   0   46.70    3.30
  -6  -6   0   77.09    5.80
  -6  -6   0   73.39    6.10
   6  -6   0   75.89    5.00
  -6   6   0   80.29    6.10
   6   6   0   74.39    3.80
  -7  -6   0   21.90    3.80
  -7  -6   0   19.70    3.30
  -7   6   0   14.60    3.20
  -8  -6   0   33.70    4.80
  -8  -6   0   37.70    4.40
   8  -6   0   35.10    1.40
  -8   6   0   34.10    1.40
  -8   6   0   34.30    4.50
   9  -6   0   70.89    2.70
  -9  -6   0   70.29    6.20
  -9   6   0   80.59    6.50
  -9   6   0   75.89    2.70
 -10  -6   0    0.00    1.60
  10  -6   0    0.10    0.40
 -10   6   0   -1.30    1.60
 -10   6   0    0.10    0.30
  11  -6   0   10.70    0.80
 -11  -6   0   17.70    3.80
  11   6   0    9.00    0.70
 -11   6   0   11.50    3.70
 -11   6   0   10.00    0.70
 -12  -6   0  304.27   10.40
 -12  -6   0  305.47   10.40
  12  -6   0  311.07   10.50
 -12  -6   0  303.37   10.50
  12  -6   0  315.27   10.60
 -12  -6   0  325.57   17.10
 -12   6   0  305.27   10.50
 -12   6   0  303.57   10.50
 -12   6   0  323.77   16.50
 -12   6   0  317.57   10.50
  12   6   0  305.87   10.50
 -13  -6   0   68.19    2.50
 -13  -6   0   67.19    2.50
 -13  -6   0   67.99    2.50
 -13  -6   0   71.49    7.40
  13  -6   0   73.39    2.70
  13  -6   0   70.89    2.60
 -13   6   0   71.49    2.60
  13   6   0   68.39    2.60
 -13   6   0   83.59    7.60
 -13   6   0   72.19    2.60
 -13   6   0   69.39    2.60
 -14  -6   0    4.30    0.40
  14  -6   0    3.60    0.60
 -14  -6   0    4.70    0.40
 -14  -6   0    4.70    0.50
 -14  -6   0    4.20    0.50
  14  -6   0    4.70    0.50
  14  -6   0    4.60    0.50
 -14   6   0   -0.30    2.80
 -14   6   0    4.30    0.40
  14   6   0    4.40    0.50
 -14   6   0    4.00    0.40
 -14   6   0    3.80    0.40
 -15  -6   0   39.30    1.60
  15  -6   0   40.50    1.60
 -15  -6   0   39.00    1.60
  15  -6   0   40.50    1.80
 -15  -6   0   40.30    1.50
 -15  -6   0   39.80    7.00
  15  -6   0   40.70    1.60
 -15  -6   0   38.50    1.60
 -15   6   0   41.90    6.20
  15   6   0   38.50    1.60
 -15   6   0   40.30    1.60
 -15   6   0   39.90    1.60
  15   6   0   40.50    1.70
  16  -6   0    0.40    0.30
  16  -6   0    0.80    0.50
 -16  -6   0    0.60    0.40
  16  -6   0    0.80    0.30
 -16  -6   0    1.00    0.40
 -16  -6   0    1.10    0.30
 -16  -6   0    0.50    0.40
 -16   6   0    1.40    0.40
 -16   6   0    0.30    0.40
  16   6   0    1.00    0.30
  16   6   0    0.30    0.40
 -16   6   0    6.00    3.50
 -17  -6   0    9.70    0.80
  17  -6   0   11.80    0.80
  17  -6   0   12.50    1.10
 -17  -6   0   11.40    0.70
  17  -6   0   11.50    0.80
 -17  -6   0   11.00    0.80
 -17   6   0   11.10    0.80
  17   6   0   13.20    1.00
  17   6   0   12.40    0.70
 -17   6   0   11.50    0.80
  18  -6   0    9.10    0.80
 -18  -6   0    8.60    0.80
 -18  -6   0    9.60    0.80
 -18  -6   0    9.00    0.60
  18  -6   0   10.20    1.10
  18  -6   0    9.40    0.80
  18   6   0    9.40    0.70
  18   6   0   11.00    1.00
 -18   6   0    9.40    0.70
 -18   6   0    8.40    0.80
  19  -6   0   22.50    1.50
 -19  -6   0   22.10    1.20
 -19  -6   0   21.20    1.20
  19  -6   0   21.60    1.20
 -19  -6   0   21.80    1.00
  19  -6   0   22.10    1.20
  19   6   0   21.10    1.30
 -19   6   0   21.10    1.20
  19   6   0   22.30    1.10
 -19   6   0   21.40    1.10
  20  -6   0   27.40    1.30
 -20  -6   0   26.50    1.10
  20  -6   0   27.80    1.30
 -20  -6   0   25.60    1.40
  20  -6   0   28.10    1.60
 -20  -6   0   26.80    1.30
  20   6   0   26.50    1.20
 -20   6   0   26.10    1.20
 -20   6   0   25.30    1.30
  20   6   0   26.60    1.50
  21  -6   0    0.70    0.50
  21  -6   0    1.50    0.70
 -21  -6   0    1.60    0.50
  21  -6   0    0.60    0.40
 -21  -6   0    0.60    0.50
 -21  -6   0    1.10    0.30
  21   6   0    1.90    0.60
  21   6   0    0.90    0.40
 -21   6   0    1.40    0.30
 -21   6   0    0.60    0.50
  22  -6   0    0.40    0.40
  22  -6   0    0.40    0.40
  22  -6   0    0.00    0.60
 -22  -6   0    0.70    0.50
 -22  -6   0    0.10    0.30
 -22  -6   0    0.80    0.50
 -22   6   0    1.30    0.40
 -22   6   0    0.50    0.40
  22   6   0    0.50    0.30
  22   6   0    1.00    0.60
  23  -6   0   11.80    1.10
 -23  -6   0   11.40    0.90
  23  -6   0   10.90    0.80
 -23  -6   0   10.40    0.60
 -23  -6   0   10.60    0.90
  23  -6   0    9.50    0.90
  23   6   0    9.10    0.70
  23   6   0    9.50    1.00
 -23   6   0   11.30    0.80
 -24  -6   0   18.20    1.00
 -24  -6   0   21.00    1.10
  24  -6   0   18.90    1.00
  24  -6   0   18.90    1.20
 -24  -6   0   18.40    0.80
  24  -6   0   19.90    1.10
  24   6   0   19.50    1.00
 -24   6   0   19.80    1.00
  24   6   0   20.60    1.30
 -24   6   0   19.30    1.10
  25  -6   0   10.30    0.90
 -25  -6   0   10.70    0.90
 -25  -6   0   11.70    0.80
  25  -6   0   10.10    0.80
 -25   6   0    9.40    0.80
 -25   6   0   11.90    0.80
  25   6   0   11.60    0.70
  25   6   0   10.20    1.00
  26  -6   0    0.30    0.40
  26  -6   0   -1.20    0.40
 -26  -6   0   -0.10    0.40
  26   6   0   -0.10    0.30
  26   6   0   -0.10    0.50
 -26   6   0    0.10    0.40
 -26   6   0   -0.10    0.30
  27  -6   0   14.70    0.90
 -27  -6   0   16.70    0.90
 -27   6   0   13.90    0.80
  27   6   0   17.10    0.80
 -27   6   0   16.50    0.90
  27   6   0   18.00    1.10
   0  -7   0    1.10    1.10
   0   7   0    0.40    1.40
  -1  -7   0    8.20    2.00
  -1  -7   0   13.70    2.80
   1  -7   0    8.10    1.90
   1   7   0    8.10    1.90
  -1   7   0    8.00    1.90
   2  -7   0   -0.40    1.10
  -2  -7   0    0.10    1.20
  -2  -7   0   -0.80    1.10
   2   7   0    0.90    1.20
  -2   7   0   -0.30    1.00
   3  -7   0    6.60    1.70
  -3  -7   0    5.70    2.00
  -3  -7   0    7.10    2.30
  -3   7   0    7.40    2.20
   3   7   0    3.60    1.50
  -4  -7   0    7.50    2.40
   4  -7   0    6.40    1.70
  -4  -7   0    4.80    1.70
  -4   7   0    6.30    1.80
  -5  -7   0  157.68    9.50
  -5  -7   0  166.08    9.40
   5  -7   0  151.98    7.80
   5   7   0  147.39    7.40
  -5   7   0  158.08    9.40
  -6  -7   0  759.82   30.30
   6  -7   0  749.03   28.30
  -6  -7   0  786.62   30.90
  -6   7   0  767.42   30.60
  -6   7   0  775.62   25.40
   6   7   0  730.83   27.10
   7  -7   0  245.68   11.20
  -7  -7   0  242.08   13.20
  -7  -7   0  244.98   12.80
  -7   7   0  227.68    8.10
  -7   7   0  233.58   12.80
   8  -7   0  120.79    4.50
  -8  -7   0  124.39    9.20
  -8  -7   0  143.89    9.10
   8  -7   0  134.39    7.60
  -8   7   0  126.09    8.90
  -8   7   0  122.59    4.40
  -9  -7   0  737.33   29.90
   9  -7   0  695.23   23.90
  -9   7   0  741.03   30.20
  -9   7   0  699.43   23.90
  10  -7   0    9.70    0.80
 -10  -7   0    8.00    2.90
 -10   7   0    8.90    0.60
 -10   7   0    7.50    2.80
  11  -7   0    0.80    0.30
 -11  -7   0    4.00    2.50
 -11  -7   0    0.70    0.40
  11  -7   0    0.90    0.40
 -11   7   0    0.60    0.30
 -11   7   0    0.70    1.90
 -11   7   0    0.30    0.30
  11   7   0    1.00    0.40
  12  -7   0  266.17    9.10
 -12  -7   0  273.17   15.50
 -12  -7   0  267.27    9.00
 -12  -7   0  251.87    8.90
 -12  -7   0  262.77    9.00
 -12  -7   0  257.97    9.00
  12  -7   0  273.27    9.00
 -12   7   0  278.57   15.50
  12   7   0  260.37    9.00
 -12   7   0  268.87    9.00
 -12   7   0  266.77    9.00
 -12   7   0  262.37    9.00
  13  -7   0   26.80    1.40
  13  -7   0   27.20    1.20
 -13  -7   0   27.00    1.10
 -13  -7   0   26.40    1.20
 -13  -7   0   26.30    1.00
 -13  -7   0   25.50    1.10
 -13  -7   0   23.70    5.20
 -13   7   0   27.60    5.20
 -13   7   0   26.60    1.20
  13   7   0   24.20    1.20
 -13   7   0   25.60    1.20
 -13   7   0   26.30    1.20
 -14  -7   0    7.70    0.50
  14  -7   0    8.50    0.70
  14  -7   0    8.60    0.70
 -14  -7   0    9.20    0.70
 -14  -7   0    8.50    0.60
 -14  -7   0   11.60    3.90
 -14  -7   0    7.40    0.70
  14  -7   0    8.20    0.80
 -14   7   0    8.20    0.60
 -14   7   0    7.60    0.60
 -14   7   0    9.10    0.60
  14   7   0    6.90    0.70
 -14   7   0    3.30    2.70
 -15  -7   0   16.90    0.90
  15  -7   0   16.10    0.90
  15  -7   0   16.70    1.10
  15  -7   0   16.90    0.90
 -15  -7   0   16.60    0.80
 -15  -7   0   10.90    4.40
 -15  -7   0   15.60    0.90
 -15  -7   0   15.70    0.90
  15   7   0   15.40    1.00
 -15   7   0   16.30    0.90
 -15   7   0   21.60    4.90
 -15   7   0   15.00    0.80
 -15   7   0   17.10    0.90
  15   7   0   16.10    0.80
 -16  -7   0   -0.20    0.40
  16  -7   0    0.30    0.40
  16  -7   0   -0.20    0.50
 -16  -7   0    0.50    0.40
 -16  -7   0   -2.50    4.00
  16  -7   0    0.30    0.30
 -16  -7   0    0.10    0.30
 -16  -7   0   -0.20    0.20
  16   7   0   -0.30    0.30
 -16   7   0    0.00    3.20
  16   7   0    0.10    0.40
 -16   7   0    0.30    0.30
 -16   7   0    0.30    0.30
 -17  -7   0    7.10    0.50
  17  -7   0    6.10    0.60
 -17  -7   0    7.20    0.60
  17  -7   0    5.80    0.60
  17  -7   0    7.00    0.80
 -17  -7   0    6.60    0.60
 -17  -7   0    6.20    0.60
 -17  -7   0    0.70    4.50
 -17   7   0    5.40    0.60
 -17   7   0    7.70    0.70
  17   7   0    6.60    0.60
 -17   7   0    4.80    4.50
  17   7   0    6.20    0.70
  18  -7   0   62.19    2.60
 -18  -7   0   59.19    2.30
  18  -7   0   57.59    2.30
 -18  -7   0   55.89    2.30
 -18  -7   0   59.29    2.20
  18  -7   0   60.49    2.30
  18   7   0   56.79    2.40
 -18   7   0   60.99    2.30
 -18   7   0   58.49    2.30
  18   7   0   60.49    2.30
  19  -7   0   13.70    0.90
 -19  -7   0   12.20    0.90
  19  -7   0   11.90    1.20
 -19  -7   0   13.20    1.00
  19  -7   0   11.60    0.90
 -19  -7   0   13.70    0.70
 -19   7   0   13.20    0.90
  19   7   0   13.40    0.80
 -19   7   0   11.90    0.80
  19   7   0   12.90    1.10
 -20  -7   0    4.10    0.60
 -20  -7   0    3.60    0.40
  20  -7   0    4.30    0.50
  20  -7   0    3.80    0.70
  20  -7   0    3.50    0.60
 -20  -7   0    4.90    0.60
  20   7   0    3.60    0.60
 -20   7   0    4.60    0.50
 -20   7   0    3.20    0.50
  20   7   0    4.20    0.50
  21  -7   0   -0.40    0.30
  21  -7   0    0.00    0.40
  21  -7   0   -0.10    0.60
 -21  -7   0    0.20    0.20
 -21  -7   0   -0.10    0.40
 -21  -7   0    0.00    0.50
 -21   7   0    0.10    0.30
  21   7   0    0.60    0.30
  21   7   0   -0.20    0.50
 -21   7   0   -0.10    0.40
 -22  -7   0   34.80    1.30
 -22  -7   0   36.50    1.60
  22  -7   0   35.20    1.60
  22  -7   0   36.80    1.70
  22  -7   0   32.70    1.60
 -22  -7   0   34.80    1.60
  22   7   0   34.70    1.70
 -22   7   0   35.10    1.60
  22   7   0   34.30    1.50
 -22   7   0   31.50    1.40
 -23  -7   0   12.60    1.00
 -23  -7   0   12.30    0.90
  23  -7   0   12.80    1.10
  23  -7   0   12.40    0.90
  23  -7   0   13.00    0.90
 -23  -7   0   11.80    0.60
  23   7   0   12.50    0.80
  23   7   0   12.70    1.10
 -23   7   0   12.10    0.90
  24  -7   0    3.70    0.50
  24  -7   0    2.50    0.60
 -24  -7   0    3.20    0.50
 -24  -7   0    3.50    0.50
  24  -7   0    3.40    0.50
 -24   7   0    4.00    0.50
 -24   7   0    2.20    0.50
  24   7   0    2.60    0.60
  24   7   0    3.90    0.50
 -25  -7   0    6.90    0.70
  25  -7   0    6.30    0.60
 -25  -7   0    5.90    0.60
  25  -7   0    5.70    0.50
  25  -7   0    5.20    0.60
  25   7   0    6.40    0.60
 -25   7   0    7.80    0.70
  25   7   0    6.60    0.70
 -25   7   0    5.70    0.60
  26  -7   0    7.50    0.70
 -26  -7   0    7.80    0.70
  26   7   0    7.10    0.50
  26   7   0    8.30    0.80
 -26   7   0    8.00    0.70
 -26   7   0    7.20    0.60
  27  -7   0   20.40    1.00
 -27  -7   0   23.90    1.00
 -27   7   0   20.30    1.00
 -27   7   0   22.80    1.00
  27   7   0   21.40    0.90
  27   7   0   22.70    1.20
   0  -8   0   50.59    4.40
   0  -8   0   55.39    5.20
   0   8   0   49.10    4.70
  -1  -8   0   10.60    2.60
  -1  -8   0   13.60    2.80
   1  -8   0   18.00    2.80
  -1   8   0   14.60    2.90
   1   8   0   11.80    2.60
  -2  -8   0   67.29    5.70
   2  -8   0   61.29    4.80
  -2  -8   0   63.99    5.40
   2   8   0   60.49    5.00
  -2   8   0   62.69    5.50
   3  -8   0  420.06   17.60
  -3  -8   0  459.45   19.40
  -3  -8   0  449.16   19.60
  -3   8   0  437.56   19.40
   3   8   0  422.36   18.00
   4  -8   0   83.09    5.50
  -4  -8   0   91.19    6.90
  -4  -8   0   84.09    6.80
  -4   8   0   89.89    6.90
   4   8   0   86.39    5.80
  -5  -8   0  108.69    7.90
  -5  -8   0  103.69    7.60
   5  -8   0  100.39    6.10
   5   8   0  109.99    6.20
  -5   8   0   95.39    7.50
  -5   8   0   99.59    3.60
  -6  -8   0  452.15   20.50
   6  -8   0  449.95   18.30
  -6  -8   0  472.95   21.00
  -6   8   0  466.75   20.90
   6   8   0  451.25   17.60
  -6   8   0  438.46   15.20
  -7  -8   0    3.20    2.20
   7  -8   0    5.70    1.90
  -7  -8   0    5.30    3.00
  -7   8   0    5.10    0.50
   7   8   0    3.60    1.30
  -7   8   0    5.20    2.20
  -8  -8   0   -0.50    1.40
   8  -8   0    0.70    1.40
   8  -8   0    0.60    0.30
  -8  -8   0    0.90    2.10
  -8   8   0    0.50    0.30
  -8   8   0   -0.40    2.10
   9  -8   0  179.68    6.50
  -9  -8   0  194.08   11.80
   9  -8   0  196.78   10.00
  -9   8   0  197.68   12.20
  -9   8   0  186.08    6.50
  10  -8   0   17.20    3.40
  10  -8   0   18.30    1.00
 -10  -8   0   20.40    4.20
 -10   8   0   15.20    4.00
 -10   8   0   17.70    0.90
  11  -8   0   54.39    5.10
 -11  -8   0   49.60    1.90
 -11  -8   0   52.69    6.20
  11  -8   0   47.00    1.90
  11  -8   0   47.60    1.80
 -11  -8   0   48.40    1.90
 -11  -8   0   47.30    1.80
 -11   8   0   46.30    1.90
  11   8   0   44.10    1.90
 -11   8   0   55.59    6.60
 -11   8   0   48.40    1.80
 -12  -8   0  376.76   19.20
 -12  -8   0  336.67   11.60
 -12  -8   0  344.57   11.70
  12  -8   0  358.36   16.20
 -12  -8   0  326.87   11.70
  12  -8   0  356.76   11.70
 -12  -8   0  343.27   11.60
  12  -8   0  349.37   11.70
  12  -8   0  347.97   11.80
 -12  -8   0  345.57   11.70
 -12  -8   0  329.57   11.60
 -12   8   0  349.47   11.70
 -12   8   0  339.07   11.70
 -12   8   0  369.16   19.20
  12   8   0  333.17   11.70
 -12   8   0  356.56   11.70
 -13  -8   0    7.30    0.70
 -13  -8   0    8.20    0.70
 -13  -8   0   11.30    3.60
  13  -8   0    8.70    0.90
 -13  -8   0    7.90    0.60
 -13  -8   0    8.00    0.70
  13  -8   0    7.90    3.00
  13  -8   0    7.70    0.60
  13  -8   0    9.20    0.70
 -13  -8   0    7.90    0.50
 -13   8   0    8.20    3.50
 -13   8   0    9.00    0.70
 -13   8   0    8.30    0.60
  13   8   0    8.70    0.70
 -13   8   0    9.40    0.70
 -14  -8   0    0.40    0.40
  14  -8   0    0.10    0.50
 -14  -8   0    0.50    0.20
  14  -8   0   -0.50    2.80
  14  -8   0    0.30    0.30
  14  -8   0    0.30    0.30
 -14  -8   0    0.90    2.50
 -14  -8   0    0.30    0.30
 -14  -8   0    0.30    0.40
 -14   8   0    0.00    0.30
 -14   8   0   -3.70    2.30
  14   8   0    0.70    0.40
 -14   8   0    0.50    0.30
 -14   8   0    0.40    0.30
 -15  -8   0   13.10    0.60
 -15  -8   0   13.20    0.90
 -15  -8   0   12.60    0.90
  15  -8   0   13.60    0.80
 -15  -8   0   12.80    0.80
 -15  -8   0    9.30    4.40
  15  -8   0   12.10    0.80
  15  -8   0   14.70    1.10
  15  -8   0   11.60    4.30
 -15   8   0   12.00    0.80
  15   8   0   14.40    0.90
 -15   8   0   11.80    0.70
 -15   8   0   13.60    4.70
 -15   8   0   12.20    0.80
  16  -8   0    3.80    0.50
 -16  -8   0    4.80    0.60
 -16  -8   0    4.90    0.40
 -16  -8   0    3.90    0.50
  16  -8   0    4.80    0.70
 -16  -8   0    3.40    0.50
  16  -8   0    4.70    0.50
 -16  -8   0   -1.80    3.20
 -16   8   0    4.40    0.50
  16   8   0    5.10    0.50
 -16   8   0   10.30    4.50
 -16   8   0    4.60    0.50
  16   8   0    4.70    0.60
  17  -8   0   12.30    1.10
  17  -8   0   12.50    0.90
 -17  -8   0   11.70    0.90
 -17  -8   0   12.30    0.70
 -17  -8   0   11.10    0.80
 -17  -8   0   12.40    0.90
  17  -8   0   12.60    0.90
 -17  -8   0    2.10    4.40
  17   8   0   11.80    0.70
 -17   8   0   14.80    1.10
 -17   8   0   11.00    0.80
  17   8   0   11.30    1.00
 -17   8   0   16.80    5.10
  18  -8   0   13.40    0.90
 -18  -8   0   14.60    0.90
 -18  -8   0   14.80    1.00
 -18  -8   0   14.10    0.70
  18  -8   0   14.50    1.20
  18  -8   0   13.60    1.00
 -18  -8   0   20.70    7.40
  18   8   0   13.70    0.80
 -18   8   0   14.60    0.90
 -18   8   0    6.30    5.80
  18   8   0   13.40    1.10
 -18   8   0   14.20    1.00
  19  -8   0   23.90    1.20
 -19  -8   0   23.00    1.20
 -19  -8   0   23.30    1.30
 -19  -8   0   22.00    1.00
  19  -8   0   25.50    1.50
  19  -8   0   24.10    1.20
 -19   8   0   23.50    1.20
 -19   8   0   22.60    1.20
  19   8   0   23.80    1.10
  19   8   0   22.00    1.30
  20  -8   0   17.70    1.10
  20  -8   0   17.20    1.10
 -20  -8   0   16.70    1.10
 -20  -8   0   16.60    0.80
 -20  -8   0   18.10    1.10
  20  -8   0   17.30    1.30
 -20   8   0   17.10    1.10
 -20   8   0   17.10    1.00
  20   8   0   16.10    0.90
  20   8   0   19.00    1.20
  21  -8   0    0.90    0.50
 -21  -8   0    1.80    0.50
 -21  -8   0    2.40    0.60
  21  -8   0    0.90    0.60
  21  -8   0    0.80    0.40
 -21  -8   0    1.40    0.30
  21   8   0    0.80    0.50
  21   8   0    1.50    0.40
 -21   8   0    1.70    0.40
 -21   8   0    0.90    0.50
  22  -8   0    0.20    0.40
  22  -8   0    0.20    0.50
 -22  -8   0    0.50    0.20
 -22  -8   0    0.30    0.50
  22  -8   0    0.80    0.40
 -22  -8   0    0.00    0.50
  22   8   0    0.70    0.50
 -22   8   0    0.00    0.30
  22   8   0    0.40    0.30
 -22   8   0    0.50    0.40
  23  -8   0   -0.20    0.50
  23  -8   0    0.30    0.40
  23  -8   0    0.10    0.40
 -23  -8   0    0.40    0.50
 -23  -8   0    0.50    0.40
 -23   8   0    0.20    0.40
  23   8   0   -0.60    0.40
  23   8   0   -0.10    0.30
 -23   8   0   -0.30    0.10
  24  -8   0    5.50    0.50
 -24  -8   0    6.70    0.60
 -24  -8   0    5.80    0.60
  24  -8   0    4.80    0.60
  24  -8   0    7.80    0.80
 -24   8   0    5.80    0.60
  24   8   0    7.20    0.60
  24   8   0    5.40    0.70
 -24   8   0    4.70    0.60
  25  -8   0    0.30    0.40
 -25  -8   0    0.90    0.40
  25  -8   0    0.20    0.40
 -25  -8   0    0.50    0.40
 -25   8   0    0.20    0.40
  25   8   0    0.80    0.50
 -25   8   0    0.10    0.40
  25   8   0    0.60    0.30
  26  -8   0    2.60    0.50
 -26  -8   0    3.50    0.50
 -26  -8   0    3.50    0.40
 -26   8   0    2.80    0.40
  26   8   0    3.60    0.60
  26   8   0    3.70    0.40
 -26   8   0    2.60    0.40
 -27  -8   0   16.80    0.80
 -27   8   0   14.20    0.80
 -27   8   0   15.80    0.80
   0  -9   0    1.10    1.30
   0  -9   0    2.50    1.90
   0   9   0    0.60    1.30
  -1  -9   0   11.30    3.00
  -1  -9   0    9.70    2.40
   1  -9   0    7.90    2.20
  -1   9   0    9.70    2.60
   1   9   0   13.70    2.90
  -2  -9   0   21.70    3.90
   2  -9   0   25.10    3.30
  -2  -9   0   20.10    3.50
   2   9   0   22.90    3.40
  -2   9   0   22.50    3.70
   3  -9   0  213.58   10.60
  -3  -9   0  216.38   12.20
  -3  -9   0  215.78   11.80
   3   9   0  208.08   10.90
  -3   9   0  210.78   12.00
  -4  -9   0    1.90    1.60
   4  -9   0   -0.70    1.20
  -4  -9   0    0.70    1.80
  -4   9   0   -1.50    1.00
   4   9   0    0.90    1.50
  -4   9   0    0.50    0.20
  -5  -9   0    1.90    1.60
   5  -9   0    2.00    1.50
  -5  -9   0    4.00    2.40
  -5   9   0    2.30    0.40
   5   9   0    1.70    1.60
  -5   9   0    2.70    2.20
  -6  -9   0   11.90    3.40
  -6  -9   0    5.60    2.60
   6  -9   0    8.50    2.30
   6   9   0    7.20    2.10
  -6   9   0    6.10    2.70
  -6   9   0    9.10    0.60
  -7  -9   0    3.20    2.40
  -7  -9   0    0.90    1.90
   7  -9   0    2.90    1.90
  -7   9   0    3.90    0.40
   7   9   0    2.30    1.40
  -7   9   0    4.60    2.50
   8  -9   0   13.10    2.80
  -8  -9   0    8.90    2.80
  -8  -9   0   11.10    3.70
   8  -9   0   13.10    0.70
  -8   9   0   14.00    0.80
  -8   9   0   12.70    3.60
   9  -9   0   14.10    0.90
   9  -9   0   13.50    3.00
  -9  -9   0   17.10    4.20
  -9  -9   0   16.40    4.30
  -9   9   0   15.40    0.80
  -9   9   0   17.90    4.30
  10  -9   0   24.00    1.10
  10  -9   0   22.20    1.10
 -10  -9   0   22.40    1.10
 -10  -9   0   27.80    4.90
 -10  -9   0   23.00    1.00
 -10  -9   0   23.80    1.10
  10  -9   0   23.10    3.60
  10  -9   0   22.80    1.00
 -10  -9   0   23.70    1.10
 -10   9   0   23.20    5.10
 -10   9   0   24.60    1.10
 -10   9   0   24.00    1.10
 -11  -9   0  100.99    3.50
  11  -9   0  100.09    6.90
 -11  -9   0  105.69    8.90
 -11  -9   0   99.39    3.50
 -11  -9   0   95.19    3.50
 -11  -9   0   98.39    3.50
  11  -9   0  100.49    3.50
  11  -9   0   91.29    3.50
  11  -9   0  104.09    3.50
 -11   9   0  102.99    3.50
 -11   9   0   92.39    3.50
 -11   9   0  104.69    3.60
  11   9   0   89.69    3.50
 -11   9   0   95.19    9.00
 -12  -9   0    0.60    0.20
 -12  -9   0    0.80    0.30
  12  -9   0    0.40    0.30
  12  -9   0    0.50    0.30
 -12  -9   0    0.40    0.30
 -12  -9   0    0.80    0.30
 -12  -9   0    4.30    3.00
 -12  -9   0    0.30    0.30
  12  -9   0    1.00    0.40
  12  -9   0    3.50    2.50
 -12  -9   0    1.00    0.40
 -12   9   0    0.30    0.30
 -12   9   0    0.70    2.50
  12   9   0    1.00    0.40
 -12   9   0    1.00    0.30
 -12   9   0    0.30    0.30
 -13  -9   0   41.50    1.70
  13  -9   0   41.00    1.80
  13  -9   0   41.70    1.70
 -13  -9   0   42.90    1.60
 -13  -9   0   44.10    1.70
 -13  -9   0   41.70    1.50
  13  -9   0   37.70    5.40
 -13  -9   0   37.60    6.40
  13  -9   0   44.20    1.70
 -13  -9   0   40.90    1.70
 -13   9   0   41.40    1.70
 -13   9   0   42.70    1.70
  13   9   0   38.90    1.70
 -13   9   0   32.40    6.50
 -13   9   0   42.60    1.70
 -14  -9   0    6.10    0.60
 -14  -9   0    6.70    0.40
  14  -9   0   12.00    3.50
 -14  -9   0    5.40    0.50
  14  -9   0    6.30    0.70
 -14  -9   0    4.10    3.20
 -14  -9   0    6.20    0.60
  14  -9   0    6.70    0.70
  14  -9   0    6.30    0.60
 -14   9   0    6.60    0.60
 -14   9   0    5.10    3.50
  14   9   0    6.60    0.70
 -14   9   0    6.50    0.60
 -14   9   0    6.20    0.60
 -15  -9   0   30.50    6.50
  15  -9   0   40.20    1.80
 -15  -9   0   39.30    1.60
 -15  -9   0   36.40    1.70
 -15  -9   0   39.70    1.60
 -15  -9   0   38.90    1.50
  15  -9   0   40.90    1.70
  15   9   0   38.60    1.70
 -15   9   0   41.00    7.70
 -15   9   0   39.70    1.60
 -15   9   0   40.30    1.60
 -16  -9   0   14.10    0.90
  16  -9   0   16.20    0.90
  16  -9   0   14.90    1.00
 -16  -9   0   15.30    1.00
 -16  -9   0   14.40    5.70
  16  -9   0   15.00    1.10
 -16  -9   0   13.10    0.70
 -16  -9   0   16.00    1.00
 -16   9   0   12.60    0.90
  16   9   0   14.80    1.00
 -16   9   0   16.20    5.10
 -16   9   0   15.30    0.90
  17  -9   0   53.29    2.20
  17  -9   0   53.59    2.30
  17  -9   0   51.39    2.20
 -17  -9   0   53.19    1.90
 -17  -9   0   51.69    2.20
 -17  -9   0   51.09    2.10
 -17  -9   0   54.89    2.20
 -17  -9   0   57.79   10.10
 -17   9   0   55.29    2.10
 -17   9   0   51.49    2.10
  17   9   0   51.59    2.00
 -17   9   0   62.29    9.50
  17   9   0   56.09    2.30
 -18  -9   0   31.70    1.50
 -18  -9   0   29.80    1.50
 -18  -9   0   26.10    8.70
 -18  -9   0   30.70    1.40
  18  -9   0   32.80    1.60
 -18  -9   0   31.40    1.20
  18  -9   0   33.90    1.50
  18  -9   0   31.60    1.50
  18   9   0   30.90    1.60
  18   9   0   31.00    1.40
 -18   9   0   32.20    1.50
 -18   9   0   30.90    1.40
  19  -9   0   13.20    1.00
 -19  -9   0   15.00    1.10
  19  -9   0   14.50    1.00
  19  -9   0   12.50    1.10
 -19  -9   0   13.20    0.70
 -19  -9   0   14.40    1.00
 -19   9   0   15.10    0.90
  19   9   0   13.40    0.80
 -19   9   0   14.90    1.00
  19   9   0   13.50    1.10
 -20  -9   0   24.30    1.30
 -20  -9   0   22.50    0.90
  20  -9   0   21.30    1.40
 -20  -9   0   23.30    1.20
  20  -9   0   23.20    1.20
  20  -9   0   22.40    1.20
 -20   9   0   22.50    1.10
 -20   9   0   24.00    1.20
  20   9   0   22.60    1.40
  20   9   0   23.40    1.10
  21  -9   0   87.39    3.20
  21  -9   0   81.59    3.30
 -21  -9   0   88.19    3.20
 -21  -9   0   87.29    3.20
  21  -9   0   83.39    3.20
 -21   9   0   85.99    3.10
  21   9   0   86.09    3.30
 -21   9   0   84.09    3.20
  21   9   0   84.79    3.10
 -22  -9   0    0.00    0.50
  22  -9   0   -0.30    0.40
  22  -9   0    0.30    0.50
  22  -9   0    0.10    0.40
 -22  -9   0    0.00    0.40
  22   9   0    0.10    0.30
 -22   9   0    0.00    0.40
  22   9   0    0.80    0.50
 -22   9   0   -0.30    0.30
  23  -9   0    0.10    0.40
 -23  -9   0    0.20    0.50
  23  -9   0    0.40    0.40
 -23  -9   0   -0.10    0.40
 -23   9   0    0.00    0.30
 -23   9   0    0.40    0.20
  23   9   0    0.20    0.50
 -23   9   0    0.00    0.40
  23   9   0   -0.20    0.30
  24  -9   0   20.50    1.10
  24  -9   0   21.00    1.10
 -24  -9   0   22.90    1.10
 -24  -9   0   22.20    1.10
 -24   9   0   23.00    1.10
  24   9   0   21.70    1.00
  24   9   0   22.80    1.30
 -24   9   0   22.00    1.10
 -25  -9   0    1.50    0.40
 -25  -9   0    1.50    0.40
  25  -9   0    1.40    0.40
 -25   9   0    1.10    0.40
  25   9   0    0.90    0.30
 -25   9   0    0.90    0.40
  25   9   0    1.60    0.50
  26  -9   0    0.10    0.30
 -26  -9   0    0.50    0.30
 -26  -9   0    0.30    0.30
  26   9   0    0.20    0.20
  26   9   0    0.30    0.40
 -26   9   0   -0.30    0.30
 -26   9   0   -0.30    0.30
 -27  -9   0    9.60    0.60
 -27   9   0    7.90    0.60
 -27   9   0    9.30    0.60
   0 -10   0  604.84   26.60
   0 -10   0  620.74   25.40
   0  10   0  621.24   26.10
   1 -10   0   34.40    4.20
   1 -10   0   27.90    4.50
  -1 -10   0   34.60    4.50
   1  10   0   32.80    4.30
  -1  10   0   29.30    4.40
   2 -10   0   22.90    3.50
  -2 -10   0   26.90    4.40
  -2 -10   0   26.40    4.40
   2  10   0   22.00    3.70
  -2  10   0   21.40    4.10
  -3 -10   0  136.89    9.40
  -3 -10   0  141.69    9.90
   3 -10   0  147.89    8.50
  -3  10   0  133.39    4.80
   3  10   0  141.19    8.90
  -3  10   0  145.89    9.90
  -4 -10   0   34.50    5.00
   4 -10   0   33.00    4.00
  -4 -10   0   35.30    5.30
   4  10   0   37.20    4.30
  -4  10   0   31.50    4.90
  -4  10   0   35.00    1.40
  -5 -10   0   -0.70    1.80
  -5 -10   0    0.10    1.80
   5 -10   0    1.10    1.50
  -5  10   0    0.20    0.30
   5  10   0    1.20    1.50
  -5  10   0   -0.60    1.40
  -6 -10   0  690.83   29.40
   6 -10   0  680.73   26.40
  -6 -10   0  676.93   29.20
  -6  10   0  643.54   22.30
  -6  10   0  668.13   29.40
   6  10   0  656.33   25.90
  -7 -10   0   55.19    6.30
  -7 -10   0   55.79    6.70
   7 -10   0   54.49    5.00
   7  10   0   51.49    4.30
  -7  10   0   51.29    6.50
  -7  10   0   53.69    2.10
  -8 -10   0   26.10    4.60
  -8 -10   0   19.30    4.90
   8 -10   0   23.20    3.60
  -8  10   0   22.20    1.00
  -8  10   0   20.20    5.00
   8  10   0   17.30    3.10
  -9 -10   0   64.89    7.50
  -9 -10   0   56.19    2.20
   9 -10   0   61.59    2.20
   9 -10   0   57.89    2.20
   9 -10   0   60.49    5.20
  -9 -10   0   57.79    2.20
  -9 -10   0   57.49    6.70
  -9 -10   0   56.59    2.20
   9 -10   0   58.99    2.20
  -9 -10   0   59.79    2.20
  -9  10   0   65.39    7.40
  -9  10   0   59.79    2.30
  -9  10   0   61.29    2.20
  10 -10   0   44.50    4.70
  10 -10   0   49.40    1.80
 -10 -10   0   47.50    1.80
  10 -10   0   45.70    1.80
 -10 -10   0   47.90    1.80
 -10 -10   0   45.90    1.80
 -10 -10   0   48.10    6.30
 -10 -10   0   45.90    1.80
  10 -10   0   46.10    1.80
  10  10   0   42.50    1.80
 -10  10   0   52.79    7.00
 -10  10   0   47.50    1.90
 -10  10   0   50.09    1.80
  11 -10   0   38.70    1.70
 -11 -10   0   37.90    1.60
 -11 -10   0   41.60    1.70
 -11 -10   0   42.80    6.10
 -11 -10   0   44.10    1.70
  11 -10   0   42.90    1.70
  11 -10   0   43.90    1.70
  11 -10   0   47.80    4.90
 -11 -10   0   42.10    1.60
 -11 -10   0   41.00    1.70
 -11 -10   0   41.00    1.80
 -11  10   0   41.70    1.70
 -11  10   0   45.40    1.70
  11  10   0   40.50    1.70
 -11  10   0   39.30    1.60
 -11  10   0   37.00    6.40
 -12 -10   0   99.89    3.60
 -12 -10   0   98.29    3.60
  12 -10   0  102.99    3.60
 -12 -10   0   96.09    9.50
 -12 -10   0  104.19    3.60
 -12 -10   0  100.99    3.50
 -12 -10   0  103.99    3.60
  12 -10   0   99.19    7.40
  12 -10   0  105.89    3.60
  12 -10   0  100.09    3.70
 -12 -10   0   99.09    3.60
 -12 -10   0   99.79    3.60
 -12  10   0  108.99    3.60
 -12  10   0  106.59    3.70
 -12  10   0   95.99    3.60
  12  10   0   93.89    3.60
 -12  10   0   97.39    9.80
 -13 -10   0    3.20    0.50
  13 -10   0    3.20    0.50
 -13 -10   0    2.80    0.40
 -13 -10   0    2.60    0.50
  13 -10   0    2.40    0.40
 -13 -10   0    3.60    0.50
 -13 -10   0    3.30    0.30
 -13 -10   0    2.50    0.40
  13 -10   0    2.60    0.40
  13 -10   0    7.00    3.20
 -13 -10   0    3.50    0.40
 -13 -10   0    4.90    3.50
 -13  10   0    2.50    0.40
 -13  10   0    2.10    3.00
  13  10   0    2.70    0.50
 -13  10   0    2.60    0.40
 -13  10   0    4.00    0.50
  14 -10   0    6.60    0.70
 -14 -10   0    7.70    0.70
 -14 -10   0    6.60    0.70
 -14 -10   0    1.80    3.30
 -14 -10   0    5.70    0.40
 -14 -10   0    6.90    0.60
  14 -10   0    5.70    0.60
 -14 -10   0    7.20    0.70
  14 -10   0    6.80    0.70
 -14  10   0    6.50    0.70
 -14  10   0    7.10    0.70
  14  10   0    7.70    0.80
 -14  10   0    8.10    4.10
 -14  10   0    6.40    0.70
 -15 -10   0   22.90    5.90
  15 -10   0   22.80    1.20
 -15 -10   0   23.80    0.90
 -15 -10   0   23.40    1.20
  15 -10   0   22.10    1.30
 -15 -10   0   23.60    1.20
 -15 -10   0   23.40    1.10
  15 -10   0   23.60    1.20
 -15  10   0   24.30    1.10
 -15  10   0   24.60    1.20
  15  10   0   22.80    1.30
 -15  10   0   22.80    1.20
 -15  10   0   17.10    5.00
 -16 -10   0   78.09    3.00
  16 -10   0   77.19    3.00
 -16 -10   0   79.39    2.70
 -16 -10   0   77.19    2.90
 -16 -10   0   81.29    3.00
  16 -10   0   79.89    3.00
 -16 -10   0   84.69   10.40
  16 -10   0   80.99    3.00
 -16  10   0   65.79    2.80
 -16  10   0   81.99    2.90
 -16  10   0   76.49   10.10
  16  10   0   84.19    3.10
 -17 -10   0   24.00    1.30
 -17 -10   0   25.90    1.30
  17 -10   0   25.00    1.30
 -17 -10   0   23.70    1.00
  17 -10   0   25.50    1.20
  17 -10   0   23.30    1.30
 -17 -10   0   22.30    1.20
 -17  10   0   16.50    6.50
 -17  10   0   23.70    1.20
 -17  10   0   23.00    1.20
  17  10   0   23.80    1.30
 -18 -10   0   15.40    1.10
  18 -10   0   18.20    1.00
  18 -10   0   15.90    1.00
 -18 -10   0   15.40    0.70
 -18 -10   0   12.70    7.30
 -18 -10   0   16.50    1.00
 -18 -10   0   15.50    1.10
  18 -10   0   13.80    1.10
 -18  10   0   16.80    1.00
  18  10   0   14.00    0.80
 -18  10   0   15.20    1.00
  18  10   0   15.20    1.10
 -19 -10   0    4.20    7.50
  19 -10   0   -0.20    0.50
 -19 -10   0    0.00    0.40
 -19 -10   0   -0.10    0.50
  19 -10   0    0.90    0.50
  19 -10   0    0.10    0.40
  19  10   0    0.50    0.30
 -19  10   0    0.30    0.40
  19  10   0   -0.20    0.50
 -19  10   0    0.20    0.40
  20 -10   0    8.50    0.80
 -20 -10   0    7.80    0.70
  20 -10   0    7.60    0.70
 -20 -10   0    8.20    0.70
  20 -10   0    9.30    0.90
  20  10   0    7.90    0.60
 -20  10   0    8.40    0.80
  20  10   0    7.70    0.80
 -20  10   0    7.40    0.70
 -21 -10   0   40.50    1.70
  21 -10   0   40.30    1.80
  21 -10   0   39.80    1.70
 -21 -10   0   40.80    1.70
 -21  10   0   37.50    1.70
 -21  10   0   40.00    1.60
  21  10   0   41.20    1.60
  21  10   0   40.80    1.90
  22 -10   0    0.90    0.50
  22 -10   0    1.10    0.50
  22 -10   0    0.50    0.40
 -22 -10   0    0.50    0.50
 -22 -10   0    0.30    0.50
 -22  10   0    0.80    0.40
 -22  10   0    0.90    0.40
  22  10   0    1.10    0.50
  22  10   0    0.90    0.30
  23 -10   0    1.00    0.50
  23 -10   0    0.90    0.40
 -23 -10   0    1.60    0.50
 -23 -10   0    1.30    0.50
 -23  10   0    1.30    0.40
 -23  10   0    1.40    0.30
 -23  10   0    0.80    0.40
  23  10   0    0.60    0.30
  23  10   0    1.10    0.50
  24 -10   0   22.10    1.20
 -24 -10   0   23.70    1.10
 -24 -10   0   25.30    1.20
  24 -10   0   23.10    1.10
  24  10   0   23.20    1.30
 -24  10   0   25.60    1.10
  24  10   0   22.50    1.00
 -24  10   0   26.00    1.00
 -24  10   0   23.70    1.20
 -25 -10   0   24.10    1.10
 -25 -10   0   23.00    1.00
  25 -10   0   22.40    1.10
 -25  10   0   21.70    1.10
 -25  10   0   22.40    1.00
  25  10   0   23.00    1.20
  26 -10   0   14.50    0.80
 -26 -10   0   14.80    0.70
 -26 -10   0   15.00    0.80
 -26  10   0   13.40    0.80
  26  10   0   16.40    0.90
 -26  10   0   14.30    0.80
   0 -11   0   -2.50    1.50
   0  11   0    2.40    2.10
   1 -11   0   31.80    5.10
   1 -11   0   35.50    4.50
  -1 -11   0   22.30    4.40
  -1 -11   0   30.50    5.00
  -1  11   0   31.60    4.90
   1  11   0   30.00    4.50
  -2 -11   0   49.70    5.70
  -2 -11   0   48.70    6.00
   2 -11   0   47.40    5.10
   2 -11   0   51.09    6.20
  -2  11   0   48.10    5.80
  -2  11   0   44.70    1.80
   2  11   0   47.10    5.40
  -3 -11   0  114.19    9.10
  -3 -11   0  113.79    8.60
   3 -11   0  109.99    7.60
   3  11   0  112.39    8.00
  -3  11   0  105.29    3.90
  -3  11   0  109.89    8.90
  -4 -11   0   68.99    7.10
   4 -11   0   67.39    5.80
  -4 -11   0   68.99    7.10
   4  11   0   68.79    6.10
  -4  11   0   69.99    2.60
  -4  11   0   75.59    7.40
   5 -11   0  153.28    9.20
  -5 -11   0  165.28   11.20
  -5 -11   0  151.48   11.00
  -5  11   0  156.98   11.20
   5  11   0  153.68    9.30
  -5  11   0  151.58    5.40
  -6 -11   0  299.17   16.40
  -6 -11   0  279.87   16.20
   6 -11   0  273.17   13.50
  -6  11   0  288.67   16.60
  -6  11   0  276.57    9.50
   6  11   0  270.27   13.30
   7 -11   0    3.00    0.30
  -7 -11   0    5.60    2.80
  -7 -11   0    4.40    2.30
  -7 -11   0    3.90    0.40
  -7 -11   0    3.30    0.50
   7 -11   0    3.90    2.20
  -7 -11   0    3.80    0.50
  -7  11   0    3.90    2.70
   7  11   0    3.40    2.10
  -7  11   0    3.50    0.50
   8 -11   0   69.99    2.60
  -8 -11   0   72.69    2.60
  -8 -11   0   71.89    2.60
   8 -11   0   73.69    2.70
  -8 -11   0   70.79    2.60
  -8 -11   0   70.99    2.60
   8 -11   0   73.09    5.90
  -8 -11   0   82.99    8.10
  -8 -11   0   72.49    8.10
  -8  11   0   75.09    2.70
   8  11   0   68.99    5.20
  -8  11   0   68.49    7.70
  -8  11   0   70.99    2.60
   9 -11   0  206.08    7.10
  -9 -11   0  205.68    7.10
  -9 -11   0  213.88    7.10
   9 -11   0  215.48   11.00
  -9 -11   0  199.78    7.10
   9 -11   0  216.98    7.10
  -9 -11   0  207.78    7.10
  -9 -11   0  218.48   14.00
  -9 -11   0  208.78    7.10
  -9 -11   0  201.88   14.30
   9  11   0  192.28    7.10
  -9  11   0  205.38    7.20
  -9  11   0  215.28    7.10
  -9  11   0  228.88   14.80
 -10 -11   0    5.90    0.60
 -10 -11   0    4.30    0.40
  10 -11   0    4.50    0.50
  10 -11   0    5.00    0.50
  10 -11   0    4.00    0.40
 -10 -11   0    5.10    0.50
  10 -11   0    5.10    2.60
 -10 -11   0    3.80    0.40
 -10 -11   0    5.70    0.50
 -10 -11   0    5.10    0.50
 -10 -11   0    3.10    2.50
 -10  11   0    5.00    2.50
  10  11   0    3.50    0.40
 -10  11   0    5.20    0.50
 -10  11   0    5.40    0.50
 -10  11   0    5.50    0.60
 -11 -11   0    3.40    0.50
 -11 -11   0    3.00    0.40
 -11 -11   0    4.00    0.50
  11 -11   0    4.60    2.80
  11 -11   0    2.90    0.40
  11 -11   0    3.70    0.40
 -11 -11   0    2.80    0.30
  11 -11   0    4.10    0.50
 -11 -11   0    3.10    0.40
 -11 -11   0    3.10    0.40
 -11 -11   0    3.20    0.40
  11  11   0    2.60    0.40
 -11  11   0    3.20    0.50
 -11  11   0    3.20    0.40
 -11  11   0    3.40    3.30
 -11  11   0    3.10    0.40
 -12 -11   0   60.49    2.20
  12 -11   0   58.09    2.30
  12 -11   0   59.89    6.70
  12 -11   0   56.59    2.20
 -12 -11   0   57.29    2.20
 -12 -11   0   60.49    2.30
 -12 -11   0   60.39    8.00
 -12 -11   0   62.09    2.30
 -12 -11   0   58.99    2.30
  12 -11   0   61.29    2.30
 -12 -11   0   56.89    2.20
 -12 -11   0   58.99    2.10
 -12 -11   0   55.29    2.20
 -12  11   0   61.29    2.30
  12  11   0   54.79    2.30
 -12  11   0   58.99    2.30
 -12  11   0   61.09    2.30
 -12  11   0   56.29    8.00
  13 -11   0    3.60    0.50
 -13 -11   0    2.40    0.50
  13 -11   0    2.60    0.50
  13 -11   0    2.40    0.50
 -13 -11   0    3.80    0.50
 -13 -11   0    2.80    3.20
 -13 -11   0    1.80    0.40
 -13 -11   0    3.40    0.30
 -13 -11   0    2.80    0.40
 -13 -11   0    1.90    0.50
 -13 -11   0    3.50    0.40
 -13  11   0    3.00    0.50
 -13  11   0    3.70    0.50
 -13  11   0    5.90    3.70
 -13  11   0    2.70    0.40
  13  11   0    3.10    0.50
 -14 -11   0   12.40    1.00
 -14 -11   0   10.70    4.40
  14 -11   0   10.00    0.80
 -14 -11   0   13.20    0.90
 -14 -11   0   12.00    0.90
  14 -11   0   10.80    0.80
  14 -11   0   10.30    0.80
 -14 -11   0   11.70    0.80
 -14 -11   0   11.00    0.50
 -14  11   0   10.70    0.80
 -14  11   0   10.80    0.80
  14  11   0   12.10    0.90
 -14  11   0   12.10    4.80
 -14  11   0   10.30    0.80
  15 -11   0    0.80    0.40
 -15 -11   0    0.00    0.40
 -15 -11   0   -0.90    3.70
  15 -11   0    0.30    0.40
 -15 -11   0    0.70    0.20
 -15 -11   0    0.80    0.50
  15 -11   0    0.80    0.40
 -15 -11   0    0.60    0.40
 -15  11   0    3.30    3.80
 -15  11   0    1.00    0.40
 -15  11   0    0.10    0.30
 -15  11   0    0.60    0.40
  15  11   0   -0.20    0.40
 -16 -11   0    5.70    4.60
 -16 -11   0    4.80    0.60
  16 -11   0    3.80    0.60
  16 -11   0    3.50    0.50
  16 -11   0    3.90    0.60
 -16 -11   0    3.60    0.30
 -16 -11   0    4.20    0.60
 -16 -11   0    4.00    0.50
 -16  11   0   12.70    5.40
 -16  11   0    4.30    0.60
 -16  11   0    4.10    0.50
 -16  11   0    4.20    0.50
  16  11   0    4.30    0.60
  17 -11   0   17.20    1.00
 -17 -11   0   16.70    1.10
  17 -11   0   16.80    1.10
 -17 -11   0   17.60    1.10
  17 -11   0   14.30    1.00
 -17 -11   0   15.00    1.00
 -17 -11   0   16.00    5.80
 -17  11   0   15.80    1.00
 -17  11   0   12.80    6.30
  17  11   0   15.90    1.10
 -17  11   0   17.30    1.00
 -18 -11   0  158.78    5.60
  18 -11   0  158.68    5.70
 -18 -11   0  160.38    5.60
  18 -11   0  163.58    5.70
 -18 -11   0  158.28    5.60
 -18 -11   0  149.19   16.40
  18  11   0  163.88    5.70
 -18  11   0  160.88    5.70
 -18  11   0  154.58   16.00
 -18  11   0  161.78    5.60
 -19 -11   0   -4.50    7.00
  19 -11   0    1.70    0.50
 -19 -11   0    1.80    0.50
  19 -11   0    3.00    0.50
 -19 -11   0    1.30    0.50
  19  11   0    1.50    0.40
  19  11   0    3.50    0.60
 -19  11   0    2.70    0.50
 -19  11   0    1.50    0.50
 -20 -11   0    1.70    0.50
  20 -11   0    1.20    0.50
  20 -11   0   -0.70    0.50
  20 -11   0    1.10    0.40
 -20 -11   0    2.00    0.50
  20  11   0    1.50    0.30
 -20  11   0    1.90    0.40
 -20  11   0    1.00    0.50
  20  11   0    0.50    0.50
  21 -11   0   23.30    1.20
  21 -11   0   23.10    1.30
 -21 -11   0   27.30    1.30
 -21 -11   0   26.50    1.30
  21  11   0   23.50    1.10
  21  11   0   24.60    1.40
 -21  11   0   24.10    1.20
 -21  11   0   24.70    1.30
  22 -11   0    5.30    0.60
  22 -11   0    4.50    0.60
 -22 -11   0    5.40    0.60
 -22 -11   0    4.80    0.60
  22  11   0    4.50    0.60
 -22  11   0    4.40    0.60
  22  11   0    4.50    0.50
 -22  11   0    4.20    0.50
  23 -11   0    2.00    0.40
 -23 -11   0    1.50    0.40
  23 -11   0    1.40    0.50
 -23 -11   0    1.50    0.50
 -23  11   0    0.90    0.30
 -23  11   0    2.20    0.50
  23  11   0    1.40    0.50
  24 -11   0    4.40    0.50
 -24 -11   0    4.30    0.50
 -24 -11   0    4.40    0.50
 -24  11   0    3.70    0.40
 -24  11   0    3.00    0.50
 -24  11   0    4.10    0.40
  24  11   0    3.30    0.60
  25 -11   0    4.60    0.50
 -25 -11   0    5.00    0.40
 -25 -11   0    4.50    0.50
 -25  11   0    3.80    0.40
  25  11   0    4.60    0.60
 -25  11   0    2.40    0.40
 -26 -11   0   -0.10    0.30
  26 -11   0    0.40    0.30
 -26 -11   0    0.40    0.30
 -26  11   0   -0.10    0.30
  26  11   0   -0.30    0.40
 -26  11   0   -0.30    0.30
   0 -12   0  535.55   23.40
   0 -12   0  529.05   24.70
   0  12   0  522.15   24.10
   0  12   0  479.65   17.20
   1 -12   0   52.29    5.70
  -1 -12   0   53.89    6.70
  -1 -12   0   48.60    5.90
   1 -12   0   60.69    7.00
  -1  12   0   50.29    2.00
   1  12   0   56.19    6.20
  -1  12   0   56.89    6.50
   2 -12   0   14.30    3.40
   2 -12   0   21.00    4.70
  -2 -12   0   20.50    4.40
  -2 -12   0   24.70    4.80
  -2  12   0   24.30    4.70
  -2  12   0   21.90    1.00
   2  12   0   19.80    4.10
   3 -12   0  154.78   11.20
  -3 -12   0  154.08   11.10
   3 -12   0  142.29    9.50
  -3 -12   0  155.08   10.80
  -3  12   0  144.19   11.00
  -3  12   0  137.49    5.10
   3  12   0  161.48   10.20
  -4 -12   0   17.50    4.30
  -4 -12   0   26.70    4.80
  -4  12   0   13.60    4.40
  -4  12   0   15.80    0.90
   4  12   0   20.70    3.90
   5 -12   0   26.10    4.10
  -5 -12   0   20.10    5.00
   5 -12   0   19.80    0.90
  -5 -12   0   15.50    3.70
   5  12   0   16.00    3.50
  -5  12   0   23.80    5.00
  -5  12   0   20.20    1.00
  -6 -12   0    0.80    0.40
   6 -12   0    1.00    0.30
   6 -12   0    1.50    2.00
  -6 -12   0    0.80    0.40
  -6 -12   0    1.10    0.30
  -6 -12   0    1.20    1.80
  -6 -12   0    0.70    0.40
  -6 -12   0    0.40    0.40
  -6  12   0    2.60    3.70
  -6  12   0    0.30    0.30
   6  12   0    0.90    2.00
  -7 -12   0   67.29    7.50
  -7 -12   0   68.49    2.50
  -7 -12   0   67.39    2.50
  -7 -12   0   65.19    2.40
  -7 -12   0   66.49    2.40
  -7 -12   0   62.39    7.60
  -7 -12   0   66.79    2.50
   7 -12   0   65.69    2.40
   7 -12   0   65.09    6.00
  -7  12   0   69.49    2.50
   7  12   0   61.39    5.60
  -7  12   0   68.49    2.50
  -7  12   0   69.49    8.00
  -8 -12   0    0.80    0.40
   8 -12   0    4.10    2.40
  -8 -12   0    0.90    0.30
  -8 -12   0    0.60    0.30
   8 -12   0    0.40    0.30
  -8 -12   0    1.00    0.40
   8 -12   0    0.70    0.40
  -8 -12   0    2.60    2.80
  -8 -12   0   -0.60    1.80
  -8 -12   0    1.20    0.40
   8  12   0    0.30    0.20
  -8  12   0    1.10    0.30
   8  12   0   -0.20    2.40
  -8  12   0    2.10    2.40
  -8  12   0    0.50    0.40
  -9 -12   0    4.10    0.40
   9 -12   0    4.50    0.50
  -9 -12   0    4.50    0.50
   9 -12   0    5.20    0.50
  -9 -12   0    4.30    0.50
  -9 -12   0    3.80    0.50
  -9 -12   0    2.50    2.30
   9 -12   0    4.30    2.90
  -9 -12   0    3.20    0.40
  -9  12   0    4.40    0.40
   9  12   0    3.40    0.40
  -9  12   0    4.00    0.50
  -9  12   0    5.50    3.30
 -10 -12   0   32.30    1.30
  10 -12   0   32.20    1.30
 -10 -12   0   28.20    5.70
 -10 -12   0   31.00    1.40
 -10 -12   0   29.70    1.30
  10 -12   0   33.40    1.40
 -10 -12   0   30.60    1.30
  10 -12   0   28.70    5.00
 -10 -12   0   28.70    1.30
 -10 -12   0   31.50    1.40
 -10 -12   0   30.90    1.10
 -10 -12   0   31.00    1.30
 -10  12   0   28.80    6.10
 -10  12   0   30.30    1.30
  10  12   0   32.00    1.30
 -10  12   0   31.80    1.40
 -10  12   0   32.10    1.40
  11 -12   0    3.30    0.50
 -11 -12   0    2.60    0.40
  11 -12   0    2.80    0.40
 -11 -12   0    3.40    0.50
 -11 -12   0    3.20    0.50
 -11 -12   0    2.90    0.40
  11 -12   0    4.20    3.50
 -11 -12   0    3.60    2.80
 -11 -12   0    2.50    0.40
 -11 -12   0    2.70    0.40
 -11 -12   0    3.20    0.30
 -11 -12   0    2.90    0.50
 -11  12   0    0.40    3.10
  11  12   0    2.80    0.40
 -11  12   0    2.90    0.50
 -11  12   0    3.20    0.50
 -11  12   0    3.80    0.50
  12 -12   0    0.30    0.40
 -12 -12   0    0.50    0.30
 -12 -12   0   -0.60    0.30
 -12 -12   0    0.60    0.40
 -12 -12   0    0.30    0.40
 -12 -12   0    0.50    0.20
 -12 -12   0    1.40    0.40
 -12 -12   0    0.30    0.40
 -12 -12   0    0.60    0.40
  12  12   0    0.60    0.40
 -12  12   0   -0.10    0.40
 -12  12   0    5.00    3.30
 -12  12   0    0.90    0.30
 -12  12   0    0.20    0.40
 -13 -12   0   81.39    3.10
 -13 -12   0   83.29    2.90
 -13 -12   0   85.99    3.10
 -13 -12   0   81.29    3.00
 -13 -12   0   81.69    9.90
 -13 -12   0   87.39    3.10
 -13 -12   0   83.59    3.10
  13 -12   0   84.59    3.10
 -13 -12   0   83.39    3.10
  13 -12   0   87.39    3.10
 -13  12   0   89.49    3.10
 -13  12   0   84.99    3.20
  13  12   0   82.79    3.20
 -13  12   0   84.69    3.10
 -13  12   0   82.09   10.20
  14 -12   0    0.90    0.40
 -14 -12   0    1.10    0.40
 -14 -12   0    1.10    0.50
 -14 -12   0    1.00    0.50
 -14 -12   0   -0.10    3.30
 -14 -12   0    1.00    0.20
 -14 -12   0    1.80    0.40
  14 -12   0    1.10    0.50
 -14  12   0    1.10    3.70
  14  12   0    1.00    0.50
 -14  12   0    0.90    0.40
 -14  12   0    0.50    0.40
 -14  12   0    0.70    0.40
 -15 -12   0   30.80    1.40
 -15 -12   0   28.90    1.30
  15 -12   0   28.20    1.40
 -15 -12   0   28.40    1.40
 -15 -12   0   21.80    6.60
  15 -12   0   29.70    1.40
 -15  12   0   27.10    1.30
 -15  12   0   19.80    6.00
  15  12   0   27.00    1.40
 -15  12   0   29.20    1.40
  16 -12   0    0.00    0.50
  16 -12   0    0.40    0.30
 -16 -12   0    0.30    0.40
 -16 -12   0   -4.70    3.50
 -16 -12   0    0.30    0.50
 -16 -12   0    0.40    0.50
  16 -12   0   -0.50    0.40
 -16  12   0   -5.00    4.00
 -16  12   0    0.70    0.40
 -16  12   0   -0.10    0.40
  16  12   0    0.70    0.50
 -16  12   0    0.50    0.40
 -17 -12   0    8.10    5.60
  17 -12   0    0.20    0.40
 -17 -12   0    0.40    0.50
 -17 -12   0    0.40    0.40
  17 -12   0    0.30    0.50
 -17 -12   0    0.30    0.50
 -17  12   0    0.50    0.40
 -17  12   0    0.00    0.40
 -17  12   0   -2.80    5.40
 -17  12   0    0.20    0.20
  17  12   0   -0.50    0.40
 -18 -12   0   -0.20    0.40
 -18 -12   0    0.30    0.50
 -18 -12   0    0.10    0.50
 -18 -12   0   -0.70    6.10
  18 -12   0   -0.10    0.50
  18 -12   0    0.20    0.40
 -18  12   0   -0.40    0.40
 -18  12   0    0.20    0.40
  18  12   0    0.00    0.50
 -18  12   0   -1.70    7.60
 -19 -12   0    1.50    0.50
 -19 -12   0   -3.70    8.50
  19 -12   0    0.90    0.40
  19 -12   0    1.90    0.50
 -19 -12   0    2.40    0.50
 -19  12   0    2.00    0.50
 -19  12   0    1.80    0.50
 -19  12   0    2.00   11.30
  19  12   0    2.30    0.60
 -20 -12   0    0.00    0.40
  20 -12   0    0.10    0.40
 -20 -12   0    0.60    0.40
  20 -12   0   -0.10    0.50
  20  12   0   -0.80    0.40
 -20  12   0   -0.20    0.40
 -20  12   0   -0.20    0.40
 -21 -12   0   14.60    0.90
  21 -12   0   11.20    0.90
 -21 -12   0   13.00    0.90
  21 -12   0   11.90    0.90
 -21  12   0   12.00    0.90
  21  12   0   13.60    1.00
 -21  12   0   12.80    0.80
 -22 -12   0    1.30    0.50
  22 -12   0    1.80    0.50
 -22 -12   0    1.20    0.40
  22 -12   0    1.60    0.50
  22  12   0    1.00    0.50
 -22  12   0    0.60    0.50
 -22  12   0    1.10    0.40
 -23 -12   0    1.00    0.40
  23 -12   0    0.70    0.40
 -23 -12   0    0.80    0.40
 -23  12   0    1.10    0.30
 -23  12   0    1.00    0.40
  23  12   0    0.70    0.50
 -24 -12   0    3.30    0.40
  24 -12   0    2.60    0.40
 -24 -12   0    3.60    0.50
 -24  12   0    2.80    0.40
  24  12   0    3.90    0.50
 -24  12   0    2.60    0.50
 -24  12   0    2.70    0.40
 -25 -12   0    0.70    0.30
  25 -12   0    0.30    0.30
 -25 -12   0   -0.30    0.30
 -25  12   0    0.60    0.30
  25  12   0   -0.40    0.40
 -25  12   0    0.00    0.40
   0 -13   0    0.50    1.90
   0 -13   0    1.30    2.10
   0  13   0    0.10    0.30
   0  13   0    2.40    2.20
  -1 -13   0   30.70    1.30
   1 -13   0   34.50    5.70
  -1 -13   0   31.50    5.30
  -1 -13   0   29.20    5.40
   1 -13   0   29.50    4.70
  -1  13   0   27.60    1.20
   1  13   0   27.20    1.20
   1  13   0   32.50    5.00
  -1  13   0   32.70    5.30
  -2 -13   0    9.40    3.90
  -2 -13   0   11.30    0.70
  -2 -13   0   12.80    3.50
   2 -13   0   10.50    3.30
   2 -13   0    4.70    3.30
   2  13   0   10.10    3.50
   2  13   0    9.20    0.60
  -2  13   0   10.10    0.70
  -2  13   0    6.60    2.80
   3 -13   0   32.60    5.50
  -3 -13   0   38.00    5.70
  -3 -13   0   27.30    1.60
   3 -13   0   32.30    4.90
  -3 -13   0   34.10    5.60
  -3 -13   0   32.50    1.30
  -3 -13   0   29.70    1.30
   3 -13   0   29.10    1.20
   3  13   0   30.70    5.00
  -3  13   0   30.30    1.30
   3  13   0   26.00    1.20
  -3  13   0   28.20    5.50
  -4 -13   0   28.60    5.30
   4 -13   0   23.30    1.00
   4 -13   0   23.10    4.40
   4 -13   0   25.70    5.30
  -4 -13   0   22.60    1.10
  -4 -13   0   24.80    1.10
  -4 -13   0   24.60    1.00
  -4 -13   0   15.20    4.10
  -4 -13   0   25.00    1.10
   4  13   0   21.80    1.00
  -4  13   0   28.30    5.30
   4  13   0   26.00    4.40
  -4  13   0   24.80    1.10
   5 -13   0   12.40    0.70
   5 -13   0   12.30    3.80
  -5 -13   0   12.30    0.80
   5 -13   0    9.50    3.20
  -5 -13   0   11.30    0.70
  -5 -13   0   10.70    3.80
  -5 -13   0   14.30    3.90
  -5 -13   0   13.60    0.80
  -5 -13   0   11.70    0.70
  -5 -13   0   13.50    0.80
  -5  13   0   17.00    4.70
   5  13   0   11.30    0.60
  -5  13   0   13.30    0.80
   5  13   0   11.50    3.40
  -6 -13   0  151.18   12.20
   6 -13   0  155.18    5.60
  -6 -13   0  165.08    5.60
  -6 -13   0  172.38    5.70
   6 -13   0  168.28    5.70
  -6 -13   0  161.28    5.60
  -6 -13   0  159.48    5.70
  -6 -13   0  160.28   12.30
  -6 -13   0  167.98    5.70
   6 -13   0  186.38   10.70
   6  13   0  150.68    5.60
  -6  13   0  170.68   12.90
  -6  13   0  167.08    5.70
  -6  13   0  171.08    5.80
   6  13   0  164.88   10.40
  -7 -13   0  137.19    4.80
  -7 -13   0  141.69    4.80
   7 -13   0  139.29    4.80
   7 -13   0  148.69    9.40
  -7 -13   0  133.99   11.40
  -7 -13   0  145.99   12.00
  -7 -13   0  138.19    4.80
  -7 -13   0  143.19    4.80
   7 -13   0  133.09    4.80
  -7 -13   0  141.29    4.80
  -7  13   0  139.79    4.80
  -7  13   0  137.29    4.90
  -7  13   0  140.39   12.00
   7  13   0  138.99    8.90
   7  13   0  123.09    4.80
  -8 -13   0   24.90    1.20
  -8 -13   0   24.20    1.10
   8 -13   0   22.70    4.30
  -8 -13   0   21.30    5.90
  -8 -13   0   26.90    5.40
   8 -13   0   22.80    1.10
  -8 -13   0   25.00    1.20
  -8 -13   0   25.20    1.10
  -8 -13   0   22.30    1.00
  -8 -13   0   22.70    1.00
   8  13   0   23.00    1.00
  -8  13   0   23.70    1.10
  -8  13   0   15.80    4.80
  -8  13   0   23.70    1.20
   8  13   0   23.20    4.30
  -9 -13   0    1.80    2.60
  -9 -13   0    0.60    0.40
  -9 -13   0    0.50    0.40
  -9  13   0    2.90    2.90
  -9  13   0    2.20    0.40
  10 -13   0    0.30    0.30
 -10 -13   0    0.90    0.20
 -10 -13   0    0.10    0.40
 -10 -13   0    3.90    3.00
  10 -13   0   -1.30    3.40
 -10 -13   0    1.10    0.30
  10 -13   0    0.90    0.40
 -10 -13   0    0.70    0.30
 -10 -13   0    0.70    0.30
 -10 -13   0    0.50    0.40
 -10 -13   0    0.90    0.40
 -10 -13   0    0.10    0.30
  10 -13   0    0.30    0.30
 -10  13   0    0.80    0.40
 -10  13   0    0.50    0.40
  10  13   0    1.60    0.30
 -10  13   0   -0.30    2.70
 -10  13   0    0.90    0.30
 -11 -13   0  109.29    3.80
 -11 -13   0  102.19    3.70
 -11 -13   0   99.19    3.70
 -11 -13   0  106.99    3.70
  11 -13   0   98.09    3.60
 -11 -13   0  100.09    3.60
 -11 -13   0  109.19    3.70
 -11 -13   0   99.79    3.50
 -11 -13   0  108.69    3.70
  11 -13   0  107.79    3.70
 -11 -13   0   90.89   10.30
  11 -13   0  105.69    3.70
 -11  13   0  108.09    3.80
 -11  13   0  101.69    3.70
 -11  13   0   86.79   10.20
  11  13   0   97.69    3.70
 -11  13   0  108.39    3.70
 -12 -13   0    0.80    0.50
 -12 -13   0    0.60    0.40
 -12 -13   0    0.40    0.40
  12 -13   0    0.20    0.40
 -12 -13   0    0.30    0.40
 -12 -13   0   -0.30    0.30
 -12 -13   0    0.90    3.40
  12 -13   0    0.50    0.40
 -12 -13   0    0.50    0.10
 -12 -13   0    0.10    0.30
  12 -13   0    0.60    0.30
 -12 -13   0    0.00    0.40
 -12  13   0    0.40    0.40
 -12  13   0   -1.00    3.20
 -12  13   0    0.00    0.40
  12  13   0    0.40    0.40
 -12  13   0    0.40    0.40
  13 -13   0   19.50    1.10
 -13 -13   0   17.50    1.00
  13 -13   0   18.00    0.90
 -13 -13   0   19.30    1.10
 -13 -13   0   19.40    1.00
 -13 -13   0   18.70    1.20
  13 -13   0   19.80    1.10
 -13 -13   0   16.50    5.00
 -13  13   0   19.50    1.10
  13  13   0   17.90    1.10
 -13  13   0   18.40    1.10
 -13  13   0   19.40    1.10
 -13  13   0    9.90    5.00
  14 -13   0   12.50    1.00
 -14 -13   0   12.50    0.90
 -14 -13   0    7.60    4.70
  14 -13   0   13.90    0.70
 -14 -13   0   14.00    0.90
  14 -13   0   11.50    0.90
 -14 -13   0   14.30    1.10
 -14  13   0   15.10    1.00
 -14  13   0   14.00    0.90
 -14  13   0   13.50    5.20
 -14  13   0   12.60    0.90
  14  13   0   12.30    1.00
 -15 -13   0    1.00    3.70
  15 -13   0    1.70    0.60
  15 -13   0    0.90    0.40
 -15 -13   0    2.00    0.50
 -15 -13   0    1.40    0.50
 -15 -13   0    1.10    0.40
  15 -13   0    1.10    0.30
 -15  13   0    1.00    0.40
 -15  13   0    1.00    0.40
 -15  13   0    1.60    0.50
 -15  13   0    5.30    4.80
  15  13   0    1.20    0.50
 -16 -13   0    0.30    0.40
 -16 -13   0   -0.20    0.50
 -16 -13   0    0.70    0.50
  16 -13   0   -0.30    0.50
  16 -13   0   -0.40    0.40
 -16  13   0   -0.10    0.40
 -16  13   0    0.40    0.40
  16  13   0    0.40    0.50
 -16  13   0    0.40    0.40
 -16  13   0   -1.20    4.20
 -17 -13   0   14.60    1.10
  17 -13   0   13.00    1.00
 -17 -13   0   12.60    0.90
 -17 -13   0   14.10    0.90
  17 -13   0   13.10    1.00
 -17 -13   0    4.70    5.40
 -17  13   0   14.40    1.00
 -17  13   0   14.60    1.00
  17  13   0   12.20    1.00
 -17  13   0   15.60    6.80
 -18 -13   0    2.50    6.60
 -18 -13   0    0.50    0.40
 -18 -13   0    0.40    0.50
 -18 -13   0    0.40    0.40
 -18  13   0    0.80    0.50
 -18  13   0   17.60    8.50
  18  13   0    0.80    0.50
 -19 -13   0    5.80    0.60
  19 -13   0    4.60    0.60
  19 -13   0    5.30    0.50
 -19 -13   0    4.40    0.60
  19 -13   0    5.40    0.60
 -19 -13   0   13.60   10.20
 -19  13   0    4.90    0.60
 -19  13   0    4.30    0.60
 -19  13   0   -6.40   11.80
  19  13   0    5.50    0.70
 -20 -13   0   -0.30    0.40
 -20 -13   0    0.40    0.40
  20 -13   0   -0.20    0.40
  20  13   0    0.00    0.40
 -20  13   0   -0.20    0.40
 -20  13   0    0.20    0.40
 -21 -13   0    6.50    0.60
 -21 -13   0    6.40    0.60
  21 -13   0    6.00    0.60
 -21  13   0    5.90    0.60
  21  13   0    6.50    0.70
 -21  13   0    5.90    0.60
  22 -13   0   11.40    0.80
 -22 -13   0   12.90    0.80
 -22 -13   0   12.10    0.90
 -22  13   0   11.50    0.90
  22  13   0   10.50    0.90
 -22  13   0   11.50    0.70
  23 -13   0   -0.20    0.40
 -23 -13   0    0.40    0.30
 -23 -13   0    0.10    0.40
 -23  13   0    0.20    0.40
 -23  13   0    0.40    0.30
  23  13   0   -0.10    0.40
 -24 -13   0    1.70    0.40
  24 -13   0    1.10    0.40
 -24 -13   0    1.10    0.30
 -24  13   0    1.10    0.40
  24  13   0    1.30    0.40
 -24  13   0    1.20    0.30
 -24  13   0    1.30    0.30
  25 -13   0    6.10    0.60
 -25 -13   0    6.70    0.60
  25  13   0    6.30    0.60
 -25  13   0    6.30    0.60
 -25  13   0    6.80    0.50
   0 -14   0   70.19    8.00
   0 -14   0   63.59    2.40
   0 -14   0   63.79    2.40
   0 -14   0   67.59    2.40
   0 -14   0   65.79    7.40
   0  14   0   76.09    7.80
   0  14   0   62.99    2.40
  -1 -14   0   10.70    0.70
  -1 -14   0   12.50    0.80
   1 -14   0    6.90    3.50
   1 -14   0   10.00    0.60
   1 -14   0    9.70    3.60
  -1 -14   0   15.40    4.60
  -1 -14   0   10.30    0.70
  -1 -14   0   11.40    0.70
   1 -14   0   10.20    0.70
  -1  14   0    8.70    3.50
  -1  14   0   10.90    0.70
   1  14   0   11.80    0.70
   1  14   0   11.90    4.00
   2 -14   0   -0.10    2.00
   2 -14   0   -0.10    0.30
  -2 -14   0   -0.20    0.30
  -2 -14   0    0.00    0.40
  -2 -14   0    0.10    0.20
   2 -14   0    2.50    2.70
  -2 -14   0    0.50    0.50
  -2 -14   0    3.80    4.00
   2 -14   0    0.10    0.20
  -2 -14   0    0.60    0.30
  -2 -14   0    1.10    2.40
  -2  14   0   -2.30    1.60
  -2  14   0    0.20    0.30
   2  14   0   -0.30    0.20
   2  14   0    1.70    2.10
   3 -14   0    0.70    2.40
  -3 -14   0    1.70    0.40
   3 -14   0    1.10    0.30
  -3 -14   0    1.50    0.40
   3 -14   0    2.10    2.50
  -3 -14   0    1.30    0.30
  -3 -14   0    1.60    0.30
  -3 -14   0    5.10    3.10
   3 -14   0    2.30    0.30
  -3 -14   0    1.30    0.30
  -3 -14   0    1.00    0.30
  -3 -14   0   -1.00    1.80
   3  14   0    0.90    0.30
  -3  14   0    3.60    2.80
  -3  14   0    1.20    0.40
   3  14   0   -0.80    1.80
   4 -14   0    4.70    2.70
  -4 -14   0    0.70    0.30
  -4 -14   0    1.00    0.30
  -4 -14   0    1.00    0.30
  -4 -14   0    5.20    2.90
  -4 -14   0    1.90    0.40
   4 -14   0    3.00    2.90
   4 -14   0    0.90    0.30
   4 -14   0    0.70    0.30
  -4 -14   0    1.10    0.40
  -4 -14   0    1.40    0.30
  -4  14   0    0.60    0.30
  -4  14   0    0.90    0.40
  -4  14   0    0.20    2.40
   4  14   0   -1.80    1.70
   4  14   0    0.90    0.30
  -5 -14   0   11.40    0.70
   5 -14   0   12.60    0.70
  -5 -14   0   10.60    0.80
  -5 -14   0   10.30    0.70
  -5 -14   0   11.20    4.50
  -5 -14   0    8.40    3.50
   5 -14   0   10.10    0.70
  -5 -14   0    9.50    0.70
  -5 -14   0   11.60    0.80
   5 -14   0   13.80    4.00
   5 -14   0   11.40    3.80
  -5 -14   0   11.30    0.80
  -5  14   0   10.50    0.70
   5  14   0   12.20    3.60
   5  14   0   10.40    0.60
  -5  14   0   10.10    4.40
  -5  14   0   10.90    0.80
   6 -14   0  517.55   22.50
  -6 -14   0  476.85   25.10
  -6 -14   0  467.35   25.00
  -6 -14   0  490.25   16.20
  -6 -14   0  480.65   16.20
  -6 -14   0  505.95   16.30
   6 -14   0  476.85   16.20
  -6 -14   0  478.25   16.20
   6 -14   0  518.15   25.50
   6 -14   0  491.35   16.20
  -6 -14   0  478.25   16.30
  -6 -14   0  499.25   16.30
  -6  14   0  483.95   25.90
  -6  14   0  493.75   16.30
   6  14   0  454.75   16.20
  -6  14   0  489.05   16.30
   6  14   0  454.75   21.80
  -7 -14   0   33.10    6.40
   7 -14   0   36.20    1.50
  -7 -14   0   36.40    1.50
   7 -14   0   29.30    5.60
  -7 -14   0   36.70    1.50
  -7 -14   0   37.00    1.40
  -7 -14   0   36.00    1.50
  -7 -14   0   32.70    1.40
  -7 -14   0   24.50    5.70
   7 -14   0   39.10    6.70
   7 -14   0   34.20    1.40
  -7 -14   0   37.50    1.50
  -7  14   0   35.60    1.50
   7  14   0   35.90    5.70
   7  14   0   36.00    1.40
  -7  14   0   35.60    1.60
  -7  14   0   35.90    6.70
  -8 -14   0    0.40    0.30
  -8 -14   0    1.20    0.40
  -8 -14   0    0.70    0.40
  -8 -14   0    1.10    0.40
  -8 -14   0    3.60    3.40
  -8 -14   0    0.70    0.40
  -8 -14   0    1.00    0.30
   8 -14   0    1.80    3.20
  -8 -14   0    1.00    0.30
   8 -14   0    1.30    0.40
   8 -14   0    1.00    0.30
   8 -14   0    0.70    0.30
  -8 -14   0   -1.50    2.10
  -8  14   0    0.60    0.30
   8  14   0    6.20    3.40
  -8  14   0   -1.00    1.60
   8  14   0    1.10    0.30
  -8  14   0    1.00    0.40
  -9 -14   0   44.50    1.80
   9 -14   0   45.30    1.80
  -9 -14   0   42.30    1.80
   9 -14   0   31.20    6.70
  -9 -14   0   48.80    7.20
  -9 -14   0   42.70    1.70
  -9 -14   0   42.60    1.70
  -9 -14   0   44.40    1.80
   9 -14   0   42.30    1.70
  -9 -14   0   44.30    1.80
   9 -14   0   40.20    1.60
   9 -14   0   41.00    6.80
  -9 -14   0   42.50    1.70
  -9  14   0   45.80    1.80
  -9  14   0   50.19    8.00
  -9  14   0   45.80    1.90
  -9  14   0   46.30    1.80
   9  14   0   41.50    1.70
  10 -14   0    1.60    0.40
  10 -14   0   -1.00    3.00
 -10 -14   0    2.20    0.50
 -10 -14   0    2.10    0.40
 -10 -14   0    2.70    2.70
 -10 -14   0    1.80    0.40
  10 -14   0    2.30    0.40
 -10 -14   0    2.10    0.40
 -10 -14   0    1.70    0.20
 -10 -14   0    1.80    0.40
  10 -14   0    2.10    0.40
 -10 -14   0    1.50    0.50
 -10 -14   0    2.50    0.40
 -10  14   0    4.30    3.20
 -10  14   0    2.80    0.50
 -10  14   0    3.30    0.50
  10  14   0    1.90    0.40
 -10  14   0    2.10    0.50
  11 -14   0    0.50    0.30
 -11 -14   0    1.10    0.50
 -11 -14   0    0.40    0.40
 -11 -14   0    0.90    0.40
 -11 -14   0    2.50    2.50
  11 -14   0    0.80    0.30
 -11 -14   0    1.40    0.50
 -11 -14   0    0.40    0.50
 -11 -14   0    0.20    0.30
  11 -14   0    0.90    3.60
  11 -14   0    0.70    0.30
 -11 -14   0    1.10    0.40
 -11  14   0    1.40    0.40
 -11  14   0    0.20    0.40
 -11  14   0    0.80    0.40
  11  14   0    2.30    0.40
  12 -14   0   90.99    3.40
  12 -14   0   90.19    3.50
 -12 -14   0  100.39    3.50
 -12 -14   0   79.19   10.20
 -12 -14   0   98.89    3.40
 -12 -14   0   91.09    3.40
 -12 -14   0   96.89    3.50
  12 -14   0   89.09   10.60
 -12 -14   0   98.49    3.40
 -12  14   0   82.59   10.90
 -12  14   0  103.69    3.50
  12  14   0   92.59    3.50
 -12  14   0  100.89    3.60
 -12  14   0  101.69    3.50
 -13 -14   0   22.20    1.20
  13 -14   0   21.10    1.10
 -13 -14   0   21.30    1.10
 -13 -14   0   23.10    7.10
  13 -14   0   17.00    0.90
 -13 -14   0   21.40    1.20
 -13 -14   0   20.80    1.10
  13  14   0   20.30    1.20
 -13  14   0   22.30    1.20
 -13  14   0   20.10    1.20
 -13  14   0   11.90    5.60
 -13  14   0   18.70    1.10
  14 -14   0    9.70    6.30
 -14 -14   0   -3.20    3.60
 -14 -14   0    3.80    0.50
 -14 -14   0    4.30    0.60
 -14 -14   0    4.00    0.70
 -14 -14   0    4.10    0.50
  14 -14   0    4.20    0.70
 -14  14   0    3.20    0.50
 -14  14   0    3.30    0.60
 -14  14   0    4.30    3.70
  14  14   0    3.10    0.60
 -14  14   0    2.70    0.50
 -15 -14   0   -0.30    4.20
 -15 -14   0    1.30    0.40
 -15 -14   0    2.50    0.50
 -15 -14   0    1.30    0.50
  15 -14   0    1.70    0.40
  15 -14   0    1.40    0.50
 -15  14   0    1.30    0.50
 -15  14   0    7.10    5.30
 -15  14   0    1.40    0.50
  15  14   0    0.90    0.50
 -15  14   0    2.70    0.50
 -16 -14   0    5.40    5.00
 -16 -14   0    8.60    0.80
  16 -14   0    9.50    0.70
 -16 -14   0    7.60    0.70
  16 -14   0   10.70    0.90
 -16 -14   0    8.10    0.80
 -16  14   0    9.60    0.80
 -16  14   0    8.60    6.50
  16  14   0    9.00    0.90
 -16  14   0    8.10    0.80
 -16  14   0    9.30    0.90
 -17 -14   0    0.20    0.50
 -17 -14   0    0.40    0.40
 -17 -14   0    0.00    0.40
  17 -14   0    0.20    0.40
  17 -14   0    0.70    0.30
 -17 -14   0   -3.30    5.30
 -17  14   0    0.40    0.40
  17  14   0    0.30    0.50
 -17  14   0    0.50    0.40
 -18 -14   0    0.60    0.40
  18 -14   0    0.50    0.40
 -18 -14   0    0.50    0.50
 -18 -14   0    0.20    0.40
  18 -14   0    0.50    0.30
  18  14   0    0.90    0.50
 -18  14   0    0.70    0.40
 -18  14   0   -1.10    9.10
 -18  14   0    0.30    0.40
 -19 -14   0   29.10   12.60
 -19  14   0   10.90   15.90
  20 -14   0    0.60    0.40
 -20 -14   0    1.20    0.40
 -20 -14   0    1.20    0.40
 -20  14   0    0.70    0.40
 -20  14   0    0.90    0.50
  20  14   0    1.90    0.50
 -21 -14   0    8.10    0.70
 -21 -14   0    9.90    0.80
  21 -14   0    9.00    0.80
  21  14   0    9.00    0.80
 -21  14   0    7.70    0.70
 -21  14   0    8.50    0.80
 -22 -14   0   11.90    0.70
 -22 -14   0   11.50    0.80
  22 -14   0   11.10    0.80
 -22  14   0   11.30    0.90
  22  14   0   12.50    0.90
 -22  14   0   10.50    0.70
 -23 -14   0   12.00    0.80
  23 -14   0   13.10    0.80
 -23 -14   0   11.90    0.70
 -23  14   0   11.20    0.70
 -23  14   0   11.20    0.80
  23  14   0   12.40    0.90
 -23  14   0   14.70    0.70
  24 -14   0   17.50    0.90
 -24 -14   0   17.00    0.90
 -24  14   0   18.30    0.80
 -24  14   0   17.10    0.90
  24  14   0   19.40    1.00
 -24  14   0   17.10    0.80
   0 -15   0   -0.10    0.30
   0 -15   0    0.50    0.30
   0 -15   0   -1.80    2.30
   0 -15   0    0.60    0.30
   0 -15   0   -0.30    0.30
   0 -15   0   -0.20    2.50
   0  15   0    2.60    2.50
   0  15   0    0.10    0.30
   1 -15   0   21.40    4.70
  -1 -15   0   28.40    5.70
   1 -15   0   20.50    1.00
  -1 -15   0   22.30    1.00
  -1 -15   0   22.20    1.00
   1 -15   0   22.70    1.00
   1 -15   0   19.30    5.30
  -1 -15   0   20.90    1.10
  -1 -15   0   25.40    5.40
  -1 -15   0   21.90    1.00
   1 -15   0   21.80    1.00
   1 -15   0   22.00    1.10
   1  15   0   20.40    1.00
  -1  15   0   21.30    1.10
   1  15   0   30.30    5.60
  -1  15   0   20.20    5.00
  -2 -15   0   13.00    0.80
   2 -15   0   17.60    4.70
  -2 -15   0   12.20    0.70
   2 -15   0   11.60    0.70
  -2 -15   0   14.40    0.80
  -2 -15   0   13.50    0.80
   2 -15   0   13.60    0.80
  -2 -15   0   13.30    4.20
  -2 -15   0   13.40    0.70
  -2 -15   0   13.90    4.50
   2 -15   0   13.40    0.70
   2 -15   0   12.80    0.80
   2 -15   0    8.80    3.60
  -2  15   0   12.30    0.70
   2  15   0    7.60    3.40
   2  15   0   11.90    0.70
  -2  15   0   11.60    0.80
  -2  15   0   10.60    3.90
  -3 -15   0   43.40    1.70
  -3 -15   0   42.10    1.70
  -3 -15   0   47.10    1.80
  -3 -15   0   40.50    6.70
   3 -15   0   43.70    1.70
  -3 -15   0   44.70    1.70
   3 -15   0   40.00    1.60
  -3 -15   0   40.90    1.60
  -3 -15   0   45.20    7.00
   3 -15   0   43.80    7.10
   3 -15   0   44.20    1.70
   3 -15   0   47.50    6.50
   3  15   0   42.60    1.70
  -3  15   0   41.90    1.70
   3  15   0   41.80    6.10
  -3  15   0   51.29    7.40
  -3  15   0   42.50    1.80
   4 -15   0   81.69    7.90
   4 -15   0   73.89    2.70
   4 -15   0   68.79    2.60
   4 -15   0   75.09    8.90
  -4 -15   0   80.09    2.80
  -4 -15   0   73.89    2.70
  -4 -15   0   73.39    8.70
  -4 -15   0   74.69    2.70
  -4 -15   0   76.69    2.70
   4 -15   0   75.99    2.70
  -4 -15   0   67.49    8.70
  -4 -15   0   76.09    2.70
  -4 -15   0   72.89    2.70
  -4  15   0   76.09    2.70
   4  15   0   61.39    7.50
   4  15   0   72.89    2.70
  -4  15   0   68.79    8.80
  -4  15   0   70.59    2.80
   5 -15   0   94.99    3.40
  -5 -15   0   95.49    3.40
  -5 -15   0   87.59   10.00
  -5 -15   0   97.09    3.40
  -5 -15   0   99.79   10.30
  -5 -15   0   98.69    3.50
   5 -15   0   95.29    9.80
  -5 -15   0   97.89    3.40
  -5 -15   0   97.59    3.50
   5 -15   0   90.19    3.40
  -5 -15   0   99.19    3.50
   5 -15   0   95.69    8.40
   5 -15   0   96.79    3.40
  -5  15   0   93.89   10.30
   5  15   0   94.99    3.40
   5  15   0   91.99    8.60
  -5  15   0   95.09    3.40
  -5  15   0   95.39    3.50
  -6 -15   0    3.70    0.40
   6 -15   0    2.90    0.40
  -6 -15   0    1.10    2.40
   6 -15   0    3.80    2.90
  -6 -15   0    3.70    0.40
  -6 -15   0    3.00    0.40
   6 -15   0    2.30    0.40
   6 -15   0    5.70    3.40
  -6 -15   0    2.20    0.50
   6 -15   0    3.40    0.40
  -6 -15   0    2.80    0.50
  -6 -15   0    2.60    0.50
  -6 -15   0    1.90    2.50
  -6 -15   0    2.40    0.40
  -6  15   0    2.40    0.50
  -6  15   0    2.50    0.40
  -6  15   0    7.40    3.60
   6  15   0    5.60    3.30
   6  15   0    2.30    0.40
  -7 -15   0   14.20    0.90
  -7 -15   0   12.80    0.70
  -7 -15   0   16.20    5.60
  -7 -15   0   14.50    5.00
  -7 -15   0   12.90    0.80
   7 -15   0   15.00    4.50
   7 -15   0   13.90    0.80
   7 -15   0   16.30    4.80
  -7 -15   0   13.50    0.90
  -7 -15   0   12.40    0.80
   7 -15   0   13.70    0.70
  -7 -15   0   14.60    0.90
   7 -15   0   13.80    0.80
  -7 -15   0   14.70    0.80
  -7  15   0   10.60    4.10
  -7  15   0   15.10    0.90
   7  15   0    5.60    3.50
   7  15   0   13.10    0.80
  -7  15   0   12.50    0.80
  -8 -15   0   -3.30    2.00
  -8 -15   0    1.10    0.30
  -8 -15   0   -0.10    0.30
  -8 -15   0    0.00    0.50
  -8 -15   0    0.20    0.40
   8 -15   0    0.40    0.30
  -8 -15   0    0.40    0.40
  -8 -15   0    0.00    0.30
   8 -15   0    0.00    0.30
  -8 -15   0    0.00    0.40
  -8  15   0    0.00    0.40
   8  15   0    0.70    0.30
  -8  15   0    0.20    0.30
  -8  15   0    1.30    3.00
   8  15   0    4.70    7.10
   9 -15   0   13.10    0.70
   9 -15   0   13.70    4.60
  -9 -15   0   12.90    0.70
  -9 -15   0   10.90    0.50
  -9 -15   0   12.00    0.90
   9 -15   0   12.60    0.80
  -9 -15   0   11.80    0.80
  -9 -15   0   12.20    0.90
  -9 -15   0   12.10    0.90
  -9 -15   0   10.40    0.70
  -9 -15   0   11.20    0.90
   9 -15   0   12.40    0.80
   9  15   0   12.40    0.80
  -9  15   0   14.40    1.00
  -9  15   0   14.50    0.90
  -9  15   0   11.70    0.80
  -9  15   0   12.30    5.40
  10 -15   0   39.20    1.60
  10 -15   0   38.90    1.60
  10 -15   0   41.70    1.70
 -10 -15   0   41.50    1.70
 -10 -15   0   41.20    1.80
  10 -15   0   40.00    8.10
 -10 -15   0   41.70    1.60
 -10 -15   0   40.30    1.70
 -10 -15   0   43.90    7.80
 -10 -15   0   41.00    1.60
 -10 -15   0   41.50    1.70
  10  15   0   39.40    1.70
 -10  15   0   38.40    7.90
 -10  15   0   37.30    1.70
 -10  15   0   42.10    1.80
 -10  15   0   39.80    1.70
 -11 -15   0    1.00    0.40
 -11 -15   0    1.30    0.40
 -11 -15   0    1.00    0.50
  11 -15   0    1.30    0.40
 -11 -15   0    1.30    0.30
 -11 -15   0    0.90    0.50
  11 -15   0    0.30    4.30
  11 -15   0    0.80    0.30
 -11 -15   0    1.80    0.50
  11 -15   0    1.20    0.40
 -11 -15   0   -1.60    2.80
 -11  15   0    3.60    3.60
 -11  15   0    0.80    0.40
  11  15   0    1.50    0.40
 -11  15   0    1.30    0.50
 -11  15   0    0.30    0.40
 -12 -15   0   13.30    4.80
 -12 -15   0   18.40    1.00
 -12 -15   0   20.20    1.20
  12 -15   0   19.50    1.10
  12 -15   0   18.40    1.00
 -12 -15   0   18.80    1.10
 -12 -15   0   19.20    1.00
 -12  15   0   18.60    1.20
 -12  15   0   19.50    1.10
 -12  15   0   19.20    1.10
 -12  15   0   22.90    6.40
  12  15   0   19.50    1.10
  13 -15   0   50.79    2.10
 -13 -15   0   50.99    2.00
 -13 -15   0   54.29    9.30
  13 -15   0   49.30    2.00
 -13 -15   0   53.59    2.10
 -13 -15   0   49.90    2.00
 -13 -15   0   56.09    2.20
 -13  15   0   53.69    2.20
 -13  15   0   52.89    9.90
 -13  15   0   49.60    2.10
  13  15   0   50.89    2.20
 -13  15   0   53.09    2.10
  14 -15   0   33.10    1.50
 -14 -15   0   36.40    1.50
 -14 -15   0   38.50    1.70
 -14 -15   0   38.80    1.60
  14 -15   0   36.40    1.60
 -14 -15   0   32.70    7.80
 -14  15   0   35.50    1.70
 -14  15   0   38.50    1.70
 -14  15   0   38.80    1.70
  14  15   0   38.40    1.80
 -14  15   0   35.00    8.80
 -15 -15   0   14.50    0.90
  15 -15   0   15.60    1.00
 -15 -15   0   14.70    1.10
 -15 -15   0   13.60    0.90
 -15 -15   0    3.70    4.90
  15 -15   0   15.40    0.80
 -15  15   0   15.30    1.00
 -15  15   0   14.30    1.00
  15  15   0   13.40    1.10
 -15  15   0    3.90    5.40
 -15  15   0   16.50    1.00
  16 -15   0    0.60    0.30
 -16 -15   0    0.60    0.40
  16 -15   0    0.10    0.40
 -16 -15   0    0.70    0.40
 -16 -15   0    0.10    4.60
 -16 -15   0    0.60    0.50
 -16  15   0    0.10    0.40
 -16  15   0    1.10    0.50
 -16  15   0    8.70    6.10
 -16  15   0    1.00    0.40
  16  15   0   -0.40    0.50
 -17 -15   0    8.40    7.10
 -18 -15   0    9.70    0.90
 -18 -15   0   -3.60    8.40
 -18 -15   0    9.70    0.70
  18 -15   0    8.30    0.70
 -18 -15   0   10.30    0.80
  18 -15   0   10.70    0.90
 -18  15   0    9.90    0.90
 -18  15   0   -1.10    8.60
 -18  15   0   10.40    0.80
  18  15   0    9.40    0.90
 -19 -15   0    0.60    0.40
 -19 -15   0    1.00    0.40
 -19 -15   0    0.70    0.50
  19 -15   0    0.80    0.40
 -19  15   0    1.20    0.40
  19  15   0    0.10    0.40
 -19  15   0    0.70    0.50
 -20 -15   0    7.20    0.60
  20 -15   0    7.30    0.70
 -20 -15   0    6.80    0.60
  20  15   0    7.10    0.70
 -20  15   0    7.10    0.70
 -20  15   0    6.90    0.70
 -21 -15   0    6.30    0.50
  21 -15   0    4.40    0.60
 -21 -15   0    4.80    0.50
 -21  15   0    3.90    0.50
 -21  15   0    4.30    0.60
  21  15   0    3.80    0.60
 -22 -15   0   49.60    1.90
 -22 -15   0   51.49    1.80
  22 -15   0   50.39    2.00
  22  15   0   52.19    2.00
 -22  15   0   51.29    2.00
 -22  15   0   44.50    1.90
  23 -15   0    3.60    0.50
 -23 -15   0    4.10    0.50
 -23  15   0    3.20    0.30
 -23  15   0    3.70    0.50
  23  15   0    3.90    0.50
 -23  15   0    3.80    0.40
 -24 -15   0    0.40    0.30
  24 -15   0   -0.30    0.30
 -24  15   0    0.20    0.40
 -24  15   0    0.10    0.20
  24  15   0    0.40    0.30
   0 -16   0   -1.80    3.00
   0 -16   0   -1.10    2.20
   0 -16   0    0.40    0.30
   0 -16   0    0.10    0.30
   0 -16   0    0.40    0.30
   0 -16   0    0.10    0.40
   0  16   0    0.20    0.30
   0  16   0   -2.10    2.20
   0  16   0    1.00    0.30
   1 -16   0   20.80    1.00
   1 -16   0   19.60    1.00
   1 -16   0   18.80    0.90
  -1 -16   0   18.70    5.00
  -1 -16   0   20.40    5.20
   1 -16   0   18.40    4.80
  -1 -16   0   20.10    1.00
   1 -16   0   19.90    5.00
  -1 -16   0   20.80    1.00
  -1 -16   0   20.70    1.10
  -1 -16   0   21.10    1.00
   1 -16   0   20.40    1.00
  -1  16   0   21.20    5.70
   1  16   0   18.50    1.00
   1  16   0   19.30    4.90
  -1  16   0   19.40    1.00
  -1  16   0   18.30    1.00
   2 -16   0    7.90    0.70
  -2 -16   0    8.70    0.60
  -2 -16   0    9.90    0.70
   2 -16   0    9.50    0.70
  -2 -16   0    8.90    0.70
  -2 -16   0    2.40    3.10
   2 -16   0    8.60    0.60
   2 -16   0    6.00    4.00
   2 -16   0    9.20    0.70
  -2 -16   0    4.70    3.60
  -2 -16   0    9.00    0.70
   2  16   0    8.40    3.40
  -2  16   0    8.80    0.60
  -2  16   0    8.90    0.70
   2  16   0    9.60    0.70
  -2  16   0    8.00    3.90
  -3 -16   0  206.38    6.80
  -3 -16   0  202.98    6.80
  -3 -16   0  212.88   15.10
   3 -16   0  207.08   13.30
  -3 -16   0  178.38   14.70
  -3 -16   0  205.78    6.80
   3 -16   0  199.48    6.80
   3 -16   0  194.08    6.80
  -3 -16   0  196.78    6.80
   3 -16   0  179.18   14.70
   3 -16   0  200.08    6.80
   3 -16   0  199.58    6.80
  -3  16   0  199.58   15.20
  -3  16   0  198.48    6.80
   3  16   0  194.58    6.80
   3  16   0  201.68   14.00
  -3  16   0  193.88    6.90
  -4 -16   0  110.99   11.00
   4 -16   0  111.39    3.80
   4 -16   0  106.39    3.80
  -4 -16   0  109.09    3.80
   4 -16   0  101.49    3.70
  -4 -16   0  107.09    3.80
   4 -16   0  108.89    3.80
  -4 -16   0  107.49    3.80
  -4 -16   0  105.49   10.60
  -4 -16   0  110.39    3.80
   4 -16   0  109.09    9.80
   4 -16   0   96.59   10.60
  -4 -16   0  100.09    3.70
  -4  16   0  104.99    3.80
  -4  16   0  106.49    3.90
   4  16   0  105.69    9.90
  -4  16   0   97.19   10.60
   4  16   0  105.89    3.80
  -5 -16   0   12.20    0.80
  -5 -16   0   11.00    0.70
  -5 -16   0    5.70    4.50
  -5 -16   0   12.20    0.80
  -5 -16   0   11.90    0.90
   5 -16   0   11.30    0.80
  -5 -16   0   12.00    0.80
   5 -16   0    5.70    3.90
   5 -16   0   10.30    0.70
  -5 -16   0   13.00    0.90
  -5 -16   0   10.10    3.80
   5 -16   0   12.90    0.80
   5  16   0   11.60    0.70
   5  16   0    5.70    3.90
  -5  16   0   11.90    0.80
  -5  16   0   11.70    0.90
  -6 -16   0   58.09    2.20
  -6 -16   0   57.69    2.20
  -6 -16   0   52.19    2.10
   6 -16   0   58.99    2.20
   6 -16   0   54.69    8.50
  -6 -16   0   52.79    8.00
  -6 -16   0   57.59    2.20
  -6 -16   0   54.19    2.10
   6 -16   0   53.49    7.70
   6 -16   0   54.29    2.10
  -6 -16   0   74.69    8.90
  -6 -16   0   56.59    2.10
   6 -16   0   54.19    2.10
  -6  16   0   55.79    2.30
   6  16   0   74.49    8.00
  -6  16   0   47.10    8.30
  -6  16   0   54.99    2.20
   6  16   0   53.69    2.10
  -7 -16   0    1.30    0.40
  -7 -16   0    2.20    0.50
  -7 -16   0    1.00    0.40
   7 -16   0   -1.30    4.00
   7 -16   0    1.40    0.40
  -7 -16   0    1.60    0.40
   7 -16   0    1.40    0.40
   7 -16   0    1.00    0.30
  -7 -16   0   -0.90    2.40
  -7 -16   0    2.00    0.30
  -7 -16   0   -3.30    3.20
  -7 -16   0    2.00    0.50
   7  16   0    1.80    0.40
  -7  16   0    1.00    0.40
  -7  16   0    1.40    0.50
  -7  16   0    5.50    3.30
   7  16   0    2.40    3.90
  -8 -16   0   90.39    3.20
  -8 -16   0   86.39    3.10
  -8 -16   0   86.59    3.10
   8 -16   0   72.79   10.00
   8 -16   0   80.59    3.00
  -8 -16   0   89.59    3.20
   8 -16   0   91.09    3.20
   8 -16   0   83.79    3.10
  -8 -16   0   75.19   10.00
  -8 -16   0   85.39    3.10
  -8 -16   0   90.89    3.10
  -8  16   0   86.29    3.20
  -8  16   0   69.59   10.10
  -8  16   0   90.59    3.30
   8  16   0   83.89    3.10
   9 -16   0   30.20    1.30
  -9 -16   0   30.00    1.20
  -9 -16   0   30.40    1.40
  -9 -16   0   31.80    1.50
  -9 -16   0   29.60    1.30
  -9 -16   0   30.50    1.40
   9 -16   0   31.90    7.10
  -9 -16   0   27.60    1.30
  -9 -16   0   25.30    6.10
   9 -16   0   28.70    1.20
   9 -16   0   28.40    1.40
  -9  16   0   32.80    1.50
  -9  16   0   27.90    1.50
   9  16   0   30.40    1.40
  -9  16   0   30.00    1.40
 -10 -16   0   17.10    1.00
  10 -16   0   15.70    1.00
 -10 -16   0   17.80    1.00
 -10 -16   0   17.20    1.10
 -10 -16   0   15.60    0.80
 -10 -16   0   11.30    5.30
  10 -16   0   12.70    0.90
 -10 -16   0   18.70    0.90
  10 -16   0    7.80    4.90
 -10 -16   0   15.30    1.10
  10 -16   0   15.70    0.90
 -10  16   0   11.50    5.10
 -10  16   0   16.30    1.00
 -10  16   0   16.20    1.00
  10  16   0   17.10    1.00
 -10  16   0   14.30    1.10
 -11 -16   0   32.30    1.60
 -11 -16   0   33.20    1.50
 -11 -16   0   35.20    1.40
  11 -16   0   32.40    1.50
 -11 -16   0   32.50    1.40
 -11 -16   0   33.90    1.50
  11 -16   0   30.40    1.40
 -11  16   0   36.50    1.60
 -11  16   0   31.40    1.50
  11  16   0   30.70    1.50
 -11  16   0   25.10    6.90
 -11  16   0   33.60    1.60
  12 -16   0   72.39    2.80
 -12 -16   0   77.49    2.70
  12 -16   0   76.79    2.90
 -12 -16   0   74.49    2.90
 -12 -16   0   53.59    9.80
 -12 -16   0   75.19    2.90
 -12 -16   0   77.59    2.80
 -12  16   0   80.09    3.00
 -12  16   0   79.29    2.90
 -12  16   0   61.79   10.60
 -12  16   0   76.69    2.90
  12  16   0   75.69    2.90
 -13 -16   0   14.90    5.80
  13 -16   0   22.10    1.20
 -13 -16   0   22.10    1.30
 -13 -16   0   22.40    1.00
  13 -16   0   20.30    1.10
 -13 -16   0   22.00    1.10
 -13 -16   0   21.10    1.20
  13 -16   0   12.00    8.10
  13  16   0   20.70    1.30
 -13  16   0   23.00    1.30
 -13  16   0   23.20    1.20
 -13  16   0   15.30    6.20
 -13  16   0   22.20    1.20
 -14 -16   0    7.10    0.50
 -14 -16   0   -0.80    4.00
 -14 -16   0    6.70    0.70
  14 -16   0    6.10    0.60
  14 -16   0    8.00    0.80
 -14 -16   0    7.70    0.70
  14  16   0    7.40    0.80
 -14  16   0    7.00    0.70
 -14  16   0    6.80    0.70
 -14  16   0    1.80    4.50
 -14  16   0    6.00    0.60
  15 -16   0   34.80    1.50
  15 -16   0   39.00    1.70
 -15 -16   0   37.50    1.70
 -15 -16   0   39.20    1.60
 -15 -16   0   35.10    9.10
 -15  16   0   38.30    9.20
 -15  16   0   37.80    1.70
  15  16   0   40.60    1.80
 -15  16   0   37.20    1.70
 -15  16   0   40.10    1.70
 -16 -16   0   69.09   12.90
  16 -16   0   78.79    2.90
 -16 -16   0   82.69    3.10
  16 -16   0   82.19    3.10
 -16 -16   0   83.79    3.00
 -16  16   0   79.29   13.20
  16  16   0   81.29    3.20
 -16  16   0   80.79    3.10
 -16  16   0   82.29    3.10
 -16  16   0   82.39    3.00
 -17 -16   0   14.50    0.90
 -17 -16   0   13.20    1.00
  17 -16   0   14.00    0.80
  17 -16   0   14.80    1.00
 -17 -16   0   12.30    8.80
 -17  16   0   14.30    1.00
 -17  16   0   15.20    1.00
  17  16   0   14.70    1.00
  18 -16   0    0.70    0.40
 -18 -16   0    0.40    0.40
 -18 -16   0    1.60    9.80
 -18 -16   0    0.30    0.50
 -18  16   0    0.50    0.40
 -18  16   0    0.30    0.40
  18  16   0    0.80    0.50
 -19 -16   0    0.40    0.10
  19 -16   0    0.30    0.40
 -19 -16   0   -0.30    0.40
 -19  16   0    0.50    0.50
 -19  16   0    0.30    0.40
  19  16   0   -0.20    0.40
  20 -16   0    2.90    0.50
 -20 -16   0    2.30    0.50
  20  16   0    2.60    0.50
 -20  16   0    3.20    0.50
 -20  16   0    2.20    0.40
 -21 -16   0   10.30    0.80
  21 -16   0   11.50    0.80
 -21  16   0   10.60    0.70
 -21  16   0   11.00    0.80
  21  16   0   11.40    0.80
 -22 -16   0    0.70    0.40
  22 -16   0    0.00    0.30
 -22  16   0   -0.10    0.40
 -22  16   0    0.30    0.30
 -22  16   0   -0.30    0.30
  22  16   0    0.00    0.40
 -23 -16   0    0.60    0.30
  23 -16   0    0.60    0.40
  23  16   0    0.70    0.30
 -23  16   0    0.40    0.30
 -23  16   0    0.40    0.30
 -23  16   0    0.40    0.40
   0 -17   0    2.90    3.60
   0 -17   0    2.70    2.80
   0  17   0    1.20    2.50
  -1 -17   0    5.50    0.50
  -1 -17   0    5.40    0.60
  -1 -17   0    5.20    0.50
  -1 -17   0    1.80    2.80
  -1 -17   0    5.40    0.50
  -1 -17   0   -1.10    3.30
   1 -17   0    5.10    0.50
   1 -17   0    4.80    0.50
   1 -17   0    2.30    3.40
   1 -17   0    5.50    0.50
   1 -17   0    4.20    0.50
   1  17   0    4.40    3.50
  -1  17   0    1.10    2.30
  -1  17   0    4.60    0.50
   1  17   0    5.50    0.60
   1  17   0    5.10    0.50
  -1  17   0    5.50    0.50
   2 -17   0    4.60    3.70
  -2 -17   0    0.20    0.40
   2 -17   0   -0.40    0.30
  -2 -17   0    0.30    3.80
  -2 -17   0   -1.40    3.00
   2 -17   0   -0.20    0.30
   2 -17   0    0.10    0.30
   2 -17   0    0.20    0.40
  -2 -17   0    0.00    0.30
  -2 -17   0   -0.20    0.30
   2 -17   0   -0.40    2.70
  -2 -17   0   -0.50    0.30
  -2 -17   0   -0.10    0.40
   2  17   0    0.10    0.30
  -2  17   0    1.80    3.00
   2  17   0   -0.80    2.70
  -2  17   0   -0.40    0.30
   2  17   0   -0.30    0.30
  -2  17   0    0.30    0.40
  -3 -17   0   10.20    0.70
   3 -17   0   10.20    0.80
   3 -17   0   10.20    4.70
   3 -17   0   10.90    0.70
   3 -17   0   13.60    4.50
  -3 -17   0    7.50    4.30
   3 -17   0    9.80    0.80
  -3 -17   0    9.80    0.80
  -3 -17   0    9.10    4.20
  -3 -17   0   12.00    0.80
  -3 -17   0   10.90    0.90
   3 -17   0   10.50    0.70
   3  17   0   11.10    4.20
  -3  17   0   10.10    0.80
  -3  17   0    7.40    4.30
   3  17   0    9.40    0.70
  -3  17   0   11.20    0.70
   4 -17   0    6.00    0.60
   4 -17   0    7.10    4.10
  -4 -17   0    6.80    0.60
  -4 -17   0    7.50    0.70
  -4 -17   0    6.90    0.70
   4 -17   0    4.80    0.60
   4 -17   0    7.30    0.70
   4 -17   0    5.80    0.50
   4 -17   0    3.60    4.90
  -4 -17   0    6.40    0.60
  -4 -17   0    6.70    3.70
  -4 -17   0    4.10    3.60
  -4  17   0    6.00    4.10
  -4  17   0    5.70    0.50
   4  17   0    9.10    3.80
  -4  17   0    6.10    0.70
   4  17   0    5.60    0.60
   5 -17   0   -2.30    3.00
   5 -17   0   -0.30    0.30
  -5 -17   0    0.00    0.50
   5 -17   0   -0.10    0.40
  -5 -17   0    0.70    3.50
  -5 -17   0    0.30    0.40
  -5 -17   0   -0.40    0.30
   5 -17   0   -3.90    4.10
  -5 -17   0   -0.20    0.40
  -5 -17   0    3.00    3.20
   5 -17   0   -0.10    0.40
   5  17   0    4.50    3.60
  -5  17   0    0.20    0.30
  -5  17   0   -0.20    0.40
   5  17   0    0.00    0.30
  -5  17   0   -2.30    2.40
   6 -17   0    3.40    0.50
  -6 -17   0    4.60    4.70
  -6 -17   0    4.10    0.50
  -6 -17   0    3.60    0.60
  -6 -17   0    4.20    0.50
   6 -17   0    9.40    5.70
  -6 -17   0    0.90    3.10
  -6 -17   0    4.40    0.60
   6 -17   0    4.40    0.40
   6 -17   0    2.70    0.50
   6 -17   0   -0.10    3.90
  -6  17   0    4.10    0.60
   6  17   0    1.00    4.70
  -6  17   0    8.10    5.20
   6  17   0    4.00    0.50
  -6  17   0    4.10    0.50
   7 -17   0    9.90    4.60
  -7 -17   0    1.00    3.00
  -7 -17   0    7.20    0.60
  -7 -17   0    5.90    0.70
   7 -17   0    5.50    0.50
  -7 -17   0    6.90    0.70
   7 -17   0    5.80    0.60
  -7 -17   0    7.20    0.60
   7 -17   0    6.60    0.60
   7  17   0    6.80    0.60
  -7  17   0    6.00    0.70
  -7  17   0   13.30    5.50
  -7  17   0    5.80    0.60
   7  17   0    0.00    4.90
  -8 -17   0    6.40    0.70
  -8 -17   0    6.40    0.70
   8 -17   0    3.80    0.50
  -8 -17   0    5.10    0.60
   8 -17   0    5.70    0.50
   8 -17   0    6.50    0.60
  -8 -17   0    9.60    4.10
   8 -17   0   13.30    5.20
  -8 -17   0    5.60    0.60
  -8  17   0    5.30    0.70
  -8  17   0    1.20    3.90
  -8  17   0    6.20    0.60
   8  17   0    4.90    0.60
  -9 -17   0    4.90    0.50
   9 -17   0    5.90    4.70
   9 -17   0    3.70    0.50
  -9 -17   0    6.30    0.70
   9 -17   0    5.70    0.60
  -9 -17   0    5.60    0.70
  -9 -17   0    5.10    0.60
   9 -17   0    5.50    0.50
  -9 -17   0   -0.30    3.20
  -9  17   0    5.20    0.70
  -9  17   0    2.30    3.70
  -9  17   0    4.80    0.60
   9  17   0    5.00    0.60
  10 -17   0   22.00    1.10
 -10 -17   0   24.80    1.20
  10 -17   0   24.10    1.20
  10 -17   0   24.80    6.90
 -10 -17   0   23.90    1.20
 -10 -17   0   23.30    1.30
  10  17   0   22.50    1.20
 -10  17   0   24.80    1.30
 -10  17   0   16.70    5.40
 -10  17   0   21.80    1.20
 -10  17   0   24.20    1.30
 -11 -17   0    2.30    4.00
  11 -17   0    1.80    0.40
 -11 -17   0    1.30    0.40
  11 -17   0   -6.20    4.70
 -11 -17   0    1.00    0.60
  11 -17   0    1.20    0.40
 -11 -17   0    2.30    0.50
 -11  17   0    0.90    0.50
  11  17   0    1.80    0.50
 -11  17   0   -0.40    4.30
 -11  17   0    1.50    0.50
 -11  17   0    1.30    0.50
 -12 -17   0    3.60    4.80
 -12 -17   0    7.70    0.70
 -12 -17   0    6.60    0.60
  12 -17   0    7.60    0.60
 -12 -17   0    6.30    0.70
  12 -17   0    8.50    6.90
  12 -17   0    7.50    0.80
 -12  17   0    9.10    0.80
 -12  17   0    7.10    0.70
 -12  17   0    8.80    5.30
 -12  17   0    7.00    0.70
  12  17   0    6.70    0.70
 -13 -17   0   12.30    1.00
  13 -17   0   12.00    0.90
 -13 -17   0    8.70    5.10
 -13 -17   0   12.70    1.00
 -13 -17   0   12.30    0.90
  13 -17   0   11.80    0.80
 -13  17   0    9.90    6.70
 -13  17   0   11.90    0.90
  13  17   0   11.00    1.00
 -13  17   0   12.50    1.00
 -13  17   0   11.40    0.90
  14 -17   0    4.90    0.60
 -14 -17   0    5.70    0.70
  14 -17   0    5.90    0.50
 -14 -17   0    6.10    0.60
 -14 -17   0    3.90    4.30
 -14  17   0    6.00    0.70
 -14  17   0    7.40    5.90
  14  17   0    8.90    0.90
 -14  17   0    5.60    0.70
 -14  17   0    6.40    0.70
 -15 -17   0   14.60    1.10
 -15 -17   0   11.20    7.10
  15 -17   0   16.10    1.00
 -15 -17   0   15.90    1.00
  15 -17   0   13.00    0.80
 -15  17   0   15.00    1.00
 -15  17   0   16.00    1.10
 -15  17   0   14.30    1.00
 -15  17   0   20.20    7.60
  15  17   0   15.20    1.10
 -16 -17   0    0.40    0.10
 -16 -17   0    3.40    0.60
 -16 -17   0    2.20    0.40
 -16 -17   0   -4.40    5.60
 -16  17   0   -7.00    6.40
  16  17   0    1.90    0.60
 -16  17   0    1.70    0.50
 -16  17   0    2.10    0.50
 -17 -17   0    0.40    0.10
 -17 -17   0    2.10    0.50
 -17 -17   0    1.70    0.50
  17 -17   0    1.30    0.40
 -17 -17   0   -1.10    9.30
 -17  17   0    1.70    0.50
 -17  17   0    0.50    0.20
 -17  17   0    1.80    0.50
  17  17   0    2.50    0.50
 -17  17   0   -2.10    8.90
  18 -17   0    3.90    0.60
 -18 -17   0    3.50    0.50
 -18 -17   0    3.70    0.50
 -18  17   0    4.40    0.60
  18  17   0    4.10    0.60
 -18  17   0    3.20    0.50
  19 -17   0    0.30    0.40
 -19 -17   0    1.00    0.40
  19  17   0    0.70    0.40
 -19  17   0    0.50    0.40
 -19  17   0    0.50    0.40
 -20 -17   0    1.80    0.40
  20 -17   0    1.70    0.40
 -20  17   0    1.50    0.50
 -20  17   0    1.30    0.40
  20  17   0    1.90    0.50
 -21 -17   0    3.30    0.50
  21 -17   0    2.60    0.40
 -21  17   0    3.30    0.50
 -21  17   0    2.20    0.40
  21  17   0    3.30    0.50
 -22 -17   0    0.40    0.40
  22 -17   0    0.30    0.40
 -22  17   0   -0.10    0.30
 -22  17   0    0.40    0.30
 -22  17   0    0.00    0.40
  22  17   0    0.20    0.30
   0 -18   0   -0.50    3.70
   0 -18   0    0.70    0.40
   0 -18   0    0.30    0.40
   0 -18   0   -3.60    2.60
   0 -18   0    0.30    0.40
   0 -18   0    0.50    0.30
   0  18   0    1.00    0.40
   0  18   0    0.70    0.30
   0  18   0   -1.70    2.80
  -1 -18   0   34.80    1.50
   1 -18   0   38.50    7.50
   1 -18   0   34.40    1.60
  -1 -18   0   36.60    1.50
  -1 -18   0   35.80    1.50
   1 -18   0   36.20    1.50
   1 -18   0   36.50    1.50
  -1 -18   0   26.60    6.80
   1 -18   0   38.20    1.50
  -1 -18   0   33.90    1.60
  -1 -18   0   28.50    6.70
  -1  18   0   37.20    1.50
   1  18   0   29.20    6.50
  -1  18   0   36.50    1.60
   1  18   0   35.50    1.50
  -1  18   0   27.50    7.10
   1  18   0   36.70    1.60
  -2 -18   0   27.50    6.80
  -2 -18   0   29.40    1.40
   2 -18   0   27.90    1.20
   2 -18   0   30.30    1.30
   2 -18   0   28.60    1.30
  -2 -18   0   21.90    6.80
   2 -18   0   26.60    1.30
  -2 -18   0   28.50    1.40
   2 -18   0   36.80    7.20
  -2 -18   0   30.00    1.30
  -2 -18   0   31.10    1.30
   2 -18   0   19.00    5.80
  -2  18   0   28.70    1.40
   2  18   0   29.00    1.30
   2  18   0   30.90    6.80
  -2  18   0   28.70    1.30
   2  18   0   29.60    1.40
  -2  18   0   28.30    6.80
   3 -18   0  264.37    8.90
  -3 -18   0  264.27   18.00
   3 -18   0  273.27   17.10
  -3 -18   0  262.07    8.90
   3 -18   0  267.57    8.90
  -3 -18   0  240.88   18.30
  -3 -18   0  261.87    9.00
  -3 -18   0  267.77    8.90
   3 -18   0  233.98   17.70
   3 -18   0  256.17    8.90
   3 -18   0  259.07    8.90
  -3 -18   0  258.17    9.00
   3  18   0  283.67   17.90
   3  18   0  269.17    9.00
  -3  18   0  270.47    9.00
  -3  18   0  265.97    9.00
  -3  18   0  245.28   18.40
  -4 -18   0   22.90    1.20
  -4 -18   0   23.80    1.10
   4 -18   0   22.90    1.20
   4 -18   0   23.80    1.20
   4 -18   0   11.10    5.60
  -4 -18   0   18.60    6.30
   4 -18   0   22.50    1.00
  -4 -18   0   23.70    1.20
  -4 -18   0   22.20    1.10
  -4 -18   0   18.10    5.90
   4 -18   0   22.60    6.30
  -4  18   0   22.80    1.10
   4  18   0   22.90    1.20
  -4  18   0   22.10    6.60
   4  18   0   18.60    5.80
  -4  18   0   23.80    1.30
   5 -18   0    2.80    0.50
   5 -18   0    7.50    4.20
  -5 -18   0    3.40    3.20
  -5 -18   0    3.10    0.50
   5 -18   0    3.60    5.60
   5 -18   0    3.80    0.40
  -5 -18   0    1.90    0.50
   5 -18   0    2.30    0.50
  -5 -18   0    3.90    0.60
  -5 -18   0    3.30    0.50
   5  18   0    6.70    4.60
  -5  18   0    2.00    3.30
  -5  18   0    2.70    0.50
   5  18   0    3.10    0.50
  -5  18   0    2.20    0.40
  -6 -18   0    0.30    0.40
  -6 -18   0    0.10    0.40
   6 -18   0    3.50    3.80
   6 -18   0    1.00    0.40
  -6 -18   0    0.20    0.50
   6 -18   0   -0.10    0.30
   6 -18   0    0.40    0.40
  -6 -18   0    0.90    0.50
  -6 -18   0    3.10    3.30
  -6  18   0    0.70    0.50
  -6  18   0   -0.10    0.40
   6  18   0   -4.80    4.20
  -6  18   0    1.50    3.10
   6  18   0   -0.20    0.30
  -7 -18   0   39.50    1.60
   7 -18   0   36.70    1.60
  -7 -18   0   38.10    1.70
  -7 -18   0   36.20    1.70
   7 -18   0   40.40    1.70
   7 -18   0   36.80    1.50
   7 -18   0   51.79    8.50
  -7 -18   0   39.80    1.60
  -7 -18   0   25.00    6.00
  -7  18   0   36.90    1.60
  -7  18   0   32.90    7.90
   7  18   0   37.20    1.60
  -7  18   0   38.50    1.80
  -8 -18   0   25.70    1.30
   8 -18   0   21.70    1.10
   8 -18   0   24.70    1.20
   8 -18   0   23.00    1.20
   8 -18   0   15.10    5.80
  -8 -18   0   25.00    1.30
  -8 -18   0   22.40    1.20
  -8 -18   0   21.60    6.80
  -8 -18   0   22.00    1.20
  -8  18   0   27.30    1.40
  -8  18   0   28.40    7.70
  -8  18   0   23.00    1.20
   8  18   0   21.50    1.20
  -9 -18   0   12.70    1.10
   9 -18   0   13.40    1.00
  -9 -18   0   13.90    0.90
  -9 -18   0   14.10    1.00
  -9 -18   0    9.20    4.60
   9 -18   0   13.70    0.90
   9 -18   0   22.50    6.70
   9  18   0   14.00    1.00
  -9  18   0   12.30    6.00
  -9  18   0   13.20    0.90
  -9  18   0   13.50    1.10
 -10 -18   0    5.90    0.60
 -10 -18   0    7.20    0.70
 -10 -18   0    4.70    0.60
 -10 -18   0    0.80    3.80
  10 -18   0    6.50    0.60
  10 -18   0   13.80    6.80
  10 -18   0    5.80    0.60
  10  18   0    6.20    0.70
 -10  18   0    6.40    0.70
 -10  18   0    5.90    0.60
 -11 -18   0   15.20    0.90
  11 -18   0   13.40    0.90
 -11 -18   0   15.10    1.00
 -11 -18   0   15.00    1.10
  11 -18   0   13.00    1.00
 -11 -18   0    8.80    4.80
 -11  18   0   15.80    1.00
  11  18   0   13.80    1.00
 -11  18   0   13.10    1.00
 -11  18   0   10.90    5.10
 -11  18   0   15.70    1.10
 -12 -18   0   43.80    1.90
 -12 -18   0   56.29    9.70
  12 -18   0   43.20    1.80
  12 -18   0   42.00    1.70
 -12 -18   0   41.90    1.80
 -12 -18   0   44.60    1.80
 -12  18   0   43.40    1.90
 -12  18   0   46.60   10.10
 -12  18   0   43.80    1.90
  12  18   0   39.70    1.90
 -12  18   0   41.00    1.90
 -13 -18   0    8.60    5.10
  13 -18   0    0.30    0.40
 -13 -18   0    0.60    0.40
 -13 -18   0   -0.10    0.50
  13 -18   0   -0.30    0.30
 -13  18   0    0.50    0.50
 -13  18   0    0.30    0.50
 -13  18   0    0.10    0.40
 -13  18   0   -0.30    4.40
  13  18   0    0.90    0.50
 -14 -18   0   21.50    6.40
 -14 -18   0   21.70    1.10
  14 -18   0   21.80    1.20
  14 -18   0   21.00    1.00
 -14 -18   0   22.80    1.30
 -14  18   0   24.30    7.40
 -14  18   0   20.70    1.20
 -14  18   0   21.70    1.20
 -14  18   0   19.40    1.20
  14  18   0   21.40    1.30
 -15 -18   0   29.70    1.40
  15 -18   0   29.60    1.40
 -15 -18   0   19.30    7.40
 -15 -18   0   31.70    1.50
  15 -18   0   28.80    1.20
 -15  18   0   33.50    8.90
 -15  18   0   29.30    1.60
 -15  18   0   29.70    1.40
  15  18   0   30.00    1.50
 -15  18   0   30.00    1.40
  16 -18   0   12.30    0.90
 -16 -18   0    0.60    7.90
 -16 -18   0   12.60    0.90
 -16 -18   0   12.90    1.00
 -16  18   0   27.90    9.50
 -16  18   0   12.80    1.00
  16  18   0   12.40    1.00
 -16  18   0   13.10    0.80
 -16  18   0   13.50    0.90
 -17 -18   0    2.30    0.50
  17 -18   0    3.20    0.50
 -17 -18   0    2.80    0.50
 -17  18   0    2.20    0.50
 -17  18   0    2.60    0.60
  17  18   0    3.20    0.60
  18 -18   0    3.50    0.50
 -18 -18   0    4.00    0.50
 -18 -18   0    4.50    0.50
  18  18   0    5.20    0.60
 -18  18   0    4.50    0.60
 -18  18   0    4.00    0.50
  19 -18   0    7.70    0.70
 -19 -18   0    8.50    0.70
 -19  18   0    6.90    0.70
  19  18   0    9.00    0.70
 -19  18   0    7.90    0.80
 -20 -18   0    0.60    0.40
  20 -18   0    0.20    0.40
 -20  18   0    0.80    0.40
 -20  18   0    0.40    0.40
  20  18   0    0.40    0.40
  21 -18   0    0.00    0.40
 -21 -18   0    0.50    0.40
 -21  18   0   -0.40    0.20
 -21  18   0   -0.20    0.40
 -21  18   0   -0.10    0.30
  21  18   0    0.70    0.30
 -22 -18   0   19.90    0.90
  22 -18   0   18.70    0.90
 -22  18   0   19.50    1.00
 -22  18   0   16.80    0.80
  22  18   0   21.90    1.10
   0 -19   0    0.30    0.40
   0 -19   0    0.20    0.40
   0 -19   0   -0.30    0.40
   0 -19   0    5.40    3.60
   0 -19   0    0.10    0.30
   0 -19   0    0.60    4.90
   0  19   0    0.20    0.40
   0  19   0    6.80    4.20
   0  19   0    0.40    0.40
  -1 -19   0    8.70    0.70
   1 -19   0    8.30    5.40
   1 -19   0   19.60    5.90
   1 -19   0    8.90    0.70
   1 -19   0    8.70    0.70
   1 -19   0    8.90    0.80
  -1 -19   0    8.10    0.70
  -1 -19   0    1.30    3.30
  -1 -19   0    8.60    0.80
  -1 -19   0    8.30    0.80
  -1 -19   0    8.40    0.70
   1 -19   0    8.30    0.70
  -1  19   0    8.10    0.70
  -1  19   0    1.30    3.90
   1  19   0    8.00    0.80
   1  19   0    5.90    4.10
  -1  19   0    8.30    0.80
   1  19   0    8.90    0.80
   2 -19   0   20.80    1.10
   2 -19   0   26.30    6.60
  -2 -19   0   20.50    1.10
   2 -19   0   19.10    1.10
  -2 -19   0   18.40    1.00
  -2 -19   0   26.20    6.20
  -2 -19   0   19.90    1.10
  -2 -19   0   20.20    1.00
   2 -19   0   28.80    7.20
   2 -19   0   18.30    1.00
  -2 -19   0   15.50    5.70
   2  19   0   19.60    1.10
   2  19   0   19.20    1.10
   2  19   0   16.90    5.30
  -2  19   0   15.60    1.10
  -2  19   0   15.90    5.30
  -2  19   0   18.20    1.10
  -3 -19   0    6.10    0.60
   3 -19   0    7.20    0.70
  -3 -19   0    0.90    4.20
  -3 -19   0    5.80    0.60
  -3 -19   0    7.60    0.70
   3 -19   0    5.70    0.60
  -3 -19   0    8.00    0.60
   3 -19   0    6.30    0.60
   3 -19   0   13.10    5.40
  -3 -19   0    3.70    3.40
   3 -19   0    1.30    5.80
   3  19   0    0.80    4.10
   3  19   0    5.60    0.60
   3  19   0    6.20    0.60
  -3  19   0    6.90    0.70
  -3  19   0   -1.50    3.50
  -3  19   0    6.60    0.60
   4 -19   0    4.50    4.60
   4 -19   0    5.70    0.60
  -4 -19   0    6.50    0.60
   4 -19   0    5.80    0.50
  -4 -19   0    6.20    0.60
   4 -19   0   12.70    7.10
  -4 -19   0    4.90    0.60
  -4 -19   0    5.90    0.70
   4 -19   0    5.00    0.60
  -4 -19   0    4.70    4.00
  -4 -19   0   12.10    5.20
   4  19   0    5.30    0.60
  -4  19   0    5.20    3.60
  -4  19   0    5.40    0.70
  -4  19   0    5.80    0.60
   4  19   0    2.80    5.10
  -5 -19   0    1.10    0.40
  -5 -19   0    1.50    0.60
  -5 -19   0    1.70    0.50
   5 -19   0    1.40    0.50
  -5 -19   0    1.00    0.50
   5 -19   0    0.80    0.50
  -5 -19   0    0.40    2.50
   5 -19   0    1.00    0.30
  -5  19   0    0.90    0.50
   5  19   0   -0.80    5.30
   5  19   0    0.70    0.40
  -5  19   0   -3.10    4.10
  -5  19   0    1.20    0.40
  -6 -19   0    4.70    3.70
   6 -19   0   -1.90    3.80
  -6 -19   0    1.50    0.40
  -6 -19   0    1.20    0.50
   6 -19   0    0.30    0.40
   6 -19   0    1.60    0.50
  -6 -19   0    1.00    0.50
   6 -19   0    1.40    0.40
  -6 -19   0    1.50    0.40
  -6  19   0    1.00    0.40
  -6  19   0    1.70    0.50
   6  19   0    1.10    0.40
   7 -19   0   29.90    1.40
   7 -19   0   28.10    1.30
   7 -19   0   27.30    7.00
  -7 -19   0   29.00    1.30
  -7 -19   0   29.90    1.50
   7 -19   0   25.60    1.20
  -7 -19   0   29.20    1.30
  -7 -19   0   16.20    6.10
   7  19   0   27.00    1.40
  -7  19   0   28.40    1.40
  -7  19   0   29.40    1.50
  -7  19   0   35.30    8.30
   8 -19   0    7.20    0.70
   8 -19   0    9.60    0.80
  -8 -19   0    8.80    0.80
  -8 -19   0    8.20    0.80
   8 -19   0    6.60    5.60
  -8 -19   0    1.10    4.40
  -8 -19   0    9.30    0.80
   8  19   0    7.10    0.80
  -8  19   0   11.60    5.20
  -8  19   0    8.10    0.80
  -8  19   0    9.00    0.90
  -9 -19   0    3.80    3.90
  -9 -19   0    0.10    0.40
   9 -19   0    0.50    5.70
  -9 -19   0    1.00    0.50
   9 -19   0    0.60    0.40
  -9 -19   0    0.50    0.40
   9 -19   0    0.60    0.50
  -9  19   0    0.50    0.40
  -9  19   0   -6.20    4.30
  -9  19   0    0.70    0.50
   9  19   0    0.90    0.40
  10 -19   0   12.20    0.90
  10 -19   0   14.50    1.00
 -10 -19   0   18.30    5.70
 -10 -19   0   13.90    1.10
 -10 -19   0   14.70    0.90
 -10 -19   0   14.80    1.00
  10 -19   0   10.30    6.50
 -10  19   0   14.50    1.10
 -10  19   0   13.80    1.00
  10  19   0   14.90    1.00
 -10  19   0   10.00    5.20
 -11 -19   0   -4.50    4.20
 -11  19   0    3.70    4.90
  12 -19   0   83.89    3.10
 -12 -19   0   86.49    3.20
 -12 -19   0   60.89   11.50
 -12 -19   0   84.29    3.10
  12 -19   0   77.89    3.00
 -12 -19   0   85.19    3.10
  12  19   0   87.89    3.20
 -12  19   0   82.59    3.20
 -12  19   0   91.59   12.80
 -12  19   0   78.99    3.20
 -12  19   0   82.89    3.10
  13 -19   0    3.50    0.40
 -13 -19   0    3.70    0.50
  13 -19   0    2.90    0.60
 -13 -19   0    4.30    0.60
 -13 -19   0    6.50    5.60
 -13  19   0    7.10    5.30
  13  19   0    4.00    0.60
 -13  19   0    2.80    0.60
 -13  19   0    3.00    0.60
 -13  19   0    3.70    0.60
 -14 -19   0    0.50    5.70
 -14 -19   0    1.50    0.40
  14 -19   0    1.10    0.50
  14 -19   0    2.10    0.40
 -14 -19   0    0.80    0.50
 -14  19   0    0.80    0.50
  14  19   0    2.70    0.60
 -14  19   0    2.20    0.50
 -14  19   0    3.50    7.70
 -14  19   0    1.70    0.50
 -15 -19   0   29.10    1.40
 -15 -19   0   29.40    1.30
  15 -19   0   25.70    1.30
  15 -19   0   25.10    1.10
 -15 -19   0   18.00    8.20
 -15  19   0   28.70    1.40
 -15  19   0   29.40    9.20
 -15  19   0   27.70    1.30
 -15  19   0   27.30    1.30
  15  19   0   25.40    1.40
 -16 -19   0    0.30    0.50
  16 -19   0    0.50    0.40
 -16 -19   0    0.40    0.40
 -16  19   0    0.10    0.50
  16  19   0    1.50    0.50
 -16  19   0    0.60    0.40
 -16  19   0    0.70    0.40
  17 -19   0    1.60    0.40
 -17 -19   0    1.50    0.40
 -17 -19   0    1.60    0.50
 -17  19   0    1.50    0.50
  17  19   0    1.90    0.50
 -17  19   0    1.90    0.50
 -18 -19   0    5.80    0.60
  18 -19   0    5.30    0.60
 -18 -19   0    4.10    0.50
  18  19   0    5.30    0.60
 -18  19   0    6.70    0.70
 -18  19   0    5.30    0.50
  19 -19   0    3.40    0.50
 -19 -19   0    4.10    0.50
 -19  19   0    4.10    0.60
  19  19   0    4.90    0.50
 -19  19   0    3.80    0.50
 -20 -19   0    2.70    0.40
  20 -19   0    2.70    0.40
  20  19   0    2.10    0.40
 -20  19   0    2.30    0.40
 -20  19   0    2.70    0.50
 -21 -19   0    0.40    0.30
  21 -19   0   -0.10    0.30
 -21  19   0    0.10    0.40
 -21  19   0    0.00    0.30
   0 -20   0   25.60    1.20
   0 -20   0   31.40    8.00
   0 -20   0   18.30    5.80
   0 -20   0   26.10    1.20
   0 -20   0   27.20    1.30
   0 -20   0   24.50    1.10
   0  20   0   19.00    6.50
   0  20   0   27.00    1.30
   0  20   0   26.80    1.40
  -1 -20   0    9.70    4.90
  -1 -20   0    9.90    0.90
  -1 -20   0   -1.50    5.30
   1 -20   0   11.10    0.90
   1 -20   0    4.50    4.10
   1 -20   0   10.70    0.70
   1 -20   0   18.10    6.80
  -1 -20   0   10.90    0.80
  -1 -20   0    9.90    0.80
   1 -20   0   10.60    0.80
   1 -20   0   11.20    0.80
   1  20   0   10.20    0.80
  -1  20   0   10.30    0.90
  -1  20   0    8.20    4.90
   1  20   0   10.80    0.90
   1  20   0    9.60    5.10
  -1  20   0   11.50    0.80
  -2 -20   0   12.60    5.70
   2 -20   0   15.50    6.20
  -2 -20   0   10.90    0.80
  -2 -20   0   10.10    0.90
   2 -20   0   11.00    0.90
   2 -20   0   10.10    0.70
   2 -20   0    9.90    0.90
  -2 -20   0    9.60    0.80
  -2 -20   0    3.60    5.60
   2 -20   0   11.70    7.90
   2  20   0   12.90    5.50
  -2  20   0   10.30    0.90
  -2  20   0   10.10    0.80
  -2  20   0    6.70    4.70
   2  20   0    7.70    0.80
   2  20   0   10.00    0.90
  -3 -20   0   73.49   10.60
   3 -20   0   60.19   10.10
   3 -20   0   77.79    2.80
  -3 -20   0   71.29    2.70
  -3 -20   0   75.29    2.70
   3 -20   0   70.79    2.70
   3 -20   0   72.89    2.80
  -3 -20   0   73.29    2.80
   3 -20   0   68.69   13.00
   3  20   0   70.49   10.60
   3  20   0   69.89    2.80
  -3  20   0   76.89    2.90
  -3  20   0   74.39    2.80
  -3  20   0   64.49   10.40
   3  20   0   73.79    2.80
  -4 -20   0   29.40    1.30
   4 -20   0   29.40    1.40
   4 -20   0   28.00    6.90
   4 -20   0   26.20    1.20
  -4 -20   0   27.90    1.40
  -4 -20   0   25.40    1.30
  -4 -20   0   34.10    8.20
   4 -20   0   25.70    1.30
  -4  20   0   27.80    1.40
  -4  20   0   28.10    8.30
   4  20   0   16.10    6.90
   4  20   0   26.40    1.30
  -4  20   0   25.90    1.30
   5 -20   0   10.60    0.70
   5 -20   0   12.00    0.90
   5 -20   0   12.20    5.90
  -5 -20   0   12.40    1.00
  -5 -20   0    6.50    4.80
  -5 -20   0   13.20    0.90
  -5 -20   0   12.20    0.90
   5 -20   0   13.30    0.90
  -5  20   0   12.30    0.90
   5  20   0   13.60    0.90
   5  20   0    9.60    7.70
  -5  20   0    6.70    4.90
  -5  20   0   12.90    1.00
   6 -20   0   28.90    1.40
  -6 -20   0   29.00    1.30
  -6 -20   0   28.80    1.40
   6 -20   0   34.90    7.70
  -6 -20   0   28.10    1.30
   6 -20   0   28.10    1.30
   6 -20   0   25.50    1.20
  -6  20   0   27.70    1.40
  -6  20   0   29.40    1.50
   6  20   0   27.30    1.40
   7 -20   0    6.00    5.70
   7 -20   0    4.50    0.60
  -7 -20   0    4.80    0.60
  -7 -20   0    4.50    0.60
   7 -20   0    3.60    0.50
  -7 -20   0    3.80    0.50
  -7 -20   0    3.70    4.80
  -7  20   0   -2.30    3.60
  -7  20   0    5.00    0.60
   7  20   0    4.50    0.60
  -7  20   0    4.30    0.60
  -8 -20   0   19.50    1.10
  -8 -20   0   16.10    5.70
   8 -20   0   18.30    1.10
  -8 -20   0   19.30    1.00
   8 -20   0   17.60    1.00
  -8 -20   0   19.60    1.20
  -8  20   0   19.10    1.20
  -8  20   0   17.50    1.10
   8  20   0   16.90    1.10
  -8  20   0   10.40    5.00
   9 -20   0   20.50    1.20
  -9 -20   0   22.20    1.10
  -9 -20   0   21.30    1.20
  -9 -20   0   22.50    1.10
  -9 -20   0   10.90    5.60
   9 -20   0   19.70    1.10
   9 -20   0   17.00    7.00
  -9  20   0   21.50    1.20
   9  20   0   20.50    1.20
  -9  20   0   23.90    6.60
  -9  20   0   21.50    1.30
 -10 -20   0    3.10    0.60
  10 -20   0   -9.80    8.00
  10 -20   0    2.80    0.50
  10 -20   0    3.70    0.60
 -10 -20   0    2.70    0.50
 -10 -20   0    2.10    0.40
 -10  20   0    1.70    5.00
 -10  20   0    2.40    0.50
 -10  20   0    2.90    0.60
  10  20   0    2.80    0.60
  11 -20   0    8.30    0.70
 -11 -20   0   10.40    0.80
 -11 -20   0    7.70    0.70
  11 -20   0    9.60    0.90
 -11 -20   0    8.90    0.80
 -11 -20   0    1.80    4.40
 -11  20   0   10.00    0.90
 -11  20   0    8.40    6.10
  11  20   0    8.30    0.90
 -11  20   0    9.10    1.00
 -12 -20   0   60.29   11.40
 -12 -20   0   56.89    2.30
  12 -20   0   56.19    2.20
 -12 -20   0   57.89    2.20
  12 -20   0   51.19    2.10
 -12  20   0   54.79    2.20
  12  20   0   57.59    2.30
 -12  20   0   55.69    2.30
 -12  20   0   36.70   10.20
  13 -20   0   23.50    1.20
 -13 -20   0   21.90    1.20
 -13 -20   0   22.50    1.10
  13 -20   0   20.00    1.00
 -13 -20   0   10.10    7.20
 -13  20   0   23.80    1.40
 -13  20   0   22.30    1.20
 -13  20   0   22.00    1.20
  13  20   0   23.60    1.30
 -13  20   0   20.00    7.80
  14 -20   0    5.70    0.60
 -14 -20   0    4.70    0.60
 -14 -20   0    5.40    0.60
  14 -20   0    5.20    0.40
 -14 -20   0   12.10    8.70
 -14  20   0    4.80    0.60
  14  20   0    5.40    0.70
 -14  20   0    4.80    0.70
 -14  20   0    5.60    8.10
 -14  20   0    5.10    0.60
 -15 -20   0    6.40    0.70
 -15 -20   0    7.50    0.70
  15 -20   0    6.20    0.60
 -15  20   0    6.90    0.70
 -15  20   0    6.10    0.70
 -15  20   0    6.80    0.60
  15  20   0    8.40    0.80
 -16 -20   0   14.60    1.00
 -16 -20   0   13.60    0.90
  16 -20   0   15.90    1.00
  16  20   0   17.60    1.00
 -16  20   0   15.50    0.90
 -16  20   0   14.50    1.00
 -16  20   0   16.90    1.10
 -17 -20   0    1.10    0.40
  17 -20   0    0.70    0.40
 -17 -20   0    0.30    0.40
  17  20   0    1.60    0.40
 -17  20   0    0.40    0.40
 -17  20   0    1.10    0.50
 -18 -20   0    1.80    0.40
 -18 -20   0    1.70    0.40
  18 -20   0    1.50    0.40
 -18  20   0    1.90    0.40
  18  20   0    2.70    0.50
 -18  20   0    2.20    0.50
  19 -20   0    6.00    0.60
 -19 -20   0    5.90    0.50
  19  20   0    5.40    0.60
 -19  20   0    7.20    0.60
 -19  20   0    5.80    0.60
  20 -20   0    0.30    0.30
 -20 -20   0    0.00    0.30
 -20  20   0    0.10    0.30
 -20  20   0    0.50    0.40
   0 -21   0   -0.20    0.50
   0 -21   0   -0.10    0.30
   0 -21   0    0.30    0.40
   0 -21   0   -4.50    3.50
   0  21   0   -1.70    4.30
   0  21   0    0.30    0.40
   0  21   0   -0.20    0.40
   1 -21   0   36.80    1.70
  -1 -21   0   33.80    7.80
  -1 -21   0   34.80    1.50
  -1 -21   0   37.60    1.60
  -1 -21   0   38.20    1.70
   1 -21   0   36.40    1.50
   1 -21   0   32.10    8.50
   1 -21   0   39.20    1.50
   1 -21   0   38.20    1.60
   1  21   0   37.00    1.70
  -1  21   0   39.90    1.70
   1  21   0   31.00    8.30
  -1  21   0   36.00    1.60
  -1  21   0   37.20    8.90
   1  21   0   37.80    1.70
   2 -21   0   32.00    1.30
   2 -21   0   30.90    1.40
   2 -21   0   39.80    8.50
   2 -21   0   31.10    1.40
   2 -21   0   30.40    1.30
  -2 -21   0   28.00    7.90
  -2 -21   0   32.10    1.50
  -2 -21   0   30.20    1.30
  -2 -21   0   30.40    1.40
  -2  21   0   31.00    1.50
   2  21   0   27.10    1.40
  -2  21   0   29.90    1.50
   2  21   0   32.10    1.50
  -2  21   0   16.20    6.20
  -3 -21   0    9.30    0.90
  -3 -21   0    8.50    0.70
  -3 -21   0    7.50    0.70
  -3 -21   0    9.20    5.40
   3 -21   0    2.50    4.50
   3 -21   0    7.50    0.60
   3 -21   0    8.90    0.90
   3 -21   0    7.60    0.80
  -3  21   0    6.30    0.70
   3  21   0    7.10    0.80
   3  21   0    8.90    6.40
  -3  21   0   12.60    6.10
   3  21   0    7.70    0.70
  -3  21   0    7.30    0.70
   4 -21   0   27.30    1.30
  -4 -21   0   14.00    6.70
  -4 -21   0   25.10    1.20
   4 -21   0   22.20    1.10
  -4 -21   0   26.20    1.30
   4 -21   0   24.30    1.30
  -4 -21   0   27.90    1.20
   4 -21   0   15.60    5.80
  -4  21   0   25.50    1.30
  -4  21   0   21.10    6.40
   4  21   0   26.40    8.70
   4  21   0   27.90    1.40
  -4  21   0   26.70    1.40
  -5 -21   0    1.70    0.50
   5 -21   0    2.20    0.50
  -5 -21   0    2.40    0.50
   5 -21   0    1.90    0.40
  -5 -21   0    4.70    5.00
   5 -21   0    2.00    0.50
  -5 -21   0    2.60    0.60
   5 -21   0    2.70    4.80
  -5  21   0    0.70    5.00
  -5  21   0    2.70    0.50
  -5  21   0    2.80    0.60
   5  21   0    2.30    0.50
  -6 -21   0    3.00    4.80
   6 -21   0    5.50    0.60
  -6 -21   0    5.10    0.60
  -6 -21   0    5.00    0.70
   6 -21   0    5.50    0.60
  -6 -21   0    4.90    0.50
   6 -21   0    1.60    5.40
  -6  21   0    5.00    0.60
  -6  21   0    6.30    4.20
   6  21   0    5.10    0.70
  -6  21   0    5.70    0.70
  -7 -21   0   48.30    1.90
  -7 -21   0   40.20    8.90
   7 -21   0   47.40    9.40
  -7 -21   0   44.90    1.90
   7 -21   0   45.10    1.90
  -7 -21   0   44.70    2.00
   7 -21   0   48.40    1.90
  -7  21   0   57.49   10.70
  -7  21   0   46.30    2.00
   7  21   0   45.60    2.00
  -7  21   0   44.90    1.90
  -8 -21   0    2.70    0.50
  -8 -21   0    2.20    4.40
  -8 -21   0    1.90    0.60
  -8 -21   0    2.40    0.40
   8 -21   0    2.30    0.50
   8 -21   0    2.50    0.50
   8 -21   0    0.00    7.40
   8  21   0    2.70    0.60
  -8  21   0   11.70    5.90
  -8  21   0    2.50    0.60
  -8  21   0    2.00    0.50
   9 -21   0    2.10    0.50
  -9 -21   0    2.60    0.50
  -9 -21   0    2.70    0.50
   9 -21   0    2.90    0.50
   9 -21   0    5.00    9.00
  -9 -21   0    2.40    0.50
  -9 -21   0    3.60    5.50
  -9  21   0    1.30    4.10
  -9  21   0    2.40    0.60
   9  21   0    2.20    0.60
  -9  21   0    2.10    0.50
  10 -21   0    9.60    0.90
 -10 -21   0   12.30    7.60
 -10 -21   0    8.60    0.80
 -10 -21   0   11.20    0.90
 -10 -21   0    9.80    0.80
  10 -21   0    8.60    0.70
  10  21   0    8.50    0.90
 -10  21   0    9.60    0.90
 -10  21   0   14.10    7.80
 -10  21   0    6.60    0.70
 -11 -21   0   -0.10    0.40
 -11 -21   0    0.10    0.50
 -11 -21   0    0.50    0.50
  11 -21   0    0.00    0.40
  11 -21   0    0.00    0.30
 -11 -21   0   -4.30    6.20
  11  21   0    0.00    0.50
 -11  21   0    6.80    7.40
 -11  21   0   -0.40    0.40
 -11  21   0    0.10    0.40
 -12 -21   0   31.20    8.90
 -12 -21   0   38.00    1.60
 -12 -21   0   39.10    1.70
  12 -21   0   37.30    1.50
  12 -21   0   39.70    1.70
 -12  21   0   39.70    1.70
  12  21   0   38.60    1.80
 -12  21   0   38.40    1.70
 -13 -21   0    3.40    0.60
  13 -21   0    5.00    0.60
 -13 -21   0    4.00    0.50
  13 -21   0    3.20    0.40
 -13  21   0    3.10    0.50
  13  21   0    3.30    0.60
 -13  21   0    3.50    0.50
 -14 -21   0    1.50    0.50
  14 -21   0    1.20    0.40
 -14 -21   0    2.30    0.40
  14  21   0    1.70    0.50
 -14  21   0    1.90    0.50
 -14  21   0    1.40    0.40
  15 -21   0    0.60    0.40
 -15 -21   0    0.90    0.40
 -15 -21   0    0.90    0.50
  15  21   0    0.90    0.40
 -15  21   0    0.60    0.40
 -15  21   0    0.20    0.30
  16 -21   0    0.30    0.40
 -16 -21   0    0.40    0.40
 -16 -21   0    0.60    0.40
 -16  21   0    0.10    0.40
  16  21   0    1.70    0.40
 -16  21   0    0.00    0.40
  17 -21   0    2.80    0.50
 -17 -21   0    2.80    0.40
 -17 -21   0    2.50    0.50
  17  21   0    4.40    0.50
 -17  21   0    2.70    0.50
 -17  21   0    3.80    0.50
  18 -21   0   15.20    0.90
 -18 -21   0   16.20    0.80
 -18  21   0   13.40    0.90
 -18  21   0   14.30    0.80
  18  21   0   18.00    0.80
 -19 -21   0    0.30    0.30
  19 -21   0    0.20    0.30
 -19  21   0    0.30    0.30
   0 -22   0   -0.40    0.30
   0 -22   0    0.40    0.40
   0 -22   0   10.20    6.20
   0 -22   0    0.80    0.50
   0  22   0    0.70    0.50
   0  22   0   -6.40    4.40
   0  22   0    0.30    0.40
  -1 -22   0   11.30    0.80
   1 -22   0   10.70    0.90
  -1 -22   0   11.00    0.80
   1 -22   0   11.10    0.70
   1 -22   0   12.30    0.80
  -1 -22   0   12.20    0.90
   1 -22   0   16.60    7.00
  -1  22   0   11.60    1.00
   1  22   0    9.90    6.20
   1  22   0   11.90    1.00
   1  22   0   10.60    0.90
  -1  22   0   11.10    0.90
  -1  22   0   -0.40    5.20
   2 -22   0    6.10    0.50
   2 -22   0    5.80    0.50
   2 -22   0    4.00    0.60
  -2 -22   0    2.20    4.30
  -2 -22   0    6.70    0.60
  -2 -22   0    4.90    0.50
   2 -22   0    5.30    0.50
  -2 -22   0    5.40    0.60
  -2  22   0    5.70    5.40
   2  22   0   -5.40    6.20
   2  22   0    5.70    0.70
  -2  22   0    6.00    0.70
  -2  22   0    5.30    0.60
   2  22   0    5.10    0.60
   3 -22   0    0.50    5.30
  -3 -22   0    2.10    0.50
  -3 -22   0    1.00    0.40
   3 -22   0    1.20    0.40
   3 -22   0    1.10    0.40
   3 -22   0    1.00    0.50
   3 -22   0    1.90    0.30
  -3 -22   0   -4.40    4.20
  -3 -22   0    1.30    0.40
   3  22   0   17.10   10.10
  -3  22   0    3.10    4.50
   3  22   0    1.20    0.40
  -3  22   0    1.10    0.40
  -3  22   0    1.10    0.50
   3  22   0    1.90    0.50
  -4 -22   0    0.20    0.40
  -4 -22   0    0.30    0.40
   4 -22   0   -0.20    0.40
   4 -22   0    0.40    0.40
  -4 -22   0    0.60    0.50
   4 -22   0    7.30    6.60
   4 -22   0    1.00    0.40
  -4 -22   0    8.30    5.80
   4 -22   0    0.80    0.30
  -4  22   0    3.10    6.00
  -4  22   0    0.40    0.40
   4  22   0    0.80    0.40
  -4  22   0    0.50    0.50
   5 -22   0    2.10    0.50
   5 -22   0    6.80    6.60
  -5 -22   0    2.00    4.90
  -5 -22   0    1.80    0.50
  -5 -22   0    1.80    0.40
   5 -22   0    2.10    0.50
  -5 -22   0    1.50    0.40
   5 -22   0    1.90    0.40
  -5  22   0    1.90    0.50
  -5  22   0    2.10    0.50
   5  22   0    2.60    0.50
  -5  22   0   -0.40    4.80
   6 -22   0   16.40    8.00
   6 -22   0    8.80    0.70
  -6 -22   0    9.70    0.80
  -6 -22   0   11.20    0.80
  -6 -22   0    9.20    0.90
   6 -22   0   10.10    0.80
   6 -22   0   10.80    0.90
  -6 -22   0    8.60    6.40
  -6  22   0    3.90    6.10
   6  22   0   10.30    0.90
  -6  22   0   10.10    1.00
  -6  22   0    9.80    0.90
   7 -22   0   38.20    1.60
   7 -22   0   36.70    1.60
  -7 -22   0   37.90    1.70
  -7 -22   0   35.80    1.50
   7 -22   0   43.70    9.90
  -7 -22   0   25.10    7.70
  -7 -22   0   36.60    1.60
  -7  22   0   37.30    1.80
  -7  22   0   36.50    1.60
  -7  22   0   42.30   10.50
   7  22   0   35.50    1.70
   8 -22   0    5.10    0.60
   8 -22   0  -10.50    9.80
  -8 -22   0    4.00    0.50
   8 -22   0    4.90    0.50
  -8 -22   0   16.70    6.70
  -8 -22   0    4.30    0.50
  -8 -22   0    4.50    0.60
   8  22   0    4.00    0.60
  -8  22   0    4.10    0.60
  -8  22   0    4.70    0.60
  -8  22   0    3.00    6.00
   9 -22   0    9.80    0.80
   9 -22   0    8.90    0.90
  -9 -22   0    9.20    0.80
  -9 -22   0   10.40    0.90
  -9 -22   0    9.80    0.80
  -9 -22   0    7.40    5.90
  -9  22   0    9.80    0.90
   9  22   0    9.90    0.90
  -9  22   0    9.40    0.80
 -10 -22   0   13.40    1.00
 -10 -22   0   14.30    0.90
  10 -22   0   14.50    1.00
  10 -22   0   13.60    0.80
 -10 -22   0   13.20    1.00
 -10 -22   0    9.60    8.00
  10  22   0   13.90    1.00
 -10  22   0   13.30    1.00
 -10  22   0   10.20    8.30
 -10  22   0   13.20    0.90
  11 -22   0    0.90    0.40
  11 -22   0    0.10    0.40
 -11 -22   0    0.10    0.40
 -11 -22   0    0.00   12.00
 -11 -22   0    0.70    0.50
  11 -22   0    0.50    0.10
 -11  22   0    0.20    0.40
 -11  22   0    0.00    0.50
  11  22   0    0.60    0.50
 -12 -22   0    2.00    0.50
 -12 -22   0    1.80    0.40
  12 -22   0    1.00    0.50
  12 -22   0    1.20    0.30
 -12  22   0    1.00    0.50
  12  22   0    2.00    0.60
 -12  22   0    2.60    0.50
 -13 -22   0    0.20    0.40
 -13 -22   0    0.00    0.30
  13 -22   0   -0.20    0.40
  13  22   0    0.50    0.50
 -13  22   0    0.20    0.40
 -13  22   0    0.40    0.40
  14 -22   0   15.50    1.00
 -14 -22   0   16.00    0.90
 -14 -22   0   15.80    1.00
 -14  22   0   16.90    0.90
  14  22   0   16.00    1.00
 -14  22   0   16.20    0.90
 -15 -22   0    5.10    0.50
  15 -22   0    4.50    0.50
 -15 -22   0    5.20    0.50
 -15  22   0    4.70    0.50
  15  22   0    6.60    0.60
 -15  22   0    7.00    0.60
 -16 -22   0    0.20    0.30
  16 -22   0    0.30    0.40
 -16 -22   0    0.10    0.40
  16  22   0    0.50    0.40
 -16  22   0    0.20    0.40
  17 -22   0   15.10    0.90
 -17 -22   0   15.60    0.80
 -17 -22   0   13.60    0.80
  17  22   0   16.80    0.80
 -17  22   0   12.70    0.80
  18 -22   0   11.90    0.70
 -18 -22   0   12.00    0.70
 -18  22   0   11.30    0.70
   0 -23   0   -0.10    0.30
   0 -23   0    2.60    5.40
   0 -23   0    0.50    0.40
   0 -23   0    0.10    0.30
   0  23   0    0.10    0.40
   0  23   0   -4.10    7.00
   0  23   0    0.00    0.40
  -1 -23   0    1.70    0.50
   1 -23   0   13.90    7.50
   1  23   0   18.40    9.00
  -1  23   0    9.60    7.50
   2 -23   0    5.60    0.50
  -2 -23   0    4.60    0.60
   2 -23   0    4.60    0.40
  -2 -23   0    5.20    0.50
   2 -23   0   -1.20    5.50
  -2 -23   0    5.60    0.50
   2 -23   0    5.00    0.60
  -2 -23   0   20.20    7.60
  -2  23   0    5.60    0.70
   2  23   0    5.50    0.70
  -2  23   0    4.90    0.60
  -2  23   0    1.10    5.60
   2  23   0    5.00    0.60
   2  23   0   -7.60    8.70
   3 -23   0    4.50    6.10
  -3 -23   0   13.50    0.80
   3 -23   0   14.40    0.80
  -3 -23   0   15.20    1.00
  -3 -23   0   13.20    0.80
   3 -23   0   13.70    0.80
   3 -23   0   14.60    0.90
  -3 -23   0   20.50    8.30
  -3  23   0    0.30    6.30
  -3  23   0   14.30    1.00
   3  23   0   12.20    0.90
   3  23   0   15.50    1.00
  -3  23   0   14.00    1.00
  -4 -23   0   -0.50    0.40
   4 -23   0    0.00    0.40
  -4 -23   0   -0.40    0.30
   4 -23   0    0.40    0.40
   4 -23   0    0.40    0.30
  -4 -23   0   -1.80    5.90
  -4 -23   0    0.00    0.30
  -4  23   0   -1.80    5.60
  -4  23   0    0.30    0.40
   4  23   0    0.10    0.40
  -4  23   0   -0.10    0.40
   5 -23   0    1.00    0.40
   5 -23   0    1.10    0.30
   5 -23   0    1.20    0.40
  -5 -23   0    0.70    0.40
  -5 -23   0    0.80    0.50
  -5 -23   0   10.70    6.00
  -5 -23   0    0.80    0.40
   5 -23   0  -10.10    7.90
  -5  23   0    0.80    0.50
  -5  23   0    0.60    0.40
  -5  23   0    5.60    5.30
   5  23   0    0.60    0.50
  -6 -23   0    0.50    0.50
  -6 -23   0   -6.00    5.00
  -6 -23   0    0.40    0.40
  -6 -23   0    0.60    0.40
   6 -23   0    0.10    0.40
   6 -23   0   -7.80    8.40
   6 -23   0    0.20    0.30
   6 -23   0    0.30    0.40
  -6  23   0    0.50    0.50
  -6  23   0    7.30    7.50
   6  23   0    0.30    0.50
  -6  23   0    0.90    0.50
   7 -23   0    0.90    0.40
   7 -23   0    0.20    0.30
  -7 -23   0    0.60    0.40
  -7 -23   0    0.60    0.40
  -7 -23   0    1.10    0.50
   7 -23   0    0.80    0.50
  -7  23   0    0.50    0.50
  -7  23   0    1.00    0.50
   7  23   0    0.30    0.50
   8 -23   0    6.00    0.50
  -8 -23   0    4.70    0.60
   8 -23   0    5.80    0.50
  -8 -23   0    5.80    0.50
   8 -23   0    6.10    0.60
  -8 -23   0    2.30    7.10
  -8 -23   0    6.20    0.60
  -8  23   0    7.70    6.30
  -8  23   0    4.70    0.60
   8  23   0    5.10    0.70
  -8  23   0    5.50    0.60
  -9 -23   0    8.40    0.80
  -9 -23   0    7.30    0.70
   9 -23   0    7.70    0.60
   9 -23   0    6.40    0.60
  -9  23   0    6.30    0.70
  -9  23   0    8.90    0.80
   9  23   0    7.80    0.90
 -10 -23   0    9.90    0.70
  10 -23   0    9.70    0.70
 -10 -23   0    9.30    0.90
  10 -23   0    9.20    0.80
 -10  23   0    9.00    0.80
  10  23   0   10.80    0.90
 -10  23   0    9.20    0.90
  11 -23   0    9.00    0.60
 -11 -23   0    9.70    0.70
 -11 -23   0   10.70    0.90
  11 -23   0    9.60    0.80
  11  23   0    9.80    0.90
 -11  23   0    9.50    0.80
 -11  23   0    9.60    0.80
  12 -23   0    0.40    0.40
 -12 -23   0    0.30    0.40
 -12 -23   0    0.10    0.40
 -12  23   0    0.60    0.40
  12  23   0   -0.60    0.40
 -12  23   0    0.20    0.40
 -13 -23   0    7.10    0.60
  13 -23   0    7.50    0.70
 -13 -23   0    6.10    0.60
  13  23   0    9.80    0.80
 -13  23   0    7.60    0.70
 -13  23   0    7.40    0.70
 -14 -23   0   15.50    0.90
 -14 -23   0   15.60    0.80
  14 -23   0   15.10    0.90
  14  23   0   17.80    1.00
 -14  23   0   14.30    0.90
 -14  23   0   15.40    0.80
 -15 -23   0    8.70    0.60
 -15 -23   0   10.10    0.70
  15 -23   0    8.90    0.70
  15  23   0    9.10    0.70
 -15  23   0    7.90    0.70
 -16 -23   0    1.10    0.40
 -16 -23   0    1.30    0.30
  16 -23   0    1.10    0.40
 -16  23   0    0.80    0.40
   0 -24   0    9.30    0.70
   0 -24   0    9.50    0.80
   0 -24   0    9.40    0.60
   0 -24   0    0.20    6.60
   0  24   0    9.00    0.80
   0  24   0   10.40    0.90
  -1 -24   0    1.00    0.40
  -1 -24   0    6.90    7.20
   1 -24   0    0.40    0.40
   1 -24   0    0.40    0.30
  -1 -24   0    0.50    0.40
   1 -24   0    0.70    0.30
  -1 -24   0    0.80    0.30
   1 -24   0   13.20    8.10
   1  24   0    0.80    0.40
  -1  24   0    0.70    0.50
  -1  24   0    0.70    0.50
   1  24   0    1.50    0.50
  -1  24   0   -6.20    8.90
   2 -24   0   -0.20    7.40
   2 -24   0    5.00    0.50
   2 -24   0    3.60    0.50
  -2 -24   0    4.40    0.40
  -2 -24   0    4.30    0.50
  -2 -24   0    4.00    0.60
  -2 -24   0   10.70    7.30
   2  24   0    5.10    0.60
   2  24   0    4.60    0.60
  -2  24   0    4.40    0.60
  -2  24   0    4.00    0.60
  -2  24   0   16.00    8.80
  -3 -24   0   14.80    0.80
   3 -24   0   14.40    0.90
   3 -24   0   14.80   10.90
  -3 -24   0   15.10    0.80
  -3 -24   0   16.10    1.00
   3 -24   0   15.40    0.80
  -3  24   0   22.20    8.30
   3  24   0   12.50    1.20
  -3  24   0   16.80    1.00
   3  24   0   15.20    1.10
  -3  24   0   14.70    1.10
   4 -24   0    0.20    0.30
  -4 -24   0   -0.50    0.30
   4 -24   0    0.20    0.40
  -4 -24   0    0.80    0.50
  -4 -24   0    0.80    0.40
  -4 -24   0    0.50    6.90
   4  24   0    0.10    0.50
  -4  24   0    0.60    0.40
  -4  24   0   17.70   10.70
  -4  24   0    0.00    0.40
  -5 -24   0   16.10    0.90
   5 -24   0   15.10    0.80
  -5 -24   0   12.50    8.80
   5 -24   0   15.10    0.80
  -5 -24   0   15.90    1.00
   5 -24   0   14.20    0.90
  -5 -24   0   16.30    0.90
  -5  24   0   14.40    1.00
   5  24   0   15.00    1.10
  -5  24   0   14.20    1.10
   6 -24   0    0.70    0.40
  -6 -24   0   -0.30    0.40
   6 -24   0    0.50    0.40
  -6 -24   0    0.40    0.40
  -6 -24   0    0.30    0.30
   6 -24   0    0.10    0.30
  -6  24   0    0.40    0.40
   6  24   0    0.60    0.50
  -6  24   0    1.10    0.50
   7 -24   0   18.10    0.90
  -7 -24   0   18.20    1.00
   7 -24   0   16.30    0.80
   7 -24   0   17.00    0.90
  -7 -24   0   18.90    0.90
  -7 -24   0   17.40    1.10
   7  24   0   19.40    1.20
  -7  24   0   17.30    1.10
  -7  24   0   18.10    1.10
  -8 -24   0   13.80    0.90
   8 -24   0   13.40    0.60
   8 -24   0   12.90    0.80
   8 -24   0   11.80    0.80
  -8 -24   0   11.40    0.80
   8  24   0   11.20    1.00
  -8  24   0    9.90    0.90
  -8  24   0   12.10    0.90
  -9 -24   0    1.50    0.50
   9 -24   0    1.40    0.40
  -9 -24   0    2.10    0.40
   9 -24   0    2.00    0.40
   9  24   0    2.50    0.50
  -9  24   0    1.70    0.50
  -9  24   0    1.30    0.50
 -10 -24   0   18.40    0.90
 -10 -24   0   17.80    1.00
  10 -24   0   16.90    1.00
  10 -24   0   17.40    0.80
  10  24   0   18.50    1.10
 -10  24   0   18.00    1.00
 -10  24   0   17.60    1.10
 -11 -24   0    3.20    0.40
  11 -24   0    3.70    0.50
 -11 -24   0    3.50    0.50
 -11  24   0    2.90    0.50
  11  24   0    2.80    0.50
 -11  24   0    3.90    0.50
 -12 -24   0    3.30    0.50
 -12 -24   0    2.60    0.40
  12 -24   0    3.20    0.50
  12  24   0    4.10    0.60
 -12  24   0    2.50    0.50
 -12  24   0    3.70    0.50
 -13 -24   0    4.90    0.50
 -13 -24   0    4.30    0.50
  13 -24   0    4.70    0.50
  13  24   0    5.90    0.60
 -13  24   0    4.60    0.50
 -13  24   0    4.90    0.50
 -14 -24   0    1.70    0.40
 -14 -24   0    1.10    0.40
  14 -24   0    1.60    0.40
 -14  24   0    1.70    0.40
  14  24   0    3.30    0.40
 -15 -24   0   27.50    1.10
 -15 -24   0   26.90    1.10
  15 -24   0   28.10    1.10
 -15  24   0   23.60    1.10
   0 -25   0   -0.10    0.40
   0 -25   0    0.00    0.30
   0  25   0    0.30    0.50
   0  25   0    0.00    0.40
   1 -25   0    0.50    0.30
   1 -25   0    0.40    0.40
  -1 -25   0    0.10    0.30
  -1 -25   0    0.50    0.30
  -1 -25   0    0.60    0.40
  -1  25   0    0.60    0.40
   1  25   0    0.60    0.40
   1  25   0    0.00    0.40
  -1  25   0    0.00    0.40
   2 -25   0    0.20    0.30
  -2 -25   0    0.50    0.40
   2 -25   0    0.00    0.40
  -2 -25   0    0.00    0.30
  -2 -25   0   -0.10    0.30
   2  25   0    0.40    0.50
  -2  25   0   -0.10    0.40
  -2  25   0    0.60    0.50
   2  25   0    0.40    0.40
   3 -25   0    1.60    0.30
   3 -25   0    1.20    0.40
  -3 -25   0    1.20    0.30
  -3 -25   0    0.90    0.40
  -3 -25   0    0.70    0.30
   3  25   0    0.90    0.50
  -3  25   0    0.40    0.50
  -3  25   0    0.80    0.50
  -4 -25   0   -0.20    0.30
   4 -25   0    0.00    0.30
  -4 -25   0    0.10    0.40
   4 -25   0    0.10    0.40
  -4 -25   0   -0.20    0.30
   4  25   0    0.10    0.40
  -4  25   0    0.10    0.40
  -4  25   0    0.30    0.40
  -5 -25   0    1.80    0.40
   5 -25   0    2.30    0.30
  -5 -25   0    1.50    0.50
   5 -25   0    2.10    0.40
  -5  25   0    1.10    0.50
  -5  25   0    2.30    0.50
   5  25   0    2.30    0.50
   6 -25   0    2.20    0.30
  -6 -25   0    2.60    0.40
  -6 -25   0    2.40    0.50
   6 -25   0    2.60    0.40
  -6  25   0    2.30    0.50
   6  25   0    2.70    0.60
  -6  25   0    2.30    0.50
  -7 -25   0   38.30    1.60
  -7 -25   0   37.60    1.50
   7 -25   0   37.90    1.50
   7 -25   0   37.80    1.40
   7  25   0   39.20    1.70
  -7  25   0   35.20    1.70
  -7  25   0   39.10    1.60
  -8 -25   0   53.29    2.00
  -8 -25   0   52.09    2.10
   8 -25   0   52.09    1.90
   8 -25   0   49.70    1.90
  -8  25   0   53.19    2.10
   8  25   0   52.89    2.10
  -8  25   0   52.99    2.10
  -9 -25   0    4.90    0.50
   9 -25   0    5.00    0.50
   9 -25   0    5.70    0.50
  -9 -25   0    6.40    0.60
  -9  25   0    6.20    0.60
  -9  25   0    6.40    0.60
   9  25   0    6.40    0.70
  10 -25   0    1.90    0.40
 -10 -25   0    2.50    0.40
 -10 -25   0    2.00    0.50
 -10  25   0    2.30    0.50
 -10  25   0    1.30    0.40
  10  25   0    2.50    0.50
 -11 -25   0   -0.20    0.40
  11 -25   0   -0.50    0.30
 -11 -25   0   -0.30    0.30
  11  25   0   -0.30    0.40
 -11  25   0    0.20    0.40
 -11  25   0   -0.50    0.30
  12 -25   0   10.30    0.60
 -12 -25   0   11.10    0.70
 -12 -25   0   10.40    0.70
  12  25   0    9.60    0.70
 -12  25   0   10.60    0.70
 -12  25   0   10.90    0.70
 -13 -25   0   19.50    0.90
 -13 -25   0   19.10    0.90
  13 -25   0   18.70    0.80
 -13  25   0   18.50    0.90
   0 -26   0    5.50    0.50
   0 -26   0    7.10    0.70
   0  26   0    6.20    0.60
   0  26   0    5.30    0.60
  -1 -26   0    0.10    0.30
   1 -26   0   -0.20    0.30
   1 -26   0    0.10    0.40
  -1 -26   0    0.30    0.40
  -1  26   0    0.10    0.40
   1  26   0    0.60    0.40
   1  26   0    1.20    0.50
  -1  26   0    0.00    0.40
  -2 -26   0   19.20    1.00
   2 -26   0   17.70    0.90
   2 -26   0   17.40    0.80
  -2 -26   0   17.70    0.90
   2  26   0   18.80    1.10
  -2  26   0   17.40    1.10
  -2  26   0   18.20    1.00
   3 -26   0    0.20    0.30
  -3 -26   0    1.00    0.30
  -3 -26   0    0.70    0.40
   3 -26   0    0.90    0.30
  -3  26   0   -0.20    0.40
   3  26   0    0.90    0.50
  -3  26   0    0.80    0.50
   4 -26   0   42.90    1.70
   4 -26   0   43.60    1.60
  -4 -26   0   42.50    1.70
  -4 -26   0   42.10    1.70
  -4  26   0   44.00    1.80
  -4  26   0   45.10    1.90
   4  26   0   47.20    1.90
  -5 -26   0    1.60    0.40
   5 -26   0    1.10    0.30
  -5 -26   0    1.70    0.40
   5 -26   0    0.90    0.30
   5  26   0    0.70    0.50
  -5  26   0    1.40    0.50
  -5  26   0    1.10    0.40
   6 -26   0    0.20    0.30
   6 -26   0    0.40    0.20
  -6 -26   0    0.60    0.40
  -6 -26   0    0.00    0.30
   6  26   0    0.00    0.40
  -6  26   0    0.30    0.40
  -6  26   0    0.30    0.40
  -7 -26   0    7.60    0.60
  -7 -26   0    8.10    0.70
   7 -26   0    8.10    0.50
  -7  26   0    8.40    0.80
   7  26   0    7.40    0.70
  -7  26   0    7.90    0.70
  -8 -26   0    4.90    0.40
  -8 -26   0    5.40    0.50
  -8  26   0    7.00    0.70
   8  26   0    6.80    0.70
  -8  26   0    6.50    0.70
  -9 -26   0    6.20    0.50
  -9 -26   0    8.20    0.70
   9  26   0    6.70    0.60
  -9  26   0    7.20    0.70
  -9  26   0    6.00    0.60
 -10 -26   0   -0.10    0.30
 -10 -26   0    0.50    0.40
 -10  26   0    0.20    0.40
 -10  26   0    0.40    0.30
  10  26   0    0.20    0.40
 -11 -26   0   13.20    0.70
 -11 -26   0   12.40    0.70
  11  26   0   12.00    1.10
 -11  26   0   11.50    0.80
 -11  26   0   12.80    0.70
   0 -27   0   -0.20    0.30
   0 -27   0   -0.30    0.20
   0  27   0   -0.10    0.30
   0  27   0   -0.70    0.40
   1 -27   0   24.20    1.00
  -1 -27   0   22.30    1.00
   1 -27   0   23.90    1.00
  -1 -27   0   23.60    1.10
  -1  27   0   22.40    1.10
  -1  27   0   25.40    1.20
   1  27   0   24.70    1.20
  -2 -27   0   14.30    0.80
  -2 -27   0   12.70    0.70
   2 -27   0   13.50    0.70
   2 -27   0   13.60    0.70
  -2  27   0   13.00    0.80
  -2  27   0   15.20    1.00
   2  27   0   15.60    1.00
  -3 -27   0    9.10    0.70
   3 -27   0    9.70    0.60
  -3 -27   0    8.80    0.60
   3 -27   0    9.30    0.50
  -3  27   0   10.30    0.70
   3  27   0   10.90    0.80
  -3  27   0   11.30    0.80
   4 -27   0    0.10    0.30
  -4 -27   0   -0.30    0.30
  -4 -27   0    0.10    0.30
   4 -27   0    0.10    0.20
  -4  27   0    0.00    0.40
   4  27   0   -0.10    0.40
  -4  27   0    0.00    0.40
  -5 -27   0    3.90    0.40
   5 -27   0    3.60    0.30
   5 -27   0    3.80    0.40
  -5 -27   0    5.00    0.50
  -5  27   0    4.50    0.50
  -5  27   0    4.00    0.50
   5  27   0    3.30    0.50
  -6 -27   0    0.40    0.30
  -6 -27   0    0.00    0.30
  -6  27   0   -0.20    0.40
  -6  27   0    0.00    0.40
   6  27   0    0.60    0.40
  -7 -27   0    2.80    0.40
  -7 -27   0    2.60    0.40
  -7  27   0    2.70    0.40
  -7  27   0    2.70    0.50
   7  27   0    3.90    0.50
  -8 -27   0    0.80    0.30
  -8 -27   0    0.80    0.30
   8  27   0    1.40    0.40
  -8  27   0    0.80    0.40
  -8  27   0    1.20    0.40
  -9 -27   0    0.00    0.30
  -9 -27   0    0.00    0.30
  -9  27   0    0.00    0.30
  -9  27   0   -0.20    0.30
   0 -28   0   84.59    3.00
   0 -28   0   85.49    3.00
   0  28   0   91.89    3.20
   1 -28   0    0.50    0.30
  -1 -28   0    0.80    0.20
   1 -28   0    0.20    0.20
  -1 -28   0    0.80    0.30
   1  28   0    0.50    0.40
  -1  28   0    0.50    0.40
   2 -28   0    5.20    0.40
   2 -28   0    4.50    0.40
  -2 -28   0    6.10    0.50
  -2 -28   0    6.20    0.40
   2  28   0    7.90    0.70
  -2  28   0    6.60    0.70
  -3 -28   0    6.40    0.50
  -3 -28   0    6.00    0.40
   3 -28   0    4.40    0.40
  -3  28   0    5.50    0.60
   3  28   0    7.20    0.70
  -3  28   0    4.60    0.50
  -4 -28   0    0.50    0.20
  -4 -28   0   -0.20    0.30
  -4  28   0    0.40    0.30
   4  28   0    0.90    0.40
  -4  28   0    0.30    0.40
  -5 -28   0    3.40    0.40
  -5 -28   0    3.10    0.30
  -5  28   0    3.50    0.40
  -5  28   0    4.20    0.50
   5  28   0    3.10    0.50
  28   0  -1   -0.10    0.30
 -28   0   1    0.30    0.40
 -28   0   1    0.30    0.20
  28   0  -1   -0.40    0.40
  27   0  -1    0.00    0.30
 -27   0   1    0.10    0.40
  27   0  -1    0.30    0.50
 -27   0   1    0.30    0.30
  26   0  -1    0.40    0.50
 -26   0   1    0.20    0.30
 -26   0   1   -0.20    0.40
  26   0  -1    0.40    0.40
  25   0  -1   -0.10    0.40
 -25   0   1    0.20    0.30
 -25   0   1   -0.20    0.40
  25   0  -1    0.40    0.60
 -24   0   1   -0.10    0.40
  24   0  -1    0.20    0.40
 -24   0   1    0.20    0.30
  23   0  -1   -0.10    0.40
 -23   0   1    0.00    0.40
 -23   0   1   -0.70    0.40
  23   0  -1   -0.30    0.60
  22   0  -1   -0.40    0.30
  22   0  -1   -0.20    0.50
 -22   0   1   -0.10    0.40
 -22   0   1   -0.10    0.20
 -22   0   1   -0.30    0.50
 -22   0   1    0.40    0.40
 -21   0   1    0.10    0.40
 -21   0   1    0.10    0.30
  21   0  -1   -0.10    0.40
 -21   0   1    0.20    0.50
  21   0  -1    0.40    0.60
  20   0  -1    0.10    0.50
 -20   0   1    0.70    0.40
  20   0  -1   -0.20    0.40
 -20   0   1    0.30    0.40
 -20   0   1    0.50    0.50
  19   0  -1    0.20    0.40
 -19   0   1    0.40    0.50
  19   0  -1    0.30    0.50
 -19   0   1    0.00    0.30
 -19   0   1   -0.20    0.30
  18   0  -1   -0.10    0.50
  18   0  -1    0.20    0.30
 -18   0   1    0.00    0.30
 -18   0   1    0.20    0.30
 -18   0   1   -0.10    0.40
 -17   0   1    0.70    0.30
  17   0  -1    0.70    0.40
  17   0  -1   -0.20    0.30
 -17   0   1    0.10    0.30
 -17   0   1   -0.20    0.30
  16   0  -1    0.50    0.40
 -16   0   1   -0.10    0.20
 -16   0   1    0.40    0.30
  16   0  -1   -0.10    0.30
 -15   0   1    0.70    0.30
 -15   0   1   -0.10    0.20
  15   0  -1    0.10    0.40
  15   0  -1    0.00    0.20
 -14   0   1    0.20    0.20
  14   0  -1    0.40    0.40
  13   0  -1    0.00    0.30
  12   0  -1   -0.40    0.30
  11   0  -1    0.50    0.30
 -11   0   1   -1.60    1.20
  -9   0   1   -0.90    1.50
  -9   0   1    1.50    1.10
  -8   0   1   -1.40    1.10
  -8   0   1    0.20    0.80
  -7   0   1    0.70    1.30
  -7   0   1    0.00    0.80
  -6   0   1    0.40    0.90
  -6   0   1    0.60    1.30
  -5   0   1    0.60    0.80
  -5   0   1    0.90    1.30
  -4   0   1   -0.10    0.50
  -4   0   1   -0.50    0.60
  -3   0   1    0.60    0.50
  -3   0   1    0.50    0.50
  -3   0   1    0.40    0.40
  -2   0   1    0.40    0.40
  -2   0   1    0.40    0.30
  -2   0   1    0.40    0.30
  -1   0   1    0.40    0.30
  -1   0   1    0.20    0.20
   1   0   1    0.20    0.20
  -2   0  -1    0.20    0.30
  -3   0  -1    0.40    0.50
  -4   0  -1   -0.50    0.80
  -5   0  -1    1.50    1.20
  -5   0  -1    0.80    0.80
  -6   0  -1   -0.50    1.00
  -7   0  -1    0.50    1.20
  -7   0  -1    0.50    0.90
  -8   0  -1   -0.90    0.80
  -8   0  -1   -0.20    1.30
  -9   0  -1    0.10    1.70
  -9   0  -1   -0.50    1.00
 -10   0  -1    1.90    1.30
  10   0   1    0.60    0.30
 -11   0  -1   -1.30    1.40
  11   0   1   -0.30    0.30
  12   0   1   -0.20    0.30
  13   0   1   -0.20    0.40
 -13   0  -1   -0.10    0.20
  14   0   1    0.00    0.40
  14   0   1    0.00    0.20
 -14   0  -1   -0.30    0.20
 -15   0  -1    0.00    0.20
  15   0   1   -0.20    0.40
 -15   0  -1    0.60    0.20
 -15   0  -1    0.70    0.30
  15   0   1    0.00    0.30
  16   0   1    0.30    0.30
 -16   0  -1    0.30    0.30
 -16   0  -1    0.00    0.20
 -16   0  -1   -0.40    0.30
 -16   0  -1    0.40    0.40
  16   0   1    0.30    0.40
 -17   0  -1    0.20    0.40
 -17   0  -1    0.00    0.30
 -17   0  -1   -0.10    0.20
 -17   0  -1    0.10    0.30
  17   0   1    0.30    0.50
  17   0   1    0.20    0.30
  18   0   1    0.30    0.40
  18   0   1   -0.90    0.50
 -18   0  -1    0.30    0.40
 -18   0  -1    0.20    0.30
 -18   0  -1    0.20    0.30
 -19   0  -1    0.00    0.40
  19   0   1    0.00    0.40
  19   0   1    0.00    0.50
 -19   0  -1    0.10    0.40
 -19   0  -1   -0.30    0.20
 -20   0  -1    0.10    0.30
  20   0   1    0.20    0.60
 -20   0  -1    0.00    0.40
  20   0   1   -0.10    0.40
  21   0   1    0.40    0.60
 -21   0  -1    0.00    0.40
 -21   0  -1   -0.70    0.40
  21   0   1    0.60    0.40
 -21   0  -1    0.10    0.40
  22   0   1   -0.70    0.50
 -22   0  -1   -0.10    0.30
  22   0   1    0.30    0.40
 -22   0  -1    0.20    0.40
  23   0   1   -0.70    0.50
 -23   0  -1    0.00    0.40
 -23   0  -1    0.10    0.30
  23   0   1    0.00    0.40
  24   0   1   -0.30    0.60
  24   0   1    0.10    0.40
 -24   0  -1    0.00    0.40
 -24   0  -1   -0.10    0.30
  25   0   1    0.20    0.40
  25   0   1    0.50    0.60
 -25   0  -1    0.50    0.40
 -25   0  -1    0.00    0.30
  26   0   1    0.20    0.50
 -26   0  -1    0.00    0.40
 -26   0  -1    0.10    0.30
  26   0   1    0.00    0.30
  27   0   1    0.00    0.30
 -27   0  -1    0.20    0.30
 -27   0  -1    0.20    0.40
  27   0   1    0.30    0.50
  28   0   1    0.10    0.40
 -28   0  -1    0.00    0.40
  28   0   1    0.10    0.30
  28  -1  -1    1.90    0.50
 -28  -1   1    2.20    0.40
  28  -1  -1    1.50    0.40
  28   1  -1    1.10    0.30
 -28   1   1    1.80    0.30
  28   1  -1    1.90    0.50
 -28   1   1    2.00    0.40
 -27  -1   1   13.60    0.90
 -27  -1   1   12.50    0.60
  27  -1  -1   15.20    1.00
  27  -1  -1   13.00    0.80
  27   1  -1   12.70    1.00
 -27   1   1   13.40    0.90
 -27   1   1   12.60    0.70
  27   1  -1   13.40    0.80
 -26  -1   1   14.30    0.90
 -26  -1   1   13.80    0.70
  26  -1  -1   13.50    0.90
  26  -1  -1   14.20    1.10
 -26   1   1   14.30    0.80
  26   1  -1   12.90    1.10
 -26   1   1   13.00    0.90
  26   1  -1   14.00    0.80
  25  -1  -1    2.70    0.70
 -25  -1   1    2.50    0.50
  25  -1  -1    2.80    0.50
 -25  -1   1    3.10    0.40
  25   1  -1    3.20    0.70
 -25   1   1    2.70    0.40
 -25   1   1    2.80    0.50
  25   1  -1    3.20    0.50
 -24  -1   1   -0.30    0.30
  24  -1  -1   -0.20    0.30
 -24  -1   1    0.40    0.50
  24  -1  -1    1.00    0.60
  24   1  -1    1.00    0.60
  24   1  -1    0.00    0.40
 -24   1   1   -0.10    0.40
 -24   1   1    0.30    0.40
 -23  -1   1   14.70    1.00
  23  -1  -1   15.20    1.00
 -23  -1   1   15.50    1.00
 -23  -1   1   14.70    0.90
  23   1  -1   15.70    0.90
  23   1  -1   15.80    1.20
 -23   1   1   15.90    0.90
 -23   1   1   14.60    1.00
  22  -1  -1    6.10    0.60
 -22  -1   1    5.10    0.60
 -22  -1   1    6.10    0.60
  22  -1  -1    5.30    0.80
 -22  -1   1    5.70    0.50
 -22   1   1    7.50    0.70
  22   1  -1    4.20    0.70
  22   1  -1    6.00    0.60
 -22   1   1    5.80    0.60
  21  -1  -1   12.80    1.20
 -21  -1   1   12.60    0.80
 -21  -1   1   11.30    0.90
  21  -1  -1   12.30    0.90
 -21  -1   1   13.00    1.00
 -21   1   1   10.90    0.70
 -21   1   1   12.20    0.90
 -21   1   1   11.60    0.80
  21   1  -1   13.10    1.10
  21   1  -1   12.70    0.90
  20  -1  -1   12.00    1.10
  20  -1  -1   12.50    0.90
 -20  -1   1   12.70    0.90
 -20  -1   1   10.80    0.70
 -20  -1   1   12.50    0.90
 -20  -1   1   11.70    0.80
  20   1  -1   11.50    0.80
 -20   1   1   11.60    0.80
 -20   1   1   10.80    0.90
  20   1  -1   12.90    1.10
 -20   1   1   10.50    0.80
 -19  -1   1    1.30    0.40
  19  -1  -1    0.60    0.50
 -19  -1   1    0.50    0.30
 -19  -1   1    0.80    0.50
  19  -1  -1    0.60    0.40
 -19   1   1    0.80    0.50
 -19   1   1    0.20    0.30
 -19   1   1    0.50    0.40
  19   1  -1    0.70    0.40
  19   1  -1    0.50    0.50
 -18  -1   1   41.40    1.60
 -18  -1   1   36.00    1.60
  18  -1  -1   39.90    1.60
  18  -1  -1   41.80    1.80
 -18  -1   1   37.30    1.70
 -18   1   1   39.40    1.60
  18   1  -1   40.50    1.60
  18   1  -1   40.70    1.80
 -18   1   1   41.10    1.60
 -18   1   1   39.50    1.70
 -18   1   1   35.60    1.50
  17  -1  -1    5.30    0.60
 -17  -1   1    5.70    0.60
 -17  -1   1    5.30    0.50
  17  -1  -1    5.00    0.50
 -17  -1   1    5.00    0.50
 -17   1   1    6.20    0.60
 -17   1   1    5.50    0.50
 -17   1   1    5.00    0.50
  17   1  -1    5.30    0.50
  17   1  -1    5.00    0.60
 -16  -1   1   27.60    1.20
 -16  -1   1   26.30    1.20
  16  -1  -1   28.20    1.20
 -16  -1   1   28.90    1.30
  16  -1  -1   27.60    1.40
 -16   1   1   29.70    1.20
 -16   1   1   28.20    1.30
 -16   1   1   27.70    1.10
  16   1  -1   28.40    1.20
  16   1  -1   27.50    1.40
  15  -1  -1   13.20    0.70
  15  -1  -1   12.90    0.90
 -15  -1   1   12.50    0.70
 -15  -1   1   13.40    0.80
 -15   1   1   12.20    0.70
  15   1  -1   12.80    0.90
 -15   1   1   11.50    0.80
  15   1  -1   11.60    0.70
  14  -1  -1  440.36   14.60
 -14  -1   1  424.56   14.50
 -14  -1   1  436.16   14.80
  14   1  -1  438.96   14.60
 -14   1   1  434.16   14.50
  13  -1  -1    8.10    0.70
 -13   1   1    9.50    2.30
  13   1  -1    7.80    0.70
  12  -1  -1    1.80    0.40
 -12   1   1    0.60    1.50
  12   1  -1    1.40    0.40
 -11  -1   1   20.40    4.10
  11   1  -1   20.70    1.00
 -11   1   1   20.70    2.90
 -10  -1   1   39.80    4.70
 -10   1   1   41.90    3.40
  -9  -1   1    0.70    1.40
  -9   1   1   -1.00    1.00
  -8  -1   1  430.96   18.20
  -8  -1   1  433.26   15.50
  -8   1   1  426.16   16.60
  -7  -1   1   16.60    1.70
  -7  -1   1   16.50    2.70
  -7   1   1   17.30    2.30
  -6  -1   1  202.78    7.60
  -6  -1   1  185.78    9.10
  -6   1   1  204.58    8.60
  -5  -1   1 1628.94   55.59
  -5  -1   1 1543.05   53.99
  -5  -1   1 1600.84   55.49
  -5   1   1 1661.33   54.99
  -4  -1   1   19.10    2.10
  -4  -1   1   16.10    1.30
  -4  -1   1   15.20    1.90
  -4   1   1   14.70    1.70
   4   1  -1   17.30    1.60
  -3  -1   1   28.00    2.10
  -3  -1   1   28.90    2.10
  -3  -1   1   26.30    1.50
   3   1  -1   24.70    1.50
  -3   1   1   31.20    2.00
  -2  -1   1 2546.55   81.59
  -2  -1   1 2446.26   81.59
  -2   1   1 2471.55   81.59
   2   1  -1 2290.87   81.09
  -1  -1   1    6.00    0.70
  -1  -1   1    7.70    0.80
  -1   1   1    8.80    0.80
   0  -1  -1    1.20    0.40
   0  -1   1    1.30    0.30
   0   1   1    1.20    0.30
   0   1   1    0.80    0.30
  -1  -1  -1   39.30    1.80
  -1  -1  -1   43.40    2.20
   1   1   1   41.60    1.90
  -2  -1  -1    6.40    0.70
   2  -1   1    5.00    1.00
  -2  -1  -1    7.00    0.90
  -3  -1  -1    1.30    0.40
  -3  -1  -1    1.30    0.60
  -4  -1  -1  179.98    7.60
  -5  -1  -1    1.90    0.70
  -5  -1  -1    1.60    1.20
  -5   1  -1    1.50    1.00
  -6  -1  -1   18.40    2.50
  -6  -1  -1   20.10    1.50
  -6   1  -1   19.70    2.30
  -7  -1  -1  349.96   14.70
  -7   1  -1  353.56   14.00
  -8  -1  -1   70.39    5.20
  -8   1  -1   65.29    4.40
  -9  -1  -1   12.70    2.80
  -9   1  -1   13.90    2.40
 -10  -1  -1  242.88   12.50
  10  -1   1  223.28    7.90
 -10   1  -1  240.58   10.50
  10   1   1  221.88    7.80
  11  -1   1   80.69    2.90
 -11  -1  -1   82.39    7.00
 -11   1  -1   79.29    5.10
  11   1   1   78.99    2.90
  12  -1   1    9.30    0.80
 -12   1  -1    9.30    2.20
  12   1   1    9.80    0.70
  13  -1   1  349.77   11.70
 -13  -1  -1  342.67   11.60
 -13   1  -1  341.97   11.60
 -13   1  -1  344.27   14.10
  13   1   1  348.17   11.70
 -14  -1  -1    0.80    0.30
  14  -1   1    0.40    0.30
 -14  -1  -1    0.70    0.30
  14  -1   1    0.70    0.40
  14   1   1    0.30    0.40
 -14   1  -1    0.60    0.30
  14   1   1    0.20    0.30
 -15  -1  -1    6.40    0.60
  15  -1   1    8.40    0.80
 -15  -1  -1    7.80    0.60
  15  -1   1    8.40    0.60
 -15   1  -1    6.20    0.60
  15   1   1    7.90    0.80
 -15   1  -1    7.00    0.50
  15   1   1    7.10    0.60
 -15   1  -1    7.70    0.60
  16  -1   1   34.20    1.60
 -16  -1  -1   34.00    1.40
 -16  -1  -1   29.40    1.30
  16  -1   1   32.00    1.40
 -16  -1  -1   30.80    1.40
  16   1   1   34.50    1.50
 -16   1  -1   31.30    1.30
  16   1   1   33.00    1.40
 -16   1  -1   34.80    1.40
 -16   1  -1   31.00    1.40
 -17  -1  -1    1.60    0.30
 -17  -1  -1    1.40    0.30
  17  -1   1    0.40    0.50
 -17  -1  -1    1.50    0.40
  17  -1   1    1.20    0.40
  17   1   1    0.70    0.30
 -17   1  -1    0.80    0.40
  17   1   1    0.50    0.50
 -17   1  -1    1.10    0.30
 -17   1  -1    2.30    0.40
 -17   1  -1    0.80    0.30
 -18  -1  -1    4.40    0.50
  18  -1   1    3.90    0.50
  18  -1   1    4.20    0.70
 -18  -1  -1    5.30    0.60
 -18   1  -1    4.20    0.50
 -18   1  -1    5.20    0.60
 -18   1  -1    4.30    0.40
  18   1   1    4.40    0.50
 -18   1  -1    4.70    0.50
  18   1   1    3.70    0.70
  19  -1   1   35.00    1.60
 -19  -1  -1   36.60    1.60
 -19  -1  -1   36.70    1.50
  19  -1   1   37.40    1.80
  19   1   1   38.70    1.80
  19   1   1   34.50    1.60
 -19   1  -1   34.40    1.60
 -19   1  -1   35.40    1.60
 -20  -1  -1    0.90    0.50
 -20  -1  -1    0.80    0.40
  20  -1   1    1.20    0.60
  20  -1   1    1.60    0.50
 -20  -1  -1    1.30    0.50
  20   1   1    0.90    0.60
  20   1   1    0.80    0.40
 -20   1  -1    1.50    0.40
 -20   1  -1    0.80    0.40
 -21  -1  -1    3.10    0.50
 -21  -1  -1    2.90    0.50
 -21  -1  -1    3.70    0.50
  21  -1   1    2.70    0.50
  21  -1   1    2.40    0.70
  21   1   1    3.20    0.70
  21   1   1    3.30    0.50
 -21   1  -1    3.40    0.50
  22  -1   1    1.70    0.70
 -22  -1  -1    2.60    0.50
  22  -1   1    2.20    0.40
 -22  -1  -1    2.30    0.50
 -22  -1  -1    2.70    0.40
  22   1   1    2.90    0.50
 -22   1  -1    2.80    0.40
 -22   1  -1    2.50    0.50
  22   1   1    2.70    0.70
  23  -1   1    2.20    0.40
 -23  -1  -1    2.60    0.50
 -23  -1  -1    2.20    0.40
  23   1   1    1.90    0.40
 -23   1  -1    2.20    0.40
 -23   1  -1    1.30    0.50
  23   1   1    1.50    0.60
 -24  -1  -1    2.30    0.40
 -24  -1  -1    2.50    0.50
  24  -1   1    1.70    0.40
  24  -1   1    1.40    0.60
 -24   1  -1    1.70    0.40
  24   1   1    2.60    0.50
 -24   1  -1    1.60    0.50
  25  -1   1   17.70    1.30
 -25  -1  -1   18.80    1.00
 -25  -1  -1   18.10    0.90
  25  -1   1   18.60    1.00
 -25   1  -1   18.10    0.90
  25   1   1   18.50    1.30
 -25   1  -1   17.20    1.00
  25   1   1   18.50    1.00
 -26  -1  -1    0.40    0.40
  26  -1   1    0.90    0.60
 -26  -1  -1    1.00    0.30
  26  -1   1    0.50    0.40
 -26   1  -1    0.80    0.30
  26   1   1    0.50    0.50
  26   1   1    0.90    0.40
 -26   1  -1    1.20    0.40
 -27  -1  -1    0.40    0.40
  27  -1   1    0.30    0.30
  27  -1   1    0.20    0.50
 -27  -1  -1    0.10    0.20
 -27   1  -1    0.60    0.40
  27   1   1   -0.10    0.30
 -27   1  -1    0.00    0.30
  27   1   1    0.90    0.50
  28  -1   1    6.80    0.70
 -28  -1  -1    6.70    0.60
  28  -1   1    5.30    0.50
  28   1   1    6.00    0.50
 -28   1  -1    6.00    0.40
 -28   1  -1    6.10    0.50
  28   1   1    6.50    0.70
  28  -2  -1    0.30    0.40
 -28  -2   1    0.20    0.40
  28  -2  -1    0.00    0.30
 -28   2   1    0.00    0.30
  28   2  -1   -0.30    0.30
 -28   2   1    0.00    0.40
  28   2  -1    0.20    0.40
 -27  -2   1    0.30    0.20
  27  -2  -1    0.30    0.30
 -27  -2   1    0.20    0.40
  27  -2  -1    0.00    0.50
 -27   2   1    0.00    0.40
 -27   2   1   -0.10    0.30
  27   2  -1    0.40    0.30
  27   2  -1    0.20    0.50
 -26  -2   1    2.90    0.50
  26  -2  -1    2.20    0.40
  26  -2  -1    2.50    0.60
 -26  -2   1    2.80    0.30
  26   2  -1    2.40    0.40
 -26   2   1    2.80    0.50
  26   2  -1    3.00    0.60
 -26   2   1    2.60    0.40
  25  -2  -1   -0.50    0.50
 -25  -2   1    0.00    0.30
  25  -2  -1    0.30    0.40
 -25  -2   1    0.00    0.50
 -25   2   1   -0.10    0.30
 -25   2   1    0.20    0.40
  25   2  -1    0.00    0.30
  24  -2  -1    3.10    0.70
  24  -2  -1    2.90    0.50
 -24  -2   1    2.70    0.40
 -24  -2   1    2.90    0.50
 -24  -2   1    2.60    0.50
  24   2  -1    3.00    0.50
 -24   2   1    3.20    0.50
  24   2  -1    2.10    0.60
 -24   2   1    2.40    0.40
  23  -2  -1    1.00    0.40
 -23  -2   1    0.80    0.40
 -23  -2   1    1.20    0.50
  23  -2  -1    0.80    0.60
 -23  -2   1    1.10    0.50
 -23   2   1    0.90    0.50
 -23   2   1    0.50    0.40
  23   2  -1    0.60    0.60
  23   2  -1    0.60    0.40
 -22  -2   1    2.20    0.40
  22  -2  -1    2.70    0.50
 -22  -2   1    2.00    0.50
 -22  -2   1    1.70    0.50
  22   2  -1    1.60    0.40
  22   2  -1    1.80    0.60
 -22   2   1    2.20    0.50
 -22   2   1    2.50    0.50
  21  -2  -1   11.70    1.20
 -21  -2   1   12.60    0.90
 -21  -2   1   11.40    0.80
  21  -2  -1   11.40    0.90
 -21  -2   1   13.00    0.90
  21   2  -1   12.30    1.10
 -21   2   1   12.20    0.90
 -21   2   1   11.30    0.80
  21   2  -1   11.20    0.80
 -20  -2   1   14.80    1.00
  20  -2  -1   14.50    0.90
  20  -2  -1   16.20    1.20
 -20  -2   1   15.80    1.00
 -20  -2   1   15.70    0.90
 -20   2   1   13.60    0.90
  20   2  -1   14.30    0.90
 -20   2   1   16.30    0.90
  20   2  -1   15.00    1.10
 -20   2   1   13.90    1.00
 -19  -2   1    0.50    0.30
 -19  -2   1   -0.30    0.40
 -19  -2   1    0.60    0.30
  19  -2  -1    0.50    0.50
 -19  -2   1    0.70    0.40
  19  -2  -1    0.50    0.40
  19   2  -1   -0.10    0.50
 -19   2   1   -0.10    0.40
 -19   2   1   -0.50    0.40
  19   2  -1    0.50    0.30
 -19   2   1   -0.20    0.20
 -19   2   1    0.40    0.30
 -18  -2   1    4.20    0.40
 -18  -2   1    4.10    0.50
  18  -2  -1    5.20    0.70
  18  -2  -1    4.00    0.50
 -18  -2   1    5.00    0.50
 -18   2   1    4.70    0.60
 -18   2   1    4.40    0.40
  18   2  -1    4.50    0.60
  18   2  -1    4.30    0.50
 -18   2   1    5.40    0.50
 -17  -2   1  292.97    9.70
 -17  -2   1  275.67    9.70
  17  -2  -1  287.77    9.90
  17  -2  -1  292.47    9.80
 -17  -2   1  285.47    9.80
  17   2  -1  292.67    9.80
 -17   2   1  283.37    9.70
  17   2  -1  286.37    9.90
 -17   2   1  283.17    9.80
 -17   2   1  294.57    9.70
 -16  -2   1    2.50    0.40
 -16  -2   1    2.10    0.30
  16  -2  -1    2.20    0.50
  16  -2  -1    2.00    0.40
 -16  -2   1    1.30    0.30
  16   2  -1    2.20    0.30
  16   2  -1    2.70    0.50
 -16   2   1    3.20    0.50
 -16   2   1    1.50    0.30
 -16   2   1    2.10    0.30
  15  -2  -1    1.10    0.40
  15  -2  -1    1.60    0.30
 -15  -2   1    2.20    0.40
 -15  -2   1    1.60    0.30
 -15   2   1    1.50    0.40
 -15   2   1    1.60    0.30
 -15   2   1    1.30    0.30
  15   2  -1    1.50    0.30
  15   2  -1    1.00    0.40
 -15   2   1    2.10    2.50
  14  -2  -1   23.20    1.10
  14  -2  -1   22.90    1.00
 -14  -2   1   22.80    1.00
 -14  -2   1   21.50    1.00
  14   2  -1   22.60    1.10
 -14   2   1   22.00    1.00
 -14   2   1   25.50    4.00
  13  -2  -1    0.60    0.40
 -13  -2   1    4.50    2.70
  13   2  -1    1.20    0.30
 -13   2   1    0.90    1.90
  12  -2  -1   15.60    0.80
 -12  -2   1   10.80    3.30
  12   2  -1   13.80    0.80
 -12   2   1   10.00    2.50
  11  -2  -1   37.80    1.60
 -11  -2   1   42.70    5.30
 -11   2   1   40.50    3.90
  10  -2  -1   21.30    1.00
 -10  -2   1   17.80    3.50
 -10   2   1   21.50    3.10
  -9  -2   1   23.20    3.40
  -9   2   1   19.80    2.70
  -8  -2   1   63.09    5.10
  -8   2   1   72.59    4.80
  -7  -2   1    4.70    1.50
  -7   2   1    6.30    1.60
  -6  -2   1   -0.30    1.30
  -6  -2   1   -0.20    1.00
  -6   2   1    1.80    1.20
  -5  -2   1    6.00    1.80
  -5  -2   1    6.30    1.60
  -5   2   1    7.60    1.70
  -4  -2   1    5.50    1.30
  -4  -2   1    6.60    1.60
   4   2  -1    6.30    1.00
  -4   2   1    6.00    1.50
  -3  -2   1   17.20    2.00
  -3  -2   1   16.80    1.80
  -3   2   1   15.30    1.80
  -2  -2   1 4378.26  144.79
   2  -2  -1 4411.76  143.69
  -2  -2   1 4152.48  144.59
  -2   2   1 4413.06  144.79
  -1  -2   1   81.49    3.80
  -1  -2   1   79.79    3.80
   1  -2  -1   80.69    3.30
  -1   2   1   87.49    4.00
  -1   2   1   75.09    3.40
   0  -2   1   85.89    3.90
   0  -2  -1   90.69    3.80
   0  -2   1   79.09    3.90
   0   2   1   85.79    3.90
  -1  -2  -1 4568.54  151.08
   1   2   1 4498.95  150.38
  -2  -2  -1   41.50    2.70
  -2  -2  -1   42.00    2.90
  -2  -2  -1   42.40    2.10
   2   2   1   40.20    1.90
  -3  -2  -1   88.19    4.60
  -4  -2  -1 2197.78   74.69
  -5  -2  -1  151.98    7.40
  -5   2  -1  155.38    7.50
  -6  -2  -1   15.80    2.40
  -6   2  -1   20.60    2.50
  -7  -2  -1  350.26   15.00
  -7   2  -1  370.46   14.90
  -8  -2  -1   -0.30    1.10
  -8   2  -1    2.80    1.30
  -9  -2  -1    3.60    1.80
   9  -2   1    4.60    0.50
  -9   2  -1    5.20    1.80
  10  -2   1   73.09    2.80
 -10  -2  -1   83.19    6.50
 -10   2  -1   78.29    5.50
  10   2   1   73.19    2.80
  11  -2   1   -0.30    0.30
 -11  -2  -1   -1.60    1.70
  11   2   1    0.20    0.30
 -11   2  -1   -1.10    1.40
 -12  -2  -1    7.80    3.10
  12  -2   1    7.50    0.70
  12   2   1    6.10    0.70
 -12   2  -1    3.30    2.10
  13  -2   1  127.99    4.30
  13  -2   1  117.09    4.30
 -13  -2  -1  118.39    9.90
 -13  -2  -1  119.89    4.20
 -13   2  -1  123.99    4.20
  13   2   1  122.59    4.30
 -13   2  -1  116.59    7.20
 -14  -2  -1   44.90    1.70
  14  -2   1   44.60    1.80
  14  -2   1   44.70    1.70
 -14  -2  -1   42.80    1.70
  14   2   1   43.60    1.70
 -14   2  -1   43.20    1.70
 -14   2  -1   44.00    1.70
  14   2   1   43.40    1.80
  15  -2   1    3.10    0.50
  15  -2   1    3.20    0.40
 -15  -2  -1    3.80    0.40
 -15  -2  -1    3.60    0.40
 -15   2  -1    3.50    0.50
 -15   2  -1    3.40    0.40
  15   2   1    3.20    0.50
  15   2   1    4.00    0.40
 -15   2  -1    3.10    0.40
  16  -2   1    1.40    0.30
  16  -2   1    1.20    0.50
  16  -2   1    1.90    0.40
 -16  -2  -1    2.10    0.40
 -16  -2  -1    2.60    0.40
 -16   2  -1    1.90    0.40
 -16   2  -1    1.00    0.40
  16   2   1    1.70    0.50
 -16   2  -1    1.80    0.30
  16   2   1    2.30    0.40
  17  -2   1    0.40    0.50
  17  -2   1    0.20    0.30
 -17  -2  -1    0.30    0.40
  17  -2   1    0.50    0.30
 -17  -2  -1    0.40    0.30
 -17   2  -1    0.50    0.30
  17   2   1   -0.10    0.50
 -17   2  -1   -0.40    0.30
 -17   2  -1    0.20    0.40
  17   2   1    0.20    0.30
  18  -2   1    5.10    0.60
  18  -2   1    6.80    0.80
 -18  -2  -1    7.70    0.70
 -18  -2  -1    7.00    0.60
  18   2   1    7.40    0.80
 -18   2  -1    7.30    0.70
 -18   2  -1    6.40    0.70
  18   2   1    6.50    0.70
 -18   2  -1    7.40    0.60
  19  -2   1   22.10    1.40
 -19  -2  -1   18.60    1.10
 -19  -2  -1   19.20    1.10
 -19  -2  -1   19.50    1.00
  19  -2   1   19.50    1.10
  19   2   1   20.50    1.30
 -19   2  -1   20.70    1.10
 -19   2  -1   19.20    0.90
 -19   2  -1   20.40    1.10
  19   2   1   19.70    1.10
 -20  -2  -1    1.30    0.50
  20  -2   1    1.60    0.40
  20  -2   1    1.20    0.60
 -20  -2  -1    1.10    0.50
 -20  -2  -1    1.70    0.40
  20   2   1    1.10    0.60
 -20   2  -1    1.60    0.40
  20   2   1    0.60    0.40
 -21  -2  -1    4.20    0.60
  21  -2   1    3.20    0.70
  21  -2   1    3.60    0.50
 -21  -2  -1    3.10    0.50
 -21  -2  -1    4.20    0.50
 -21   2  -1    3.20    0.50
  21   2   1    2.80    0.70
  21   2   1    3.50    0.50
  22  -2   1   37.90    1.70
 -22  -2  -1   40.20    1.60
 -22  -2  -1   37.50    1.70
 -22  -2  -1   41.10    1.70
  22   2   1   40.40    1.90
  22   2   1   41.40    1.70
 -22   2  -1   38.00    1.70
  23  -2   1   -0.10    0.60
 -23  -2  -1    0.20    0.40
  23  -2   1    0.30    0.40
 -23  -2  -1    0.00    0.40
 -23  -2  -1    0.10    0.30
 -23   2  -1    0.60    0.40
  23   2   1   -0.40    0.30
 -23   2  -1    0.10    0.40
  23   2   1    0.20    0.60
 -24  -2  -1    0.00    0.30
  24  -2   1    0.60    0.60
  24  -2   1    0.00    0.40
 -24  -2  -1    0.10    0.50
 -24   2  -1    0.00    0.40
  24   2   1   -0.40    0.50
  24   2   1    0.20    0.30
 -24   2  -1    0.40    0.40
  25  -2   1   -0.20    0.50
 -25  -2  -1   -0.10    0.30
  25  -2   1    0.10    0.40
 -25  -2  -1    0.40    0.50
  25   2   1   -0.20    0.30
 -25   2  -1    0.10    0.40
 -25   2  -1    0.40    0.30
  26  -2   1    0.00    0.30
 -26  -2  -1   -0.10    0.40
  26  -2   1   -0.50    0.50
 -26  -2  -1   -0.20    0.30
  26   2   1    0.10    0.30
 -26   2  -1    0.20    0.40
 -26   2  -1    0.10    0.30
  26   2   1    0.00    0.50
 -27  -2  -1    0.80    0.40
 -27  -2  -1    1.20    0.20
  27  -2   1    0.70    0.30
  27  -2   1    1.00    0.40
 -27   2  -1    0.90    0.40
  27   2   1    1.00    0.30
 -27   2  -1    0.50    0.30
  27   2   1    1.20    0.50
  28  -2   1    2.20    0.40
 -28  -2  -1    2.10    0.40
 -28   2  -1    2.20    0.40
  28   2   1    1.80    0.30
  28   2   1    2.40    0.50
 -28   2  -1    2.20    0.30
  28  -3  -1   11.10    0.80
 -28  -3   1   11.30    0.80
  28  -3  -1   11.10    0.70
  28   3  -1   11.00    0.90
 -28   3   1   10.70    0.60
  28   3  -1    9.30    0.60
 -28   3   1   11.10    0.70
 -27  -3   1    1.70    0.50
  27  -3  -1    2.00    0.40
  27  -3  -1    1.70    0.50
 -27   3   1    2.00    0.40
 -27   3   1    1.50    0.40
  27   3  -1    2.00    0.50
  27   3  -1    2.30    0.40
  26  -3  -1    0.70    0.50
 -26  -3   1    0.30    0.20
 -26  -3   1    0.00    0.40
  26  -3  -1    0.40    0.40
 -26   3   1    0.40    0.40
 -26   3   1    0.20    0.30
  26   3  -1    1.10    0.50
  26   3  -1    0.40    0.30
 -25  -3   1   13.00    0.70
  25  -3  -1   15.20    1.20
 -25  -3   1   13.00    1.00
  25  -3  -1   13.50    0.90
  25   3  -1   14.70    1.10
  25   3  -1   13.50    0.80
 -25   3   1   14.10    0.90
 -25   3   1   14.40    0.90
  24  -3  -1   60.89    2.40
 -24  -3   1   62.09    2.30
  24  -3  -1   58.49    2.60
 -24  -3   1   64.19    2.40
 -24  -3   1   59.49    2.40
  24   3  -1   60.59    2.30
  24   3  -1   59.19    2.60
 -24   3   1   65.19    2.40
 -24   3   1   62.19    2.40
 -23  -3   1   31.70    1.50
  23  -3  -1   29.90    1.40
 -23  -3   1   30.60    1.50
  23  -3  -1   31.00    1.70
 -23  -3   1   32.20    1.30
  23   3  -1   30.30    1.40
 -23   3   1   31.30    1.50
 -23   3   1   32.50    1.40
  23   3  -1   31.40    1.60
  22  -3  -1    2.60    0.50
  22  -3  -1    3.60    0.70
 -22  -3   1    3.00    0.60
 -22  -3   1    2.30    0.40
 -22  -3   1    1.80    0.50
 -22   3   1    2.60    0.50
 -22   3   1    4.10    0.40
  22   3  -1    1.70    0.60
  22   3  -1    2.90    0.50
 -21  -3   1   19.70    1.10
 -21  -3   1   21.20    1.20
  21  -3  -1   21.30    1.10
 -21  -3   1   20.90    1.00
  21   3  -1   20.40    1.30
 -21   3   1   18.90    1.00
 -21   3   1   20.50    1.10
  21   3  -1   21.30    1.10
 -20  -3   1    0.70    0.20
 -20  -3   1    2.10    0.50
  20  -3  -1    1.50    0.40
 -20  -3   1    1.50    0.40
 -20  -3   1    1.80    0.50
 -20   3   1    1.30    0.40
  20   3  -1    1.20    0.60
  20   3  -1    1.80    0.40
 -20   3   1    1.60    0.40
  19  -3  -1    7.60    0.80
 -19  -3   1    8.10    0.70
 -19  -3   1    7.90    0.60
 -19  -3   1    7.70    0.70
  19  -3  -1    6.60    0.80
 -19  -3   1    8.20    0.70
 -19   3   1    7.70    0.60
  19   3  -1    9.00    1.00
 -19   3   1    7.40    0.70
  19   3  -1    8.00    0.70
  18  -3  -1    0.30    0.50
 -18  -3   1   -0.20    0.40
 -18  -3   1    0.00    0.30
  18  -3  -1    0.20    0.30
 -18  -3   1   -0.10    0.40
 -18  -3   1   -0.90    0.30
 -18   3   1    0.30    0.40
  18   3  -1   -0.30    0.40
 -18   3   1    0.30    0.30
 -18   3   1    0.20    0.30
  18   3  -1    0.60    0.30
 -17  -3   1    4.10    0.50
 -17  -3   1    3.60    0.50
  17  -3  -1    3.80    0.50
  17  -3  -1    3.80    0.50
 -17  -3   1    4.30    0.50
  17  -3  -1    3.40    0.60
 -17  -3   1    4.00    0.40
 -17   3   1    3.80    0.40
 -17   3   1    3.40    0.50
  17   3  -1    3.60    0.60
 -17   3   1    3.30    0.40
  17   3  -1    3.10    0.40
 -16  -3   1    5.60    0.50
 -16  -3   1    5.00    0.50
  16  -3  -1    5.80    0.60
 -16  -3   1    5.50    0.50
  16  -3  -1    5.60    0.60
  16   3  -1    5.10    0.50
  16   3  -1    4.70    0.60
 -16   3   1    4.70    0.50
 -16   3   1    5.00    0.50
 -16   3   1    4.80    0.50
 -16   3   1    9.40    3.40
 -15  -3   1   16.40    0.90
  15  -3  -1   15.00    1.00
 -15  -3   1   16.20    0.80
  15  -3  -1   16.20    0.80
  15   3  -1   15.20    0.90
 -15   3   1   16.60    0.80
 -15   3   1   14.20    3.50
 -15   3   1   16.40    0.80
 -15   3   1   15.60    0.90
  14  -3  -1    8.50    0.70
 -14  -3   1    8.80    0.80
 -14  -3   1    7.80    0.60
  14  -3  -1    7.80    0.60
 -14  -3   1    6.90    3.10
 -14  -3   1    8.90    0.50
 -14   3   1    6.50    2.60
  14   3  -1    8.10    0.70
 -14   3   1    7.60    0.60
 -14   3   1    7.60    0.50
 -13  -3   1    4.50    2.60
  13  -3  -1    7.30    0.70
 -13   3   1    6.60    0.50
  13   3  -1    7.40    0.60
 -13   3   1    6.40    2.20
  12  -3  -1   28.60    1.30
 -12  -3   1   30.00    5.00
 -12   3   1   27.20    3.90
  12   3  -1   27.80    1.20
 -11  -3   1    7.50    2.30
  11  -3  -1    5.90    0.60
 -11   3   1    6.90    2.30
 -10  -3   1   37.40    4.50
  10  -3  -1   32.90    1.40
 -10   3   1   41.20    4.10
  -9  -3   1   21.00    3.30
  -9   3   1   22.70    3.10
  -8  -3   1 1462.15   53.09
  -8   3   1 1508.15   52.89
  -7  -3   1    0.80    1.60
  -7  -3   1    1.10    1.20
  -7   3   1    1.50    1.20
  -6  -3   1   77.49    5.20
  -6  -3   1   82.79    5.70
  -6   3   1   78.39    5.10
  -5  -3   1   85.49    5.40
  -5  -3   1   81.69    5.60
  -5   3   1   87.09    5.40
  -4  -3   1  137.59    7.30
  -4  -3   1  140.39    7.10
  -4   3   1  144.89    7.10
  -3  -3   1    9.10    1.90
  -3  -3   1    8.50    1.80
  -3   3   1   11.00    2.00
  -2  -3   1 1054.89   37.00
   2  -3  -1 1067.69   35.90
  -2  -3   1 1063.39   37.10
  -2   3   1 1048.30   37.10
   1  -3  -1    7.80    1.10
  -1  -3   1    9.50    1.50
  -1  -3   1    8.60    1.40
  -1   3   1    8.10    1.40
   0  -3  -1    0.40    0.50
   0  -3   1    0.40    0.50
   0   3   1   -0.30    0.50
   1  -3   1   30.30    2.30
  -1  -3  -1   26.30    2.30
   1   3   1   26.10    2.00
  -2  -3  -1    0.10    0.90
  -2  -3  -1    1.50    1.10
  -3  -3  -1    3.50    1.60
  -3  -3  -1    4.10    1.40
   3   3   1    3.70    0.80
  -4  -3  -1 1718.43   58.79
  -4  -3  -1 1649.13   58.19
  -5  -3  -1   22.30    2.80
  -5   3  -1   24.00    2.90
  -6  -3  -1   34.00    3.30
  -6   3  -1   35.80    3.50
  -7   3  -1 3772.72  128.29
  -8  -3  -1   22.70    3.30
  -8   3  -1   24.60    3.20
  -9  -3  -1    2.10    1.70
   9  -3   1    0.60    0.30
  -9   3  -1   -0.10    1.30
  10  -3   1   42.10    1.70
 -10  -3  -1   45.70    4.80
 -10   3  -1   42.10    4.40
  11  -3   1   13.20    0.80
 -11  -3  -1   12.80    3.40
 -11   3  -1   12.90    2.80
  11   3   1   11.80    0.80
 -12  -3  -1   74.49    7.10
  12  -3   1   68.99    2.60
  12   3   1   67.69    2.60
 -12   3  -1   72.49    6.10
  13  -3   1  360.06   12.00
 -13  -3  -1  344.17   11.80
  13  -3   1  353.56   11.90
 -13  -3  -1  359.66   18.80
 -13  -3  -1  338.67   11.90
  13   3   1  353.36   11.90
 -13   3  -1  356.46   11.80
 -13   3  -1  347.47   11.90
 -13   3  -1  367.36   16.30
  14  -3   1   81.49    3.10
 -14  -3  -1   88.89    8.70
  14  -3   1   81.59    2.90
 -14  -3  -1   80.39    2.90
 -14  -3  -1   80.09    2.90
 -14   3  -1   81.39    6.40
 -14   3  -1   82.29    2.90
  14   3   1   78.89    3.00
 -14   3  -1   80.19    2.90
 -15  -3  -1    8.50    0.60
  15  -3   1    8.30    0.60
  15  -3   1    9.00    0.80
  15  -3   1    8.10    0.70
 -15  -3  -1    8.70    0.70
 -15   3  -1    9.20    0.60
 -15   3  -1    8.20    0.60
  15   3   1    8.10    0.80
  15   3   1    8.40    0.60
 -15   3  -1    9.40    0.70
 -16  -3  -1    2.60    0.40
  16  -3   1    3.70    0.40
  16  -3   1    3.40    0.60
  16  -3   1    3.30    0.40
 -16  -3  -1    4.10    0.40
 -16   3  -1    2.70    0.40
 -16   3  -1    2.90    0.40
  16   3   1    3.30    0.60
  16   3   1    4.00    0.40
 -16   3  -1    3.40    0.40
  17  -3   1   12.70    0.80
 -17  -3  -1   13.00    0.80
  17  -3   1   12.50    0.80
  17  -3   1   11.90    1.00
 -17  -3  -1   12.60    0.80
  17   3   1   12.20    1.00
 -17   3  -1   11.50    0.80
 -17   3  -1   13.10    0.80
  17   3   1   12.30    0.80
 -17   3  -1   12.50    0.70
 -18  -3  -1   -0.40    0.40
  18  -3   1   -0.40    0.30
  18  -3   1   -0.20    0.50
 -18  -3  -1    0.10    0.30
  18  -3   1    0.10    0.40
 -18  -3  -1    0.00    0.40
  18   3   1   -0.20    0.30
 -18   3  -1    0.40    0.40
  18   3   1    0.20    0.50
 -18   3  -1    0.10    0.30
  19  -3   1   87.79    3.20
 -19  -3  -1   86.49    3.10
  19  -3   1   86.19    3.20
 -19  -3  -1   84.19    3.20
  19  -3   1   90.59    3.50
 -19  -3  -1   86.49    3.20
 -19   3  -1   86.59    3.20
 -19   3  -1   87.59    3.10
  19   3   1   85.59    3.40
  19   3   1   87.09    3.20
  20  -3   1   56.59    2.30
  20  -3   1   56.89    2.30
 -20  -3  -1   57.59    2.20
 -20  -3  -1   56.29    2.30
 -20  -3  -1   57.39    2.30
  20   3   1   58.89    2.50
  20   3   1   57.39    2.20
 -20   3  -1   58.19    2.30
  21  -3   1    3.70    0.70
 -21  -3  -1    2.40    0.50
  21  -3   1    1.90    0.50
 -21  -3  -1    2.20    0.50
 -21  -3  -1    2.60    0.40
  21   3   1    2.90    0.70
 -21   3  -1    2.60    0.50
  21   3   1    2.40    0.50
 -22  -3  -1    0.60    0.50
  22  -3   1    1.00    0.60
 -22  -3  -1    0.20    0.30
  22  -3   1    0.30    0.40
 -22  -3  -1    0.90    0.40
  22   3   1    0.40    0.40
  22   3   1    0.90    0.60
 -22   3  -1    0.20    0.40
  23  -3   1   12.30    1.20
 -23  -3  -1   13.60    1.00
  23  -3   1   11.20    0.90
 -23  -3  -1   13.30    0.80
 -23  -3  -1   12.40    0.90
 -23   3  -1   12.00    0.90
 -23   3  -1   13.00    0.90
  23   3   1   12.10    0.80
  23   3   1   12.80    1.10
  24  -3   1    3.90    0.50
  24  -3   1    4.70    0.70
 -24  -3  -1    3.80    0.60
 -24  -3  -1    4.20    0.40
  24   3   1    4.00    0.50
  24   3   1    3.60    0.70
 -24   3  -1    4.60    0.50
 -24   3  -1    4.60    0.50
  25  -3   1   -0.20    0.50
  25  -3   1   -0.20    0.40
 -25  -3  -1    0.10    0.30
 -25  -3  -1    0.20    0.40
  25   3   1    0.00    0.30
 -25   3  -1   -0.30    0.40
 -25   3  -1    0.00    0.30
 -26  -3  -1    0.70    0.40
  26  -3   1    0.50    0.50
 -26  -3  -1    0.50    0.20
  26  -3   1    0.20    0.40
  26   3   1    0.20    0.30
 -26   3  -1    0.10    0.30
  26   3   1    0.30    0.50
 -26   3  -1    0.10    0.40
  27  -3   1    1.90    0.40
 -27  -3  -1    2.90    0.50
  27  -3   1    1.50    0.40
 -27   3  -1    1.90    0.40
  27   3   1    2.70    0.40
  27   3   1    2.30    0.60
 -27   3  -1    2.00    0.30
  28  -3   1   -0.20    0.30
 -28  -3  -1    0.10    0.40
  28   3   1   -0.60    0.40
 -28   3  -1    0.10    0.30
 -28   3  -1   -0.30    0.20
  28   3   1    0.00    0.30
 -28  -4   1    7.00    0.70
  28  -4  -1    6.20    0.60
  28   4  -1    6.60    0.50
 -28   4   1    5.90    0.50
  28   4  -1    6.80    0.70
 -28   4   1    6.80    0.60
 -27  -4   1   27.70    1.30
  27  -4  -1   27.90    1.30
  27  -4  -1   30.40    1.40
  27   4  -1   28.30    1.20
 -27   4   1   27.70    1.20
  27   4  -1   30.50    1.40
 -27   4   1   26.90    1.20
  26  -4  -1   12.40    0.80
 -26  -4   1   13.10    0.90
  26  -4  -1   14.00    1.00
 -26   4   1   13.40    0.90
  26   4  -1   12.30    0.70
 -26   4   1   10.90    0.80
 -25  -4   1    6.90    0.60
  25  -4  -1    5.60    0.70
 -25  -4   1    6.20    0.60
 -25  -4   1    6.30    0.50
  25  -4  -1    7.70    0.70
  25   4  -1    7.00    0.60
 -25   4   1    5.70    0.60
  25   4  -1    5.80    0.80
 -25   4   1    6.90    0.70
  24  -4  -1  103.89    4.00
  24  -4  -1  106.09    3.90
 -24  -4   1  107.19    3.80
 -24  -4   1  106.09    3.70
 -24  -4   1  108.19    3.80
  24   4  -1  106.49    4.00
 -24   4   1  106.59    3.80
  24   4  -1  107.19    3.80
 -24   4   1  105.39    3.80
 -23  -4   1   74.19    2.80
 -23  -4   1   75.69    2.80
  23  -4  -1   73.69    3.10
 -23  -4   1   73.49    2.70
  23  -4  -1   74.99    2.80
  23   4  -1   75.99    2.80
  23   4  -1   77.09    3.00
 -23   4   1   75.19    2.80
 -23   4   1   72.99    2.80
 -22  -4   1    5.70    0.60
  22  -4  -1    4.60    0.60
  22  -4  -1    4.70    0.80
 -22  -4   1    5.90    0.60
 -22  -4   1    5.60    0.60
  22   4  -1    5.80    0.70
  22   4  -1    6.80    0.70
 -22   4   1    4.70    0.50
 -22   4   1    5.10    0.50
  21  -4  -1   11.20    1.20
[truncated: 8,124,432 more chars]
