# Supplementary material for: Trichalcogenasupersumanenes and its concave-convex supramolecular assembly with fullerenes
Source: Nat Commun. 2023 Jun 10;14:3446. doi: 10.1038/s41467-023-39086-0 (PMC10257710; doi:10.1038/s41467-023-39086-0)
Supplement: Supplementary file 4 — Supplementary Data 1 [file 41467_2023_39086_MOESM4_ESM.zip › 1a-Me@C60/1a-Me@C60.cif]

data_s
_audit_creation_date               2023-03-15
_audit_creation_method
;
Olex2 1.5
(compiled 2023.03.06 svn.rbb2c1857 for OlexSys, GUI svn.r6748)
;
_shelx_SHELXL_version_number       '2019/2'
_audit_contact_author_address      ?
_audit_contact_author_email        ?
_audit_contact_author_name         ''
_audit_contact_author_phone        ?
_publ_contact_author_id_orcid      ?
_publ_section_references
;
Dolomanov, O.V., Bourhis, L.J., Gildea, R.J, Howard, J.A.K. & Puschmann, H.
 (2009), J. Appl. Cryst. 42, 339-341.

Sheldrick, G.M. (2015). Acta Cryst. A71, 3-8.

Sheldrick, G.M. (2015). Acta Cryst. C71, 3-8.
;
_chemical_name_common              ?
_chemical_name_systematic          ?
_chemical_formula_moiety           'C51 H24 S3, 2(C6 H4 Cl2), C60'
_chemical_formula_sum              'C123 H32 Cl4 S3'
_chemical_formula_weight           1747.46
_chemical_melting_point            ?
loop_
  _atom_type_symbol
  _atom_type_description
  _atom_type_scat_dispersion_real
  _atom_type_scat_dispersion_imag
  _atom_type_scat_source
 'C' 'C' 0.0181 0.0091 'International Tables Vol C Tables 4.2.6.8 and 6.1.1.4'
 'H' 'H' 0.0000 0.0000 'International Tables Vol C Tables 4.2.6.8 and 6.1.1.4'
 'Cl' 'Cl' 0.3639 0.7018 'International Tables Vol C Tables 4.2.6.8 and 6.1.1.4'
 'S' 'S' 0.3331 0.5567 'International Tables Vol C Tables 4.2.6.8 and 6.1.1.4'

_shelx_space_group_comment
;
The symmetry employed for this shelxl refinement is uniquely defined
by the following loop, which should always be used as a source of
symmetry information in preference to the above space-group names.
They are only intended as comments.
;
_space_group_crystal_system        'triclinic'
_space_group_IT_number             2
_space_group_name_H-M_alt          'P -1'
_space_group_name_Hall             '-P 1'
loop_
  _space_group_symop_operation_xyz
 'x, y, z'
 '-x, -y, -z'

_cell_length_a                     13.2216(10)
_cell_length_b                     13.4167(10)
_cell_length_c                     21.2250(16)
_cell_angle_alpha                  92.016(3)
_cell_angle_beta                   97.445(3)
_cell_angle_gamma                  109.711(3)
_cell_volume                       3502.0(5)
_cell_formula_units_Z              2
_cell_measurement_reflns_used      9454
_cell_measurement_temperature      152.00
_cell_measurement_theta_max        68.237
_cell_measurement_theta_min        3.592
_shelx_estimated_absorpt_T_max     0.594
_shelx_estimated_absorpt_T_min     0.389
_exptl_absorpt_coefficient_mu      2.910
_exptl_absorpt_correction_T_max    0.7531
_exptl_absorpt_correction_T_min    0.6529
_exptl_absorpt_correction_type     multi-scan
_exptl_absorpt_process_details
;
SADABS-2016/2 (Bruker,2016/2) was used for absorption correction.
wR2(int) was 0.0941 before and 0.0748 after correction.
The Ratio of minimum to maximum transmission is 0.8669.
The \l/2 correction factor is Not present.
;
_exptl_absorpt_special_details     ?
_exptl_crystal_colour              'clear dark black'
_exptl_crystal_colour_lustre       clear
_exptl_crystal_colour_modifier     dark
_exptl_crystal_colour_primary      black
_exptl_crystal_density_diffrn      1.657
_exptl_crystal_density_meas        ?
_exptl_crystal_density_method      ?
_exptl_crystal_description         block
_exptl_crystal_F_000               1772
_exptl_crystal_size_max            0.4
_exptl_crystal_size_mid            0.3
_exptl_crystal_size_min            0.2
_exptl_transmission_factor_max     ?
_exptl_transmission_factor_min     ?
_diffrn_reflns_av_R_equivalents    0.0550
_diffrn_reflns_av_unetI/netI       0.0254
_diffrn_reflns_Laue_measured_fraction_full  0.973
_diffrn_reflns_Laue_measured_fraction_max  0.970
_diffrn_reflns_limit_h_max         15
_diffrn_reflns_limit_h_min         -15
_diffrn_reflns_limit_k_max         14
_diffrn_reflns_limit_k_min         -16
_diffrn_reflns_limit_l_max         25
_diffrn_reflns_limit_l_min         -25
_diffrn_reflns_number              104498
_diffrn_reflns_point_group_measured_fraction_full  0.973
_diffrn_reflns_point_group_measured_fraction_max  0.970
_diffrn_reflns_theta_full          67.679
_diffrn_reflns_theta_max           68.283
_diffrn_reflns_theta_min           2.107
_diffrn_ambient_temperature        152.00
_diffrn_detector_area_resol_mean   ?
_diffrn_measured_fraction_theta_full  0.973
_diffrn_measured_fraction_theta_max  0.970
_diffrn_measurement_device_type    'Bruker APEX-II CCD'
_diffrn_measurement_method         '\f and \w scans'
_diffrn_radiation_type             CuK\a
_diffrn_radiation_wavelength       1.54178
_diffrn_source                     ?
_diffrn_source_current             50.0
_diffrn_source_power               2.5
_diffrn_source_voltage             50.0
_diffrn_standards_number           0
_reflns_Friedel_coverage           0.000
_reflns_Friedel_fraction_full      .
_reflns_Friedel_fraction_max       .
_reflns_number_gt                  11141
_reflns_number_total               12460
_reflns_special_details
;
 Reflections were merged by SHELXL according to the crystal
 class for the calculation of statistics and refinement.
 
 _reflns_Friedel_fraction is defined as the number of unique
 Friedel pairs measured divided by the number that would be
 possible theoretically, ignoring centric projections and
 systematic absences.
;
_reflns_threshold_expression       'I > 2\s(I)'
_computing_cell_refinement         'SAINT V8.40A (Bruker, 2019)'
_computing_data_collection         ?
_computing_data_reduction          'SAINT V8.40A (Bruker, 2019)'
_computing_molecular_graphics      'Olex2 1.5 (Dolomanov et al., 2009)'
_computing_publication_material    'Olex2 1.5 (Dolomanov et al., 2009)'
_computing_structure_refinement    'SHELXL 2019/2 (Sheldrick, 2015)'
_computing_structure_solution      'SHELXT 2018/2 (Sheldrick, 2018)'
_refine_diff_density_max           1.341
_refine_diff_density_min           -1.444
_refine_diff_density_rms           0.067
_refine_ls_extinction_coef         .
_refine_ls_extinction_method       none
_refine_ls_goodness_of_fit_ref     1.072
_refine_ls_hydrogen_treatment      constr
_refine_ls_matrix_type             full
_refine_ls_number_parameters       1177
_refine_ls_number_reflns           12460
_refine_ls_number_restraints       0
_refine_ls_R_factor_all            0.0557
_refine_ls_R_factor_gt             0.0500
_refine_ls_restrained_S_all        1.072
_refine_ls_shift/su_max            0.001
_refine_ls_shift/su_mean           0.000
_refine_ls_structure_factor_coef   Fsqd
_refine_ls_weighting_details      
 'w=1/[\s^2^(Fo^2^)+(0.0131P)^2^+9.2667P] where P=(Fo^2^+2Fc^2^)/3'
_refine_ls_weighting_scheme        calc
_refine_ls_wR_factor_gt            0.1134
_refine_ls_wR_factor_ref           0.1166
_refine_special_details            ?
_olex2_refinement_description
;
1. Fixed Uiso
 At 1.2 times of:
  All C(H) groups
 At 1.5 times of:
  All C(H,H,H) groups
2.a Aromatic/amide H refined with riding coordinates:
 C48(H48), C56(H56), C62(H62), C64(H64), C70(H70), C84(H84), C83(H83),
 C51(H51), C13(H13), C107(H107), C55(H55), C115(H115), C29(H29), C119(H119)
2.b Idealised Me refined as rotating group:
 C78(H78A,H78B,H78C), C88(H88A,H88B,H88C), C92(H92A,H92B,H92C), C94(H94A,H94B,
 H94C), C31(H31A,H31B,H31C), C71(H71A,H71B,H71C)
;
_atom_sites_solution_hydrogens     geom
_atom_sites_solution_primary       dual
_atom_sites_solution_secondary     ?
loop_
  _atom_site_label
  _atom_site_type_symbol
  _atom_site_fract_x
  _atom_site_fract_y
  _atom_site_fract_z
  _atom_site_U_iso_or_equiv
  _atom_site_adp_type
  _atom_site_occupancy
  _atom_site_site_symmetry_order
  _atom_site_calc_flag
  _atom_site_refinement_flags_posn
  _atom_site_refinement_flags_adp
  _atom_site_refinement_flags_occupancy
  _atom_site_disorder_assembly
  _atom_site_disorder_group
 S1 S -0.16867(5) 0.95095(6) 0.10351(3) 0.02359(15) Uani 1 1 d . . . . .
 S3 S 0.22074(6) 0.93195(6) 0.51177(3) 0.02475(15) Uani 1 1 d . . . . .
 S2 S 0.52835(6) 1.48522(6) 0.24578(3) 0.02684(16) Uani 1 1 d . . . . .
 Cl1 Cl 0.10782(7) 0.42174(7) 0.49545(4) 0.0442(2) Uani 1 1 d . . . . .
 Cl4 Cl 0.53524(7) 1.36773(8) 0.03469(4) 0.0470(2) Uani 1 1 d . . . . .
 Cl2 Cl 0.63984(7) 1.59663(7) 0.10755(4) 0.0433(2) Uani 1 1 d . . . . .
 Cl3 Cl 0.12572(12) 0.59177(10) 0.39765(7) 0.0982(6) Uani 1 1 d . . . . .
 C1 C 0.2373(2) 1.2067(2) 0.44641(12) 0.0193(5) Uani 1 1 d . . . . .
 C4 C 0.0625(2) 1.1487(2) 0.37357(12) 0.0185(5) Uani 1 1 d . . . . .
 C6 C 0.1536(2) 1.3124(2) 0.29402(12) 0.0192(5) Uani 1 1 d . . . . .
 C8 C 0.2121(2) 1.3097(2) 0.35504(12) 0.0190(5) Uani 1 1 d . . . . .
 C10 C -0.0837(2) 1.0568(2) 0.28466(12) 0.0193(5) Uani 1 1 d . . . . .
 C12 C 0.1665(2) 1.2279(2) 0.39447(12) 0.0187(5) Uani 1 1 d . . . . .
 C14 C -0.1172(2) 1.0415(2) 0.21835(13) 0.0203(6) Uani 1 1 d . . . . .
 C16 C 0.2080(2) 1.1081(2) 0.47242(12) 0.0199(6) Uani 1 1 d . . . . .
 C18 C -0.0727(2) 1.1223(2) 0.17913(12) 0.0206(6) Uani 1 1 d . . . . .
 C20 C 0.2128(2) 1.3753(2) 0.24753(13) 0.0204(6) Uani 1 1 d . . . . .
 C22 C 0.1686(2) 1.3587(2) 0.18345(13) 0.0212(6) Uani 1 1 d . . . . .
 C24 C 0.1051(2) 1.0303(2) 0.45198(12) 0.0200(6) Uani 1 1 d . . . . .
 C26 C 0.0043(2) 1.1517(2) 0.31286(12) 0.0194(5) Uani 1 1 d . . . . .
 C28 C 0.0501(2) 1.2339(2) 0.27311(12) 0.0198(6) Uani 1 1 d . . . . .
 C30 C 0.3926(2) 1.3469(2) 0.41809(12) 0.0194(5) Uani 1 1 d . . . . .
 C32 C 0.0655(2) 1.2806(2) 0.16267(13) 0.0213(6) Uani 1 1 d . . . . .
 C34 C -0.1688(2) 0.9396(2) 0.18681(13) 0.0220(6) Uani 1 1 d . . . . .
 C36 C -0.1120(2) 0.9655(2) 0.31647(13) 0.0208(6) Uani 1 1 d . . . . .
 C38 C 0.3474(2) 1.2654(2) 0.45720(12) 0.0190(5) Uani 1 1 d . . . . .
 C40 C 0.3832(2) 1.4239(2) 0.32041(13) 0.0211(6) Uani 1 1 d . . . . .
 C42 C 0.0069(2) 1.2184(2) 0.20582(12) 0.0203(6) Uani 1 1 d . . . . .
 C44 C 0.4284(2) 1.2305(2) 0.48885(12) 0.0203(6) Uani 1 1 d . . . . .
 C46 C 0.0532(2) 1.2501(2) 0.09704(13) 0.0227(6) Uani 1 1 d . . . . .
 C48 C 0.5593(2) 1.4240(2) 0.37471(13) 0.0249(6) Uani 1 1 d . . . . .
 H48 H 0.635697 1.442487 0.376686 0.030 Uiso 1 1 calc R U . . .
 C50 C -0.1658(2) 0.8617(2) 0.28701(13) 0.0225(6) Uani 1 1 d . . . . .
 C52 C -0.0869(2) 1.0884(2) 0.11442(13) 0.0223(6) Uani 1 1 d . . . . .
 C54 C 0.3275(2) 1.3690(2) 0.36775(12) 0.0203(6) Uani 1 1 d . . . . .
 C56 C 0.3978(2) 1.1309(2) 0.51173(12) 0.0219(6) Uani 1 1 d . . . . .
 H56 H 0.450452 1.104493 0.532489 0.026 Uiso 1 1 calc R U . . .
 C58 C 0.5399(2) 1.3142(2) 0.48002(13) 0.0218(6) Uani 1 1 d . . . . .
 C60 C -0.0548(2) 0.9626(2) 0.37722(13) 0.0216(6) Uani 1 1 d . . . . .
 C62 C -0.0237(2) 1.1527(2) 0.07207(13) 0.0233(6) Uani 1 1 d . . . . .
 H62 H -0.033502 1.130066 0.028100 0.028 Uiso 1 1 calc R U . . .
 C64 C 0.3418(2) 1.4313(2) 0.14603(13) 0.0247(6) Uani 1 1 d . . . . .
 H64 H 0.384896 1.449224 0.112854 0.030 Uiso 1 1 calc R U . . .
 C66 C -0.0682(2) 0.8574(2) 0.39024(13) 0.0235(6) Uani 1 1 d . . . . .
 C68 C 0.4950(2) 1.4489(2) 0.32242(13) 0.0238(6) Uani 1 1 d . . . . .
 C70 C 0.0085(2) 0.8380(2) 0.43526(13) 0.0249(6) Uani 1 1 d . . . . .
 H70 H 0.002160 0.767814 0.445035 0.030 Uiso 1 1 calc R U . . .
 C72 C 0.5055(2) 1.3714(2) 0.42263(13) 0.0222(6) Uani 1 1 d . . . . .
 C74 C 0.3259(2) 1.4258(2) 0.26010(13) 0.0218(6) Uani 1 1 d . . . . .
 C76 C 0.2853(2) 1.0693(2) 0.50324(12) 0.0217(6) Uani 1 1 d . . . . .
 C78 C 0.6271(2) 1.2671(2) 0.46947(14) 0.0270(6) Uani 1 1 d . . . . .
 H78A H 0.640713 1.228750 0.506259 0.040 Uiso 1 1 calc R U . . .
 H78B H 0.694293 1.324290 0.464490 0.040 Uiso 1 1 calc R U . . .
 H78C H 0.602226 1.217821 0.430900 0.040 Uiso 1 1 calc R U . . .
 C80 C 0.3895(2) 1.4517(2) 0.21134(14) 0.0235(6) Uani 1 1 d . . . . .
 C82 C 0.1493(2) 1.3318(2) 0.07006(13) 0.0252(6) Uani 1 1 d . . . . .
 C84 C -0.1949(2) 0.8474(2) 0.22087(13) 0.0233(6) Uani 1 1 d . . . . .
 H84 H -0.230677 0.778609 0.199483 0.028 Uiso 1 1 calc R U . . .
 C86 C 0.2293(2) 1.3841(2) 0.13277(13) 0.0236(6) Uani 1 1 d . . . . .
 C88 C -0.1411(2) 0.6843(2) 0.31491(14) 0.0296(7) Uani 1 1 d . . . . .
 H88A H -0.135568 0.640828 0.350484 0.044 Uiso 1 1 calc R U . . .
 H88B H -0.073217 0.705270 0.296733 0.044 Uiso 1 1 calc R U . . .
 H88C H -0.201509 0.642985 0.282076 0.044 Uiso 1 1 calc R U . . .
 C90 C 0.0958(2) 0.9270(2) 0.46570(12) 0.0233(6) Uani 1 1 d . . . . .
 C92 C 0.5806(2) 1.3939(2) 0.53972(14) 0.0275(6) Uani 1 1 d . . . . .
 H92A H 0.524248 1.423327 0.547073 0.041 Uiso 1 1 calc R U . . .
 H92B H 0.646510 1.451544 0.533219 0.041 Uiso 1 1 calc R U . . .
 H92C H 0.596994 1.357421 0.576814 0.041 Uiso 1 1 calc R U . . .
 C94 C 0.1985(3) 1.2814(2) 0.02227(14) 0.0298(7) Uani 1 1 d . . . . .
 H94A H 0.262281 1.335712 0.010275 0.045 Uiso 1 1 calc R U . . .
 H94B H 0.144550 1.250948 -0.015808 0.045 Uiso 1 1 calc R U . . .
 H94C H 0.220431 1.225183 0.041676 0.045 Uiso 1 1 calc R U . . .
 C96 C 0.1111(2) 0.8102(3) 0.08611(14) 0.0326(7) Uani 1 1 d . . . . .
 C98 C -0.1613(2) 0.7832(2) 0.33887(13) 0.0246(6) Uani 1 1 d . . . . .
 C100 C 0.0312(2) 1.0513(2) 0.40516(12) 0.0201(6) Uani 1 1 d . . . . .
 C102 C 0.6638(2) 1.4071(3) 0.07870(14) 0.0305(7) Uani 1 1 d . . . . .
 C104 C 0.0106(3) 0.3986(3) 0.42829(15) 0.0316(7) Uani 1 1 d . . . . .
 C106 C 0.1993(3) 0.8116(3) 0.05155(14) 0.0349(7) Uani 1 1 d . . . . .
 C108 C 0.1696(3) 1.0048(3) 0.08777(14) 0.0334(7) Uani 1 1 d . . . . .
 C110 C 0.0994(3) 0.7279(3) 0.12993(16) 0.0355(7) Uani 1 1 d . . . . .
 C112 C 0.3210(3) 0.7716(3) 0.33421(15) 0.0390(8) Uani 1 1 d . . . . .
 C114 C 0.3344(3) 1.1896(2) 0.22516(16) 0.0351(7) Uani 1 1 d . . . . .
 C116 C 0.2420(3) 0.7312(3) 0.07417(14) 0.0359(8) Uani 1 1 d . . . . .
 C118 C 0.2696(3) 0.9079(3) 0.03607(14) 0.0364(8) Uani 1 1 d . . . . .
 C120 C 0.2317(3) 0.6487(2) 0.17599(16) 0.0367(8) Uani 1 1 d . . . . .
 C122 C 0.4389(3) 1.1265(3) 0.33308(15) 0.0362(8) Uani 1 1 d . . . . .
 C123 C 0.1567(3) 0.9773(3) 0.29704(15) 0.0342(7) Uani 1 1 d . . . . .
 C31 C -0.2690(2) 0.7485(3) 0.36696(14) 0.0304(7) Uani 1 1 d . . . . .
 H31A H -0.328795 0.706936 0.333847 0.046 Uiso 1 1 calc R U . . .
 H31B H -0.283101 0.811585 0.382349 0.046 Uiso 1 1 calc R U . . .
 H31C H -0.263473 0.704963 0.402485 0.046 Uiso 1 1 calc R U . . .
 C63 C 0.1693(3) 1.0593(3) 0.25302(15) 0.0330(7) Uani 1 1 d . . . . .
 C2 C 0.2048(3) 0.6652(2) 0.23864(16) 0.0373(8) Uani 1 1 d . . . . .
 C65 C 0.1278(3) 0.7124(3) 0.24544(16) 0.0364(8) Uani 1 1 d . . . . .
 C33 C 0.1796(3) 0.6794(2) 0.12281(15) 0.0365(8) Uani 1 1 d . . . . .
 C67 C 0.1031(3) 0.8722(3) 0.27525(16) 0.0363(8) Uani 1 1 d . . . . .
 C17 C 0.7105(3) 1.5083(3) 0.10978(15) 0.0331(7) Uani 1 1 d . . . . .
 C69 C 0.4496(3) 1.2094(2) 0.23132(17) 0.0385(8) Uani 1 1 d . . . . .
 C35 C 0.3288(3) 1.1077(3) 0.32651(14) 0.0338(7) Uani 1 1 d . . . . .
 C71 C 0.1095(3) 1.4166(2) 0.03800(14) 0.0326(7) Uani 1 1 d . . . . .
 H71A H 0.075667 1.447523 0.068090 0.049 Uiso 1 1 calc R U . . .
 H71B H 0.056258 1.383369 0.000029 0.049 Uiso 1 1 calc R U . . .
 H71C H 0.171495 1.472720 0.025611 0.049 Uiso 1 1 calc R U . . .
 C9 C 0.1878(3) 1.0833(3) 0.14061(15) 0.0332(7) Uani 1 1 d . . . . .
 C73 C 0.2962(3) 0.9307(3) 0.36433(13) 0.0349(7) Uani 1 1 d . . . . .
 C37 C 0.2887(3) 1.1602(2) 0.15818(15) 0.0345(7) Uani 1 1 d . . . . .
 C75 C 0.3596(3) 1.0869(3) 0.07278(15) 0.0398(8) Uani 1 1 d . . . . .
 C19 C 0.2747(3) 1.1396(3) 0.27130(15) 0.0333(7) Uani 1 1 d . . . . .
 C77 C 0.2536(3) 1.0064(3) 0.05470(14) 0.0364(8) Uani 1 1 d . . . . .
 C39 C 0.0971(2) 0.9046(3) 0.10397(15) 0.0334(7) Uani 1 1 d . . . . .
 C79 C 0.0738(2) 0.7442(3) 0.19018(16) 0.0363(8) Uani 1 1 d . . . . .
 C5 C 0.1257(3) 1.0311(3) 0.18915(15) 0.0346(7) Uani 1 1 d . . . . .
 C81 C 0.3036(3) 0.6953(3) 0.28388(16) 0.0396(8) Uani 1 1 d . . . . .
 C41 C 0.3771(3) 1.1624(3) 0.12356(16) 0.0393(8) Uani 1 1 d . . . . .
 C83 C 0.7201(3) 1.3368(3) 0.08218(15) 0.0360(7) Uani 1 1 d . . . . .
 H83 H 0.687329 1.267215 0.061386 0.043 Uiso 1 1 calc R U . . .
 C21 C 0.0700(2) 0.9211(3) 0.16623(16) 0.0346(7) Uani 1 1 d . . . . .
 C85 C 0.1460(3) 0.7915(3) 0.29807(15) 0.0360(8) Uani 1 1 d . . . . .
 C43 C 0.2401(3) 0.8199(3) 0.34165(14) 0.0372(8) Uani 1 1 d . . . . .
 C87 C 0.2553(3) 1.0072(3) 0.34238(14) 0.0331(7) Uani 1 1 d . . . . .
 C11 C 0.5699(3) 1.0478(3) 0.32185(18) 0.0438(9) Uani 1 1 d . . . . .
 C89 C 0.4112(3) 0.9504(3) 0.37125(14) 0.0386(8) Uani 1 1 d . . . . .
 C45 C 0.4811(3) 1.0456(3) 0.35604(15) 0.0396(8) Uani 1 1 d . . . . .
 C91 C 0.3918(3) 0.6974(3) 0.24959(17) 0.0441(9) Uani 1 1 d . . . . .
 C23 C 0.0585(2) 0.8426(3) 0.20812(16) 0.0355(8) Uani 1 1 d . . . . .
 C93 C 0.3472(3) 0.6690(3) 0.18256(17) 0.0418(9) Uani 1 1 d . . . . .
 C47 C 0.4261(3) 0.8510(3) 0.35245(15) 0.0418(9) Uani 1 1 d . . . . .
 C95 C 0.5015(3) 1.1786(3) 0.28477(17) 0.0412(8) Uani 1 1 d . . . . .
 C3 C 0.4408(3) 1.0387(3) 0.06573(17) 0.0454(9) Uani 1 1 d . . . . .
 C97 C 0.5842(3) 0.9537(3) 0.30419(19) 0.0490(10) Uani 1 1 d . . . . .
 C49 C 0.5102(3) 0.8532(3) 0.32002(17) 0.0454(9) Uani 1 1 d . . . . .
 C99 C 0.3525(3) 0.7502(3) 0.08109(16) 0.0404(8) Uani 1 1 d . . . . .
 C25 C 0.4759(3) 1.1928(3) 0.16874(18) 0.0423(9) Uani 1 1 d . . . . .
 C101 C 0.4065(3) 0.7177(3) 0.13648(18) 0.0444(9) Uani 1 1 d . . . . .
 C51 C -0.0759(3) 0.3047(3) 0.41853(18) 0.0452(9) Uani 1 1 d . . . . .
 H51 H -0.082175 0.253167 0.448739 0.054 Uiso 1 1 calc R U . . .
 C103 C 0.5816(3) 1.1301(3) 0.2779(2) 0.0483(10) Uani 1 1 d . . . . .
 C13 C 0.8145(3) 1.5396(3) 0.14294(18) 0.0463(9) Uani 1 1 d . . . . .
 H13 H 0.847118 1.609063 0.163923 0.056 Uiso 1 1 calc R U . . .
 C105 C 0.0203(3) 0.4722(3) 0.38427(18) 0.0433(9) Uani 1 1 d . . . . .
 C53 C 0.4261(3) 0.8511(3) 0.06524(16) 0.0436(9) Uani 1 1 d . . . . .
 C107 C 0.8235(3) 1.3675(3) 0.11573(17) 0.0457(9) Uani 1 1 d . . . . .
 H107 H 0.862253 1.319288 0.118527 0.055 Uiso 1 1 calc R U . . .
 C27 C 0.5126(3) 0.7984(3) 0.1545(2) 0.0485(10) Uani 1 1 d . . . . .
 C109 C 0.4929(3) 0.7745(3) 0.26718(19) 0.0478(10) Uani 1 1 d . . . . .
 C55 C -0.1440(3) 0.3585(3) 0.32115(19) 0.0496(10) Uani 1 1 d . . . . .
 H55 H -0.197448 0.344862 0.284354 0.060 Uiso 1 1 calc R U . . .
 C111 C 0.3841(3) 0.9276(3) 0.04298(15) 0.0424(9) Uani 1 1 d . . . . .
 C7 C 0.6081(3) 1.1145(3) 0.2176(2) 0.0520(10) Uani 1 1 d . . . . .
 C113 C 0.5536(3) 1.1462(3) 0.1620(2) 0.0489(10) Uani 1 1 d . . . . .
 C57 C 0.5247(3) 0.8805(3) 0.1107(2) 0.0502(10) Uani 1 1 d . . . . .
 C115 C -0.1536(3) 0.2847(3) 0.3655(2) 0.0501(10) Uani 1 1 d . . . . .
 H115 H -0.213749 0.220003 0.359421 0.060 Uiso 1 1 calc R U . . .
 C29 C 0.8708(3) 1.4700(4) 0.14555(19) 0.0538(10) Uani 1 1 d . . . . .
 H29 H 0.942827 1.492156 0.167940 0.065 Uiso 1 1 calc R U . . .
 C117 C 0.5549(3) 0.8265(3) 0.2191(2) 0.0521(11) Uani 1 1 d . . . . .
 C59 C 0.5357(3) 1.0669(3) 0.1092(2) 0.0504(10) Uani 1 1 d . . . . .
 C119 C -0.0570(3) 0.4518(3) 0.3303(2) 0.0556(11) Uani 1 1 d . . . . .
 H119 H -0.049762 0.502552 0.299571 0.067 Uiso 1 1 calc R U . . .
 C15 C 0.6228(3) 1.0158(4) 0.1996(2) 0.0553(11) Uani 1 1 d . . . . .
 C121 C 0.6107(3) 0.9368(4) 0.2422(2) 0.0547(11) Uani 1 1 d . . . . .
 C61 C 0.5791(3) 0.9864(3) 0.1327(2) 0.0538(11) Uani 1 1 d . . . . .

loop_
  _atom_site_aniso_label
  _atom_site_aniso_U_11
  _atom_site_aniso_U_22
  _atom_site_aniso_U_33
  _atom_site_aniso_U_23
  _atom_site_aniso_U_13
  _atom_site_aniso_U_12
 S1 0.0219(3) 0.0278(4) 0.0187(3) -0.0027(3) -0.0032(3) 0.0083(3)
 S3 0.0257(3) 0.0243(4) 0.0217(3) 0.0056(3) -0.0016(3) 0.0069(3)
 S2 0.0273(4) 0.0220(4) 0.0271(4) 0.0030(3) 0.0023(3) 0.0036(3)
 Cl1 0.0491(5) 0.0394(5) 0.0362(4) 0.0080(3) 0.0018(4) 0.0063(4)
 Cl4 0.0336(4) 0.0524(6) 0.0477(5) -0.0154(4) -0.0037(4) 0.0108(4)
 Cl2 0.0510(5) 0.0352(5) 0.0442(5) 0.0005(4) 0.0147(4) 0.0129(4)
 Cl3 0.0896(9) 0.0645(8) 0.0893(9) 0.0482(7) -0.0216(7) -0.0308(7)
 C1 0.0227(13) 0.0220(15) 0.0142(12) -0.0033(10) 0.0005(10) 0.0104(11)
 C4 0.0207(13) 0.0205(14) 0.0176(13) -0.0021(10) 0.0034(10) 0.0114(11)
 C6 0.0247(14) 0.0168(14) 0.0196(13) -0.0028(10) 0.0003(11) 0.0133(11)
 C8 0.0262(14) 0.0150(14) 0.0185(13) -0.0034(10) 0.0006(11) 0.0121(11)
 C10 0.0157(12) 0.0256(15) 0.0190(13) -0.0009(11) 0.0013(10) 0.0108(11)
 C12 0.0222(13) 0.0186(14) 0.0179(13) -0.0033(10) 0.0015(10) 0.0117(11)
 C14 0.0139(12) 0.0275(16) 0.0219(13) -0.0005(11) 0.0003(10) 0.0112(11)
 C16 0.0233(14) 0.0251(15) 0.0119(12) -0.0021(10) 0.0021(10) 0.0097(11)
 C18 0.0191(13) 0.0259(15) 0.0201(13) 0.0005(11) -0.0022(10) 0.0139(11)
 C20 0.0288(14) 0.0116(13) 0.0232(14) -0.0002(10) 0.0001(11) 0.0117(11)
 C22 0.0287(15) 0.0153(14) 0.0223(14) 0.0014(10) -0.0006(11) 0.0126(11)
 C24 0.0224(13) 0.0243(15) 0.0136(12) 0.0003(10) 0.0037(10) 0.0084(11)
 C26 0.0192(13) 0.0237(15) 0.0187(13) -0.0025(11) 0.0019(10) 0.0126(11)
 C28 0.0217(13) 0.0228(15) 0.0193(13) -0.0011(11) 0.0008(10) 0.0148(11)
 C30 0.0253(14) 0.0113(13) 0.0198(13) -0.0048(10) -0.0017(11) 0.0064(11)
 C32 0.0268(14) 0.0195(15) 0.0213(13) 0.0017(11) -0.0015(11) 0.0146(11)
 C34 0.0140(12) 0.0317(16) 0.0200(13) -0.0022(11) -0.0013(10) 0.0092(11)
 C36 0.0140(12) 0.0283(16) 0.0206(13) -0.0008(11) 0.0029(10) 0.0081(11)
 C38 0.0255(14) 0.0155(14) 0.0160(12) -0.0038(10) -0.0015(10) 0.0094(11)
 C40 0.0277(14) 0.0112(13) 0.0225(14) -0.0030(10) -0.0014(11) 0.0068(11)
 C42 0.0210(13) 0.0242(15) 0.0194(13) -0.0008(11) -0.0013(10) 0.0143(11)
 C44 0.0231(14) 0.0184(14) 0.0173(13) -0.0038(10) -0.0029(10) 0.0072(11)
 C46 0.0291(15) 0.0218(15) 0.0207(13) 0.0033(11) -0.0020(11) 0.0152(12)
 C48 0.0234(14) 0.0204(15) 0.0264(15) -0.0029(11) -0.0020(11) 0.0043(11)
 C50 0.0140(12) 0.0281(16) 0.0246(14) 0.0011(11) 0.0031(10) 0.0063(11)
 C52 0.0200(13) 0.0265(16) 0.0205(13) -0.0009(11) -0.0049(10) 0.0113(11)
 C54 0.0261(14) 0.0151(14) 0.0197(13) -0.0044(10) -0.0011(11) 0.0092(11)
 C56 0.0243(14) 0.0271(16) 0.0144(12) -0.0024(11) -0.0042(10) 0.0118(12)
 C58 0.0229(14) 0.0173(14) 0.0218(14) -0.0018(11) -0.0037(11) 0.0055(11)
 C60 0.0173(13) 0.0291(16) 0.0190(13) 0.0009(11) 0.0046(10) 0.0082(11)
 C62 0.0297(15) 0.0260(16) 0.0161(13) 0.0001(11) -0.0048(11) 0.0151(12)
 C64 0.0359(16) 0.0147(14) 0.0243(14) 0.0049(11) 0.0040(12) 0.0097(12)
 C66 0.0195(13) 0.0272(16) 0.0209(14) 0.0012(11) 0.0048(11) 0.0038(11)
 C68 0.0283(15) 0.0133(14) 0.0261(14) -0.0009(11) 0.0019(11) 0.0035(11)
 C70 0.0258(14) 0.0245(16) 0.0225(14) 0.0064(11) 0.0046(11) 0.0056(12)
 C72 0.0249(14) 0.0163(14) 0.0218(14) -0.0039(11) -0.0039(11) 0.0059(11)
 C74 0.0302(15) 0.0120(14) 0.0242(14) -0.0015(10) -0.0006(11) 0.0106(11)
 C76 0.0269(14) 0.0242(15) 0.0128(12) -0.0001(10) 0.0001(10) 0.0086(12)
 C78 0.0242(14) 0.0252(16) 0.0293(15) -0.0036(12) -0.0036(12) 0.0090(12)
 C80 0.0312(15) 0.0098(13) 0.0286(15) 0.0019(11) 0.0015(12) 0.0069(11)
 C82 0.0335(16) 0.0227(15) 0.0190(14) 0.0034(11) -0.0003(12) 0.0107(12)
 C84 0.0139(13) 0.0271(16) 0.0261(14) -0.0037(11) -0.0006(10) 0.0055(11)
 C86 0.0340(16) 0.0167(14) 0.0216(14) 0.0028(11) 0.0000(12) 0.0122(12)
 C88 0.0275(15) 0.0280(17) 0.0293(16) 0.0021(12) 0.0032(12) 0.0050(12)
 C90 0.0233(14) 0.0307(17) 0.0155(13) 0.0041(11) 0.0032(11) 0.0082(12)
 C92 0.0296(15) 0.0235(16) 0.0255(15) -0.0050(12) -0.0062(12) 0.0086(12)
 C94 0.0405(18) 0.0277(17) 0.0221(14) 0.0035(12) 0.0040(13) 0.0131(14)
 C96 0.0287(16) 0.0368(19) 0.0224(15) -0.0031(13) -0.0131(12) 0.0055(13)
 C98 0.0202(14) 0.0256(16) 0.0240(14) 0.0011(11) 0.0022(11) 0.0029(11)
 C100 0.0201(13) 0.0264(15) 0.0162(12) -0.0014(11) 0.0045(10) 0.0108(11)
 C102 0.0289(16) 0.0344(18) 0.0238(15) 0.0007(12) 0.0069(12) 0.0041(13)
 C104 0.0327(17) 0.0298(17) 0.0336(17) 0.0028(13) 0.0093(13) 0.0108(13)
 C106 0.049(2) 0.0356(19) 0.0163(14) -0.0079(12) -0.0086(13) 0.0158(15)
 C108 0.0451(19) 0.0366(19) 0.0223(15) 0.0066(13) -0.0076(13) 0.0234(15)
 C110 0.0286(16) 0.0285(18) 0.0356(17) -0.0037(13) -0.0092(13) -0.0022(13)
 C112 0.064(2) 0.0298(19) 0.0241(16) 0.0111(13) -0.0056(15) 0.0205(16)
 C114 0.056(2) 0.0171(16) 0.0363(18) -0.0002(13) 0.0071(15) 0.0174(14)
 C116 0.055(2) 0.0267(17) 0.0231(15) -0.0115(12) -0.0030(14) 0.0148(15)
 C118 0.055(2) 0.042(2) 0.0134(14) -0.0013(13) 0.0017(13) 0.0198(16)
 C120 0.056(2) 0.0086(15) 0.0392(18) -0.0027(12) -0.0056(15) 0.0086(14)
 C122 0.050(2) 0.0225(17) 0.0281(16) -0.0116(13) -0.0080(14) 0.0090(14)
 C123 0.0377(18) 0.047(2) 0.0291(16) 0.0050(14) 0.0168(14) 0.0242(16)
 C31 0.0226(15) 0.0362(18) 0.0273(15) 0.0029(13) 0.0046(12) 0.0035(13)
 C63 0.0404(18) 0.041(2) 0.0326(17) 0.0020(14) 0.0120(14) 0.0309(16)
 C2 0.055(2) 0.0122(15) 0.0372(18) 0.0074(13) -0.0005(15) 0.0038(14)
 C65 0.0387(18) 0.0237(17) 0.0386(18) 0.0109(13) 0.0084(14) -0.0018(14)
 C33 0.0441(19) 0.0207(17) 0.0329(17) -0.0092(13) -0.0088(14) 0.0023(14)
 C67 0.0287(16) 0.046(2) 0.0377(18) 0.0108(15) 0.0191(14) 0.0121(15)
 C17 0.0348(17) 0.0330(18) 0.0278(16) 0.0006(13) 0.0114(13) 0.0047(14)
 C69 0.050(2) 0.0118(15) 0.0446(19) -0.0023(13) 0.0036(16) 0.0009(14)
 C35 0.055(2) 0.0282(18) 0.0229(15) -0.0088(12) 0.0023(14) 0.0220(15)
 C71 0.0460(19) 0.0252(17) 0.0261(15) 0.0053(12) -0.0028(13) 0.0144(14)
 C9 0.0479(19) 0.0333(19) 0.0299(16) 0.0088(13) 0.0013(14) 0.0297(16)
 C73 0.053(2) 0.040(2) 0.0138(13) 0.0029(12) 0.0031(13) 0.0201(16)
 C37 0.059(2) 0.0200(16) 0.0322(17) 0.0084(13) 0.0059(15) 0.0230(15)
 C75 0.061(2) 0.0334(19) 0.0276(16) 0.0159(14) 0.0191(16) 0.0139(16)
 C19 0.055(2) 0.0238(17) 0.0305(16) -0.0027(13) 0.0060(14) 0.0267(15)
 C77 0.057(2) 0.038(2) 0.0161(14) 0.0091(13) 0.0012(14) 0.0198(16)
 C39 0.0265(16) 0.045(2) 0.0282(16) 0.0011(14) -0.0112(12) 0.0173(14)
 C79 0.0203(15) 0.0375(19) 0.0367(18) 0.0036(14) 0.0009(13) -0.0076(13)
 C5 0.0312(16) 0.049(2) 0.0361(17) 0.0043(15) 0.0028(13) 0.0305(15)
 C81 0.066(2) 0.0196(17) 0.0352(18) 0.0090(13) -0.0037(16) 0.0207(16)
 C41 0.060(2) 0.0210(17) 0.0365(18) 0.0136(13) 0.0149(16) 0.0102(15)
 C83 0.0417(19) 0.0325(19) 0.0325(17) 0.0016(14) 0.0107(14) 0.0093(15)
 C21 0.0178(14) 0.051(2) 0.0386(18) 0.0039(15) -0.0014(12) 0.0181(14)
 C85 0.0401(18) 0.0364(19) 0.0285(16) 0.0122(14) 0.0156(14) 0.0047(15)
 C43 0.057(2) 0.0349(19) 0.0211(15) 0.0122(13) 0.0108(14) 0.0151(16)
 C87 0.051(2) 0.0385(19) 0.0179(14) -0.0007(12) 0.0117(13) 0.0236(16)
 C11 0.0283(17) 0.042(2) 0.048(2) -0.0133(16) -0.0225(15) 0.0067(15)
 C89 0.054(2) 0.044(2) 0.0171(14) -0.0043(13) -0.0131(14) 0.0231(17)
 C45 0.045(2) 0.037(2) 0.0289(17) -0.0138(14) -0.0180(14) 0.0144(16)
 C91 0.067(2) 0.031(2) 0.043(2) -0.0005(15) -0.0118(18) 0.0358(18)
 C23 0.0145(14) 0.047(2) 0.0424(19) 0.0089(15) 0.0065(13) 0.0057(13)
 C93 0.065(2) 0.0210(18) 0.045(2) -0.0059(14) -0.0036(17) 0.0280(17)
 C47 0.059(2) 0.042(2) 0.0259(16) 0.0012(14) -0.0181(15) 0.0287(18)
 C95 0.0414(19) 0.0198(17) 0.047(2) -0.0105(14) -0.0061(16) -0.0026(14)
 C3 0.060(2) 0.043(2) 0.0353(19) 0.0102(15) 0.0328(18) 0.0105(18)
 C97 0.0265(17) 0.063(3) 0.055(2) -0.0119(19) -0.0196(16) 0.0241(17)
 C49 0.048(2) 0.048(2) 0.044(2) -0.0047(16) -0.0250(17) 0.0331(18)
 C99 0.060(2) 0.036(2) 0.0319(17) -0.0126(14) 0.0077(16) 0.0274(17)
 C25 0.048(2) 0.0180(17) 0.052(2) 0.0061(14) 0.0163(17) -0.0038(14)
 C101 0.062(2) 0.038(2) 0.047(2) -0.0105(16) 0.0045(18) 0.0375(19)
 C51 0.046(2) 0.038(2) 0.043(2) 0.0067(16) 0.0100(16) 0.0024(16)
 C103 0.0251(17) 0.041(2) 0.060(2) -0.0147(18) -0.0095(16) -0.0040(15)
 C13 0.0356(19) 0.047(2) 0.043(2) -0.0099(17) 0.0033(16) 0.0005(16)
 C105 0.042(2) 0.032(2) 0.052(2) 0.0136(16) 0.0048(16) 0.0076(15)
 C53 0.056(2) 0.053(2) 0.0339(18) -0.0059(16) 0.0224(16) 0.0298(19)
 C107 0.042(2) 0.059(3) 0.041(2) 0.0073(17) 0.0062(16) 0.0239(18)
 C27 0.043(2) 0.058(3) 0.061(2) -0.0075(19) 0.0118(18) 0.0394(19)
 C109 0.051(2) 0.053(2) 0.052(2) -0.0030(18) -0.0132(18) 0.042(2)
 C55 0.040(2) 0.056(3) 0.053(2) -0.0091(19) -0.0086(17) 0.0236(18)
 C111 0.058(2) 0.049(2) 0.0242(16) 0.0010(15) 0.0243(15) 0.0179(18)
 C7 0.0188(16) 0.049(2) 0.072(3) -0.008(2) 0.0049(17) -0.0076(15)
 C113 0.0334(19) 0.036(2) 0.064(3) 0.0030(18) 0.0231(18) -0.0102(15)
 C57 0.038(2) 0.064(3) 0.059(2) -0.007(2) 0.0246(18) 0.0264(19)
 C115 0.038(2) 0.045(2) 0.058(2) -0.0033(18) 0.0063(17) 0.0038(17)
 C29 0.0335(19) 0.072(3) 0.047(2) -0.004(2) -0.0038(16) 0.0116(19)
 C117 0.036(2) 0.066(3) 0.067(3) -0.011(2) -0.0049(18) 0.041(2)
 C59 0.037(2) 0.051(2) 0.058(2) 0.0035(19) 0.0323(18) -0.0001(17)
 C119 0.060(3) 0.052(3) 0.056(2) 0.018(2) -0.004(2) 0.024(2)
 C15 0.0141(16) 0.076(3) 0.071(3) -0.008(2) 0.0080(16) 0.0093(17)
 C121 0.0206(17) 0.074(3) 0.073(3) -0.009(2) -0.0057(17) 0.0267(18)
 C61 0.0299(18) 0.063(3) 0.074(3) -0.001(2) 0.0325(19) 0.0149(18)

_geom_special_details
;
 All esds (except the esd in the dihedral angle between two l.s. planes)
 are estimated using the full covariance matrix.  The cell esds are taken
 into account individually in the estimation of esds in distances, angles
 and torsion angles; correlations between esds in cell parameters are only
 used when they are defined by crystal symmetry.  An approximate (isotropic)
 treatment of cell esds is used for estimating esds involving l.s. planes.
;
loop_
  _geom_bond_atom_site_label_1
  _geom_bond_atom_site_label_2
  _geom_bond_distance
  _geom_bond_site_symmetry_2
  _geom_bond_publ_flag
 S1 C34 1.780(3) . ?
 S1 C52 1.784(3) . ?
 S3 C76 1.778(3) . ?
 S3 C90 1.787(3) . ?
 S2 C68 1.782(3) . ?
 S2 C80 1.782(3) . ?
 Cl1 C104 1.733(3) . ?
 Cl4 C102 1.729(3) . ?
 Cl2 C17 1.737(4) . ?
 Cl3 C105 1.719(4) . ?
 C1 C12 1.452(4) . ?
 C1 C16 1.402(4) . ?
 C1 C38 1.385(4) . ?
 C4 C12 1.429(4) . ?
 C4 C26 1.422(4) . ?
 C4 C100 1.448(4) . ?
 C6 C8 1.428(4) . ?
 C6 C20 1.453(4) . ?
 C6 C28 1.420(4) . ?
 C8 C12 1.420(4) . ?
 C8 C54 1.447(4) . ?
 C10 C14 1.406(4) . ?
 C10 C26 1.449(4) . ?
 C10 C36 1.382(4) . ?
 C14 C18 1.405(4) . ?
 C14 C34 1.403(4) . ?
 C16 C24 1.409(4) . ?
 C16 C76 1.397(4) . ?
 C18 C42 1.404(4) . ?
 C18 C52 1.400(4) . ?
 C20 C22 1.388(4) . ?
 C20 C74 1.403(4) . ?
 C22 C32 1.414(4) . ?
 C22 C86 1.408(4) . ?
 C24 C90 1.393(4) . ?
 C24 C100 1.406(4) . ?
 C26 C28 1.429(4) . ?
 C28 C42 1.448(4) . ?
 C30 C38 1.412(4) . ?
 C30 C54 1.388(4) . ?
 C30 C72 1.405(4) . ?
 C32 C42 1.392(4) . ?
 C32 C46 1.411(4) . ?
 C34 C84 1.419(4) . ?
 C36 C50 1.411(4) . ?
 C36 C60 1.417(4) . ?
 C38 C44 1.411(4) . ?
 C40 C54 1.405(4) . ?
 C40 C68 1.395(4) . ?
 C40 C74 1.406(4) . ?
 C44 C56 1.385(4) . ?
 C44 C58 1.562(4) . ?
 C46 C62 1.392(4) . ?
 C46 C82 1.561(4) . ?
 C48 H48 0.9500 . ?
 C48 C68 1.429(4) . ?
 C48 C72 1.392(4) . ?
 C50 C84 1.395(4) . ?
 C50 C98 1.560(4) . ?
 C52 C62 1.420(4) . ?
 C56 H56 0.9500 . ?
 C56 C76 1.421(4) . ?
 C58 C72 1.561(4) . ?
 C58 C78 1.526(4) . ?
 C58 C92 1.542(4) . ?
 C60 C66 1.403(4) . ?
 C60 C100 1.387(4) . ?
 C62 H62 0.9500 . ?
 C64 H64 0.9500 . ?
 C64 C80 1.423(4) . ?
 C64 C86 1.391(4) . ?
 C66 C70 1.397(4) . ?
 C66 C98 1.563(4) . ?
 C70 H70 0.9500 . ?
 C70 C90 1.414(4) . ?
 C74 C80 1.397(4) . ?
 C78 H78A 0.9800 . ?
 C78 H78B 0.9800 . ?
 C78 H78C 0.9800 . ?
 C82 C86 1.566(4) . ?
 C82 C94 1.526(4) . ?
 C82 C71 1.549(4) . ?
 C84 H84 0.9500 . ?
 C88 H88A 0.9800 . ?
 C88 H88B 0.9800 . ?
 C88 H88C 0.9800 . ?
 C88 C98 1.522(4) . ?
 C92 H92A 0.9800 . ?
 C92 H92B 0.9800 . ?
 C92 H92C 0.9800 . ?
 C94 H94A 0.9800 . ?
 C94 H94B 0.9800 . ?
 C94 H94C 0.9800 . ?
 C96 C106 1.451(5) . ?
 C96 C110 1.450(5) . ?
 C96 C39 1.388(5) . ?
 C98 C31 1.547(4) . ?
 C102 C17 1.387(4) . ?
 C102 C83 1.384(5) . ?
 C104 C51 1.374(5) . ?
 C104 C105 1.369(5) . ?
 C106 C116 1.445(5) . ?
 C106 C118 1.393(5) . ?
 C108 C9 1.450(4) . ?
 C108 C77 1.384(5) . ?
 C108 C39 1.446(5) . ?
 C110 C33 1.439(5) . ?
 C110 C79 1.393(5) . ?
 C112 C81 1.394(5) . ?
 C112 C43 1.448(5) . ?
 C112 C47 1.431(5) . ?
 C114 C69 1.443(5) . ?
 C114 C37 1.456(5) . ?
 C114 C19 1.385(5) . ?
 C116 C33 1.454(5) . ?
 C116 C99 1.383(5) . ?
 C118 C77 1.456(5) . ?
 C118 C111 1.433(5) . ?
 C120 C2 1.448(5) . ?
 C120 C33 1.393(5) . ?
 C120 C93 1.445(5) . ?
 C122 C35 1.379(5) . ?
 C122 C45 1.449(5) . ?
 C122 C95 1.451(5) . ?
 C123 C63 1.450(5) . ?
 C123 C67 1.377(5) . ?
 C123 C87 1.442(5) . ?
 C31 H31A 0.9800 . ?
 C31 H31B 0.9800 . ?
 C31 H31C 0.9800 . ?
 C63 C19 1.439(5) . ?
 C63 C5 1.388(4) . ?
 C2 C65 1.388(5) . ?
 C2 C81 1.443(5) . ?
 C65 C79 1.447(5) . ?
 C65 C85 1.452(5) . ?
 C67 C85 1.452(5) . ?
 C67 C23 1.456(5) . ?
 C17 C13 1.379(5) . ?
 C69 C95 1.396(5) . ?
 C69 C25 1.444(5) . ?
 C35 C19 1.446(4) . ?
 C35 C87 1.452(5) . ?
 C71 H71A 0.9800 . ?
 C71 H71B 0.9800 . ?
 C71 H71C 0.9800 . ?
 C9 C37 1.377(5) . ?
 C9 C5 1.452(5) . ?
 C73 C43 1.450(5) . ?
 C73 C87 1.381(5) . ?
 C73 C89 1.439(5) . ?
 C37 C41 1.452(5) . ?
 C75 C77 1.445(5) . ?
 C75 C41 1.393(5) . ?
 C75 C3 1.448(5) . ?
 C39 C21 1.442(5) . ?
 C79 C23 1.446(5) . ?
 C5 C21 1.442(5) . ?
 C81 C91 1.446(6) . ?
 C41 C25 1.443(5) . ?
 C83 H83 0.9500 . ?
 C83 C107 1.376(5) . ?
 C21 C23 1.384(5) . ?
 C85 C43 1.380(5) . ?
 C11 C45 1.451(5) . ?
 C11 C97 1.385(5) . ?
 C11 C103 1.453(6) . ?
 C89 C45 1.378(5) . ?
 C89 C47 1.463(5) . ?
 C91 C93 1.453(5) . ?
 C91 C109 1.381(6) . ?
 C93 C101 1.378(6) . ?
 C47 C49 1.373(6) . ?
 C95 C103 1.437(5) . ?
 C3 C111 1.456(5) . ?
 C3 C59 1.387(6) . ?
 C97 C49 1.454(6) . ?
 C97 C121 1.434(6) . ?
 C49 C109 1.453(5) . ?
 C99 C101 1.452(5) . ?
 C99 C53 1.457(5) . ?
 C25 C113 1.390(6) . ?
 C101 C27 1.446(6) . ?
 C51 H51 0.9500 . ?
 C51 C115 1.373(5) . ?
 C103 C7 1.398(6) . ?
 C13 H13 0.9500 . ?
 C13 C29 1.376(6) . ?
 C105 C119 1.385(5) . ?
 C53 C111 1.392(5) . ?
 C53 C57 1.445(6) . ?
 C107 H107 0.9500 . ?
 C107 C29 1.393(6) . ?
 C27 C57 1.448(6) . ?
 C27 C117 1.399(6) . ?
 C109 C117 1.442(6) . ?
 C55 H55 0.9500 . ?
 C55 C115 1.376(6) . ?
 C55 C119 1.372(6) . ?
 C7 C113 1.453(6) . ?
 C7 C15 1.447(6) . ?
 C113 C59 1.456(5) . ?
 C57 C61 1.390(6) . ?
 C115 H115 0.9500 . ?
 C29 H29 0.9500 . ?
 C117 C121 1.447(6) . ?
 C59 C61 1.458(6) . ?
 C119 H119 0.9500 . ?
 C15 C121 1.399(6) . ?
 C15 C61 1.449(6) . ?

loop_
  _geom_angle_atom_site_label_1
  _geom_angle_atom_site_label_2
  _geom_angle_atom_site_label_3
  _geom_angle
  _geom_angle_site_symmetry_1
  _geom_angle_site_symmetry_3
  _geom_angle_publ_flag
 C34 S1 C52 93.20(13) . . ?
 C76 S3 C90 93.17(13) . . ?
 C68 S2 C80 93.06(14) . . ?
 C16 C1 C12 121.0(2) . . ?
 C38 C1 C12 120.4(2) . . ?
 C38 C1 C16 115.1(2) . . ?
 C12 C4 C100 119.1(2) . . ?
 C26 C4 C12 119.8(2) . . ?
 C26 C4 C100 118.9(2) . . ?
 C8 C6 C20 118.4(2) . . ?
 C28 C6 C8 120.0(2) . . ?
 C28 C6 C20 119.2(2) . . ?
 C6 C8 C54 118.7(2) . . ?
 C12 C8 C6 119.7(2) . . ?
 C12 C8 C54 119.0(2) . . ?
 C14 C10 C26 120.5(2) . . ?
 C36 C10 C14 115.2(2) . . ?
 C36 C10 C26 120.9(2) . . ?
 C4 C12 C1 118.3(2) . . ?
 C8 C12 C1 118.9(2) . . ?
 C8 C12 C4 120.4(2) . . ?
 C18 C14 C10 120.4(3) . . ?
 C34 C14 C10 121.8(3) . . ?
 C34 C14 C18 115.3(2) . . ?
 C1 C16 C24 120.5(2) . . ?
 C76 C16 C1 122.1(3) . . ?
 C76 C16 C24 114.6(3) . . ?
 C42 C18 C14 120.2(2) . . ?
 C52 C18 C14 114.7(3) . . ?
 C52 C18 C42 122.2(3) . . ?
 C22 C20 C6 120.3(3) . . ?
 C22 C20 C74 115.0(3) . . ?
 C74 C20 C6 121.1(2) . . ?
 C20 C22 C32 120.4(3) . . ?
 C20 C22 C86 124.8(3) . . ?
 C86 C22 C32 111.1(2) . . ?
 C90 C24 C16 115.4(2) . . ?
 C90 C24 C100 121.9(3) . . ?
 C100 C24 C16 119.9(3) . . ?
 C4 C26 C10 118.7(2) . . ?
 C4 C26 C28 119.9(2) . . ?
 C28 C26 C10 119.0(2) . . ?
 C6 C28 C26 120.2(2) . . ?
 C6 C28 C42 118.8(2) . . ?
 C26 C28 C42 118.4(2) . . ?
 C54 C30 C38 120.4(2) . . ?
 C54 C30 C72 124.9(3) . . ?
 C72 C30 C38 111.1(2) . . ?
 C42 C32 C22 120.8(2) . . ?
 C42 C32 C46 124.4(3) . . ?
 C46 C32 C22 110.7(3) . . ?
 C14 C34 S1 108.0(2) . . ?
 C14 C34 C84 121.4(2) . . ?
 C84 C34 S1 129.6(2) . . ?
 C10 C36 C50 125.0(2) . . ?
 C10 C36 C60 120.5(3) . . ?
 C50 C36 C60 110.5(3) . . ?
 C1 C38 C30 120.7(2) . . ?
 C1 C38 C44 124.8(3) . . ?
 C44 C38 C30 110.8(2) . . ?
 C54 C40 C74 120.0(3) . . ?
 C68 C40 C54 122.1(3) . . ?
 C68 C40 C74 115.0(3) . . ?
 C18 C42 C28 121.1(3) . . ?
 C32 C42 C18 115.2(2) . . ?
 C32 C42 C28 120.4(3) . . ?
 C38 C44 C58 106.4(2) . . ?
 C56 C44 C38 118.9(2) . . ?
 C56 C44 C58 134.0(2) . . ?
 C32 C46 C82 106.9(2) . . ?
 C62 C46 C32 119.3(3) . . ?
 C62 C46 C82 132.9(3) . . ?
 C68 C48 H48 121.4 . . ?
 C72 C48 H48 121.4 . . ?
 C72 C48 C68 117.3(3) . . ?
 C36 C50 C98 107.2(2) . . ?
 C84 C50 C36 119.1(3) . . ?
 C84 C50 C98 132.8(3) . . ?
 C18 C52 S1 108.4(2) . . ?
 C18 C52 C62 120.9(3) . . ?
 C62 C52 S1 129.3(2) . . ?
 C30 C54 C8 120.5(3) . . ?
 C30 C54 C40 115.1(3) . . ?
 C40 C54 C8 121.3(2) . . ?
 C44 C56 H56 121.0 . . ?
 C44 C56 C76 118.0(2) . . ?
 C76 C56 H56 121.0 . . ?
 C72 C58 C44 101.5(2) . . ?
 C78 C58 C44 114.4(2) . . ?
 C78 C58 C72 114.4(2) . . ?
 C78 C58 C92 109.3(2) . . ?
 C92 C58 C44 108.1(2) . . ?
 C92 C58 C72 108.7(2) . . ?
 C66 C60 C36 110.7(2) . . ?
 C100 C60 C36 120.2(3) . . ?
 C100 C60 C66 124.9(3) . . ?
 C46 C62 C52 117.9(2) . . ?
 C46 C62 H62 121.1 . . ?
 C52 C62 H62 121.1 . . ?
 C80 C64 H64 121.4 . . ?
 C86 C64 H64 121.4 . . ?
 C86 C64 C80 117.3(3) . . ?
 C60 C66 C98 107.3(2) . . ?
 C70 C66 C60 119.1(3) . . ?
 C70 C66 C98 132.6(3) . . ?
 C40 C68 S2 108.3(2) . . ?
 C40 C68 C48 121.2(3) . . ?
 C48 C68 S2 129.1(2) . . ?
 C66 C70 H70 121.3 . . ?
 C66 C70 C90 117.4(3) . . ?
 C90 C70 H70 121.3 . . ?
 C30 C72 C58 106.6(2) . . ?
 C48 C72 C30 119.3(3) . . ?
 C48 C72 C58 133.3(3) . . ?
 C20 C74 C40 120.2(3) . . ?
 C80 C74 C20 122.1(3) . . ?
 C80 C74 C40 115.1(3) . . ?
 C16 C76 S3 108.4(2) . . ?
 C16 C76 C56 120.9(3) . . ?
 C56 C76 S3 129.4(2) . . ?
 C58 C78 H78A 109.5 . . ?
 C58 C78 H78B 109.5 . . ?
 C58 C78 H78C 109.5 . . ?
 H78A C78 H78B 109.5 . . ?
 H78A C78 H78C 109.5 . . ?
 H78B C78 H78C 109.5 . . ?
 C64 C80 S2 129.5(2) . . ?
 C74 C80 S2 108.1(2) . . ?
 C74 C80 C64 121.3(3) . . ?
 C46 C82 C86 101.4(2) . . ?
 C94 C82 C46 113.7(2) . . ?
 C94 C82 C86 113.8(2) . . ?
 C94 C82 C71 109.2(2) . . ?
 C71 C82 C46 109.3(2) . . ?
 C71 C82 C86 109.2(2) . . ?
 C34 C84 H84 121.3 . . ?
 C50 C84 C34 117.4(3) . . ?
 C50 C84 H84 121.3 . . ?
 C22 C86 C82 106.7(2) . . ?
 C64 C86 C22 119.4(3) . . ?
 C64 C86 C82 132.9(3) . . ?
 H88A C88 H88B 109.5 . . ?
 H88A C88 H88C 109.5 . . ?
 H88B C88 H88C 109.5 . . ?
 C98 C88 H88A 109.5 . . ?
 C98 C88 H88B 109.5 . . ?
 C98 C88 H88C 109.5 . . ?
 C24 C90 S3 107.9(2) . . ?
 C24 C90 C70 121.6(3) . . ?
 C70 C90 S3 129.3(2) . . ?
 C58 C92 H92A 109.5 . . ?
 C58 C92 H92B 109.5 . . ?
 C58 C92 H92C 109.5 . . ?
 H92A C92 H92B 109.5 . . ?
 H92A C92 H92C 109.5 . . ?
 H92B C92 H92C 109.5 . . ?
 C82 C94 H94A 109.5 . . ?
 C82 C94 H94B 109.5 . . ?
 C82 C94 H94C 109.5 . . ?
 H94A C94 H94B 109.5 . . ?
 H94A C94 H94C 109.5 . . ?
 H94B C94 H94C 109.5 . . ?
 C110 C96 C106 107.5(3) . . ?
 C39 C96 C106 120.1(3) . . ?
 C39 C96 C110 120.4(3) . . ?
 C50 C98 C66 100.9(2) . . ?
 C88 C98 C50 114.2(2) . . ?
 C88 C98 C66 114.2(2) . . ?
 C88 C98 C31 108.7(2) . . ?
 C31 C98 C50 109.5(2) . . ?
 C31 C98 C66 109.1(2) . . ?
 C24 C100 C4 120.8(2) . . ?
 C60 C100 C4 120.8(2) . . ?
 C60 C100 C24 114.9(3) . . ?
 C17 C102 Cl4 120.5(3) . . ?
 C83 C102 Cl4 119.2(2) . . ?
 C83 C102 C17 120.3(3) . . ?
 C51 C104 Cl1 119.7(3) . . ?
 C105 C104 Cl1 120.6(3) . . ?
 C105 C104 C51 119.6(3) . . ?
 C116 C106 C96 108.3(3) . . ?
 C118 C106 C96 119.9(3) . . ?
 C118 C106 C116 119.8(3) . . ?
 C77 C108 C9 120.1(3) . . ?
 C77 C108 C39 119.8(3) . . ?
 C39 C108 C9 107.9(3) . . ?
 C33 C110 C96 108.4(3) . . ?
 C79 C110 C96 119.5(3) . . ?
 C79 C110 C33 119.9(3) . . ?
 C81 C112 C43 120.3(3) . . ?
 C81 C112 C47 120.2(4) . . ?
 C47 C112 C43 108.2(3) . . ?
 C69 C114 C37 108.0(3) . . ?
 C19 C114 C69 120.8(3) . . ?
 C19 C114 C37 119.1(3) . . ?
 C106 C116 C33 107.7(3) . . ?
 C99 C116 C106 120.2(3) . . ?
 C99 C116 C33 119.9(3) . . ?
 C106 C118 C77 119.5(3) . . ?
 C106 C118 C111 120.2(3) . . ?
 C111 C118 C77 108.2(3) . . ?
 C33 C120 C2 120.0(3) . . ?
 C33 C120 C93 119.8(3) . . ?
 C93 C120 C2 108.1(3) . . ?
 C35 C122 C45 119.7(3) . . ?
 C35 C122 C95 120.3(3) . . ?
 C45 C122 C95 108.2(3) . . ?
 C67 C123 C63 120.0(3) . . ?
 C67 C123 C87 120.2(3) . . ?
 C87 C123 C63 107.6(3) . . ?
 C98 C31 H31A 109.5 . . ?
 C98 C31 H31B 109.5 . . ?
 C98 C31 H31C 109.5 . . ?
 H31A C31 H31B 109.5 . . ?
 H31A C31 H31C 109.5 . . ?
 H31B C31 H31C 109.5 . . ?
 C19 C63 C123 108.4(3) . . ?
 C5 C63 C123 119.4(3) . . ?
 C5 C63 C19 120.7(3) . . ?
 C65 C2 C120 119.7(3) . . ?
 C65 C2 C81 119.8(3) . . ?
 C81 C2 C120 108.0(3) . . ?
 C2 C65 C79 120.3(3) . . ?
 C2 C65 C85 120.2(3) . . ?
 C79 C65 C85 107.8(3) . . ?
 C110 C33 C116 108.1(3) . . ?
 C120 C33 C110 120.2(3) . . ?
 C120 C33 C116 119.6(3) . . ?
 C123 C67 C85 119.8(3) . . ?
 C123 C67 C23 120.5(3) . . ?
 C85 C67 C23 107.6(3) . . ?
 C102 C17 Cl2 121.0(3) . . ?
 C13 C17 Cl2 119.3(3) . . ?
 C13 C17 C102 119.7(3) . . ?
 C114 C69 C25 108.2(3) . . ?
 C95 C69 C114 119.4(3) . . ?
 C95 C69 C25 120.4(4) . . ?
 C122 C35 C19 120.2(3) . . ?
 C122 C35 C87 120.1(3) . . ?
 C19 C35 C87 107.7(3) . . ?
 C82 C71 H71A 109.5 . . ?
 C82 C71 H71B 109.5 . . ?
 C82 C71 H71C 109.5 . . ?
 H71A C71 H71B 109.5 . . ?
 H71A C71 H71C 109.5 . . ?
 H71B C71 H71C 109.5 . . ?
 C108 C9 C5 107.8(3) . . ?
 C37 C9 C108 120.4(3) . . ?
 C37 C9 C5 120.0(3) . . ?
 C87 C73 C43 119.9(3) . . ?
 C87 C73 C89 120.1(3) . . ?
 C89 C73 C43 108.0(3) . . ?
 C9 C37 C114 120.7(3) . . ?
 C9 C37 C41 119.8(3) . . ?
 C41 C37 C114 107.5(3) . . ?
 C77 C75 C3 108.1(3) . . ?
 C41 C75 C77 120.1(3) . . ?
 C41 C75 C3 119.7(4) . . ?
 C114 C19 C63 120.2(3) . . ?
 C114 C19 C35 119.6(3) . . ?
 C63 C19 C35 108.0(3) . . ?
 C108 C77 C118 120.5(3) . . ?
 C108 C77 C75 119.8(3) . . ?
 C75 C77 C118 107.8(3) . . ?
 C96 C39 C108 120.3(3) . . ?
 C96 C39 C21 120.0(3) . . ?
 C21 C39 C108 108.1(3) . . ?
 C110 C79 C65 119.9(3) . . ?
 C110 C79 C23 119.7(3) . . ?
 C23 C79 C65 108.4(3) . . ?
 C63 C5 C9 119.3(3) . . ?
 C63 C5 C21 120.6(3) . . ?
 C21 C5 C9 107.9(3) . . ?
 C112 C81 C2 119.8(3) . . ?
 C112 C81 C91 119.7(3) . . ?
 C2 C81 C91 108.2(3) . . ?
 C75 C41 C37 119.9(3) . . ?
 C75 C41 C25 120.2(3) . . ?
 C25 C41 C37 108.1(3) . . ?
 C102 C83 H83 120.0 . . ?
 C107 C83 C102 120.1(3) . . ?
 C107 C83 H83 120.0 . . ?
 C5 C21 C39 108.3(3) . . ?
 C23 C21 C39 119.7(3) . . ?
 C23 C21 C5 120.1(3) . . ?
 C65 C85 C67 108.2(3) . . ?
 C43 C85 C65 120.0(3) . . ?
 C43 C85 C67 120.1(3) . . ?
 C112 C43 C73 108.1(3) . . ?
 C85 C43 C112 119.8(3) . . ?
 C85 C43 C73 119.8(3) . . ?
 C123 C87 C35 108.2(3) . . ?
 C73 C87 C123 120.2(3) . . ?
 C73 C87 C35 119.7(3) . . ?
 C45 C11 C103 107.6(3) . . ?
 C97 C11 C45 119.8(4) . . ?
 C97 C11 C103 120.4(4) . . ?
 C73 C89 C47 107.7(3) . . ?
 C45 C89 C73 120.3(3) . . ?
 C45 C89 C47 119.9(3) . . ?
 C122 C45 C11 107.8(3) . . ?
 C89 C45 C122 120.0(3) . . ?
 C89 C45 C11 120.3(3) . . ?
 C81 C91 C93 107.8(3) . . ?
 C109 C91 C81 119.8(3) . . ?
 C109 C91 C93 120.1(4) . . ?
 C79 C23 C67 108.0(3) . . ?
 C21 C23 C67 119.4(3) . . ?
 C21 C23 C79 120.7(3) . . ?
 C120 C93 C91 107.9(3) . . ?
 C101 C93 C120 120.7(3) . . ?
 C101 C93 C91 119.9(4) . . ?
 C112 C47 C89 108.1(3) . . ?
 C49 C47 C112 120.2(3) . . ?
 C49 C47 C89 119.7(4) . . ?
 C69 C95 C122 119.7(3) . . ?
 C69 C95 C103 120.2(4) . . ?
 C103 C95 C122 107.8(3) . . ?
 C75 C3 C111 107.7(3) . . ?
 C59 C3 C75 120.5(3) . . ?
 C59 C3 C111 119.7(4) . . ?
 C11 C97 C49 119.8(4) . . ?
 C11 C97 C121 120.1(4) . . ?
 C121 C97 C49 107.8(4) . . ?
 C47 C49 C97 120.5(3) . . ?
 C47 C49 C109 120.1(4) . . ?
 C109 C49 C97 107.8(4) . . ?
 C116 C99 C101 120.3(3) . . ?
 C116 C99 C53 120.0(3) . . ?
 C101 C99 C53 108.0(3) . . ?
 C41 C25 C69 108.2(3) . . ?
 C113 C25 C69 119.5(4) . . ?
 C113 C25 C41 120.1(3) . . ?
 C93 C101 C99 119.6(3) . . ?
 C93 C101 C27 120.3(3) . . ?
 C27 C101 C99 107.7(4) . . ?
 C104 C51 H51 119.7 . . ?
 C115 C51 C104 120.6(4) . . ?
 C115 C51 H51 119.7 . . ?
 C95 C103 C11 108.6(3) . . ?
 C7 C103 C11 119.8(4) . . ?
 C7 C103 C95 119.8(4) . . ?
 C17 C13 H13 120.1 . . ?
 C29 C13 C17 119.8(3) . . ?
 C29 C13 H13 120.1 . . ?
 C104 C105 Cl3 119.8(3) . . ?
 C104 C105 C119 120.0(3) . . ?
 C119 C105 Cl3 120.2(3) . . ?
 C111 C53 C99 119.4(3) . . ?
 C111 C53 C57 120.9(4) . . ?
 C57 C53 C99 107.9(3) . . ?
 C83 C107 H107 120.3 . . ?
 C83 C107 C29 119.3(4) . . ?
 C29 C107 H107 120.3 . . ?
 C101 C27 C57 108.5(3) . . ?
 C117 C27 C101 119.7(4) . . ?
 C117 C27 C57 119.6(4) . . ?
 C91 C109 C49 120.0(4) . . ?
 C91 C109 C117 120.2(4) . . ?
 C117 C109 C49 107.9(4) . . ?
 C115 C55 H55 120.1 . . ?
 C119 C55 H55 120.1 . . ?
 C119 C55 C115 119.7(4) . . ?
 C118 C111 C3 108.2(3) . . ?
 C53 C111 C118 120.4(3) . . ?
 C53 C111 C3 119.4(4) . . ?
 C103 C7 C113 119.8(4) . . ?
 C103 C7 C15 119.4(4) . . ?
 C15 C7 C113 108.2(4) . . ?
 C25 C113 C7 120.2(4) . . ?
 C25 C113 C59 120.1(4) . . ?
 C7 C113 C59 107.8(4) . . ?
 C53 C57 C27 108.0(4) . . ?
 C61 C57 C53 120.0(4) . . ?
 C61 C57 C27 120.1(4) . . ?
 C51 C115 C55 119.9(4) . . ?
 C51 C115 H115 120.1 . . ?
 C55 C115 H115 120.1 . . ?
 C13 C29 C107 120.8(3) . . ?
 C13 C29 H29 119.6 . . ?
 C107 C29 H29 119.6 . . ?
 C27 C117 C109 119.8(4) . . ?
 C27 C117 C121 120.4(4) . . ?
 C109 C117 C121 107.9(4) . . ?
 C3 C59 C113 119.5(4) . . ?
 C3 C59 C61 120.7(4) . . ?
 C113 C59 C61 107.8(4) . . ?
 C105 C119 H119 119.9 . . ?
 C55 C119 C105 120.2(4) . . ?
 C55 C119 H119 119.9 . . ?
 C7 C15 C61 108.2(4) . . ?
 C121 C15 C7 120.3(4) . . ?
 C121 C15 C61 119.7(4) . . ?
 C97 C121 C117 108.6(4) . . ?
 C15 C121 C97 120.1(4) . . ?
 C15 C121 C117 119.8(4) . . ?
 C57 C61 C59 119.3(4) . . ?
 C57 C61 C15 120.5(4) . . ?
 C15 C61 C59 108.0(4) . . ?

loop_
  _geom_torsion_atom_site_label_1
  _geom_torsion_atom_site_label_2
  _geom_torsion_atom_site_label_3
  _geom_torsion_atom_site_label_4
  _geom_torsion
  _geom_torsion_site_symmetry_1
  _geom_torsion_site_symmetry_2
  _geom_torsion_site_symmetry_3
  _geom_torsion_site_symmetry_4
  _geom_torsion_publ_flag
 S1 C34 C84 C50 166.3(2) . . . . ?
 S1 C52 C62 C46 -164.6(2) . . . . ?
 Cl1 C104 C51 C115 -179.7(3) . . . . ?
 Cl1 C104 C105 Cl3 -3.6(4) . . . . ?
 Cl1 C104 C105 C119 178.9(3) . . . . ?
 Cl4 C102 C17 Cl2 2.1(4) . . . . ?
 Cl4 C102 C17 C13 -177.9(3) . . . . ?
 Cl4 C102 C83 C107 178.5(3) . . . . ?
 Cl2 C17 C13 C29 179.4(3) . . . . ?
 Cl3 C105 C119 C55 -176.8(3) . . . . ?
 C1 C16 C24 C90 161.6(2) . . . . ?
 C1 C16 C24 C100 0.1(4) . . . . ?
 C1 C16 C76 S3 -165.9(2) . . . . ?
 C1 C16 C76 C56 2.5(4) . . . . ?
 C1 C38 C44 C56 -0.5(4) . . . . ?
 C1 C38 C44 C58 171.1(2) . . . . ?
 C4 C26 C28 C6 0.1(4) . . . . ?
 C4 C26 C28 C42 161.8(2) . . . . ?
 C6 C8 C12 C1 161.9(2) . . . . ?
 C6 C8 C12 C4 -0.2(4) . . . . ?
 C6 C8 C54 C30 -162.5(2) . . . . ?
 C6 C8 C54 C40 -3.4(4) . . . . ?
 C6 C20 C22 C32 0.1(4) . . . . ?
 C6 C20 C22 C86 -156.0(3) . . . . ?
 C6 C20 C74 C40 -5.5(4) . . . . ?
 C6 C20 C74 C80 155.4(3) . . . . ?
 C6 C28 C42 C18 157.6(2) . . . . ?
 C6 C28 C42 C32 -0.9(4) . . . . ?
 C8 C6 C20 C22 162.6(2) . . . . ?
 C8 C6 C20 C74 4.8(4) . . . . ?
 C8 C6 C28 C26 -0.3(4) . . . . ?
 C8 C6 C28 C42 -161.9(2) . . . . ?
 C10 C14 C18 C42 1.0(4) . . . . ?
 C10 C14 C18 C52 162.0(2) . . . . ?
 C10 C14 C34 S1 -166.3(2) . . . . ?
 C10 C14 C34 C84 3.4(4) . . . . ?
 C10 C26 C28 C6 -162.2(2) . . . . ?
 C10 C26 C28 C42 -0.5(4) . . . . ?
 C10 C36 C50 C84 -0.8(4) . . . . ?
 C10 C36 C50 C98 169.4(2) . . . . ?
 C10 C36 C60 C66 -158.6(2) . . . . ?
 C10 C36 C60 C100 -0.6(4) . . . . ?
 C12 C1 C16 C24 -5.0(4) . . . . ?
 C12 C1 C16 C76 155.0(2) . . . . ?
 C12 C1 C38 C30 0.1(4) . . . . ?
 C12 C1 C38 C44 -156.0(3) . . . . ?
 C12 C4 C26 C10 162.3(2) . . . . ?
 C12 C4 C26 C28 0.0(4) . . . . ?
 C12 C4 C100 C24 -5.5(4) . . . . ?
 C12 C4 C100 C60 -163.6(2) . . . . ?
 C12 C8 C54 C30 -0.6(4) . . . . ?
 C12 C8 C54 C40 158.5(2) . . . . ?
 C14 C10 C26 C4 -157.0(2) . . . . ?
 C14 C10 C26 C28 5.6(4) . . . . ?
 C14 C10 C36 C50 3.1(4) . . . . ?
 C14 C10 C36 C60 158.6(2) . . . . ?
 C14 C18 C42 C28 4.1(4) . . . . ?
 C14 C18 C42 C32 163.7(2) . . . . ?
 C14 C18 C52 S1 4.5(3) . . . . ?
 C14 C18 C52 C62 -163.3(2) . . . . ?
 C14 C34 C84 C50 -0.8(4) . . . . ?
 C16 C1 C12 C4 4.5(4) . . . . ?
 C16 C1 C12 C8 -157.9(2) . . . . ?
 C16 C1 C38 C30 159.3(2) . . . . ?
 C16 C1 C38 C44 3.2(4) . . . . ?
 C16 C24 C90 S3 4.5(3) . . . . ?
 C16 C24 C90 C70 -164.2(2) . . . . ?
 C16 C24 C100 C4 5.2(4) . . . . ?
 C16 C24 C100 C60 164.5(2) . . . . ?
 C18 C14 C34 S1 -4.5(3) . . . . ?
 C18 C14 C34 C84 165.2(2) . . . . ?
 C18 C52 C62 C46 0.4(4) . . . . ?
 C20 C6 C8 C12 -162.1(2) . . . . ?
 C20 C6 C8 C54 -0.4(4) . . . . ?
 C20 C6 C28 C26 162.0(2) . . . . ?
 C20 C6 C28 C42 0.4(4) . . . . ?
 C20 C22 C32 C42 -0.6(4) . . . . ?
 C20 C22 C32 C46 -158.8(2) . . . . ?
 C20 C22 C86 C64 -1.4(4) . . . . ?
 C20 C22 C86 C82 169.0(3) . . . . ?
 C20 C74 C80 S2 -166.7(2) . . . . ?
 C20 C74 C80 C64 2.3(4) . . . . ?
 C22 C20 C74 C40 -164.4(2) . . . . ?
 C22 C20 C74 C80 -3.5(4) . . . . ?
 C22 C32 C42 C18 -158.7(2) . . . . ?
 C22 C32 C42 C28 1.0(4) . . . . ?
 C22 C32 C46 C62 158.8(2) . . . . ?
 C22 C32 C46 C82 -11.5(3) . . . . ?
 C24 C16 C76 S3 -4.8(3) . . . . ?
 C24 C16 C76 C56 163.6(2) . . . . ?
 C26 C4 C12 C1 -162.1(2) . . . . ?
 C26 C4 C12 C8 0.1(4) . . . . ?
 C26 C4 C100 C24 157.4(2) . . . . ?
 C26 C4 C100 C60 -0.7(4) . . . . ?
 C26 C10 C14 C18 -5.9(4) . . . . ?
 C26 C10 C14 C34 155.0(2) . . . . ?
 C26 C10 C36 C50 -156.1(3) . . . . ?
 C26 C10 C36 C60 -0.7(4) . . . . ?
 C26 C28 C42 C18 -4.3(4) . . . . ?
 C26 C28 C42 C32 -162.8(2) . . . . ?
 C28 C6 C8 C12 0.3(4) . . . . ?
 C28 C6 C8 C54 162.1(2) . . . . ?
 C28 C6 C20 C22 0.0(4) . . . . ?
 C28 C6 C20 C74 -157.8(2) . . . . ?
 C30 C38 C44 C56 -158.8(2) . . . . ?
 C30 C38 C44 C58 12.9(3) . . . . ?
 C32 C22 C86 C64 -159.4(3) . . . . ?
 C32 C22 C86 C82 11.1(3) . . . . ?
 C32 C46 C62 C52 0.2(4) . . . . ?
 C32 C46 C82 C86 16.9(3) . . . . ?
 C32 C46 C82 C94 139.4(2) . . . . ?
 C32 C46 C82 C71 -98.3(3) . . . . ?
 C34 S1 C52 C18 -6.0(2) . . . . ?
 C34 S1 C52 C62 160.5(3) . . . . ?
 C34 C14 C18 C42 -161.0(2) . . . . ?
 C34 C14 C18 C52 0.0(3) . . . . ?
 C36 C10 C14 C18 -165.2(2) . . . . ?
 C36 C10 C14 C34 -4.3(4) . . . . ?
 C36 C10 C26 C4 1.2(4) . . . . ?
 C36 C10 C26 C28 163.7(2) . . . . ?
 C36 C50 C84 C34 -0.4(4) . . . . ?
 C36 C50 C98 C66 -17.6(3) . . . . ?
 C36 C50 C98 C88 -140.5(2) . . . . ?
 C36 C50 C98 C31 97.3(3) . . . . ?
 C36 C60 C66 C70 157.9(2) . . . . ?
 C36 C60 C66 C98 -11.9(3) . . . . ?
 C36 C60 C100 C4 1.2(4) . . . . ?
 C36 C60 C100 C24 -158.1(2) . . . . ?
 C38 C1 C12 C4 162.5(2) . . . . ?
 C38 C1 C12 C8 0.0(4) . . . . ?
 C38 C1 C16 C24 -164.1(2) . . . . ?
 C38 C1 C16 C76 -4.1(4) . . . . ?
 C38 C30 C54 C8 0.8(4) . . . . ?
 C38 C30 C54 C40 -159.6(2) . . . . ?
 C38 C30 C72 C48 160.3(2) . . . . ?
 C38 C30 C72 C58 -11.3(3) . . . . ?
 C38 C44 C56 C76 -1.3(4) . . . . ?
 C38 C44 C58 C72 -18.2(3) . . . . ?
 C38 C44 C58 C78 -142.0(2) . . . . ?
 C38 C44 C58 C92 96.0(3) . . . . ?
 C40 C74 C80 S2 -4.9(3) . . . . ?
 C40 C74 C80 C64 164.1(2) . . . . ?
 C42 C18 C52 S1 165.1(2) . . . . ?
 C42 C18 C52 C62 -2.7(4) . . . . ?
 C42 C32 C46 C62 1.5(4) . . . . ?
 C42 C32 C46 C82 -168.8(2) . . . . ?
 C44 C56 C76 S3 166.0(2) . . . . ?
 C44 C56 C76 C16 0.3(4) . . . . ?
 C44 C58 C72 C30 17.7(3) . . . . ?
 C44 C58 C72 C48 -152.1(3) . . . . ?
 C46 C32 C42 C18 -3.6(4) . . . . ?
 C46 C32 C42 C28 156.1(3) . . . . ?
 C46 C82 C86 C22 -16.7(3) . . . . ?
 C46 C82 C86 C64 151.9(3) . . . . ?
 C50 C36 C60 C66 0.0(3) . . . . ?
 C50 C36 C60 C100 158.1(2) . . . . ?
 C52 S1 C34 C14 5.9(2) . . . . ?
 C52 S1 C34 C84 -162.6(3) . . . . ?
 C52 C18 C42 C28 -155.4(3) . . . . ?
 C52 C18 C42 C32 4.1(4) . . . . ?
 C54 C8 C12 C1 0.2(4) . . . . ?
 C54 C8 C12 C4 -161.9(2) . . . . ?
 C54 C30 C38 C1 -0.5(4) . . . . ?
 C54 C30 C38 C44 158.7(2) . . . . ?
 C54 C30 C72 C48 1.6(4) . . . . ?
 C54 C30 C72 C58 -169.9(2) . . . . ?
 C54 C40 C68 S2 164.8(2) . . . . ?
 C54 C40 C68 C48 -2.9(4) . . . . ?
 C54 C40 C74 C20 1.6(4) . . . . ?
 C54 C40 C74 C80 -160.5(2) . . . . ?
 C56 C44 C58 C72 151.5(3) . . . . ?
 C56 C44 C58 C78 27.8(4) . . . . ?
 C56 C44 C58 C92 -94.2(3) . . . . ?
 C58 C44 C56 C76 -170.0(3) . . . . ?
 C60 C36 C50 C84 -158.4(2) . . . . ?
 C60 C36 C50 C98 11.9(3) . . . . ?
 C60 C66 C70 C90 0.4(4) . . . . ?
 C60 C66 C98 C50 17.6(3) . . . . ?
 C60 C66 C98 C88 140.6(2) . . . . ?
 C60 C66 C98 C31 -97.5(3) . . . . ?
 C62 C46 C82 C86 -151.5(3) . . . . ?
 C62 C46 C82 C94 -29.0(4) . . . . ?
 C62 C46 C82 C71 93.3(4) . . . . ?
 C66 C60 C100 C4 156.0(3) . . . . ?
 C66 C60 C100 C24 -3.3(4) . . . . ?
 C66 C70 C90 S3 -165.5(2) . . . . ?
 C66 C70 C90 C24 0.5(4) . . . . ?
 C68 S2 C80 C64 -161.7(3) . . . . ?
 C68 S2 C80 C74 6.2(2) . . . . ?
 C68 C40 C54 C8 -156.8(3) . . . . ?
 C68 C40 C54 C30 3.3(4) . . . . ?
 C68 C40 C74 C20 162.7(2) . . . . ?
 C68 C40 C74 C80 0.5(4) . . . . ?
 C68 C48 C72 C30 -0.9(4) . . . . ?
 C68 C48 C72 C58 167.9(3) . . . . ?
 C70 C66 C98 C50 -150.2(3) . . . . ?
 C70 C66 C98 C88 -27.2(4) . . . . ?
 C70 C66 C98 C31 94.6(4) . . . . ?
 C72 C30 C38 C1 -160.3(2) . . . . ?
 C72 C30 C38 C44 -1.1(3) . . . . ?
 C72 C30 C54 C8 157.6(3) . . . . ?
 C72 C30 C54 C40 -2.8(4) . . . . ?
 C72 C48 C68 S2 -163.4(2) . . . . ?
 C72 C48 C68 C40 1.5(4) . . . . ?
 C74 C20 C22 C32 159.2(2) . . . . ?
 C74 C20 C22 C86 3.1(4) . . . . ?
 C74 C40 C54 C8 2.8(4) . . . . ?
 C74 C40 C54 C30 163.0(2) . . . . ?
 C74 C40 C68 S2 4.2(3) . . . . ?
 C74 C40 C68 C48 -163.5(3) . . . . ?
 C76 S3 C90 C24 -6.1(2) . . . . ?
 C76 S3 C90 C70 161.4(3) . . . . ?
 C76 C16 C24 C90 0.2(3) . . . . ?
 C76 C16 C24 C100 -161.4(2) . . . . ?
 C78 C58 C72 C30 141.4(2) . . . . ?
 C78 C58 C72 C48 -28.4(4) . . . . ?
 C80 S2 C68 C40 -5.9(2) . . . . ?
 C80 S2 C68 C48 160.5(3) . . . . ?
 C80 C64 C86 C22 -0.1(4) . . . . ?
 C80 C64 C86 C82 -167.6(3) . . . . ?
 C82 C46 C62 C52 167.5(3) . . . . ?
 C84 C50 C98 C66 150.8(3) . . . . ?
 C84 C50 C98 C88 27.8(4) . . . . ?
 C84 C50 C98 C31 -94.3(4) . . . . ?
 C86 C22 C32 C42 158.5(2) . . . . ?
 C86 C22 C32 C46 0.3(3) . . . . ?
 C86 C64 C80 S2 166.1(2) . . . . ?
 C86 C64 C80 C74 -0.3(4) . . . . ?
 C90 S3 C76 C16 6.2(2) . . . . ?
 C90 S3 C76 C56 -160.9(3) . . . . ?
 C90 C24 C100 C4 -155.1(3) . . . . ?
 C90 C24 C100 C60 4.2(4) . . . . ?
 C92 C58 C72 C30 -96.1(3) . . . . ?
 C92 C58 C72 C48 94.0(4) . . . . ?
 C94 C82 C86 C22 -139.2(3) . . . . ?
 C94 C82 C86 C64 29.4(4) . . . . ?
 C96 C106 C116 C33 0.3(3) . . . . ?
 C96 C106 C116 C99 -142.0(3) . . . . ?
 C96 C106 C118 C77 -0.2(4) . . . . ?
 C96 C106 C118 C111 137.9(3) . . . . ?
 C96 C110 C33 C116 -0.1(3) . . . . ?
 C96 C110 C33 C120 142.2(3) . . . . ?
 C96 C110 C79 C65 -138.1(3) . . . . ?
 C96 C110 C79 C23 0.4(4) . . . . ?
 C96 C39 C21 C5 143.1(3) . . . . ?
 C96 C39 C21 C23 0.2(4) . . . . ?
 C98 C50 C84 C34 -167.7(3) . . . . ?
 C98 C66 C70 C90 167.1(3) . . . . ?
 C100 C4 C12 C1 0.7(4) . . . . ?
 C100 C4 C12 C8 162.9(2) . . . . ?
 C100 C4 C26 C10 -0.5(4) . . . . ?
 C100 C4 C26 C28 -162.9(2) . . . . ?
 C100 C24 C90 S3 165.6(2) . . . . ?
 C100 C24 C90 C70 -3.0(4) . . . . ?
 C100 C60 C66 C70 1.1(4) . . . . ?
 C100 C60 C66 C98 -168.7(2) . . . . ?
 C102 C17 C13 C29 -0.7(5) . . . . ?
 C102 C83 C107 C29 -0.5(5) . . . . ?
 C104 C51 C115 C55 0.9(6) . . . . ?
 C104 C105 C119 C55 0.7(6) . . . . ?
 C106 C96 C110 C33 0.3(3) . . . . ?
 C106 C96 C110 C79 142.7(3) . . . . ?
 C106 C96 C39 C108 0.6(4) . . . . ?
 C106 C96 C39 C21 -138.4(3) . . . . ?
 C106 C116 C33 C110 -0.1(3) . . . . ?
 C106 C116 C33 C120 -142.7(3) . . . . ?
 C106 C116 C99 C101 138.3(3) . . . . ?
 C106 C116 C99 C53 -0.3(4) . . . . ?
 C106 C118 C77 C108 0.3(5) . . . . ?
 C106 C118 C77 C75 142.8(3) . . . . ?
 C106 C118 C111 C3 -142.5(3) . . . . ?
 C106 C118 C111 C53 -0.1(5) . . . . ?
 C108 C9 C37 C114 -138.0(3) . . . . ?
 C108 C9 C37 C41 0.0(4) . . . . ?
 C108 C9 C5 C63 142.8(3) . . . . ?
 C108 C9 C5 C21 0.2(3) . . . . ?
 C108 C39 C21 C5 -0.3(3) . . . . ?
 C108 C39 C21 C23 -143.1(3) . . . . ?
 C110 C96 C106 C116 -0.3(3) . . . . ?
 C110 C96 C106 C118 -143.0(3) . . . . ?
 C110 C96 C39 C108 138.5(3) . . . . ?
 C110 C96 C39 C21 -0.4(4) . . . . ?
 C110 C79 C23 C67 -142.9(3) . . . . ?
 C110 C79 C23 C21 -0.6(4) . . . . ?
 C112 C81 C91 C93 -141.8(3) . . . . ?
 C112 C81 C91 C109 0.4(5) . . . . ?
 C112 C47 C49 C97 138.2(3) . . . . ?
 C112 C47 C49 C109 -0.3(5) . . . . ?
 C114 C69 C95 C122 0.5(5) . . . . ?
 C114 C69 C95 C103 138.2(3) . . . . ?
 C114 C69 C25 C41 -0.1(4) . . . . ?
 C114 C69 C25 C113 -142.6(3) . . . . ?
 C114 C37 C41 C75 142.9(3) . . . . ?
 C114 C37 C41 C25 0.0(4) . . . . ?
 C116 C106 C118 C77 -138.5(3) . . . . ?
 C116 C106 C118 C111 -0.5(4) . . . . ?
 C116 C99 C101 C93 -0.8(5) . . . . ?
 C116 C99 C101 C27 -142.9(3) . . . . ?
 C116 C99 C53 C111 -0.2(5) . . . . ?
 C116 C99 C53 C57 143.1(3) . . . . ?
 C118 C106 C116 C33 142.9(3) . . . . ?
 C118 C106 C116 C99 0.7(4) . . . . ?
 C120 C2 C65 C79 0.6(5) . . . . ?
 C120 C2 C65 C85 -137.9(3) . . . . ?
 C120 C2 C81 C112 142.0(3) . . . . ?
 C120 C2 C81 C91 -0.1(4) . . . . ?
 C120 C93 C101 C99 0.7(5) . . . . ?
 C120 C93 C101 C27 138.1(3) . . . . ?
 C122 C35 C19 C114 -0.2(4) . . . . ?
 C122 C35 C19 C63 142.4(3) . . . . ?
 C122 C35 C87 C123 -142.6(3) . . . . ?
 C122 C35 C87 C73 0.3(4) . . . . ?
 C122 C95 C103 C11 -0.2(4) . . . . ?
 C122 C95 C103 C7 142.6(3) . . . . ?
 C123 C63 C19 C114 142.8(3) . . . . ?
 C123 C63 C19 C35 0.4(3) . . . . ?
 C123 C63 C5 C9 -138.9(3) . . . . ?
 C123 C63 C5 C21 -1.1(4) . . . . ?
 C123 C67 C85 C65 -142.9(3) . . . . ?
 C123 C67 C85 C43 0.2(5) . . . . ?
 C123 C67 C23 C79 142.7(3) . . . . ?
 C123 C67 C23 C21 -0.2(5) . . . . ?
 C63 C123 C67 C85 137.9(3) . . . . ?
 C63 C123 C67 C23 -0.1(5) . . . . ?
 C63 C123 C87 C35 0.1(3) . . . . ?
 C63 C123 C87 C73 -142.6(3) . . . . ?
 C63 C5 C21 C39 -141.9(3) . . . . ?
 C63 C5 C21 C23 0.7(4) . . . . ?
 C2 C120 C33 C110 0.3(5) . . . . ?
 C2 C120 C33 C116 138.3(3) . . . . ?
 C2 C120 C93 C91 0.4(4) . . . . ?
 C2 C120 C93 C101 -143.0(3) . . . . ?
 C2 C65 C79 C110 -0.3(5) . . . . ?
 C2 C65 C79 C23 -142.9(3) . . . . ?
 C2 C65 C85 C67 143.0(3) . . . . ?
 C2 C65 C85 C43 -0.1(5) . . . . ?
 C2 C81 C91 C93 0.3(4) . . . . ?
 C2 C81 C91 C109 142.6(3) . . . . ?
 C65 C2 C81 C112 0.0(5) . . . . ?
 C65 C2 C81 C91 -142.1(3) . . . . ?
 C65 C79 C23 C67 -0.2(3) . . . . ?
 C65 C79 C23 C21 142.1(3) . . . . ?
 C65 C85 C43 C112 0.8(5) . . . . ?
 C65 C85 C43 C73 138.5(3) . . . . ?
 C33 C110 C79 C65 0.0(5) . . . . ?
 C33 C110 C79 C23 138.4(3) . . . . ?
 C33 C116 C99 C101 0.6(5) . . . . ?
 C33 C116 C99 C53 -138.0(3) . . . . ?
 C33 C120 C2 C65 -0.6(5) . . . . ?
 C33 C120 C2 C81 -142.6(3) . . . . ?
 C33 C120 C93 C91 142.9(3) . . . . ?
 C33 C120 C93 C101 -0.5(5) . . . . ?
 C67 C123 C63 C19 -142.7(3) . . . . ?
 C67 C123 C63 C5 0.8(4) . . . . ?
 C67 C123 C87 C35 142.4(3) . . . . ?
 C67 C123 C87 C73 -0.2(4) . . . . ?
 C67 C85 C43 C112 -138.0(3) . . . . ?
 C67 C85 C43 C73 -0.3(5) . . . . ?
 C17 C102 C83 C107 -1.0(5) . . . . ?
 C17 C13 C29 C107 -0.9(6) . . . . ?
 C69 C114 C37 C9 142.4(3) . . . . ?
 C69 C114 C37 C41 -0.1(3) . . . . ?
 C69 C114 C19 C63 -137.6(3) . . . . ?
 C69 C114 C19 C35 0.5(4) . . . . ?
 C69 C95 C103 C11 -142.3(3) . . . . ?
 C69 C95 C103 C7 0.5(5) . . . . ?
 C69 C25 C113 C7 -0.1(5) . . . . ?
 C69 C25 C113 C59 138.2(4) . . . . ?
 C35 C122 C45 C11 143.0(3) . . . . ?
 C35 C122 C45 C89 0.0(5) . . . . ?
 C35 C122 C95 C69 -0.3(5) . . . . ?
 C35 C122 C95 C103 -142.6(3) . . . . ?
 C71 C82 C86 C22 98.5(3) . . . . ?
 C71 C82 C86 C64 -92.9(4) . . . . ?
 C9 C108 C77 C118 137.8(3) . . . . ?
 C9 C108 C77 C75 -0.3(4) . . . . ?
 C9 C108 C39 C96 -142.9(3) . . . . ?
 C9 C108 C39 C21 0.4(3) . . . . ?
 C9 C37 C41 C75 0.0(5) . . . . ?
 C9 C37 C41 C25 -142.9(3) . . . . ?
 C9 C5 C21 C39 0.1(3) . . . . ?
 C9 C5 C21 C23 142.8(3) . . . . ?
 C73 C89 C45 C122 0.1(5) . . . . ?
 C73 C89 C45 C11 -138.3(3) . . . . ?
 C73 C89 C47 C112 0.1(4) . . . . ?
 C73 C89 C47 C49 142.9(3) . . . . ?
 C37 C114 C69 C95 -142.7(3) . . . . ?
 C37 C114 C69 C25 0.1(4) . . . . ?
 C37 C114 C19 C63 0.4(4) . . . . ?
 C37 C114 C19 C35 138.5(3) . . . . ?
 C37 C9 C5 C63 -0.1(4) . . . . ?
 C37 C9 C5 C21 -142.8(3) . . . . ?
 C37 C41 C25 C69 0.1(4) . . . . ?
 C37 C41 C25 C113 142.3(3) . . . . ?
 C75 C41 C25 C69 -142.7(3) . . . . ?
 C75 C41 C25 C113 -0.5(5) . . . . ?
 C75 C3 C111 C118 0.1(4) . . . . ?
 C75 C3 C111 C53 -142.8(3) . . . . ?
 C75 C3 C59 C113 -0.5(5) . . . . ?
 C75 C3 C59 C61 137.7(4) . . . . ?
 C19 C114 C69 C95 -0.6(5) . . . . ?
 C19 C114 C69 C25 142.2(3) . . . . ?
 C19 C114 C37 C9 -0.4(5) . . . . ?
 C19 C114 C37 C41 -142.9(3) . . . . ?
 C19 C63 C5 C9 0.1(4) . . . . ?
 C19 C63 C5 C21 137.9(3) . . . . ?
 C19 C35 C87 C123 0.2(3) . . . . ?
 C19 C35 C87 C73 143.0(3) . . . . ?
 C77 C108 C9 C37 0.2(4) . . . . ?
 C77 C108 C9 C5 -142.6(3) . . . . ?
 C77 C108 C39 C96 -0.5(4) . . . . ?
 C77 C108 C39 C21 142.8(3) . . . . ?
 C77 C118 C111 C3 -0.2(4) . . . . ?
 C77 C118 C111 C53 142.2(3) . . . . ?
 C77 C75 C41 C37 -0.2(5) . . . . ?
 C77 C75 C41 C25 138.3(3) . . . . ?
 C77 C75 C3 C111 0.1(4) . . . . ?
 C77 C75 C3 C59 -142.2(3) . . . . ?
 C39 C96 C106 C116 142.3(3) . . . . ?
 C39 C96 C106 C118 -0.3(4) . . . . ?
 C39 C96 C110 C33 -142.3(3) . . . . ?
 C39 C96 C110 C79 0.1(4) . . . . ?
 C39 C108 C9 C37 142.4(3) . . . . ?
 C39 C108 C9 C5 -0.3(3) . . . . ?
 C39 C108 C77 C118 0.0(4) . . . . ?
 C39 C108 C77 C75 -138.1(3) . . . . ?
 C39 C21 C23 C67 138.4(3) . . . . ?
 C39 C21 C23 C79 0.3(4) . . . . ?
 C79 C110 C33 C116 -142.3(3) . . . . ?
 C79 C110 C33 C120 0.0(5) . . . . ?
 C79 C65 C85 C67 0.0(4) . . . . ?
 C79 C65 C85 C43 -143.1(3) . . . . ?
 C5 C63 C19 C114 -0.2(4) . . . . ?
 C5 C63 C19 C35 -142.6(3) . . . . ?
 C5 C9 C37 C114 0.3(5) . . . . ?
 C5 C9 C37 C41 138.3(3) . . . . ?
 C5 C21 C23 C67 -0.1(4) . . . . ?
 C5 C21 C23 C79 -138.2(3) . . . . ?
 C81 C112 C43 C73 -143.2(3) . . . . ?
 C81 C112 C43 C85 -1.1(5) . . . . ?
 C81 C112 C47 C89 143.3(3) . . . . ?
 C81 C112 C47 C49 0.8(5) . . . . ?
 C81 C2 C65 C79 138.1(3) . . . . ?
 C81 C2 C65 C85 -0.3(5) . . . . ?
 C81 C91 C93 C120 -0.4(4) . . . . ?
 C81 C91 C93 C101 143.2(3) . . . . ?
 C81 C91 C109 C49 0.0(5) . . . . ?
 C81 C91 C109 C117 -138.2(3) . . . . ?
 C41 C75 C77 C108 0.3(5) . . . . ?
 C41 C75 C77 C118 -142.5(3) . . . . ?
 C41 C75 C3 C111 142.6(3) . . . . ?
 C41 C75 C3 C59 0.2(5) . . . . ?
 C41 C25 C113 C7 -138.1(3) . . . . ?
 C41 C25 C113 C59 0.2(5) . . . . ?
 C83 C102 C17 Cl2 -178.5(2) . . . . ?
 C83 C102 C17 C13 1.6(5) . . . . ?
 C83 C107 C29 C13 1.4(6) . . . . ?
 C85 C65 C79 C110 142.7(3) . . . . ?
 C85 C65 C79 C23 0.1(3) . . . . ?
 C85 C67 C23 C79 0.2(3) . . . . ?
 C85 C67 C23 C21 -142.7(3) . . . . ?
 C43 C112 C81 C2 0.7(5) . . . . ?
 C43 C112 C81 C91 138.5(3) . . . . ?
 C43 C112 C47 C89 -0.3(4) . . . . ?
 C43 C112 C47 C49 -142.9(3) . . . . ?
 C43 C73 C87 C123 0.1(5) . . . . ?
 C43 C73 C87 C35 -138.3(3) . . . . ?
 C43 C73 C89 C45 142.5(3) . . . . ?
 C43 C73 C89 C47 0.2(3) . . . . ?
 C87 C123 C63 C19 -0.3(3) . . . . ?
 C87 C123 C63 C5 143.3(3) . . . . ?
 C87 C123 C67 C85 0.1(4) . . . . ?
 C87 C123 C67 C23 -137.9(3) . . . . ?
 C87 C35 C19 C114 -143.0(3) . . . . ?
 C87 C35 C19 C63 -0.4(3) . . . . ?
 C87 C73 C43 C112 142.3(3) . . . . ?
 C87 C73 C43 C85 0.1(5) . . . . ?
 C87 C73 C89 C45 0.0(5) . . . . ?
 C87 C73 C89 C47 -142.4(3) . . . . ?
 C11 C97 C49 C47 -0.1(5) . . . . ?
 C11 C97 C49 C109 143.0(3) . . . . ?
 C11 C97 C121 C117 -142.7(3) . . . . ?
 C11 C97 C121 C15 0.4(5) . . . . ?
 C11 C103 C7 C113 137.9(4) . . . . ?
 C11 C103 C7 C15 0.4(5) . . . . ?
 C89 C73 C43 C112 -0.4(3) . . . . ?
 C89 C73 C43 C85 -142.5(3) . . . . ?
 C89 C73 C87 C123 138.3(3) . . . . ?
 C89 C73 C87 C35 -0.2(4) . . . . ?
 C89 C47 C49 C97 -0.1(5) . . . . ?
 C89 C47 C49 C109 -138.6(3) . . . . ?
 C45 C122 C35 C19 -138.3(3) . . . . ?
 C45 C122 C35 C87 -0.2(4) . . . . ?
 C45 C122 C95 C69 142.4(3) . . . . ?
 C45 C122 C95 C103 0.1(3) . . . . ?
 C45 C11 C97 C49 0.0(5) . . . . ?
 C45 C11 C97 C121 137.7(4) . . . . ?
 C45 C11 C103 C95 0.2(4) . . . . ?
 C45 C11 C103 C7 -142.7(3) . . . . ?
 C45 C89 C47 C112 -142.5(3) . . . . ?
 C45 C89 C47 C49 0.3(4) . . . . ?
 C91 C93 C101 C99 -138.3(3) . . . . ?
 C91 C93 C101 C27 -0.9(5) . . . . ?
 C91 C109 C117 C27 -0.1(5) . . . . ?
 C91 C109 C117 C121 142.8(3) . . . . ?
 C23 C67 C85 C65 -0.1(3) . . . . ?
 C23 C67 C85 C43 143.0(3) . . . . ?
 C93 C120 C2 C65 141.9(3) . . . . ?
 C93 C120 C2 C81 -0.2(3) . . . . ?
 C93 C120 C33 C110 -137.8(3) . . . . ?
 C93 C120 C33 C116 0.3(4) . . . . ?
 C93 C91 C109 C49 137.7(4) . . . . ?
 C93 C91 C109 C117 -0.6(5) . . . . ?
 C93 C101 C27 C57 -141.9(3) . . . . ?
 C93 C101 C27 C117 0.2(5) . . . . ?
 C47 C112 C81 C2 -138.6(3) . . . . ?
 C47 C112 C81 C91 -0.8(4) . . . . ?
 C47 C112 C43 C73 0.4(3) . . . . ?
 C47 C112 C43 C85 142.5(3) . . . . ?
 C47 C89 C45 C122 138.0(3) . . . . ?
 C47 C89 C45 C11 -0.4(4) . . . . ?
 C47 C49 C109 C91 -0.1(5) . . . . ?
 C47 C49 C109 C117 142.7(3) . . . . ?
 C95 C122 C35 C19 0.2(4) . . . . ?
 C95 C122 C35 C87 138.3(3) . . . . ?
 C95 C122 C45 C11 0.0(3) . . . . ?
 C95 C122 C45 C89 -143.0(3) . . . . ?
 C95 C69 C25 C41 142.2(3) . . . . ?
 C95 C69 C25 C113 -0.2(5) . . . . ?
 C95 C103 C7 C113 -0.8(5) . . . . ?
 C95 C103 C7 C15 -138.2(4) . . . . ?
 C3 C75 C77 C108 142.6(3) . . . . ?
 C3 C75 C77 C118 -0.3(3) . . . . ?
 C3 C75 C41 C37 -138.2(3) . . . . ?
 C3 C75 C41 C25 0.3(5) . . . . ?
 C3 C59 C61 C57 0.4(5) . . . . ?
 C3 C59 C61 C15 -142.1(3) . . . . ?
 C97 C11 C45 C122 -142.6(3) . . . . ?
 C97 C11 C45 C89 0.2(5) . . . . ?
 C97 C11 C103 C95 142.4(3) . . . . ?
 C97 C11 C103 C7 -0.4(5) . . . . ?
 C97 C49 C109 C91 -143.3(3) . . . . ?
 C97 C49 C109 C117 -0.5(4) . . . . ?
 C49 C97 C121 C117 -0.6(4) . . . . ?
 C49 C97 C121 C15 142.6(3) . . . . ?
 C49 C109 C117 C27 -142.8(3) . . . . ?
 C49 C109 C117 C121 0.2(4) . . . . ?
 C99 C116 C33 C110 142.3(3) . . . . ?
 C99 C116 C33 C120 -0.3(5) . . . . ?
 C99 C101 C27 C57 -0.1(4) . . . . ?
 C99 C101 C27 C117 142.1(3) . . . . ?
 C99 C53 C111 C118 0.4(5) . . . . ?
 C99 C53 C111 C3 138.7(3) . . . . ?
 C99 C53 C57 C27 0.0(4) . . . . ?
 C99 C53 C57 C61 -142.8(3) . . . . ?
 C25 C69 C95 C122 -137.7(3) . . . . ?
 C25 C69 C95 C103 0.0(5) . . . . ?
 C25 C113 C59 C3 0.3(5) . . . . ?
 C25 C113 C59 C61 -142.7(3) . . . . ?
 C101 C99 C53 C111 -143.3(3) . . . . ?
 C101 C99 C53 C57 0.0(3) . . . . ?
 C101 C27 C57 C53 0.1(4) . . . . ?
 C101 C27 C57 C61 142.7(3) . . . . ?
 C101 C27 C117 C109 0.3(5) . . . . ?
 C101 C27 C117 C121 -138.0(4) . . . . ?
 C51 C104 C105 Cl3 177.6(3) . . . . ?
 C51 C104 C105 C119 0.1(6) . . . . ?
 C103 C11 C45 C122 -0.1(3) . . . . ?
 C103 C11 C45 C89 142.8(3) . . . . ?
 C103 C11 C97 C49 -137.8(3) . . . . ?
 C103 C11 C97 C121 0.0(5) . . . . ?
 C103 C7 C113 C25 0.5(5) . . . . ?
 C103 C7 C113 C59 -142.2(3) . . . . ?
 C103 C7 C15 C121 0.0(5) . . . . ?
 C103 C7 C15 C61 142.7(3) . . . . ?
 C105 C104 C51 C115 -0.9(6) . . . . ?
 C53 C99 C101 C93 142.2(3) . . . . ?
 C53 C99 C101 C27 0.1(4) . . . . ?
 C53 C57 C61 C59 -0.2(5) . . . . ?
 C53 C57 C61 C15 137.6(4) . . . . ?
 C27 C57 C61 C59 -138.5(4) . . . . ?
 C27 C57 C61 C15 -0.7(5) . . . . ?
 C27 C117 C121 C97 142.9(3) . . . . ?
 C27 C117 C121 C15 -0.4(5) . . . . ?
 C109 C91 C93 C120 -142.5(3) . . . . ?
 C109 C91 C93 C101 1.1(5) . . . . ?
 C109 C117 C121 C97 0.2(4) . . . . ?
 C109 C117 C121 C15 -143.1(3) . . . . ?
 C111 C118 C77 C108 -142.3(3) . . . . ?
 C111 C118 C77 C75 0.3(3) . . . . ?
 C111 C3 C59 C113 -138.4(4) . . . . ?
 C111 C3 C59 C61 -0.2(5) . . . . ?
 C111 C53 C57 C27 142.6(3) . . . . ?
 C111 C53 C57 C61 -0.1(5) . . . . ?
 C7 C113 C59 C3 143.1(3) . . . . ?
 C7 C113 C59 C61 0.1(4) . . . . ?
 C7 C15 C121 C97 -0.4(5) . . . . ?
 C7 C15 C121 C117 138.7(4) . . . . ?
 C7 C15 C61 C57 -142.7(3) . . . . ?
 C7 C15 C61 C59 -0.7(4) . . . . ?
 C113 C7 C15 C121 -141.9(3) . . . . ?
 C113 C7 C15 C61 0.8(4) . . . . ?
 C113 C59 C61 C57 142.9(3) . . . . ?
 C113 C59 C61 C15 0.4(4) . . . . ?
 C57 C53 C111 C118 -138.1(3) . . . . ?
 C57 C53 C111 C3 0.3(5) . . . . ?
 C57 C27 C117 C109 138.3(4) . . . . ?
 C57 C27 C117 C121 0.0(5) . . . . ?
 C115 C55 C119 C105 -0.7(6) . . . . ?
 C117 C27 C57 C53 -142.1(3) . . . . ?
 C117 C27 C57 C61 0.6(5) . . . . ?
 C59 C3 C111 C118 142.8(3) . . . . ?
 C59 C3 C111 C53 -0.1(5) . . . . ?
 C119 C55 C115 C51 -0.1(6) . . . . ?
 C15 C7 C113 C25 142.2(3) . . . . ?
 C15 C7 C113 C59 -0.6(4) . . . . ?
 C121 C97 C49 C47 -142.4(3) . . . . ?
 C121 C97 C49 C109 0.6(4) . . . . ?
 C121 C15 C61 C57 0.3(5) . . . . ?
 C121 C15 C61 C59 142.3(3) . . . . ?
 C61 C15 C121 C97 -138.9(4) . . . . ?
 C61 C15 C121 C117 0.2(5) . . . . ?

_shelx_res_file
;
TITL s_a.res in P-1
    s.res
    created by SHELXL-2019/2 at 12:12:39 on 15-Mar-2023
REM Old TITL s in P-1
REM SHELXT solution in P-1: R1 0.161, Rweak 0.038, Alpha 0.071
REM <I/s> 0.000 for 0 systematic absences, Orientation as input
REM Formula found by SHELXT: C123 Cl7
CELL 1.54178 13.2216 13.4167 21.225 92.016 97.445 109.711
ZERR 2 0.001 0.001 0.0016 0.003 0.003 0.003
LATT 1
SFAC C H Cl S
UNIT 246 64 8 6

L.S. 4
PLAN  5
SIZE 0.4 0.3 0.2
TEMP -121.15
CONF
list 4
fmap 2
MORE -1
ACTA
BOND $H
OMIT 4 -15 1
OMIT 3 -15 2
OMIT -1 15 2
OMIT 0 -13 2
OMIT 5 -16 2
OMIT 1 -13 5
OMIT 5 -14 3
OMIT -5 15 2
OMIT 0 -15 3
OMIT 4 -16 2
OMIT 0 15 1
OMIT 6 -16 3
OMIT -4 16 0
OMIT -4 14 2
OMIT -4 16 1
OMIT 5 -13 4
OMIT 2 -15 3
OMIT 3 -15 3
OMIT -5 14 0
OMIT 3 -15 5
OMIT -6 13 0
OMIT -3 15 1
OMIT 1 -15 2
OMIT 2 -15 1
OMIT 6 -13 1
OMIT 3 -15 1
OMIT 3 -15 4
OMIT 5 -16 3
OMIT 4 -15 4
OMIT -2 15 2
OMIT -5 16 0
OMIT 6 -13 2
OMIT -4 15 1
OMIT 4 -15 5
OMIT -5 15 0
OMIT 2 -14 4
OMIT -2 14 2
OMIT -6 15 1
OMIT -1 13 2
OMIT -2 15 1
OMIT 4 -15 2
OMIT 0 -13 1
OMIT -5 15 4
OMIT 2 -13 6
OMIT -1 15 3
OMIT 0 -14 4
OMIT 4 -12 6
OMIT -6 14 3
OMIT -5 13 2
REM <olex2.extras>
REM <HklSrc "%.\\s.hkl">
REM </olex2.extras>

WGHT    0.013100    9.266700
FVAR       0.40337
S1    4   -0.168673    0.950946    0.103514    11.00000    0.02192    0.02783 =
         0.01866   -0.00271   -0.00325    0.00829
S3    4    0.220737    0.931954    0.511766    11.00000    0.02575    0.02429 =
         0.02172    0.00556   -0.00160    0.00692
S2    4    0.528346    1.485219    0.245777    11.00000    0.02727    0.02201 =
         0.02706    0.00302    0.00227    0.00364
CL1   3    0.107818    0.421738    0.495449    11.00000    0.04907    0.03938 =
         0.03621    0.00796    0.00183    0.00631
CL4   3    0.535237    1.367725    0.034694    11.00000    0.03359    0.05242 =
         0.04772   -0.01544   -0.00366    0.01081
CL2   3    0.639845    1.596627    0.107548    11.00000    0.05104    0.03515 =
         0.04420    0.00050    0.01466    0.01287
CL3   3    0.125717    0.591773    0.397651    11.00000    0.08963    0.06454 =
         0.08926    0.04818   -0.02155   -0.03082
C1    1    0.237337    1.206695    0.446409    11.00000    0.02274    0.02198 =
         0.01420   -0.00332    0.00049    0.01035
C4    1    0.062482    1.148678    0.373565    11.00000    0.02074    0.02047 =
         0.01758   -0.00209    0.00336    0.01137
C6    1    0.153570    1.312412    0.294022    11.00000    0.02468    0.01684 =
         0.01956   -0.00275    0.00032    0.01327
C8    1    0.212069    1.309684    0.355042    11.00000    0.02618    0.01497 =
         0.01851   -0.00338    0.00060    0.01211
C10   1   -0.083653    1.056775    0.284665    11.00000    0.01567    0.02557 =
         0.01897   -0.00095    0.00135    0.01075
C12   1    0.166515    1.227901    0.394475    11.00000    0.02225    0.01857 =
         0.01794   -0.00329    0.00147    0.01168
C14   1   -0.117173    1.041472    0.218346    11.00000    0.01387    0.02752 =
         0.02191   -0.00049    0.00035    0.01121
C16   1    0.208000    1.108087    0.472424    11.00000    0.02333    0.02514 =
         0.01190   -0.00211    0.00209    0.00974
C18   1   -0.072718    1.122287    0.179131    11.00000    0.01909    0.02585 =
         0.02014    0.00051   -0.00224    0.01393
C20   1    0.212755    1.375307    0.247528    11.00000    0.02882    0.01165 =
         0.02317   -0.00025    0.00008    0.01171
C22   1    0.168611    1.358750    0.183451    11.00000    0.02869    0.01527 =
         0.02230    0.00144   -0.00056    0.01256
C24   1    0.105109    1.030258    0.451982    11.00000    0.02237    0.02432 =
         0.01360    0.00026    0.00371    0.00838
C26   1    0.004308    1.151687    0.312862    11.00000    0.01924    0.02374 =
         0.01865   -0.00250    0.00192    0.01261
C28   1    0.050052    1.233862    0.273111    11.00000    0.02175    0.02284 =
         0.01933   -0.00114    0.00078    0.01478
C30   1    0.392625    1.346935    0.418088    11.00000    0.02528    0.01126 =
         0.01975   -0.00476   -0.00173    0.00640
C32   1    0.065502    1.280632    0.162675    11.00000    0.02679    0.01950 =
         0.02127    0.00171   -0.00145    0.01456
C34   1   -0.168827    0.939641    0.186808    11.00000    0.01397    0.03173 =
         0.02001   -0.00223   -0.00131    0.00917
C36   1   -0.112036    0.965500    0.316475    11.00000    0.01403    0.02832 =
         0.02060   -0.00084    0.00285    0.00805
C38   1    0.347377    1.265404    0.457202    11.00000    0.02549    0.01546 =
         0.01602   -0.00383   -0.00153    0.00938
C40   1    0.383215    1.423856    0.320405    11.00000    0.02771    0.01121 =
         0.02253   -0.00304   -0.00139    0.00675
C42   1    0.006914    1.218414    0.205818    11.00000    0.02100    0.02418 =
         0.01941   -0.00084   -0.00132    0.01428
C44   1    0.428372    1.230489    0.488846    11.00000    0.02312    0.01841 =
         0.01731   -0.00385   -0.00295    0.00719
C46   1    0.053200    1.250135    0.097042    11.00000    0.02907    0.02180 =
         0.02075    0.00335   -0.00197    0.01522
C48   1    0.559312    1.423976    0.374710    11.00000    0.02343    0.02040 =
         0.02637   -0.00291   -0.00199    0.00432
AFIX  43
H48   2    0.635697    1.442487    0.376686    11.00000   -1.20000
AFIX   0
C50   1   -0.165783    0.861707    0.287010    11.00000    0.01396    0.02815 =
         0.02457    0.00109    0.00309    0.00628
C52   1   -0.086924    1.088369    0.114421    11.00000    0.02000    0.02648 =
         0.02048   -0.00085   -0.00489    0.01128
C54   1    0.327498    1.368980    0.367751    11.00000    0.02609    0.01514 =
         0.01969   -0.00440   -0.00107    0.00924
C56   1    0.397776    1.130890    0.511727    11.00000    0.02427    0.02711 =
         0.01440   -0.00242   -0.00420    0.01177
AFIX  43
H56   2    0.450452    1.104493    0.532489    11.00000   -1.20000
AFIX   0
C58   1    0.539910    1.314213    0.480018    11.00000    0.02287    0.01733 =
         0.02178   -0.00180   -0.00374    0.00548
C60   1   -0.054772    0.962556    0.377218    11.00000    0.01729    0.02907 =
         0.01898    0.00094    0.00464    0.00821
C62   1   -0.023673    1.152741    0.072074    11.00000    0.02970    0.02597 =
         0.01606    0.00013   -0.00482    0.01513
AFIX  43
H62   2   -0.033502    1.130066    0.028100    11.00000   -1.20000
AFIX   0
C64   1    0.341754    1.431313    0.146031    11.00000    0.03585    0.01474 =
         0.02432    0.00494    0.00395    0.00966
AFIX  43
H64   2    0.384896    1.449224    0.112854    11.00000   -1.20000
AFIX   0
C66   1   -0.068226    0.857395    0.390242    11.00000    0.01951    0.02718 =
         0.02091    0.00116    0.00480    0.00382
C68   1    0.494969    1.448942    0.322417    11.00000    0.02832    0.01331 =
         0.02609   -0.00093    0.00193    0.00354
C70   1    0.008465    0.838021    0.435264    11.00000    0.02580    0.02450 =
         0.02249    0.00645    0.00462    0.00557
AFIX  43
H70   2    0.002160    0.767814    0.445035    11.00000   -1.20000
AFIX   0
C72   1    0.505533    1.371437    0.422633    11.00000    0.02495    0.01627 =
         0.02182   -0.00394   -0.00387    0.00586
C74   1    0.325910    1.425783    0.260097    11.00000    0.03019    0.01198 =
         0.02416   -0.00147   -0.00058    0.01064
C76   1    0.285271    1.069334    0.503236    11.00000    0.02689    0.02417 =
         0.01284   -0.00008    0.00012    0.00858
C78   1    0.627079    1.267052    0.469474    11.00000    0.02419    0.02524 =
         0.02933   -0.00358   -0.00358    0.00903
AFIX 137
H78A  2    0.640713    1.228750    0.506259    11.00000   -1.50000
H78B  2    0.694293    1.324290    0.464490    11.00000   -1.50000
H78C  2    0.602226    1.217821    0.430900    11.00000   -1.50000
AFIX   0
C80   1    0.389531    1.451653    0.211343    11.00000    0.03118    0.00977 =
         0.02863    0.00187    0.00150    0.00694
C82   1    0.149294    1.331799    0.070056    11.00000    0.03353    0.02271 =
         0.01901    0.00339   -0.00035    0.01066
C84   1   -0.194853    0.847416    0.220870    11.00000    0.01395    0.02711 =
         0.02614   -0.00365   -0.00064    0.00545
AFIX  43
H84   2   -0.230677    0.778609    0.199483    11.00000   -1.20000
AFIX   0
C86   1    0.229327    1.384143    0.132770    11.00000    0.03403    0.01667 =
         0.02164    0.00283   -0.00004    0.01216
C88   1   -0.141096    0.684252    0.314906    11.00000    0.02752    0.02797 =
         0.02934    0.00209    0.00320    0.00504
AFIX 137
H88A  2   -0.135568    0.640828    0.350484    11.00000   -1.50000
H88B  2   -0.073217    0.705270    0.296733    11.00000   -1.50000
H88C  2   -0.201509    0.642985    0.282076    11.00000   -1.50000
AFIX   0
C90   1    0.095815    0.927037    0.465701    11.00000    0.02329    0.03066 =
         0.01546    0.00413    0.00323    0.00822
C92   1    0.580626    1.393886    0.539721    11.00000    0.02957    0.02353 =
         0.02546   -0.00504   -0.00622    0.00855
AFIX 137
H92A  2    0.524248    1.423327    0.547073    11.00000   -1.50000
H92B  2    0.646510    1.451544    0.533219    11.00000   -1.50000
H92C  2    0.596994    1.357421    0.576814    11.00000   -1.50000
AFIX   0
C94   1    0.198547    1.281400    0.022274    11.00000    0.04052    0.02771 =
         0.02206    0.00352    0.00396    0.01306
AFIX 137
H94A  2    0.262281    1.335712    0.010275    11.00000   -1.50000
H94B  2    0.144550    1.250948   -0.015808    11.00000   -1.50000
H94C  2    0.220431    1.225183    0.041676    11.00000   -1.50000
AFIX   0

C96   1    0.111108    0.810161    0.086108    11.00000    0.02872    0.03679 =
         0.02244   -0.00308   -0.01312    0.00547
C98   1   -0.161283    0.783170    0.338869    11.00000    0.02020    0.02555 =
         0.02396    0.00105    0.00224    0.00293
C100  1    0.031208    1.051309    0.405161    11.00000    0.02008    0.02636 =
         0.01619   -0.00144    0.00447    0.01078
C102  1    0.663795    1.407146    0.078705    11.00000    0.02889    0.03438 =
         0.02378    0.00075    0.00686    0.00412
C104  1    0.010644    0.398602    0.428293    11.00000    0.03271    0.02976 =
         0.03363    0.00281    0.00927    0.01075
C106  1    0.199252    0.811578    0.051549    11.00000    0.04922    0.03555 =
         0.01630   -0.00795   -0.00864    0.01581
C108  1    0.169551    1.004786    0.087765    11.00000    0.04513    0.03655 =
         0.02230    0.00659   -0.00764    0.02340
C110  1    0.099374    0.727883    0.129932    11.00000    0.02862    0.02853 =
         0.03557   -0.00368   -0.00924   -0.00220
C112  1    0.321046    0.771624    0.334211    11.00000    0.06367    0.02976 =
         0.02412    0.01107   -0.00562    0.02052
C114  1    0.334356    1.189553    0.225159    11.00000    0.05562    0.01710 =
         0.03628   -0.00023    0.00709    0.01741
C116  1    0.241987    0.731233    0.074173    11.00000    0.05481    0.02674 =
         0.02313   -0.01150   -0.00297    0.01476
C118  1    0.269599    0.907870    0.036072    11.00000    0.05511    0.04174 =
         0.01336   -0.00134    0.00167    0.01983
C120  1    0.231671    0.648723    0.175992    11.00000    0.05637    0.00860 =
         0.03923   -0.00270   -0.00558    0.00857
C122  1    0.438936    1.126516    0.333079    11.00000    0.05032    0.02255 =
         0.02808   -0.01162   -0.00795    0.00903
C123  1    0.156723    0.977270    0.297043    11.00000    0.03765    0.04681 =
         0.02910    0.00500    0.01681    0.02419
C31   1   -0.269041    0.748484    0.366963    11.00000    0.02264    0.03624 =
         0.02732    0.00287    0.00460    0.00350
AFIX 137
H31A  2   -0.328795    0.706936    0.333847    11.00000   -1.50000
H31B  2   -0.283101    0.811585    0.382349    11.00000   -1.50000
H31C  2   -0.263473    0.704963    0.402485    11.00000   -1.50000
AFIX   0

C63   1    0.169301    1.059342    0.253018    11.00000    0.04040    0.04079 =
         0.03262    0.00200    0.01203    0.03092
C2    1    0.204810    0.665179    0.238643    11.00000    0.05482    0.01220 =
         0.03721    0.00736   -0.00054    0.00376
C65   1    0.127824    0.712414    0.245435    11.00000    0.03871    0.02367 =
         0.03859    0.01091    0.00842   -0.00180
C33   1    0.179572    0.679421    0.122809    11.00000    0.04407    0.02067 =
         0.03288   -0.00921   -0.00877    0.00233
C67   1    0.103121    0.872244    0.275251    11.00000    0.02866    0.04633 =
         0.03771    0.01077    0.01913    0.01209
C17   1    0.710479    1.508315    0.109776    11.00000    0.03476    0.03299 =
         0.02775    0.00057    0.01145    0.00465
C69   1    0.449627    1.209387    0.231321    11.00000    0.05014    0.01180 =
         0.04456   -0.00227    0.00358    0.00094
C35   1    0.328756    1.107722    0.326513    11.00000    0.05453    0.02824 =
         0.02293   -0.00879    0.00225    0.02203
C71   1    0.109524    1.416649    0.038001    11.00000    0.04601    0.02522 =
         0.02606    0.00530   -0.00282    0.01438
AFIX 137
H71A  2    0.075667    1.447523    0.068090    11.00000   -1.50000
H71B  2    0.056258    1.383369    0.000029    11.00000   -1.50000
H71C  2    0.171495    1.472720    0.025611    11.00000   -1.50000
AFIX   0

C9    1    0.187807    1.083345    0.140607    11.00000    0.04789    0.03328 =
         0.02992    0.00884    0.00132    0.02973
C73   1    0.296223    0.930664    0.364329    11.00000    0.05350    0.04009 =
         0.01376    0.00291    0.00307    0.02010
C37   1    0.288653    1.160195    0.158181    11.00000    0.05873    0.01996 =
         0.03222    0.00840    0.00590    0.02302
C75   1    0.359552    1.086932    0.072783    11.00000    0.06103    0.03345 =
         0.02756    0.01589    0.01914    0.01388
C19   1    0.274740    1.139632    0.271303    11.00000    0.05530    0.02376 =
         0.03055   -0.00267    0.00597    0.02669
C77   1    0.253607    1.006364    0.054698    11.00000    0.05712    0.03785 =
         0.01614    0.00912    0.00122    0.01976
C39   1    0.097123    0.904620    0.103974    11.00000    0.02649    0.04484 =
         0.02822    0.00107   -0.01118    0.01730
C79   1    0.073753    0.744239    0.190181    11.00000    0.02026    0.03753 =
         0.03675    0.00356    0.00089   -0.00760
C5    1    0.125720    1.031071    0.189151    11.00000    0.03121    0.04871 =
         0.03607    0.00430    0.00278    0.03049
C81   1    0.303552    0.695270    0.283877    11.00000    0.06594    0.01961 =
         0.03522    0.00897   -0.00375    0.02070
C41   1    0.377088    1.162425    0.123562    11.00000    0.06039    0.02097 =
         0.03652    0.01356    0.01492    0.01017
C83   1    0.720109    1.336787    0.082182    11.00000    0.04169    0.03245 =
         0.03250    0.00156    0.01066    0.00929
AFIX  43
H83   2    0.687329    1.267215    0.061386    11.00000   -1.20000
AFIX   0

C21   1    0.070046    0.921123    0.166228    11.00000    0.01782    0.05053 =
         0.03858    0.00387   -0.00141    0.01806
C85   1    0.146010    0.791534    0.298073    11.00000    0.04008    0.03643 =
         0.02847    0.01224    0.01562    0.00473
C43   1    0.240075    0.819940    0.341649    11.00000    0.05716    0.03487 =
         0.02110    0.01224    0.01082    0.01514
C87   1    0.255291    1.007229    0.342379    11.00000    0.05087    0.03849 =
         0.01787   -0.00071    0.01171    0.02359
C11   1    0.569850    1.047779    0.321853    11.00000    0.02828    0.04157 =
         0.04820   -0.01333   -0.02247    0.00671
C89   1    0.411203    0.950438    0.371247    11.00000    0.05415    0.04358 =
         0.01707   -0.00428   -0.01312    0.02306
C45   1    0.481078    1.045615    0.356043    11.00000    0.04471    0.03734 =
         0.02892   -0.01385   -0.01798    0.01440
C91   1    0.391840    0.697399    0.249591    11.00000    0.06705    0.03059 =
         0.04331   -0.00053   -0.01178    0.03578
C23   1    0.058485    0.842588    0.208122    11.00000    0.01449    0.04678 =
         0.04239    0.00890    0.00653    0.00575
C93   1    0.347158    0.668967    0.182557    11.00000    0.06533    0.02099 =
         0.04515   -0.00586   -0.00362    0.02797
C47   1    0.426144    0.850955    0.352452    11.00000    0.05908    0.04214 =
         0.02589    0.00118   -0.01808    0.02875
C95   1    0.501492    1.178650    0.284769    11.00000    0.04138    0.01985 =
         0.04745   -0.01051   -0.00614   -0.00262
C3    1    0.440807    1.038744    0.065727    11.00000    0.06010    0.04304 =
         0.03534    0.01017    0.03279    0.01055
C97   1    0.584191    0.953654    0.304190    11.00000    0.02652    0.06333 =
         0.05528   -0.01189   -0.01958    0.02412
C49   1    0.510173    0.853175    0.320019    11.00000    0.04767    0.04824 =
         0.04352   -0.00473   -0.02504    0.03312
C99   1    0.352544    0.750197    0.081091    11.00000    0.06048    0.03628 =
         0.03187   -0.01260    0.00769    0.02737
C25   1    0.475900    1.192825    0.168741    11.00000    0.04817    0.01801 =
         0.05171    0.00612    0.01629   -0.00381
C101  1    0.406501    0.717728    0.136477    11.00000    0.06158    0.03821 =
         0.04691   -0.01047    0.00451    0.03749
C51   1   -0.075947    0.304702    0.418529    11.00000    0.04638    0.03769 =
         0.04327    0.00668    0.01001    0.00236
AFIX  43
H51   2   -0.082175    0.253167    0.448739    11.00000   -1.20000
AFIX   0

C103  1    0.581563    1.130133    0.277880    11.00000    0.02511    0.04134 =
         0.06048   -0.01467   -0.00947   -0.00402
C13   1    0.814474    1.539620    0.142936    11.00000    0.03564    0.04740 =
         0.04347   -0.00994    0.00328    0.00054
AFIX  43
H13   2    0.847118    1.609063    0.163923    11.00000   -1.20000
AFIX   0

C105  1    0.020339    0.472198    0.384269    11.00000    0.04223    0.03218 =
         0.05171    0.01358    0.00478    0.00763
C53   1    0.426109    0.851130    0.065237    11.00000    0.05634    0.05262 =
         0.03387   -0.00593    0.02240    0.02978
C107  1    0.823527    1.367507    0.115732    11.00000    0.04223    0.05889 =
         0.04114    0.00735    0.00624    0.02393
AFIX  43
H107  2    0.862253    1.319288    0.118527    11.00000   -1.20000
AFIX   0

C27   1    0.512554    0.798387    0.154527    11.00000    0.04294    0.05838 =
         0.06129   -0.00746    0.01177    0.03943
C109  1    0.492865    0.774549    0.267183    11.00000    0.05077    0.05312 =
         0.05210   -0.00301   -0.01322    0.04247
C55   1   -0.144012    0.358475    0.321154    11.00000    0.03982    0.05586 =
         0.05316   -0.00909   -0.00857    0.02360
AFIX  43
H55   2   -0.197448    0.344862    0.284354    11.00000   -1.20000
AFIX   0

C111  1    0.384090    0.927640    0.042983    11.00000    0.05827    0.04917 =
         0.02417    0.00097    0.02433    0.01787
C7    1    0.608121    1.114506    0.217556    11.00000    0.01877    0.04930 =
         0.07155   -0.00836    0.00490   -0.00763
C113  1    0.553645    1.146224    0.162011    11.00000    0.03342    0.03591 =
         0.06445    0.00302    0.02312   -0.01022
C57   1    0.524739    0.880460    0.110688    11.00000    0.03788    0.06433 =
         0.05915   -0.00745    0.02465    0.02645
C115  1   -0.153568    0.284679    0.365492    11.00000    0.03819    0.04547 =
         0.05765   -0.00333    0.00634    0.00385
AFIX  43
H115  2   -0.213749    0.220003    0.359421    11.00000   -1.20000
AFIX   0

C29   1    0.870825    1.470030    0.145546    11.00000    0.03346    0.07218 =
         0.04702   -0.00412   -0.00375    0.01156
AFIX  43
H29   2    0.942827    1.492156    0.167940    11.00000   -1.20000
AFIX   0

C117  1    0.554904    0.826483    0.219116    11.00000    0.03605    0.06634 =
         0.06739   -0.01093   -0.00485    0.04121
C59   1    0.535652    1.066932    0.109234    11.00000    0.03712    0.05124 =
         0.05806    0.00348    0.03233   -0.00011
C119  1   -0.056985    0.451794    0.330324    11.00000    0.06018    0.05161 =
         0.05584    0.01813   -0.00377    0.02359
AFIX  43
H119  2   -0.049762    0.502552    0.299571    11.00000   -1.20000
AFIX   0

C15   1    0.622849    1.015796    0.199577    11.00000    0.01408    0.07553 =
         0.07079   -0.00842    0.00795    0.00928
C121  1    0.610693    0.936831    0.242196    11.00000    0.02061    0.07392 =
         0.07271   -0.00911   -0.00574    0.02666
C61   1    0.579097    0.986417    0.132693    11.00000    0.02990    0.06310 =
         0.07409   -0.00089    0.03253    0.01494
HKLF 4


REM  s_a.res in P-1
REM wR2 = 0.1166, GooF = S = 1.072, Restrained GooF = 1.072 for all data
REM R1 = 0.0500 for 11141 Fo > 4sig(Fo) and 0.0557 for all 12460 data
REM 1177 parameters refined using 0 restraints

END

WGHT      0.0131      9.2684

REM Highest difference peak  1.341,  deepest hole -1.444,  1-sigma level  0.067
Q1    1   0.1637  0.5484  0.3762  11.00000  0.05    1.34
Q2    1   0.1144  0.6073  0.4047  11.00000  0.05    0.96
Q3    1   0.7062  1.6017  0.1264  11.00000  0.05    0.41
Q4    1   0.4569  1.4684  0.2158  11.00000  0.05    0.38
Q5    1   0.5761  1.4324  0.0166  11.00000  0.05    0.36
;
_shelx_res_checksum                75848
_shelx_hkl_file
;
  -1   0   0   44.50    3.10
  -1   0   0   40.40    2.80
  -1   0   0   48.40    3.60
  -1   0   0   41.50    3.20
  -1   0   0   45.50    3.20
  -1   0   0   42.50    2.80
  -1   0   0   41.10    2.70
  -1   0   0   44.10    2.90
   1   0   0   40.70    2.80
   1   0   0   43.40    3.00
   1   0   0   43.80    3.50
   1   0   0   43.90    3.30
   1   0   0   39.20    2.50
   1   0   0   43.50    3.00
   1   0   0   46.30    2.90
   1   0   0   44.10    3.10
  -2   0   0  990.90   47.70
  -2   0   0  940.41   47.00
  -2   0   0  881.71   46.80
  -2   0   0  893.01   47.00
  -2   0   0  839.12   47.40
  -2   0   0  884.71   46.90
  -2   0   0  941.51   48.10
  -2   0   0  888.31   48.90
   2   0   0  855.21   46.10
   2   0   0  935.61   47.30
   2   0   0 1036.40   48.30
   2   0   0  999.20   47.30
   2   0   0  861.71   47.30
   2   0   0 1003.40   48.30
   2   0   0  940.91   47.50
  -3   0   0 5491.15  268.17
  -3   0   0 4782.62  268.97
  -3   0   0 6267.37  266.37
   3   0   0 5059.99  264.87
   3   0   0 5347.06  266.57
   3   0   0 5020.50  267.87
   3   0   0 5642.14  264.97
  -4   0   0 2181.48  110.79
  -4   0   0 2275.87  112.39
  -4   0   0 2251.47  112.39
  -4   0   0 2361.56  112.99
  -4   0   0 2377.76  113.99
  -4   0   0 2176.78  115.29
   4   0   0 2101.19  113.29
   4   0   0 2244.38  110.89
   4   0   0 2325.47  113.79
   4   0   0 2173.88  110.59
   4   0   0 2074.99  115.09
   4   0   0 2215.68  113.19
   4   0   0 2169.58  112.79
   4   0   0 2260.77  113.59
  -5   0   0   -2.10    2.80
  -5   0   0    2.70    3.00
  -5   0   0    1.10    1.50
  -5   0   0    0.50    1.70
  -5   0   0    2.90    1.40
  -5   0   0    1.60    1.90
  -5   0   0    1.40    2.10
  -5   0   0   -3.20    2.70
   5   0   0   -0.40    3.30
   5   0   0    3.10    2.80
   5   0   0   -0.70    1.70
   5   0   0   -0.40    1.80
   5   0   0    0.90    1.10
   5   0   0    2.70    2.20
   5   0   0    0.80    0.80
  -6   0   0   32.80    2.90
  -6   0   0   35.40    3.70
  -6   0   0   52.99    9.40
  -6   0   0   39.70    4.90
  -6   0   0   43.20    5.50
  -6   0   0   38.40    5.60
  -6   0   0   33.50    6.50
  -6   0   0   41.60    5.60
  -6   0   0   37.10    5.70
   6   0   0   46.80    9.30
   6   0   0   33.60    6.10
   6   0   0   37.50    6.30
   6   0   0   37.10    3.20
   6   0   0   39.40    3.90
   6   0   0   35.40    6.20
   6   0   0   41.00    6.00
  -7   0   0   77.49    5.10
  -7   0   0   81.59   14.20
  -7   0   0   76.79    5.00
  -7   0   0   88.69    9.00
  -7   0   0   80.19    7.80
  -7   0   0   87.59    9.00
  -7   0   0   69.09    5.90
  -7   0   0   85.59    8.60
  -7   0   0   72.19    8.10
  -7   0   0   79.19    5.40
  -7   0   0   80.49   10.00
   7   0   0   82.29    9.60
   7   0   0   80.89    6.30
   7   0   0   81.59    9.30
   7   0   0   80.09    7.80
   7   0   0   65.09   13.00
   7   0   0   79.99    5.40
   7   0   0   79.19    9.30
   7   0   0   75.79    5.10
   7   0   0   85.39   10.10
  -8   0   0    0.30    2.50
  -8   0   0    0.60    1.20
  -8   0   0   -0.20    1.00
  -8   0   0    2.20    4.20
  -8   0   0    7.00    2.60
  -8   0   0    2.20    2.90
  -8   0   0   -1.00    2.10
  -8   0   0    9.70    4.00
  -8   0   0    2.40    1.40
  -8   0   0    0.00    1.00
   8   0   0    0.80    1.10
   8   0   0    0.90    2.30
   8   0   0    1.10    3.70
   8   0   0    2.40    0.90
   8   0   0    0.60    1.00
   8   0   0    1.00    1.70
   8   0   0    4.30    3.90
   8   0   0    2.90    4.20
   8   0   0    2.20    3.80
  -9   0   0    9.30    4.40
  -9   0   0   10.40    4.60
  -9   0   0    7.80    2.00
  -9   0   0    4.00    5.80
  -9   0   0    8.30    1.80
  -9   0   0    9.80    4.80
   9   0   0    9.40    4.10
   9   0   0    7.70    1.70
   9   0   0    6.90    1.70
   9   0   0    5.00    4.00
   9   0   0   18.00    7.00
   9   0   0    9.00    4.70
   9   0   0   15.20    6.80
   9   0   0    8.20    1.90
   9   0   0    8.20    3.00
 -10   0   0   -0.10    1.20
 -10   0   0   -4.90    3.00
 -10   0   0   -0.50    1.00
 -10   0   0   -3.80    3.60
  10   0   0    1.20    1.40
  10   0   0   -4.30    2.30
  10   0   0    8.70    5.40
  10   0   0   -2.10    1.20
  10   0   0   -2.00    5.00
  10   0   0    2.00    3.50
  10   0   0    0.10    8.90
  10   0   0    2.30    1.40
  10   0   0    2.10    3.10
 -11   0   0   71.39    5.20
 -11   0   0   71.69    5.90
 -11   0   0   75.69   10.30
  11   0   0   97.59   10.20
  11   0   0   79.09    6.20
  11   0   0   62.39   13.80
  11   0   0   64.19   12.70
  11   0   0   74.29    5.60
  11   0   0   72.69    5.60
  11   0   0   63.19   10.20
 -12   0   0   12.40    2.50
 -12   0   0   12.40    2.00
  12   0   0    8.90    2.20
  12   0   0   24.60    6.30
  12   0   0   11.80    2.10
  12   0   0   11.40    7.00
 -13   0   0   60.49    4.80
 -13   0   0   52.79    3.80
  13   0   0   57.49    4.40
  13   0   0   48.20    4.50
 -14   0   0    0.90    1.30
  14   0   0    0.10    1.00
  14   0   0   -1.20    1.00
  15  -1   0   91.09    5.20
  15  -1   0   90.09    5.80
 -15   1   0   91.09    6.20
 -15   1   0   95.99    5.90
  14  -1   0   -2.30    1.00
  14  -1   0   -0.10    1.00
 -14   1   0    0.90    1.30
 -14   1   0   -1.90    0.80
  13  -1   0    7.10    7.90
  13  -1   0    0.20    1.30
  13  -1   0    1.10    1.30
 -13   1   0    1.80    1.50
 -13   1   0    1.50    1.10
  12  -1   0  209.38   12.60
  12  -1   0  199.58   21.40
  12  -1   0  200.78   20.30
  12  -1   0  204.08   12.00
 -12   1   0  215.48   12.60
 -12   1   0  210.38   19.00
 -12   1   0  202.78   11.80
  11  -1   0   18.60    7.20
  11  -1   0   15.20    2.40
  11  -1   0   14.70    2.80
  11  -1   0   18.90    6.10
  11  -1   0   25.90    9.00
 -11   1   0   10.50    5.80
 -11   1   0   21.20    3.30
 -11   1   0   15.60    2.40
  10  -1   0   -1.70    3.00
  10  -1   0   -5.00    4.10
  10  -1   0   -0.80    2.00
  10  -1   0   -0.10    2.90
  10  -1   0    0.80    1.30
  10  -1   0    0.80    1.20
  10  -1   0   -2.30    1.10
  10  -1   0   -4.60    3.90
 -10   1   0    0.60    2.70
 -10   1   0    1.20    0.90
 -10   1   0    0.20    3.90
 -10   1   0    0.80    1.30
 -10   1   0    0.50    1.10
 -10   1   0   10.00    8.10
 -10   1   0    3.40    3.80
   9  -1   0   73.09    7.90
   9  -1   0   55.99    9.60
   9  -1   0   61.89   10.30
   9  -1   0   65.39   10.60
   9  -1   0   68.69    5.10
   9  -1   0   72.39    5.00
   9  -1   0   73.59    5.40
   9  -1   0   78.49   10.80
   9  -1   0   58.39    6.40
  -9   1   0   67.99    8.70
  -9   1   0   73.99   10.60
  -9   1   0   65.09    4.90
  -9   1   0   63.19    8.70
  -9   1   0   70.09    8.40
  -9   1   0   68.49    5.30
  -9   1   0   74.89    5.00
  -9   1   0   91.69   10.60
   8  -1   0   24.00    5.90
   8  -1   0   34.60    8.50
   8  -1   0   22.60    4.70
   8  -1   0   20.70    2.40
   8  -1   0   20.00    6.00
   8  -1   0   20.20    2.80
   8  -1   0   21.40    3.50
   8  -1   0   21.90    2.60
   8  -1   0   25.40    6.50
  -8   1   0   22.00    2.40
  -8   1   0   26.50    4.00
  -8   1   0   22.00    6.00
  -8   1   0   31.30    7.80
  -8   1   0   25.80    5.80
  -8   1   0   22.70    2.50
  -8   1   0   18.00    2.60
  -8   1   0   26.80    5.90
  -8   1   0   25.10    4.90
  -8   1   0   18.40    5.10
   7  -1   0  806.12   47.10
   7  -1   0  722.73   45.90
   7  -1   0  776.12   46.20
   7  -1   0  871.51   40.90
   7  -1   0  824.12   41.90
   7  -1   0  791.82   46.30
   7  -1   0  782.82   43.50
   7  -1   0  785.32   53.09
  -7   1   0  706.53   57.59
  -7   1   0  752.92   46.00
  -7   1   0  844.12   45.20
  -7   1   0  883.21   47.60
  -7   1   0  793.72   41.80
  -7   1   0  804.32   40.70
  -7   1   0  828.52   44.60
  -7   1   0  832.32   44.80
   6  -1   0  235.98   19.90
   6  -1   0  218.98   13.10
   6  -1   0  206.28   13.70
   6  -1   0  225.98   16.10
   6  -1   0  209.28   16.30
   6  -1   0  211.38   15.80
   6  -1   0  201.58   12.50
   6  -1   0  225.48   15.90
   6  -1   0  211.28   11.80
  -6   1   0  228.68   12.70
  -6   1   0  223.28   15.00
  -6   1   0  207.38   19.50
  -6   1   0  204.08   15.50
  -6   1   0  215.48   16.10
  -6   1   0  217.78   14.50
  -6   1   0  214.68   11.80
   5  -1   0   30.30    6.20
   5  -1   0   24.60    3.20
   5  -1   0   26.70    4.70
   5  -1   0   28.50    5.10
   5  -1   0   26.10    4.50
   5  -1   0   22.60    2.70
   5  -1   0   26.40    4.60
   5  -1   0   25.60    4.30
  -5   1   0   30.70    3.90
  -5   1   0   26.10    5.40
  -5   1   0   28.50    2.80
  -5   1   0   27.30    6.20
  -5   1   0   28.70    4.20
  -5   1   0   30.00    4.90
  -5   1   0   29.00    4.70
   4  -1   0    0.90    2.40
   4  -1   0    1.60    3.10
   4  -1   0    2.90    2.40
   4  -1   0    2.80    2.20
   4  -1   0    7.70    1.50
   4  -1   0    3.90    1.60
   4  -1   0    3.80    2.10
   4  -1   0    2.70    2.00
  -4   1   0   -0.20    2.60
  -4   1   0    3.90    2.90
  -4   1   0    2.80    2.00
  -4   1   0    1.80    1.10
  -4   1   0    0.40    1.40
  -4   1   0    2.10    2.20
  -4   1   0    3.60    1.90
   3  -1   0 1464.15   75.59
   3  -1   0 1342.27   76.49
   3  -1   0 1229.28   73.59
   3  -1   0 1485.45   74.69
   3  -1   0 1643.14   75.59
   3  -1   0 1486.55   74.29
   3  -1   0 1464.45   74.49
  -3   1   0 1348.86   73.69
  -3   1   0 1414.76   74.39
  -3   1   0 1419.66   72.99
  -3   1   0 1559.04   75.39
  -3   1   0 1673.83   77.79
  -3   1   0 1362.96   74.49
  -3   1   0 1527.05   76.39
  -3   1   0 1480.25   74.29
  -3   1   0 1564.44   74.99
   2  -1   0   25.50    2.00
   2  -1   0   25.00    2.60
   2  -1   0   25.90    2.90
   2  -1   0   27.40    3.10
   2  -1   0   24.90    2.60
   2  -1   0   21.50    3.20
   2  -1   0   24.90    2.90
   2  -1   0   27.10    2.50
  -2   1   0   24.20    2.30
  -2   1   0   25.50    2.70
  -2   1   0   22.60    2.50
  -2   1   0   23.00    2.30
  -2   1   0   25.90    3.10
  -2   1   0   26.40    3.00
  -2   1   0   25.80    3.50
   1  -1   0  602.44   31.90
   1  -1   0  642.94   32.20
   1  -1   0  618.34   32.40
   1  -1   0  625.84   31.80
   1  -1   0  621.94   32.20
   1  -1   0  693.13   32.70
   1  -1   0  652.13   32.60
   1  -1   0  645.34   31.80
  -1   1   0  593.34   32.00
  -1   1   0  631.34   31.70
  -1   1   0  576.94   31.80
  -1   1   0  714.53   32.70
  -1   1   0  621.64   32.50
  -1   1   0  663.43   32.20
  -1  -1   0   29.00    2.90
  -1  -1   0   32.80    3.20
  -1  -1   0   31.10    3.10
  -1  -1   0   30.40    2.60
  -1  -1   0   34.90    2.00
  -1  -1   0   30.60    2.40
  -1  -1   0   30.80    2.10
  -1  -1   0   31.90    2.20
   1   1   0   29.50    2.20
   1   1   0   31.70    2.20
   1   1   0   33.00    2.90
   1   1   0   28.80    2.50
   1   1   0   32.30    2.70
   1   1   0   31.80    2.20
   1   1   0   32.50    3.20
  -2  -1   0   18.60    2.50
  -2  -1   0   21.80    2.10
  -2  -1   0   24.10    3.90
  -2  -1   0   15.50    3.20
  -2  -1   0   18.10    3.10
  -2  -1   0   22.40    2.50
  -2  -1   0   20.10    2.00
  -2  -1   0   22.70    3.50
  -2  -1   0   22.70    2.90
   2   1   0   18.60    3.70
   2   1   0   20.70    2.30
   2   1   0   17.60    3.00
   2   1   0   23.10    3.70
   2   1   0   18.30    3.40
   2   1   0   21.60    2.80
   2   1   0   17.90    2.20
  -3  -1   0  158.58   11.50
  -3  -1   0  163.38    9.60
  -3  -1   0  153.68   10.00
  -3  -1   0  159.68   11.80
  -3  -1   0  166.08   10.00
  -3  -1   0  172.98   10.00
  -3  -1   0  156.68   10.70
  -3  -1   0  172.88   10.50
  -3  -1   0  161.68   12.90
   3   1   0  174.28   11.80
   3   1   0  141.89    9.80
   3   1   0  146.39   10.60
   3   1   0  145.49    9.80
   3   1   0  166.38   10.80
   3   1   0  148.49    9.00
   3   1   0  178.38   12.60
   3   1   0  164.58   11.50
  -4  -1   0  117.29    7.90
  -4  -1   0  100.49    7.20
  -4  -1   0  109.19    9.50
  -4  -1   0   88.09    8.10
  -4  -1   0  101.79    8.00
  -4  -1   0  112.49    7.90
  -4  -1   0  104.89    7.80
  -4  -1   0  106.49    9.80
   4   1   0   98.79    6.50
   4   1   0  103.49    9.10
   4   1   0  112.49   10.80
   4   1   0  104.49   10.30
   4   1   0   96.99    7.60
   4   1   0   96.09    9.40
   4   1   0   96.69    9.00
   4   1   0   98.19    8.60
   4   1   0  109.19    8.60
  -5  -1   0 1135.69   60.19
  -5  -1   0 1221.68   59.49
  -5  -1   0 1037.20   59.29
  -5  -1   0 1084.39   65.39
  -5  -1   0 1229.98   62.19
  -5  -1   0 1089.39   56.89
  -5  -1   0 1127.89   59.39
  -5  -1   0 1136.29   59.29
  -5  -1   0 1118.69   58.59
   5   1   0 1042.50   64.89
   5   1   0 1239.08   62.09
   5   1   0 1179.68   60.89
   5   1   0 1066.29   60.39
   5   1   0 1120.39   61.79
   5   1   0 1068.49   56.49
   5   1   0 1154.88   57.39
  -6  -1   0 2382.96  119.69
  -6  -1   0 2459.85  120.69
  -6  -1   0 2181.28  117.19
  -6  -1   0 2343.67  120.69
  -6  -1   0 2303.97  123.49
  -6  -1   0 2330.87  129.59
  -6  -1   0 2352.76  120.29
  -6  -1   0 2288.17  120.39
   6   1   0 2410.26  117.99
   6   1   0 2220.28  123.19
   6   1   0 2405.86  122.39
   6   1   0 2642.64  123.19
   6   1   0 2337.37  116.89
   6   1   0 2370.76  130.09
   6   1   0 2259.27  122.89
  -7  -1   0   99.89    6.20
  -7  -1   0   97.39    9.80
  -7  -1   0  113.79   10.10
  -7  -1   0   90.59    6.40
  -7  -1   0   98.59   11.80
   7   1   0  105.49   11.80
   7   1   0  103.99    6.70
   7   1   0   98.99   11.70
   7   1   0  103.79   10.90
   7   1   0  112.79    8.00
   7   1   0  106.59    6.40
   7   1   0  108.79   11.20
  -8  -1   0  627.94   36.10
  -8  -1   0  689.03   35.70
  -8  -1   0  786.12   42.40
  -8  -1   0  704.43   41.50
   8   1   0  678.13   43.30
   8   1   0  604.84   36.20
   8   1   0  691.83   36.00
   8   1   0  722.63   45.80
   8   1   0  695.83   43.60
   8   1   0  758.02   36.50
   8   1   0  750.32   38.10
   8   1   0  739.63   41.20
   8   1   0  684.53   44.60
  -9  -1   0  237.28   18.30
  -9  -1   0  238.98   13.60
  -9  -1   0  229.28   12.80
  -9  -1   0  219.58   18.60
   9   1   0  208.38   19.80
   9   1   0  244.28   18.00
   9   1   0  230.68   13.60
   9   1   0  226.48   13.10
   9   1   0  230.78   15.20
   9   1   0  228.88   21.40
   9   1   0  253.67   20.70
   9   1   0  244.68   13.70
   9   1   0  228.08   21.70
 -10  -1   0  114.19    7.60
 -10  -1   0   89.69   11.50
 -10  -1   0  111.79    6.80
  10   1   0  105.79   11.60
  10   1   0  113.19    7.70
  10   1   0  108.09    7.20
  10   1   0  102.89   12.80
  10   1   0   97.89    9.10
  10   1   0  104.89    7.50
  10   1   0  114.49   14.10
 -11  -1   0   69.29   10.00
 -11  -1   0   56.29    4.80
 -11  -1   0   44.60    3.90
  11   1   0   56.79    9.00
  11   1   0   50.59    4.70
  11   1   0   38.10    6.10
  11   1   0   48.40    4.70
  11   1   0   69.99   12.90
  11   1   0   49.20    4.50
  11   1   0   50.09   12.20
 -12  -1   0   94.69    6.70
 -12  -1   0   80.89    5.50
 -12  -1   0  110.79   12.10
  12   1   0   90.39    6.80
  12   1   0   93.79    6.40
  12   1   0   78.99   11.80
  12   1   0   99.29   14.60
  12   1   0  111.99   11.70
 -13  -1   0    1.50    1.30
 -13  -1   0    0.30    2.60
  13   1   0   -2.30    1.50
  13   1   0    0.70    1.10
 -14  -1   0   21.80    2.60
 -14  -1   0   20.30    3.00
  14   1   0   18.90    2.30
  15  -2   0  108.89    6.10
 -15   2   0  118.59    6.90
 -15   2   0  108.59    6.10
  14  -2   0  271.57   14.90
  14  -2   0  265.07   15.50
 -14   2   0  282.97   14.90
 -14   2   0  295.57   15.70
  13  -2   0    7.90    6.70
 -13   2   0   20.50    5.50
  12  -2   0   54.59   10.40
  12  -2   0   43.60    4.00
  12  -2   0   38.90    4.40
 -12   2   0   62.59    9.40
 -12   2   0   43.70    4.00
 -12   2   0   44.30    4.50
  11  -2   0   18.80    6.10
  11  -2   0    4.20    5.20
  11  -2   0    5.80    1.90
  11  -2   0    6.70    2.00
 -11   2   0    1.00    2.30
 -11   2   0   13.60    6.20
 -11   2   0    7.30    2.20
 -11   2   0    8.60    1.80
 -11   2   0    8.40    6.40
 -11   2   0    5.60    4.10
 -11   2   0    7.70    3.20
  10  -2   0   81.39   10.90
  10  -2   0   85.79   12.00
  10  -2   0   84.09    6.20
  10  -2   0   93.89   12.30
  10  -2   0   87.89    5.80
 -10   2   0   81.79   10.50
 -10   2   0   80.59    6.10
 -10   2   0   72.89    7.10
 -10   2   0   74.89    5.70
 -10   2   0   87.99    5.90
 -10   2   0   69.09    9.50
 -10   2   0   84.29    9.80
 -10   2   0   99.89   13.20
   9  -2   0  165.78   15.20
   9  -2   0  137.39    8.50
   9  -2   0  136.69    8.90
   9  -2   0  171.18   16.80
   9  -2   0  140.09    8.50
  -9   2   0  139.99    9.00
  -9   2   0  141.29    8.80
  -9   2   0  136.29   10.10
  -9   2   0  142.69   12.60
  -9   2   0  150.58   14.80
  -9   2   0  152.68   13.30
  -9   2   0  149.69   15.30
  -9   2   0  154.08   15.50
  -9   2   0  141.59    8.60
  -9   2   0  136.69   13.30
   8  -2   0  318.47   22.40
   8  -2   0  303.97   17.60
   8  -2   0  285.67   16.20
   8  -2   0  322.67   23.00
   8  -2   0  312.57   21.80
   8  -2   0  290.17   18.40
   8  -2   0  295.67   16.30
   8  -2   0  315.17   23.40
   8  -2   0  270.47   16.60
   8  -2   0  314.57   19.20
  -8   2   0  281.77   16.60
  -8   2   0  325.87   23.20
  -8   2   0  333.07   18.10
  -8   2   0  311.87   21.20
  -8   2   0  310.57   16.60
  -8   2   0  304.07   22.60
  -8   2   0  313.07   20.30
  -8   2   0  298.27   20.80
  -8   2   0  320.07   16.40
   7  -2   0 2157.18  103.99
   7  -2   0 2064.89  106.89
   7  -2   0 2062.19  104.29
   7  -2   0 1917.91  101.19
   7  -2   0 1956.40  114.19
   7  -2   0 2053.99  106.39
   7  -2   0 2018.00  102.29
   7  -2   0 2112.09  107.69
   7  -2   0 2124.69  108.59
  -7   2   0 1744.73  113.39
  -7   2   0 2034.90  102.59
  -7   2   0 2224.88  106.49
  -7   2   0 2134.69  105.09
  -7   2   0 1778.42  106.79
  -7   2   0 2127.19  101.49
  -7   2   0 2082.69  107.49
   6  -2   0 1330.67   68.89
   6  -2   0 1373.26   72.99
   6  -2   0 1502.15   74.49
   6  -2   0 1503.45   71.49
   6  -2   0 1367.26   70.09
   6  -2   0 1424.76   72.59
   6  -2   0 1339.07   71.89
  -6   2   0 1355.56   68.29
  -6   2   0 1327.57   70.79
  -6   2   0 1228.58   72.79
  -6   2   0 1383.26   78.69
  -6   2   0 1288.77   72.49
  -6   2   0 1349.16   71.79
  -6   2   0 1353.36   69.09
   5  -2   0    1.20    2.20
   5  -2   0   -1.30    3.10
   5  -2   0   -0.20    2.10
   5  -2   0    0.10    1.60
   5  -2   0    0.20    1.70
   5  -2   0    4.60    2.50
   5  -2   0   -0.70    1.10
   5  -2   0   -0.30    1.70
   5  -2   0    0.20    1.00
  -5   2   0    0.70    1.80
  -5   2   0   -1.30    1.40
  -5   2   0    6.20    4.00
  -5   2   0   -0.10    1.90
  -5   2   0    0.40    1.10
  -5   2   0    0.60    2.10
  -5   2   0    0.00    1.20
   4  -2   0 4396.46  200.48
   4  -2   0 4060.59  201.78
   4  -2   0 4280.37  199.98
   4  -2   0 3981.30  200.78
   4  -2   0 3687.93  199.98
   4  -2   0 3780.42  201.58
   4  -2   0 3973.70  198.68
  -4   2   0 3669.23  199.68
  -4   2   0 4235.38  198.38
  -4   2   0 3961.10  200.48
  -4   2   0 3584.14  203.38
  -4   2   0 3837.72  203.18
  -4   2   0 3874.01  199.28
  -4   2   0 4271.57  200.28
  -4   2   0 4539.95  201.58
  -4   2   0 4071.19  201.38
   3  -2   0  584.74   35.60
   3  -2   0  610.64   32.40
   3  -2   0  638.24   33.70
   3  -2   0  614.14   34.30
   3  -2   0  625.64   34.40
   3  -2   0  652.43   34.70
   3  -2   0  716.13   33.50
   3  -2   0  637.24   32.70
   3  -2   0  628.54   35.00
  -3   2   0  652.23   33.30
  -3   2   0  636.84   32.50
  -3   2   0  564.44   35.70
  -3   2   0  738.93   34.90
  -3   2   0  656.53   34.00
  -3   2   0  641.24   34.90
  -3   2   0  661.53   34.10
  -3   2   0  676.43   33.30
   2  -2   0   15.60    3.10
   2  -2   0   19.60    2.60
   2  -2   0   17.30    2.90
   2  -2   0   16.00    2.00
   2  -2   0   17.30    2.80
   2  -2   0   16.50    2.20
   2  -2   0   15.30    1.50
   2  -2   0   16.10    2.60
  -2   2   0   16.80    2.30
  -2   2   0   18.00    1.90
  -2   2   0   19.60    3.10
  -2   2   0   17.10    1.90
  -2   2   0   22.20    3.10
  -2   2   0   19.70    2.60
   1  -2   0   30.90    3.30
   1  -2   0   28.20    2.80
   1  -2   0   26.90    2.30
  -1   2   0   29.00    2.30
  -1   2   0   32.60    2.80
   0  -2   0  152.88    8.90
   0  -2   0  170.58   10.00
   0  -2   0  163.08   10.30
   0   2   0  180.78    9.00
   0   2   0  178.28   10.30
  -1  -2   0   96.99    7.20
  -1  -2   0  104.39    5.70
  -1  -2   0  101.19    6.40
  -1  -2   0  105.39    6.70
  -1  -2   0   95.79    7.40
  -1  -2   0   99.39    6.20
  -1  -2   0  100.19    7.30
   1   2   0   99.29    5.50
   1   2   0   98.39    7.10
   1   2   0   96.99    6.60
   1   2   0  100.69    7.10
   1   2   0  108.09    6.20
   1   2   0   90.99    5.70
  -2  -2   0  327.77   19.00
  -2  -2   0  352.36   20.70
  -2  -2   0  375.26   19.70
  -2  -2   0  340.47   20.60
  -2  -2   0  344.67   18.20
  -2  -2   0  305.27   20.30
   2   2   0  382.06   20.50
   2   2   0  328.57   19.70
   2   2   0  347.17   18.30
   2   2   0  360.66   18.70
   2   2   0  360.86   19.60
   2   2   0  359.36   21.30
   2   2   0  367.76   21.20
  -3  -2   0   16.50    3.80
  -3  -2   0   11.20    2.10
  -3  -2   0   12.70    1.30
  -3  -2   0   10.40    1.70
  -3  -2   0   12.60    3.00
  -3  -2   0   15.10    2.70
  -3  -2   0   18.60    4.60
  -3  -2   0   17.40    4.70
   3   2   0   10.60    3.30
   3   2   0   10.60    1.70
   3   2   0   17.60    4.80
   3   2   0   19.00    3.90
   3   2   0   21.20    5.70
   3   2   0   12.20    2.00
   3   2   0   11.20    1.90
   3   2   0   14.30    3.10
   3   2   0   12.40    3.50
  -4  -2   0  148.59   13.00
  -4  -2   0  140.99   12.20
  -4  -2   0  170.58   14.60
  -4  -2   0  140.59   10.60
  -4  -2   0  148.99    9.30
  -4  -2   0  156.68    9.00
  -4  -2   0  146.29    9.70
  -4  -2   0  141.39   10.30
  -4  -2   0  148.69   11.80
   4   2   0  158.28   12.40
   4   2   0  169.88   14.40
   4   2   0  146.89   11.40
   4   2   0  138.29   12.30
   4   2   0  139.39   10.90
   4   2   0  154.58   10.00
   4   2   0  151.18    9.00
  -5  -2   0  120.09    7.50
  -5  -2   0  109.69   10.30
  -5  -2   0  110.29   13.00
  -5  -2   0   97.29    9.10
  -5  -2   0  106.99    7.80
  -5  -2   0  121.69    9.40
  -5  -2   0  109.29   11.30
  -5  -2   0  109.59    8.20
   5   2   0  116.79   12.50
   5   2   0  108.39    7.40
   5   2   0  133.69   10.90
   5   2   0  107.29    9.80
   5   2   0  108.19    6.70
   5   2   0   93.09   10.60
   5   2   0  113.39   11.20
   5   2   0  117.29   11.50
  -6  -2   0  220.08   13.40
  -6  -2   0  250.47   16.90
  -6  -2   0  271.07   17.70
   6   2   0  220.98   22.10
   6   2   0  251.97   20.00
   6   2   0  268.77   14.90
   6   2   0  260.17   19.70
   6   2   0  254.47   18.60
   6   2   0  240.28   13.70
  -7  -2   0  661.73   37.10
  -7  -2   0  684.13   37.60
  -7  -2   0  699.63   42.60
  -7  -2   0  779.72   42.50
   7   2   0  746.43   37.60
   7   2   0  746.63   37.90
   7   2   0  764.42   44.70
   7   2   0  801.82   39.50
   7   2   0  780.62   46.60
   7   2   0  696.33   46.40
   7   2   0  737.93   44.10
  -8  -2   0   20.50    5.80
  -8  -2   0   21.90    2.80
  -8  -2   0   26.90    7.00
  -8  -2   0   17.40    2.20
  -8  -2   0   18.60    2.70
   8   2   0   25.50    8.20
   8   2   0   16.40    3.60
   8   2   0   19.20    5.70
   8   2   0   18.10    5.50
   8   2   0   24.00    7.30
   8   2   0   14.20    6.00
   8   2   0   14.70    2.50
   8   2   0   16.20    2.40
   8   2   0   19.30    2.60
  -9  -2   0   27.80    2.90
  -9  -2   0   43.70    7.10
  -9  -2   0   34.30    3.60
   9   2   0   21.70    6.30
   9   2   0   30.20    4.90
   9   2   0   37.00   10.70
   9   2   0   29.50    6.70
   9   2   0   32.20    3.70
   9   2   0   45.40   12.30
   9   2   0   26.00    3.20
   9   2   0   34.00    3.90
 -10  -2   0  386.46   21.10
 -10  -2   0  421.36   22.30
 -10  -2   0  385.86   28.40
  10   2   0  409.46   24.50
  10   2   0  356.36   22.10
  10   2   0  413.66   21.90
  10   2   0  412.36   27.90
  10   2   0  410.76   32.90
  10   2   0  406.36   22.40
  10   2   0  432.96   30.50
  10   2   0  445.96   32.30
 -11  -2   0   33.40    3.70
 -11  -2   0   35.50    7.50
  11   2   0   35.10    3.90
  11   2   0   31.70    5.80
  11   2   0   31.40    7.20
  11   2   0   28.40    3.90
  11   2   0   21.30    6.70
  11   2   0   38.80    3.80
 -12  -2   0    2.00    1.40
  12   2   0    5.30    3.90
  12   2   0    0.20    1.50
 -13  -2   0   17.10    3.00
 -13  -2   0   12.50    2.10
  13   2   0   11.20    2.20
  13   2   0   14.80    2.20
 -14  -2   0    9.40    1.90
 -14  -2   0    7.50    1.20
  14   2   0    9.70    1.40
  15  -3   0  130.89    8.00
  15  -3   0  121.79    7.10
 -15   3   0  138.09    7.50
 -15   3   0  145.79    8.10
  14  -3   0    5.00    1.40
  14  -3   0    5.00    1.60
  14  -3   0    2.70    1.20
 -14   3   0    5.90    1.40
 -14   3   0    5.60    1.70
  13  -3   0  115.59    6.90
  13  -3   0  101.49    7.20
  13  -3   0  106.69    7.50
  13  -3   0   95.99   14.80
 -13   3   0  108.89   13.20
 -13   3   0  103.59    7.40
 -13   3   0  111.49    7.00
  12  -3   0   58.09   10.10
  12  -3   0   47.30    4.60
  12  -3   0   51.69    4.10
 -12   3   0   36.20    3.90
 -12   3   0   49.80    4.20
 -12   3   0   51.09    9.00
 -12   3   0   42.60    4.30
  11  -3   0   41.60    8.50
  11  -3   0   27.80    3.50
  11  -3   0   32.40    9.20
  11  -3   0   27.90    3.10
 -11   3   0   25.60    3.60
 -11   3   0   25.50    7.50
 -11   3   0   36.30    7.90
 -11   3   0   23.60    6.30
 -11   3   0   28.70    3.20
 -11   3   0   24.90    3.20
 -11   3   0   24.90    4.60
  10  -3   0  171.18   18.60
  10  -3   0  218.58   11.30
  10  -3   0  195.98   11.80
  10  -3   0  151.78   17.30
 -10   3   0  190.78   11.80
 -10   3   0  189.38   17.10
 -10   3   0  182.08   15.50
 -10   3   0  201.68   11.40
 -10   3   0  211.88   11.80
 -10   3   0  215.58   13.60
 -10   3   0  207.08   18.90
 -10   3   0  201.38   20.20
 -10   3   0  202.48   19.90
 -10   3   0  198.48   17.00
   9  -3   0    0.20    1.10
   9  -3   0    5.20    2.00
   9  -3   0    0.40    1.00
   9  -3   0    3.00    3.40
   9  -3   0    5.30    3.40
   9  -3   0   -4.20    3.60
  -9   3   0   -0.90    1.40
  -9   3   0   -3.90    2.00
  -9   3   0   -0.10    3.40
  -9   3   0   -0.90    1.10
  -9   3   0   -1.80    2.20
  -9   3   0    0.50    3.10
  -9   3   0    0.70    1.10
  -9   3   0    6.20    4.50
  -9   3   0    0.90    1.30
   8  -3   0   91.79   11.10
   8  -3   0   84.29    5.30
   8  -3   0   71.39    5.40
   8  -3   0   87.29    8.20
   8  -3   0   73.79    9.10
   8  -3   0   81.79   10.20
  -8   3   0   90.39    8.60
  -8   3   0   83.09    5.70
  -8   3   0   79.29    9.80
  -8   3   0   81.09   10.60
  -8   3   0   85.89    6.80
  -8   3   0   80.29    5.30
  -8   3   0   93.89    9.70
   7  -3   0   35.90    6.60
   7  -3   0   35.20    4.20
   7  -3   0   47.20    5.70
   7  -3   0   41.50    5.90
   7  -3   0   37.70    5.80
   7  -3   0   56.69    9.80
   7  -3   0   33.80    6.30
  -7   3   0   41.90    5.10
  -7   3   0   46.60    6.40
  -7   3   0   36.10    6.30
  -7   3   0   38.00    4.10
  -7   3   0   29.80    9.70
  -7   3   0   37.00    6.90
  -7   3   0   41.50    3.40
   6  -3   0  303.17   16.70
   6  -3   0  297.37   18.70
   6  -3   0  309.77   23.50
   6  -3   0  313.57   18.20
   6  -3   0  293.07   21.00
   6  -3   0  295.47   19.80
   6  -3   0  292.47   18.90
  -6   3   0  248.78   19.70
  -6   3   0  290.67   15.50
  -6   3   0  267.17   22.90
  -6   3   0  276.87   17.50
  -6   3   0  300.37   19.00
  -6   3   0  298.77   19.30
  -6   3   0  289.17   16.30
   5  -3   0 1504.85   85.99
   5  -3   0 1620.44   83.29
   5  -3   0 1710.43   81.49
   5  -3   0 1359.86   82.29
   5  -3   0 1626.14   82.09
   5  -3   0 1581.34   84.19
   5  -3   0 1528.25   80.09
  -5   3   0 1747.03   82.79
  -5   3   0 1597.34   83.29
  -5   3   0 1622.54   81.19
  -5   3   0 1640.54   79.99
  -5   3   0 1593.44   81.49
  -5   3   0 1477.35   83.69
  -5   3   0 1646.24   82.59
  -5   3   0 1671.43   87.29
   4  -3   0 1526.75   74.99
   4  -3   0 1409.66   76.09
   4  -3   0 1472.05   75.09
   4  -3   0 1465.45   75.29
   4  -3   0 1354.46   72.09
   4  -3   0 1347.57   76.59
   4  -3   0 1401.36   72.29
   4  -3   0 1436.96   72.99
   4  -3   0 1434.46   73.79
  -4   3   0 1391.06   74.09
  -4   3   0 1520.05   74.39
  -4   3   0 1442.46   72.19
  -4   3   0 1453.35   73.09
  -4   3   0 1499.65   75.89
  -4   3   0 1588.24   75.19
  -4   3   0 1282.37   76.59
  -4   3   0 1553.04   73.29
   3  -3   0 1349.86   67.09
   3  -3   0 1298.07   69.59
   3  -3   0 1325.27   68.19
   3  -3   0 1304.77   69.99
   3  -3   0 1490.75   68.09
   3  -3   0 1352.76   69.29
   3  -3   0 1300.27   69.09
   3  -3   0 1324.27   70.19
  -3   3   0 1318.27   67.59
  -3   3   0 1287.27   68.49
  -3   3   0 1412.56   69.09
  -3   3   0 1456.35   70.39
  -3   3   0 1352.46   68.69
  -3   3   0 1227.68   70.09
  -3   3   0 1404.26   67.89
   2  -3   0 5637.54  294.27
  -2   3   0 6254.97  294.47
   1  -3   0 2254.17  115.39
   1  -3   0 2323.47  115.19
   0  -3   0  316.17   17.70
   0  -3   0  266.47   15.60
   0  -3   0  304.57   18.10
   0   3   0  306.37   17.80
   0   3   0  323.57   15.80
  -1  -3   0   86.29    6.70
  -1  -3   0  102.79    8.20
   1   3   0  104.89    5.90
   1   3   0   77.19    6.80
   1   3   0   96.39    6.20
   1   3   0   94.39    7.40
  -2  -3   0 1580.64   81.49
  -2  -3   0 1765.62   83.89
  -2  -3   0 1504.25   82.99
  -2  -3   0 1621.24   80.89
  -2  -3   0 1620.24   83.29
   2   3   0 1563.84   80.29
   2   3   0 1610.14   81.49
   2   3   0 1491.25   79.29
   2   3   0 1710.73   82.69
   2   3   0 1607.34   81.89
   2   3   0 1637.24   79.49
   2   3   0 1463.25   82.99
   2   3   0 1610.64   83.69
  -3  -3   0  337.07   22.00
  -3  -3   0  374.16   20.80
  -3  -3   0  344.27   19.80
  -3  -3   0  334.87   22.50
  -3  -3   0  407.46   24.10
  -3  -3   0  327.37   18.00
   3   3   0  345.47   20.90
   3   3   0  346.57   22.70
   3   3   0  323.57   22.80
   3   3   0  334.47   18.20
   3   3   0  369.36   21.80
   3   3   0  340.37   19.00
   3   3   0  314.07   20.20
  -4  -3   0 1557.04   80.79
  -4  -3   0 1557.14   85.79
  -4  -3   0 1536.15   87.29
  -4  -3   0 1652.93   83.29
  -4  -3   0 1813.02   84.59
   4   3   0 1706.63   86.09
   4   3   0 1400.16   86.09
   4   3   0 1743.43   82.29
   4   3   0 1715.63   81.39
   4   3   0 1560.84   84.39
   4   3   0 1578.54   84.09
   4   3   0 1581.14   80.49
  -5  -3   0 2161.68  113.79
  -5  -3   0 2256.37  112.99
  -5  -3   0 2222.18  115.99
   5   3   0 2049.09  120.89
   5   3   0 2229.88  109.59
   5   3   0 2404.46  115.39
   5   3   0 2171.38  116.89
   5   3   0 2389.36  114.79
   5   3   0 2070.59  117.09
   5   3   0 2085.19  110.49
  -6  -3   0  211.08   12.50
  -6  -3   0  211.18   15.80
  -6  -3   0  250.27   19.10
  -6  -3   0  227.88   17.00
   6   3   0  222.28   19.20
   6   3   0  229.38   20.30
   6   3   0  238.18   14.10
   6   3   0  193.48   12.30
   6   3   0  239.18   12.90
   6   3   0  270.97   18.20
   6   3   0  222.98   17.70
  -7  -3   0   10.10    2.20
  -7  -3   0   14.60    2.20
  -7  -3   0    9.70    4.20
  -7  -3   0   15.70    1.90
   7   3   0    4.10    4.80
   7   3   0   18.40    6.90
   7   3   0    9.00    5.70
   7   3   0   12.40    2.30
   7   3   0   11.30    1.90
   7   3   0   11.70    3.10
   7   3   0   13.20    4.80
  -8  -3   0   22.90    3.40
  -8  -3   0   38.50    5.90
  -8  -3   0   25.80    3.10
   8   3   0   22.70    3.30
   8   3   0   23.90    4.30
   8   3   0   22.80    5.90
   8   3   0   26.70    8.10
   8   3   0   14.80    6.90
   8   3   0   35.30    9.70
   8   3   0   17.10    5.80
   8   3   0   25.50    2.90
  -9  -3   0    0.70    1.50
  -9  -3   0    6.00    4.50
  -9  -3   0    3.10    1.80
   9   3   0   -1.50    3.40
   9   3   0   -8.20    4.80
   9   3   0    3.10    1.70
   9   3   0    1.50    1.80
   9   3   0    1.30    2.50
   9   3   0    6.70    5.20
   9   3   0    6.50    3.90
 -10  -3   0    7.20    5.00
  10   3   0    0.90    1.70
  10   3   0   13.70    8.10
  10   3   0    6.60    6.40
  10   3   0    4.30    4.40
 -11  -3   0   26.70    3.30
  11   3   0   43.50    7.30
  11   3   0   23.80    8.90
  11   3   0   24.90    3.00
  11   3   0   20.00    7.30
  11   3   0   26.40    3.60
  11   3   0   21.20    4.70
 -12  -3   0   61.39    5.80
 -12  -3   0   58.99    4.60
  12   3   0   52.69    4.70
  12   3   0   65.59    4.80
 -13  -3   0   25.80    3.40
 -13  -3   0   21.00    2.40
  13   3   0   25.10    2.60
  15  -4   0   60.09    4.50
 -15   4   0   61.49    4.50
 -15   4   0   58.89    4.10
  14  -4   0   92.09    6.40
  14  -4   0  115.69    7.20
 -14   4   0  107.39    6.70
 -14   4   0  102.89    7.10
  13  -4   0    3.20    1.40
  13  -4   0    4.10    1.60
  13  -4   0    3.40    1.50
 -13   4   0    2.20    1.50
 -13   4   0    5.80    1.80
 -13   4   0    3.70    1.40
 -13   4   0   13.40    5.70
 -13   4   0   13.90    5.00
  12  -4   0    9.50    6.30
  12  -4   0    2.70    1.50
  12  -4   0    0.20    1.20
 -12   4   0    4.30    6.10
 -12   4   0    3.00    1.50
 -12   4   0   -3.80    2.10
 -12   4   0   -0.60    1.40
 -12   4   0    1.70    1.40
 -12   4   0   -6.00    3.60
  11  -4   0  193.28   11.30
  11  -4   0  219.88   12.20
  11  -4   0  201.88   20.20
 -11   4   0  192.78   11.60
 -11   4   0  168.38   17.30
 -11   4   0  169.28   20.00
 -11   4   0  208.48   12.10
 -11   4   0  218.88   12.30
 -11   4   0  213.38   13.90
 -11   4   0  210.28   16.30
 -11   4   0  176.48   17.30
  10  -4   0   33.20    3.10
  10  -4   0   36.10    3.60
  10  -4   0   34.30    9.00
 -10   4   0   31.10    7.50
 -10   4   0   35.40    3.40
 -10   4   0   39.70    6.10
 -10   4   0   23.10    7.80
 -10   4   0   33.50    3.60
 -10   4   0   30.00    6.50
 -10   4   0   35.20    9.70
 -10   4   0   29.80    6.10
 -10   4   0   34.40    4.90
 -10   4   0   30.50    3.80
   9  -4   0   81.29   11.10
   9  -4   0   86.29    9.10
   9  -4   0   71.49    4.80
   9  -4   0   62.99    9.90
   9  -4   0   77.79    5.40
  -9   4   0   77.49    6.70
  -9   4   0   69.19   10.00
  -9   4   0   77.49    9.20
  -9   4   0   70.09    9.00
  -9   4   0   75.69    5.50
  -9   4   0   70.59    8.00
  -9   4   0   69.79    5.10
  -9   4   0   75.69    9.40
  -9   4   0   62.59    5.30
   8  -4   0  977.50   50.79
   8  -4   0 1054.19   58.69
   8  -4   0 1011.80   56.59
   8  -4   0 1008.20   51.29
   8  -4   0  948.11   55.79
  -8   4   0 1080.89   52.89
  -8   4   0  992.70   50.99
  -8   4   0 1095.59   57.39
  -8   4   0  938.41   56.59
  -8   4   0 1007.10   59.79
  -8   4   0  998.30   54.59
  -8   4   0 1040.10   51.39
   7  -4   0  833.42   48.20
   7  -4   0  795.62   46.00
   7  -4   0  809.72   47.30
  -7   4   0  848.82   42.50
  -7   4   0  821.22   47.00
  -7   4   0  858.21   45.20
  -7   4   0  803.92   49.20
  -7   4   0  876.31   43.60
  -7   4   0  864.71   47.20
   6  -4   0    2.50    2.50
   6  -4   0    1.10    3.10
   6  -4   0    5.20    1.10
   6  -4   0   13.20    3.80
   6  -4   0    3.20    2.90
  -6   4   0    3.30    1.10
  -6   4   0    1.00    1.60
  -6   4   0    2.00    2.60
  -6   4   0    5.30    3.30
  -6   4   0   -0.60    2.10
  -6   4   0    1.80    2.40
  -6   4   0    5.30    1.70
  -6   4   0    2.80    3.20
   5  -4   0  470.55   26.70
   5  -4   0  599.34   33.70
   5  -4   0  500.55   30.70
   5  -4   0  551.44   26.60
   5  -4   0  531.85   31.90
   5  -4   0  549.74   30.60
   5  -4   0  471.95   28.50
   5  -4   0  512.55   30.60
  -5   4   0  453.05   30.80
  -5   4   0  519.45   27.70
  -5   4   0  506.25   29.20
  -5   4   0  530.25   33.10
  -5   4   0  498.35   26.90
  -5   4   0  557.74   30.40
  -5   4   0  482.85   28.00
  -5   4   0  561.54   29.80
   4  -4   0  474.35   26.30
   4  -4   0  468.75   24.80
   4  -4   0  497.45   28.00
   4  -4   0  499.05   28.70
   4  -4   0  466.55   29.00
   4  -4   0  519.35   28.20
   4  -4   0  461.35   25.80
  -4   4   0  459.25   28.90
  -4   4   0  502.15   27.30
  -4   4   0  463.45   25.80
  -4   4   0  485.95   26.90
  -4   4   0  480.55   24.80
  -4   4   0  463.85   28.70
  -4   4   0  492.85   27.50
  -4   4   0  513.45   25.50
   3  -4   0  147.19   11.50
   3  -4   0  143.79   10.00
   3  -4   0  171.68   11.20
  -3   4   0  166.68   10.60
  -3   4   0  157.98   11.70
  -3   4   0  141.19   10.60
  -3   4   0  157.48    9.50
  -3   4   0  151.48   10.00
  -3   4   0  157.28    9.40
   2  -4   0  758.92   41.30
   2  -4   0  788.22   42.40
  -2   4   0  786.02   42.00
  -2   4   0  762.12   39.50
  -2   4   0  788.92   41.20
   1  -4   0  238.58   15.10
   1  -4   0  221.28   14.80
   0  -4   0 1124.59   62.79
   0  -4   0 1333.27   64.19
   0   4   0 1169.58   63.29
  -1  -4   0 1814.52   88.19
  -1  -4   0 1884.21   90.59
  -1  -4   0 1897.61   88.59
   1   4   0 1573.44   86.49
   1   4   0 1741.63   90.29
   1   4   0 1590.54   87.09
   1   4   0 1539.65   87.79
   1   4   0 1805.12   89.29
  -2  -4   0  727.63   42.80
  -2  -4   0  815.72   44.30
  -2  -4   0  701.73   40.80
   2   4   0  776.02   40.20
   2   4   0  736.03   43.10
   2   4   0  820.32   42.30
   2   4   0  808.32   44.60
   2   4   0  779.82   41.70
   2   4   0  853.71   43.20
   2   4   0  755.22   39.00
  -3  -4   0   32.60    5.40
  -3  -4   0   32.30    6.10
  -3  -4   0   32.00    5.90
  -3  -4   0   31.90    4.00
   3   4   0   30.80    3.00
   3   4   0   30.20    4.30
   3   4   0   37.80    5.60
   3   4   0   29.90    5.80
   3   4   0   33.00    3.20
   3   4   0   30.60    6.10
   3   4   0   30.20    5.10
  -4  -4   0  383.36   25.80
  -4  -4   0  374.26   22.30
   4   4   0  335.47   25.70
   4   4   0  362.66   23.60
   4   4   0  405.86   25.00
   4   4   0  373.46   27.20
   4   4   0  356.66   20.20
   4   4   0  363.36   19.50
   4   4   0  396.76   23.50
  -5  -4   0   26.60    6.90
  -5  -4   0   20.70    2.30
  -5  -4   0   23.60    4.90
   5   4   0   22.30    5.90
   5   4   0   15.80    5.70
   5   4   0   18.00    2.30
   5   4   0   22.30    3.20
   5   4   0   31.30    5.80
   5   4   0   19.40    4.80
   5   4   0   27.30    6.70
  -6  -4   0   50.69    4.40
  -6  -4   0   38.50    6.00
  -6  -4   0   49.00    3.70
  -6  -4   0   40.00    8.00
   6   4   0   39.40    9.40
   6   4   0   50.39    5.10
   6   4   0   55.69    9.40
   6   4   0   47.70    7.70
   6   4   0   52.79    7.10
   6   4   0   42.70    3.90
   6   4   0   44.30    3.40
  -7  -4   0  103.19    6.90
  -7  -4   0   90.79    6.10
   7   4   0   81.69    6.30
   7   4   0   69.09   12.10
   7   4   0   79.19    5.80
   7   4   0  100.49   11.70
   7   4   0   91.89    7.70
   7   4   0   97.79   13.90
   7   4   0   75.19    9.70
  -8  -4   0  311.17   18.30
  -8  -4   0  308.77   17.70
  -8  -4   0  302.97   20.00
   8   4   0  343.67   17.80
   8   4   0  336.37   20.20
   8   4   0  312.37   28.10
   8   4   0  331.17   24.20
   8   4   0  287.57   23.10
   8   4   0  339.77   25.90
   8   4   0  356.66   18.50
  -9  -4   0  212.78   11.80
  -9  -4   0  193.18   11.90
   9   4   0  190.78   13.80
   9   4   0  183.48   18.70
   9   4   0  189.68   21.00
   9   4   0  184.18   17.10
   9   4   0  197.78   11.50
   9   4   0  197.38   12.20
 -10  -4   0   84.69    7.80
 -10  -4   0   92.69    6.40
  10   4   0   72.59    8.10
  10   4   0   81.39    6.60
  10   4   0   89.59    6.30
  10   4   0   88.89   14.20
  10   4   0   97.59   12.00
  10   4   0   98.39   11.90
 -11  -4   0   37.60    3.70
 -11  -4   0   36.90    4.90
  11   4   0   49.80    8.90
  11   4   0   38.90    5.80
  11   4   0   35.50    3.90
  11   4   0   34.40    3.50
 -12  -4   0    1.50    1.00
 -12  -4   0    0.20    1.30
  12   4   0    0.00    1.40
  12   4   0    0.30    1.00
 -13  -4   0    4.30    1.00
 -13  -4   0    5.20    1.50
  15  -5   0  258.27   14.00
  15  -5   0  255.77   14.70
 -15   5   0  249.28   13.90
 -15   5   0  248.78   13.60
  14  -5   0   38.50    3.70
  14  -5   0   33.20    3.50
 -14   5   0   38.90    3.60
 -14   5   0   35.60    3.50
  13  -5   0   -0.50    1.30
  13  -5   0    0.50    1.30
 -13   5   0    0.60    1.40
 -13   5   0   -0.10    2.30
 -13   5   0   -0.60    1.50
 -13   5   0   22.70    9.60
 -13   5   0    4.60    4.10
 -13   5   0   -1.00    3.90
  12  -5   0  406.56   22.00
  12  -5   0  422.56   22.20
 -12   5   0  371.96   29.10
 -12   5   0  403.76   22.00
 -12   5   0  420.26   21.70
 -12   5   0  414.36   22.20
 -12   5   0  404.66   24.10
 -12   5   0  343.57   32.00
 -12   5   0  413.16   29.50
  11  -5   0   18.40    3.10
  11  -5   0   18.80    2.40
  11  -5   0   25.80    3.30
  11  -5   0   26.50    8.60
 -11   5   0   22.30    7.60
 -11   5   0   18.50    4.10
 -11   5   0   17.00    6.90
 -11   5   0   18.90    6.40
 -11   5   0   35.10    6.60
 -11   5   0   26.70    3.60
 -11   5   0   26.30    3.40
 -11   5   0   26.90    3.20
  10  -5   0  106.19    6.70
  10  -5   0  103.09   13.40
  10  -5   0  109.59   12.30
  10  -5   0  124.59    7.60
 -10   5   0  114.49    7.70
 -10   5   0  113.89    9.10
 -10   5   0  105.49   12.30
 -10   5   0  104.69   12.10
 -10   5   0  119.69    7.70
 -10   5   0  104.09   12.40
 -10   5   0  107.59    7.10
 -10   5   0   92.89   14.30
 -10   5   0  118.79   10.70
 -10   5   0  126.89   14.90
   9  -5   0  369.06   20.80
   9  -5   0  417.76   27.10
   9  -5   0  326.47   27.10
   9  -5   0  403.66   20.30
  -9   5   0  376.16   26.60
  -9   5   0  391.46   21.00
  -9   5   0  390.96   26.50
  -9   5   0  392.36   30.10
  -9   5   0  406.36   22.60
  -9   5   0  392.96   24.30
  -9   5   0  395.66   20.70
   8  -5   0 1299.37   72.79
   8  -5   0 1233.88   66.09
   8  -5   0 1320.47   73.59
  -8   5   0 1292.67   71.59
  -8   5   0 1431.46   76.69
  -8   5   0 1328.57   72.19
  -8   5   0 1295.17   65.99
  -8   5   0 1332.47   69.39
  -8   5   0 1380.56   67.79
  -8   5   0 1262.57   66.29
   7  -5   0  600.34   35.20
   7  -5   0  521.35   28.60
   7  -5   0  503.25   34.10
  -7   5   0  577.54   28.90
  -7   5   0  560.54   29.90
  -7   5   0  550.64   36.30
  -7   5   0  566.14   33.20
  -7   5   0  592.84   33.80
  -7   5   0  551.84   31.10
   6  -5   0  306.07   21.70
   6  -5   0  314.27   21.60
   6  -5   0  323.77   21.50
   6  -5   0  283.07   18.50
  -6   5   0  310.27   18.20
  -6   5   0  291.37   17.00
  -6   5   0  327.17   20.30
  -6   5   0  337.07   20.80
  -6   5   0  271.87   21.80
  -6   5   0  314.27   16.40
  -6   5   0  319.57   19.80
   5  -5   0   18.10    4.70
   5  -5   0   13.10    4.30
   5  -5   0   11.00    4.70
   5  -5   0   16.50    2.50
  -5   5   0   19.80    4.30
  -5   5   0   13.30    3.70
  -5   5   0   16.80    4.30
  -5   5   0   12.20    2.80
  -5   5   0   12.90    3.50
  -5   5   0    8.20    3.90
  -5   5   0   15.20    2.00
  -5   5   0   12.20    1.80
   4  -5   0  188.58   13.70
   4  -5   0  194.88   14.60
   4  -5   0  182.58   12.20
  -4   5   0  173.28   12.10
  -4   5   0  189.48   13.60
  -4   5   0  199.98   13.00
  -4   5   0  182.08   10.10
  -4   5   0  180.38   11.20
  -4   5   0  175.18   14.20
  -4   5   0  194.68   12.80
  -4   5   0  196.58   11.10
   3  -5   0  103.29    8.30
   3  -5   0  105.49    9.60
  -3   5   0  104.59    9.40
  -3   5   0  104.89    8.10
  -3   5   0  100.49    7.30
  -3   5   0   96.49    7.30
  -3   5   0   97.29    6.20
  -3   5   0  100.19    6.90
  -3   5   0   96.59    7.60
   2  -5   0  438.76   26.60
   2  -5   0  424.06   25.80
  -2   5   0  444.86   25.50
  -2   5   0  456.35   26.00
   1  -5   0    1.60    1.90
   1  -5   0    0.60    1.70
  -1   5   0    0.60    1.30
  -1   5   0    0.40    1.70
   0  -5   0  146.99   12.00
   0  -5   0  137.39   11.00
   0   5   0  146.39    9.80
   0   5   0  141.99   11.30
  -1  -5   0  310.77   18.50
  -1  -5   0  312.67   20.60
  -1  -5   0  275.37   16.70
   1   5   0  270.07   19.80
   1   5   0  277.37   16.10
   1   5   0  301.67   19.20
   1   5   0  273.47   17.70
   1   5   0  295.67   17.00
   1   5   0  299.87   16.20
   1   5   0  296.67   17.10
  -2  -5   0    2.60    2.50
  -2  -5   0    4.70    3.60
   2   5   0    5.40    2.30
   2   5   0    6.70    3.00
   2   5   0    5.20    3.50
   2   5   0    8.50    3.60
   2   5   0    6.80    1.70
   2   5   0    3.70    1.10
   2   5   0    5.40    3.10
  -3  -5   0   97.49   11.10
  -3  -5   0  116.89   11.50
   3   5   0  102.59   10.90
   3   5   0  115.39    7.10
   3   5   0   98.09    6.70
   3   5   0  115.59   10.10
   3   5   0  110.49    6.60
   3   5   0  124.29   10.60
   3   5   0  112.49    9.40
   3   5   0   96.19   11.30
  -4  -5   0   -2.30    6.40
  -4  -5   0    1.70    3.00
  -4  -5   0    1.50    1.50
  -4  -5   0    3.80    1.50
  -4  -5   0   -0.90    1.70
  -4  -5   0    3.30    1.00
   4   5   0    7.90    5.30
   4   5   0   10.50    4.00
   4   5   0    1.40    2.90
   4   5   0    4.40    1.60
   4   5   0    2.50    1.00
   4   5   0    1.80    2.20
  -5  -5   0   22.40    2.30
  -5  -5   0   19.30    2.60
  -5  -5   0   20.70    3.10
  -5  -5   0   20.60    7.10
  -5  -5   0   20.60    4.10
  -5  -5   0   14.80    3.10
   5   5   0   12.90    5.40
   5   5   0   22.30    2.20
   5   5   0   21.80    6.50
   5   5   0   20.10    3.20
   5   5   0   17.90    2.40
   5   5   0   30.40    9.50
   5   5   0   28.80    6.30
   5   5   0   23.50    5.40
  -6  -5   0  122.69   14.20
  -6  -5   0  118.39    8.10
  -6  -5   0  114.59    7.20
  -6  -5   0  100.19    8.50
  -6  -5   0  107.79    9.10
   6   5   0  115.39    7.20
   6   5   0  113.99    7.60
   6   5   0  130.49   15.70
   6   5   0  106.09   14.10
   6   5   0  125.19    9.00
   6   5   0  121.59   12.80
   6   5   0  124.29   11.40
  -7  -5   0   42.10    5.00
  -7  -5   0   37.30    5.10
  -7  -5   0   36.60    4.40
  -7  -5   0   31.60    3.50
   7   5   0   35.80    4.00
   7   5   0   44.50    8.60
   7   5   0   38.20    3.50
   7   5   0   39.50    5.10
   7   5   0   47.60   11.90
  -8  -5   0    4.90    2.60
  -8  -5   0    3.30    1.50
  -8  -5   0    5.50    2.10
  -8  -5   0    4.80    2.30
   8   5   0    4.80    1.60
   8   5   0    1.00    6.30
   8   5   0    5.80    5.60
   8   5   0    5.40    2.20
   8   5   0    3.80    2.40
   8   5   0    2.50    4.40
  -9  -5   0   61.39    5.30
  -9  -5   0   58.39    4.90
  -9  -5   0   69.79    6.80
   9   5   0   85.99   11.10
   9   5   0   59.19    6.90
   9   5   0   76.49   13.40
   9   5   0   63.49   10.10
   9   5   0   63.29    5.60
   9   5   0   69.19    5.10
 -10  -5   0    3.70    1.40
 -10  -5   0    2.80    2.00
  10   5   0    1.90    2.60
  10   5   0    5.00    1.50
  10   5   0    1.90    4.50
  10   5   0    4.30    2.00
  10   5   0   17.60    7.20
 -11  -5   0    1.10    1.60
 -11  -5   0    1.50    1.10
  11   5   0    2.90    2.60
  11   5   0    0.60    1.40
  11   5   0    1.40    1.30
 -12  -5   0   41.20    3.00
 -12  -5   0   40.10    4.20
  12   5   0   46.30    3.40
  12   5   0   41.70    3.40
  15  -6   0   19.10    2.40
  15  -6   0   16.50    2.80
 -15   6   0   18.30    2.30
  14  -6   0   23.60    3.00
  14  -6   0   25.90    3.20
  14  -6   0   31.90    4.10
 -14   6   0   20.90    2.90
 -14   6   0   28.90    3.00
 -14   6   0   26.50    4.70
  13  -6   0  179.68   10.90
  13  -6   0  196.28   11.00
 -13   6   0  181.18   17.20
 -13   6   0  178.48   10.90
 -13   6   0  184.28   10.60
 -13   6   0  148.69   18.40
 -13   6   0  169.68   12.50
  12  -6   0    1.80    1.50
  12  -6   0    0.20    1.50
 -12   6   0    2.50    3.60
 -12   6   0   -0.30    1.20
 -12   6   0    2.50    2.50
 -12   6   0   -2.00    3.90
 -12   6   0   -3.00    4.60
 -12   6   0    1.90    1.50
  11  -6   0  119.99    8.50
  11  -6   0  128.99    8.40
 -11   6   0  128.09   10.30
 -11   6   0  126.19   14.20
 -11   6   0  111.19   13.80
 -11   6   0  129.79    8.60
 -11   6   0  133.39    8.20
 -11   6   0  140.79   12.00
 -11   6   0  123.59   17.40
  10  -6   0   34.80    3.40
  10  -6   0   41.00    9.30
  10  -6   0   32.60    3.80
 -10   6   0   37.70    5.10
 -10   6   0   32.40    3.40
 -10   6   0   29.00    7.70
 -10   6   0   29.50    7.50
 -10   6   0   41.50   10.30
 -10   6   0   29.60    7.00
 -10   6   0   47.90    5.70
 -10   6   0   37.70    3.90
   9  -6   0   32.80    3.60
   9  -6   0   34.30    7.10
   9  -6   0   36.50    3.40
  -9   6   0   29.50    3.00
  -9   6   0   37.20    7.90
  -9   6   0   31.80    4.40
  -9   6   0   41.30    5.10
  -9   6   0   37.00    9.50
  -9   6   0   33.70    3.50
   8  -6   0  139.79    8.60
   8  -6   0  141.69    9.20
   8  -6   0  145.79   14.40
  -8   6   0  149.99    9.00
  -8   6   0  144.69    8.60
  -8   6   0  161.28   12.90
  -8   6   0  135.79   13.00
  -8   6   0  139.09   11.00
  -8   6   0  160.18   10.30
  -8   6   0  161.88   16.80
   7  -6   0  639.44   34.80
   7  -6   0  638.14   34.00
   7  -6   0  665.63   41.20
  -7   6   0  687.93   38.50
  -7   6   0  663.93   34.30
  -7   6   0  708.53   39.60
  -7   6   0  664.83   42.60
  -7   6   0  690.53   35.40
  -7   6   0  661.83   36.40
   6  -6   0  100.79   11.10
   6  -6   0   80.29   12.00
  -6   6   0   97.29    8.80
  -6   6   0  102.19    9.50
  -6   6   0  107.19    7.90
  -6   6   0  102.19    6.90
  -6   6   0  117.59    9.80
  -6   6   0  101.59    6.20
  -6   6   0   98.19   11.30
   5  -6   0  116.59    8.90
   5  -6   0  105.39   11.10
  -5   6   0  111.79   11.60
  -5   6   0  108.49    9.40
  -5   6   0  114.09    6.90
  -5   6   0  114.89    9.70
  -5   6   0  102.59    7.80
  -5   6   0  121.49    8.90
   4  -6   0 1454.75   77.09
   4  -6   0 1360.16   74.29
  -4   6   0 1435.46   73.69
  -4   6   0 1478.45   74.39
  -4   6   0 1370.96   70.59
  -4   6   0 1377.76   72.29
  -4   6   0 1425.26   73.59
  -4   6   0 1511.05   72.59
  -4   6   0 1436.66   74.19
  -4   6   0 1359.26   76.39
   3  -6   0   18.90    4.70
   3  -6   0   18.00    5.30
  -3   6   0   15.10    3.90
  -3   6   0   16.80    4.70
  -3   6   0   16.10    2.80
   2  -6   0  148.79   12.50
   2  -6   0  141.79   11.90
  -2   6   0  142.29   11.20
  -2   6   0  138.19   11.30
   1  -6   0    9.50    3.90
   1  -6   0    9.00    3.80
  -1   6   0    7.30    2.80
  -1   6   0    7.60    3.30
  -1   6   0    4.30    3.00
   0  -6   0  247.38   19.40
   0  -6   0  274.27   18.60
   0   6   0  280.97   16.70
   0   6   0  269.27   18.90
   0   6   0  286.17   19.60
  -1  -6   0  407.36   25.40
  -1  -6   0  431.26   28.20
   1   6   0  426.86   27.90
   1   6   0  376.56   22.10
   1   6   0  426.16   24.80
   1   6   0  436.26   23.70
   1   6   0  444.26   26.50
   1   6   0  396.56   20.90
   1   6   0  407.76   25.20
   1   6   0  413.56   22.20
  -2  -6   0   22.00    4.10
  -2  -6   0   30.30    7.80
  -2  -6   0   19.00    3.20
  -2  -6   0   23.00    3.20
  -2  -6   0   27.60    5.20
   2   6   0   17.60    2.20
   2   6   0   19.60    4.70
   2   6   0   21.90    2.60
   2   6   0   24.10    4.10
   2   6   0   23.70    4.50
   2   6   0   19.40    6.00
  -3  -6   0  957.20   51.09
  -3  -6   0  941.81   50.79
  -3  -6   0 1016.80   52.29
  -3  -6   0  841.12   54.89
  -3  -6   0  882.01   50.39
  -3  -6   0 1116.19   59.49
  -3  -6   0  994.70   50.29
  -3  -6   0 1086.79   50.99
  -3  -6   0 1115.19   51.09
   3   6   0  983.70   50.29
   3   6   0  956.80   54.59
   3   6   0 1048.80   59.59
   3   6   0  911.51   55.69
   3   6   0  950.40   49.50
   3   6   0  934.11   53.49
   3   6   0 1028.20   55.89
  -4  -6   0  844.62   45.50
  -4  -6   0  768.62   43.70
  -4  -6   0  832.02   42.40
  -4  -6   0  817.22   43.80
  -4  -6   0  823.62   43.30
  -4  -6   0  834.22   44.40
   4   6   0  823.22   42.80
   4   6   0  934.51   50.19
   4   6   0  867.51   53.69
   4   6   0  863.41   44.00
   4   6   0  833.52   47.20
   4   6   0  860.21   48.80
  -5  -6   0   25.80    3.10
  -5  -6   0   22.40    3.50
  -5  -6   0   25.10    4.20
  -5  -6   0   25.00    3.90
  -5  -6   0   13.80    5.90
  -5  -6   0   24.90    2.40
  -5  -6   0   28.50    5.50
   5   6   0   41.20   11.20
   5   6   0   27.20    5.20
   5   6   0   20.50    2.50
   5   6   0   31.10    7.60
   5   6   0   27.10    3.00
   5   6   0   27.40    3.80
   5   6   0   22.60    7.70
  -6  -6   0  115.09    8.20
  -6  -6   0  112.39    9.50
  -6  -6   0  111.99    8.90
  -6  -6   0  108.39   14.50
  -6  -6   0  109.29    6.90
  -6  -6   0  106.59    7.50
   6   6   0  105.79    7.00
   6   6   0   97.29   12.20
   6   6   0  112.09    7.60
   6   6   0  129.19   17.60
   6   6   0  125.29   13.80
   6   6   0  100.89   14.50
   6   6   0  110.99    8.80
  -7  -6   0   71.69    6.00
  -7  -6   0   66.19    6.70
  -7  -6   0   64.49    4.80
  -7  -6   0   60.49    6.80
   7   6   0   63.19    4.90
   7   6   0   60.89    6.80
   7   6   0   50.89   10.10
   7   6   0   67.69    5.60
   7   6   0   58.39   11.80
  -8  -6   0  119.29    7.60
  -8  -6   0  119.39    8.50
  -8  -6   0  129.19    9.80
   8   6   0  121.79    8.50
   8   6   0  110.79    9.70
   8   6   0  103.39   14.00
   8   6   0  140.29   13.80
   8   6   0  127.19    7.80
   8   6   0  117.99   16.80
  -9  -6   0  111.39    7.20
  -9  -6   0  123.79    8.00
  -9  -6   0  113.09    9.20
   9   6   0  135.99   16.60
   9   6   0   99.49    9.50
   9   6   0  111.89    8.10
   9   6   0  121.09   12.90
   9   6   0  114.59    7.50
   9   6   0  147.19   15.70
 -10  -6   0    3.10    2.00
 -10  -6   0    1.90    1.00
  10   6   0   -0.40    3.80
  10   6   0    4.00    1.30
  10   6   0    4.50    1.70
  10   6   0    4.40    2.80
 -11  -6   0   22.70    2.10
 -11  -6   0   27.70    3.70
  11   6   0   29.90    3.00
  11   6   0   30.70    4.70
  11   6   0   25.90    2.60
  15  -7   0   13.50    2.40
  15  -7   0   12.40    1.90
 -15   7   0   10.70    1.70
 -15   7   0   13.70    1.80
  14  -7   0   73.79    5.20
  14  -7   0   72.59    5.30
  14  -7   0   75.99    6.30
 -14   7   0   80.19    5.20
 -14   7   0   64.29    5.20
 -14   7   0   65.89    6.60
  13  -7   0    9.80    1.90
  13  -7   0    7.60    1.80
  13  -7   0    6.90    2.50
 -13   7   0    7.80    4.40
 -13   7   0    9.60    2.00
 -13   7   0    5.80    1.80
 -13   7   0    8.00    3.10
 -13   7   0    6.00    6.70
  12  -7   0   -1.80    1.30
  12  -7   0   -1.00    1.10
  12  -7   0    1.70    2.00
 -12   7   0   -4.10    3.40
 -12   7   0   -1.20    4.80
 -12   7   0   -0.50    1.30
 -12   7   0   -0.90    3.50
 -12   7   0   -3.50    1.70
 -12   7   0    0.30    1.20
  11  -7   0    7.40    2.00
  11  -7   0    6.90    2.20
  11  -7   0    4.80    6.30
 -11   7   0    6.10    2.10
 -11   7   0    3.70    2.40
 -11   7   0    4.00    3.90
 -11   7   0    4.00    1.60
 -11   7   0    1.90    4.60
 -11   7   0    6.50    4.80
  10  -7   0   24.00    6.60
  10  -7   0   27.80    3.60
  10  -7   0   20.90    2.80
 -10   7   0   27.70    4.50
 -10   7   0   23.50    2.70
 -10   7   0   26.20    3.40
 -10   7   0   29.10    7.70
 -10   7   0   24.40    7.10
   9  -7   0   -0.90    1.20
   9  -7   0    0.00    0.90
   9  -7   0    7.10    4.10
   9  -7   0   -0.20    1.30
  -9   7   0   -0.50    1.00
  -9   7   0   -6.80    4.50
  -9   7   0    1.00    1.10
  -9   7   0    3.00    2.80
  -9   7   0    1.80    1.60
  -9   7   0   -3.20    3.40
   8  -7   0  324.27   17.20
   8  -7   0  312.07   17.80
   8  -7   0  286.07   19.00
   8  -7   0  285.57   17.10
   8  -7   0  296.77   16.30
   8  -7   0  369.06   25.20
   8  -7   0  273.57   17.00
  -8   7   0  292.17   18.50
  -8   7   0  318.27   18.10
  -8   7   0  299.37   22.10
  -8   7   0  305.77   20.50
  -8   7   0  306.37   16.70
  -8   7   0  332.77   26.40
  -8   7   0  296.17   16.30
   7  -7   0    2.10    1.10
   7  -7   0    1.00    1.40
   7  -7   0    1.20    0.80
   7  -7   0    2.30    1.30
   7  -7   0    3.80    3.70
   7  -7   0    0.40    2.00
  -7   7   0    6.00    2.80
  -7   7   0    1.60    1.50
  -7   7   0   -2.60    3.00
  -7   7   0    2.80    2.30
  -7   7   0    6.50    2.20
  -7   7   0    1.60    0.90
   6  -7   0 1273.77   69.49
   6  -7   0 1226.28   63.89
   6  -7   0 1237.98   62.29
   6  -7   0 1202.58   61.79
   6  -7   0 1180.28   62.79
   6  -7   0 1202.18   61.79
  -6   7   0 1231.98   65.89
  -6   7   0 1161.08   64.09
  -6   7   0 1149.39   60.89
  -6   7   0 1222.18   61.79
  -6   7   0 1301.47   65.89
  -6   7   0 1217.78   69.79
  -6   7   0 1212.58   62.89
   5  -7   0   57.69    6.20
   5  -7   0   46.40    6.00
   5  -7   0   48.20    4.30
   5  -7   0   53.39    6.10
   5  -7   0   59.89    5.80
   5  -7   0   49.50    4.60
   5  -7   0   51.29    8.10
  -5   7   0   48.10    6.40
  -5   7   0   58.19    6.20
  -5   7   0   58.49    5.10
  -5   7   0   59.19    5.70
  -5   7   0   52.29    6.60
  -5   7   0   51.69    8.30
  -5   7   0   51.09    3.90
   4  -7   0 1175.48   68.39
   4  -7   0 1144.39   66.09
  -4   7   0 1277.87   64.09
  -4   7   0 1291.87   65.39
  -4   7   0 1270.27   63.69
  -4   7   0 1230.28   64.59
  -4   7   0 1243.08   68.29
  -4   7   0 1257.37   65.49
  -4   7   0 1169.98   63.19
   3  -7   0 1832.92  103.39
   3  -7   0 1983.80  102.79
  -3   7   0 1993.60  102.79
  -3   7   0 1895.91  100.39
  -3   7   0 2062.39  100.69
  -3   7   0 1924.01  101.09
   2  -7   0  639.44   38.10
   2  -7   0  639.14   38.30
  -2   7   0  624.54   36.80
  -2   7   0  617.64   36.30
  -2   7   0  625.04   38.90
  -2   7   0  610.24   36.30
   1  -7   0  113.19   11.30
   1  -7   0  106.09   11.50
  -1   7   0  108.49   10.80
  -1   7   0  115.19   11.40
  -1   7   0  113.69    9.50
  -1   7   0  112.99   11.20
   0  -7   0    1.60    1.20
   0  -7   0    0.10    2.60
   0  -7   0    1.20    3.00
   0  -7   0    0.50    1.00
   0  -7   0   -2.20    1.00
   0  -7   0    2.50    1.40
   0  -7   0   -1.10    1.00
   0   7   0    2.40    1.50
   0   7   0    5.50    2.80
   0   7   0   -3.20    2.00
  -1  -7   0   70.59    6.60
  -1  -7   0   65.69    9.50
  -1  -7   0   69.39    5.70
  -1  -7   0   65.49    5.50
  -1  -7   0   73.89    5.30
  -1  -7   0   66.29    5.80
  -1  -7   0   71.89    5.70
  -1  -7   0   75.09    5.60
  -1  -7   0   73.99    8.40
   1   7   0   77.09    6.40
   1   7   0   63.69    4.40
   1   7   0   82.59    8.70
   1   7   0   68.39    7.70
   1   7   0   70.49    9.70
   1   7   0   69.99    7.30
  -2  -7   0    1.80    1.30
  -2  -7   0    0.20    1.20
  -2  -7   0   -1.00    1.90
  -2  -7   0   -0.10    1.30
  -2  -7   0   -0.10    1.90
  -2  -7   0    2.10    1.90
  -2  -7   0    2.50    3.00
  -2  -7   0   -2.20    2.00
  -2  -7   0   -0.10    1.40
  -2  -7   0    1.50    1.50
   2   7   0    3.60    2.00
   2   7   0    1.10    4.60
   2   7   0    0.20    1.00
   2   7   0    3.60    3.00
   2   7   0    1.60    3.30
  -3  -7   0  101.79    8.00
  -3  -7   0  112.79    8.50
  -3  -7   0  121.89    8.50
  -3  -7   0  122.09   14.40
  -3  -7   0  118.09    7.70
  -3  -7   0  116.09    9.10
  -3  -7   0  107.39    6.40
  -3  -7   0  115.29    9.30
   3   7   0  108.69    7.70
   3   7   0  106.69    6.90
   3   7   0  124.59   11.60
   3   7   0  124.69   14.50
   3   7   0  115.79   10.20
   3   7   0  126.79   11.90
  -4  -7   0  434.86   25.10
  -4  -7   0  455.15   24.70
  -4  -7   0  447.56   24.00
  -4  -7   0  435.66   25.00
  -4  -7   0  468.25   34.10
  -4  -7   0  436.76   22.80
  -4  -7   0  474.55   26.50
   4   7   0  447.16   24.70
   4   7   0  443.36   29.40
   4   7   0  469.55   32.30
   4   7   0  412.36   23.30
   4   7   0  393.76   26.90
   4   7   0  460.95   33.50
   4   7   0  434.76   34.20
  -5  -7   0    6.20    2.00
  -5  -7   0    6.50    2.90
  -5  -7   0    6.50    2.30
  -5  -7   0    5.20    2.00
  -5  -7   0    6.00    1.30
  -5  -7   0    4.80    5.40
   5   7   0    8.10    1.90
   5   7   0    6.90    7.80
   5   7   0    9.10    1.60
   5   7   0    6.90    4.80
   5   7   0    8.60    2.80
   5   7   0    8.60    5.90
  -6  -7   0   13.40    1.90
  -6  -7   0   10.90    2.40
  -6  -7   0   18.00    3.40
  -6  -7   0   14.40    3.70
  -6  -7   0   12.40    3.10
   6   7   0   18.00    8.70
   6   7   0   13.80    7.50
   6   7   0   10.10    2.00
   6   7   0   17.00    2.80
   6   7   0    9.70    2.90
  -7  -7   0   34.50    4.40
  -7  -7   0   31.80    4.90
  -7  -7   0   29.60    4.80
  -7  -7   0   34.30    3.10
   7   7   0   34.80    5.30
   7   7   0   34.60    8.80
   7   7   0   52.79   10.00
   7   7   0   31.20    9.40
   7   7   0   38.60    4.20
   7   7   0   38.60    3.40
  -8  -7   0    9.00    2.30
  -8  -7   0   11.00    1.70
  -8  -7   0    7.20    2.60
   8   7   0    8.30    1.70
   8   7   0    5.60    2.80
   8   7   0   10.40    2.50
   8   7   0   15.10    5.60
  -9  -7   0   25.40    4.10
  -9  -7   0   30.50    3.40
  -9  -7   0   26.50    2.40
   9   7   0   31.30    3.70
   9   7   0   23.80    4.40
   9   7   0   28.80    7.50
   9   7   0   27.40    2.80
 -10  -7   0    9.30    1.00
 -10  -7   0    6.20    2.00
  10   7   0   12.70    1.70
  10   7   0    7.70    3.00
  10   7   0    7.10    1.80
  15  -8   0   69.19    4.20
  15  -8   0   71.69    5.40
 -15   8   0   64.99    4.60
 -15   8   0   71.49    4.60
  14  -8   0   20.20    2.70
  14  -8   0   22.80    3.60
  14  -8   0   25.50    2.70
 -14   8   0   19.60    3.80
 -14   8   0   26.60    2.80
 -14   8   0   23.80    3.10
  13  -8   0   20.10    2.60
  13  -8   0   16.30    2.50
  13  -8   0   17.20    3.20
 -13   8   0   12.20    5.60
 -13   8   0   11.90    3.20
 -13   8   0   -3.20    9.20
 -13   8   0   18.30    2.40
 -13   8   0   13.10    2.40
  12  -8   0    6.90    2.20
  12  -8   0    7.80    2.70
  12  -8   0    5.80    1.70
 -12   8   0   11.30    5.30
 -12   8   0    8.90    2.10
 -12   8   0    5.90    5.20
 -12   8   0    2.80    2.60
 -12   8   0    7.40    1.80
 -12   8   0   19.60    5.70
  11  -8   0   80.89    7.10
  11  -8   0   73.89    6.30
  11  -8   0   69.19   12.30
  11  -8   0   82.29    5.80
 -11   8   0   78.59   13.60
 -11   8   0   87.59   11.80
 -11   8   0   75.39   11.20
 -11   8   0   80.59    6.30
 -11   8   0   83.59    7.70
 -11   8   0   85.09    5.80
  10  -8   0  615.04   30.90
  10  -8   0  579.14   31.50
  10  -8   0  547.25   29.70
  10  -8   0  535.75   30.10
  10  -8   0  570.34   39.90
 -10   8   0  578.04   30.40
 -10   8   0  550.44   37.40
 -10   8   0  571.64   29.80
 -10   8   0  551.44   39.80
 -10   8   0  611.84   32.40
   9  -8   0   -0.50    1.30
   9  -8   0   -0.70    1.30
   9  -8   0    1.30    1.80
   9  -8   0   -1.20    1.20
   9  -8   0    5.00    4.40
   9  -8   0    1.10    0.90
  -9   8   0   -2.10    1.10
  -9   8   0   -4.60    4.90
  -9   8   0    0.00    1.70
  -9   8   0   -4.00    3.00
  -9   8   0    1.90    1.20
   8  -8   0  442.56   24.50
   8  -8   0  423.56   24.60
   8  -8   0  427.26   24.50
   8  -8   0  453.25   25.30
   8  -8   0  455.15   23.60
   8  -8   0  442.56   32.90
   8  -8   0  479.65   27.00
  -8   8   0  468.15   25.50
  -8   8   0  501.45   35.40
  -8   8   0  470.75   30.40
  -8   8   0  442.06   23.70
  -8   8   0  457.35   24.10
   7  -8   0   -1.70    2.20
   7  -8   0   -1.40    2.80
   7  -8   0   -2.30    1.00
   7  -8   0    1.60    1.20
   7  -8   0    0.60    1.20
  -7   8   0    5.90    3.10
  -7   8   0    0.00    1.30
  -7   8   0    2.30    5.00
  -7   8   0   -1.10    2.10
  -7   8   0    0.90    0.90
   6  -8   0   70.19    6.70
   6  -8   0   55.69    3.80
   6  -8   0   55.79    5.00
   6  -8   0   60.79    5.10
   6  -8   0   79.39    8.80
   6  -8   0   61.99    5.10
   6  -8   0   60.09    9.60
   6  -8   0   69.09    7.90
   6  -8   0   58.39    5.30
  -6   8   0   61.09    4.90
  -6   8   0   62.59    4.20
  -6   8   0   58.49    7.40
  -6   8   0   65.69    5.80
  -6   8   0   71.49   10.50
  -6   8   0   58.49    7.50
  -6   8   0   58.69    6.40
   5  -8   0    2.60    1.70
   5  -8   0    1.30    1.30
   5  -8   0   -0.40    2.10
   5  -8   0    2.80    1.50
   5  -8   0   -4.40    1.90
   5  -8   0   -1.30    2.40
   5  -8   0   -0.30    1.40
   5  -8   0   -2.20    1.10
   5  -8   0   -0.60    1.10
   5  -8   0    0.90    1.80
   5  -8   0   -0.60    2.70
  -5   8   0   -0.70    3.10
  -5   8   0    1.20    1.00
  -5   8   0    1.10    2.00
  -5   8   0    3.60    2.80
  -5   8   0    4.50    1.80
  -5   8   0   -1.30    2.30
   4  -8   0 1082.99   64.19
   4  -8   0 1123.19   56.89
   4  -8   0 1199.98   59.39
   4  -8   0 1109.19   57.09
   4  -8   0 1064.59   56.89
   4  -8   0 1142.79   62.49
   4  -8   0 1099.09   57.39
   4  -8   0 1181.18   59.29
   4  -8   0 1089.59   57.09
   4  -8   0 1086.89   56.49
   4  -8   0 1124.49   56.79
  -4   8   0 1111.69   60.39
  -4   8   0 1172.38   60.19
  -4   8   0 1137.39   58.69
  -4   8   0 1052.39   57.69
  -4   8   0 1094.19   63.29
  -4   8   0 1081.79   59.19
  -4   8   0 1070.09   59.29
   3  -8   0  111.89    7.90
   3  -8   0  111.89    8.10
   3  -8   0  122.99    9.70
   3  -8   0  124.19   13.20
   3  -8   0  114.69    8.00
   3  -8   0  117.99    8.10
   3  -8   0  119.29   12.30
   3  -8   0  122.89    9.60
   3  -8   0  123.19    7.90
   3  -8   0  115.39    8.40
   3  -8   0  107.79    7.60
  -3   8   0  119.79   10.30
  -3   8   0  122.89   10.80
  -3   8   0  132.59   10.40
  -3   8   0  137.49   13.90
  -3   8   0  126.39   11.80
   2  -8   0  417.76   23.50
   2  -8   0  366.06   21.80
   2  -8   0  389.76   21.30
   2  -8   0  421.66   23.60
   2  -8   0  391.46   21.40
   2  -8   0  399.06   27.70
   2  -8   0  376.86   21.70
   2  -8   0  372.86   21.20
   2  -8   0  400.66   27.50
   2  -8   0  372.36   21.60
   2  -8   0  375.96   21.50
  -2   8   0  413.96   26.60
  -2   8   0  404.66   25.80
  -2   8   0  398.96   25.40
  -2   8   0  383.36   27.60
   1  -8   0    9.30    2.30
   1  -8   0   12.80    2.40
   1  -8   0   10.10    2.40
   1  -8   0   12.70    3.30
   1  -8   0   12.20    3.20
   1  -8   0   12.00    4.80
   1  -8   0   12.20    2.40
   1  -8   0    9.90    2.10
   1  -8   0   13.30    2.60
   1  -8   0   13.50    6.10
   1  -8   0   10.90    2.50
  -1   8   0    4.60    3.50
  -1   8   0   21.30    4.60
  -1   8   0    7.50    4.00
  -1   8   0   12.80    4.50
   0  -8   0  244.08   15.60
   0  -8   0  217.08   14.20
   0  -8   0  234.48   13.60
   0  -8   0  241.88   14.20
   0  -8   0  240.88   15.50
   0  -8   0  219.98   13.90
   0  -8   0  224.38   13.70
   0  -8   0  220.68   18.30
   0  -8   0  232.78   14.00
   0  -8   0  229.98   20.20
   0  -8   0  264.47   14.00
   0   8   0  231.08   16.90
   0   8   0  235.58   15.70
   0   8   0  248.88   19.50
   0   8   0  224.18   15.80
   0   8   0  236.98   14.60
   0   8   0  218.58   16.50
   0   8   0  255.27   19.30
  -1  -8   0  533.85   29.90
  -1  -8   0  514.75   28.30
  -1  -8   0  517.85   28.20
  -1  -8   0  545.25   30.00
  -1  -8   0  516.95   27.70
  -1  -8   0  488.15   27.70
  -1  -8   0  530.35   28.60
  -1  -8   0  531.85   28.40
  -1  -8   0  491.85   35.70
  -1  -8   0  527.25   28.00
   1   8   0  538.35   33.30
   1   8   0  511.45   31.80
   1   8   0  517.55   35.60
   1   8   0  524.65   31.00
   1   8   0  491.15   26.70
  -2  -8   0   34.50    3.70
  -2  -8   0   27.30    3.90
  -2  -8   0   35.80    5.70
  -2  -8   0   37.10    4.30
  -2  -8   0   34.30    4.40
  -2  -8   0   38.40   11.00
  -2  -8   0   35.50    4.80
  -2  -8   0   39.40    5.20
  -2  -8   0   31.10    4.10
  -2  -8   0   31.50    4.60
   2   8   0   52.99    9.10
   2   8   0   28.50    3.40
   2   8   0   43.30    5.40
  -3  -8   0   98.99    8.00
  -3  -8   0  102.89    9.10
  -3  -8   0  120.29    7.70
  -3  -8   0  101.79    8.50
  -3  -8   0  117.19    8.90
  -3  -8   0   93.39   13.90
   3   8   0   91.99   13.20
   3   8   0  112.79    7.80
   3   8   0  130.89   11.80
   3   8   0  100.79    6.80
   3   8   0  119.69   14.60
  -4  -8   0    2.80    4.30
   4   8   0    4.30    4.60
   4   8   0    2.60    4.80
  -5  -8   0   13.00    3.00
  -5  -8   0    8.60    3.20
  -5  -8   0   11.00    7.90
  -5  -8   0    8.80    2.30
  -5  -8   0   10.60    3.10
   5   8   0    9.20    2.20
   5   8   0   11.60    3.20
   5   8   0   15.50    6.70
   5   8   0    7.30    6.40
   5   8   0    5.80    1.60
  -6  -8   0   49.50    5.90
  -6  -8   0   51.59    6.20
  -6  -8   0   58.59    5.70
   6   8   0   53.49    4.70
   6   8   0   45.20    4.00
   6   8   0   51.99    5.80
   6   8   0   64.79   14.50
  -7  -8   0    2.60    2.00
  -7  -8   0    6.80    2.40
   7   8   0    5.30    2.00
   7   8   0   -2.30    4.30
   7   8   0    2.70    5.90
   7   8   0    1.80    2.00
   7   8   0    4.10    1.20
  -8  -8   0   89.39    7.80
  -8  -8   0  113.29    7.40
   8   8   0   93.99    6.90
   8   8   0   97.89   11.20
   8   8   0  101.29    6.30
   8   8   0   89.19    8.30
  -9  -8   0    8.50    2.50
  -9  -8   0    7.60    2.60
   9   8   0   10.90    3.00
   9   8   0   13.60    2.30
   9   8   0   10.80    1.70
 -10  -8   0   26.20    3.30
  10   8   0   28.90    2.80
  10   8   0   19.40    2.10
  15  -9   0    0.70    0.60
  15  -9   0   -0.90    1.10
 -15   9   0    0.40    0.90
 -15   9   0   -0.50    1.00
  14  -9   0    9.70    2.30
  14  -9   0    9.20    1.80
 -14   9   0   13.20    2.20
 -14   9   0   12.30    1.80
 -14   9   0   20.10    3.20
  13  -9   0    4.90    2.20
  13  -9   0    5.10    1.40
  13  -9   0    4.20    1.50
 -13   9   0    6.30    1.40
 -13   9   0    7.60    2.10
 -13   9   0    3.80    2.40
  12  -9   0   10.80    2.90
  12  -9   0   11.70    1.90
  12  -9   0    9.60    2.20
 -12   9   0   16.00    2.30
 -12   9   0   24.00    8.90
 -12   9   0    7.80    3.00
 -12   9   0    4.60    4.30
 -12   9   0   14.00    2.60
 -12   9   0   19.90    6.90
  11  -9   0   56.99    4.30
  11  -9   0   44.10   10.70
  11  -9   0   59.89    5.40
  11  -9   0   61.99    6.00
 -11   9   0   53.99    4.90
 -11   9   0   51.89    9.60
 -11   9   0   53.29    4.30
 -11   9   0   52.09   11.20
 -11   9   0   55.99    6.40
 -11   9   0   61.29   10.40
  10  -9   0   10.60    3.10
  10  -9   0   11.50    2.70
  10  -9   0    9.30    2.30
  10  -9   0   22.70    7.60
  10  -9   0   12.30    1.90
 -10   9   0   10.60    6.00
 -10   9   0   10.70    5.30
 -10   9   0   11.50    2.00
 -10   9   0   11.20    3.20
 -10   9   0   10.20    2.20
   9  -9   0  356.66   19.00
   9  -9   0  349.47   20.90
   9  -9   0  363.16   20.50
   9  -9   0  344.87   29.00
   9  -9   0  371.36   20.40
   9  -9   0  351.66   23.20
  -9   9   0  377.56   19.90
  -9   9   0  351.76   19.30
  -9   9   0  387.26   21.60
  -9   9   0  357.36   26.30
   8  -9   0  264.57   24.00
   8  -9   0  283.77   14.40
   8  -9   0  261.27   18.10
   8  -9   0  261.27   15.80
   8  -9   0  258.87   15.70
   8  -9   0  267.27   15.70
   8  -9   0  269.77   16.40
  -8   9   0  271.07   15.10
  -8   9   0  296.77   27.10
  -8   9   0  273.77   16.40
  -8   9   0  268.27   20.80
   7  -9   0    5.40    2.20
   7  -9   0    6.40    3.60
   7  -9   0    8.80    2.20
   7  -9   0    7.20    2.10
   7  -9   0    8.10    2.00
   7  -9   0    5.20    4.70
  -7   9   0    5.00    4.20
  -7   9   0   17.80    7.00
  -7   9   0    7.70    1.60
  -7   9   0    8.70    2.30
   6  -9   0   59.99    5.10
   6  -9   0   53.29    6.00
   6  -9   0   64.89    5.60
   6  -9   0   66.79    5.60
   6  -9   0   69.59    5.90
   6  -9   0   54.49   10.00
   6  -9   0   79.79    5.90
   6  -9   0   77.19    8.80
   6  -9   0   71.99    7.40
  -6   9   0   78.69   11.40
  -6   9   0   77.39    8.70
  -6   9   0   65.69    4.70
  -6   9   0   67.79    5.10
   5  -9   0   29.70    8.50
   5  -9   0   32.00    3.70
   5  -9   0   28.50    5.30
   5  -9   0   28.60    3.40
   5  -9   0   29.60    3.70
   5  -9   0   26.00    3.50
   5  -9   0   26.20    4.50
   5  -9   0   37.30    5.00
   5  -9   0   32.60    3.70
   5  -9   0   25.90    3.20
  -5   9   0   27.20    5.00
  -5   9   0   28.30    2.80
  -5   9   0   48.50    8.30
  -5   9   0   29.40    5.40
   4  -9   0    2.50    1.40
   4  -9   0    3.90    2.00
   4  -9   0    2.90    2.00
   4  -9   0    2.30    1.30
   4  -9   0    3.30    1.60
   4  -9   0   -1.30    2.50
   4  -9   0    2.80    1.50
   4  -9   0    2.90    2.20
   4  -9   0   -0.20    1.30
   4  -9   0    3.00    1.60
   4  -9   0    0.00    4.40
  -4   9   0   10.10    2.80
  -4   9   0    4.60    3.30
  -4   9   0    8.20    2.20
  -4   9   0    3.80    4.50
   3  -9   0   12.90    6.80
   3  -9   0   15.60    3.10
   3  -9   0   14.90    3.90
   3  -9   0   12.90    2.60
   3  -9   0   15.10    2.80
   3  -9   0   12.70    2.80
   3  -9   0   11.70    2.60
   3  -9   0   15.10    3.00
   3  -9   0   18.80    6.80
   3  -9   0   13.30    2.40
   3  -9   0   14.60    3.80
  -3   9   0   20.10    3.60
  -3   9   0   19.40    4.80
  -3   9   0   20.80    4.50
  -3   9   0   17.90    5.80
  -3   9   0   24.80    6.90
  -3   9   0   10.30    5.00
   2  -9   0   52.49    5.10
   2  -9   0   54.89    5.30
   2  -9   0   58.09    5.10
   2  -9   0   54.59    6.10
   2  -9   0   52.49    8.90
   2  -9   0   48.10    9.00
   2  -9   0   60.09    6.40
   2  -9   0   54.39    5.10
   2  -9   0   58.99    5.30
   2  -9   0   53.89    4.90
   2  -9   0   54.29    4.90
  -2   9   0   68.39    9.60
  -2   9   0   61.09    8.30
  -2   9   0   44.60    7.90
  -2   9   0   53.19    7.80
   1  -9   0   26.80    7.40
   1  -9   0   37.80    4.00
   1  -9   0   39.20    4.00
   1  -9   0   33.10    4.20
   1  -9   0   40.00    4.30
   1  -9   0   39.40    4.20
   1  -9   0   41.90    5.30
   1  -9   0   34.10    7.10
   1  -9   0   36.90    4.20
   1  -9   0   35.20    4.10
   1  -9   0   40.10    5.10
  -1   9   0   52.89    6.20
  -1   9   0   34.90    5.80
  -1   9   0   44.00    6.00
  -1   9   0   26.30    9.20
  -1   9   0   38.70    6.90
   0  -9   0  589.64   31.60
   0  -9   0  561.54   31.40
   0  -9   0  500.95   37.40
   0  -9   0  559.14   35.40
   0  -9   0  562.54   29.50
   0  -9   0  545.35   29.10
   0  -9   0  547.95   29.50
   0  -9   0  539.15   29.10
   0  -9   0  583.44   29.80
   0  -9   0  535.25   29.80
   0  -9   0  556.04   29.00
   0   9   0  502.75   37.60
   0   9   0  502.05   32.10
   0   9   0  532.35   35.10
   0   9   0  502.55   36.30
   0   9   0  526.65   33.20
   0   9   0  502.15   27.60
  -1  -9   0   90.89    8.30
  -1  -9   0   85.49    7.10
  -1  -9   0   79.69    7.30
  -1  -9   0   91.29    8.20
  -1  -9   0   82.79    7.50
  -1  -9   0   81.19    6.70
  -1  -9   0   90.79    7.30
  -1  -9   0   76.59   12.50
  -1  -9   0   86.69    7.50
  -1  -9   0   89.69    6.70
   1   9   0  100.39   10.10
   1   9   0  103.39   12.10
   1   9   0   82.29    5.90
  -2  -9   0  368.86   20.70
  -2  -9   0  356.46   20.80
  -2  -9   0  366.66   22.10
  -2  -9   0  373.76   19.90
  -2  -9   0  300.27   28.30
  -2  -9   0  334.57   21.40
  -2  -9   0  333.97   19.90
  -2  -9   0  346.87   20.40
   2   9   0  320.47   27.40
   2   9   0  333.87   18.50
   2   9   0  371.06   19.50
   2   9   0  334.17   28.90
   2   9   0  359.66   24.50
  -3  -9   0   62.79    6.50
  -3  -9   0   54.19   13.40
  -3  -9   0   64.99    6.20
  -3  -9   0   67.69    7.20
  -3  -9   0   53.19    5.40
   3   9   0   58.19   10.90
   3   9   0   59.39    4.60
   3   9   0   66.99    5.60
   3   9   0   74.49    9.60
  -4  -9   0   46.20    5.30
  -4  -9   0   38.80    4.40
  -4  -9   0   42.60    5.50
  -4  -9   0   33.90   10.80
  -4  -9   0   38.60    5.50
   4   9   0   39.00    3.80
   4   9   0   45.20    8.30
   4   9   0   40.80    4.80
   4   9   0   36.80   10.70
  -5  -9   0    1.50    2.00
  -5  -9   0    0.20    2.10
  -5  -9   0    4.80    2.50
  -5  -9   0   -0.60    1.80
   5   9   0    2.30    2.20
   5   9   0    3.50    6.50
   5   9   0    2.80    1.50
  -6  -9   0   34.50    4.80
  -6  -9   0   39.60    5.40
  -6  -9   0   32.60    4.80
  -6  -9   0   36.00    4.70
   6   9   0   32.90    4.90
   6   9   0   39.80    9.40
   6   9   0   50.19    7.80
   6   9   0   44.80    3.30
   6   9   0   39.10    4.00
  -7  -9   0   52.79    4.80
  -7  -9   0   48.20    5.30
   7   9   0   49.00    5.70
   7   9   0   46.10    3.60
   7   9   0   39.60    4.10
  -8  -9   0   80.99    5.70
  -8  -9   0   71.69    6.40
   8   9   0   79.09    5.60
   8   9   0   76.79    6.90
   8   9   0   73.39    4.80
  -9  -9   0   33.00    3.70
   9   9   0   33.00    3.10
   9   9   0   33.80    2.50
  15 -10   0   34.10    3.20
 -15  10   0   31.90    2.80
  14 -10   0    2.40    1.60
  14 -10   0   -1.30    1.00
 -14  10   0    0.10    1.10
 -14  10   0    1.30    0.90
 -14  10   0    2.80    2.00
  13 -10   0   58.89    4.70
  13 -10   0   52.79    5.20
 -13  10   0   53.09    5.80
 -13  10   0   46.90    4.40
 -13  10   0   54.99    4.00
 -13  10   0   51.39    7.20
  12 -10   0  157.28   10.60
  12 -10   0  163.48    9.90
 -12  10   0  152.88    8.90
 -12  10   0  157.48   15.90
 -12  10   0  153.88    9.50
 -12  10   0  147.19   11.20
 -12  10   0  127.99   14.80
 -12  10   0  129.49   18.10
  11 -10   0   62.39    5.50
  11 -10   0   52.19    5.10
  11 -10   0   64.79    6.10
  11 -10   0   55.59   11.30
 -11  10   0   50.49    9.10
 -11  10   0   63.29   10.30
 -11  10   0   72.99    5.40
 -11  10   0   53.39    6.30
 -11  10   0   53.19   12.40
 -11  10   0   65.79    4.60
  10 -10   0   14.10    3.00
  10 -10   0   14.10    3.10
  10 -10   0    5.60    2.30
  10 -10   0    6.40    6.90
 -10  10   0    9.70    6.30
 -10  10   0   14.10    5.70
 -10  10   0   10.70    3.20
 -10  10   0   20.00    7.30
 -10  10   0   13.40    2.40
 -10  10   0   12.30    1.90
   9 -10   0  601.54   33.90
   9 -10   0  674.13   33.40
   9 -10   0  539.55   35.50
   9 -10   0  631.64   33.40
   9 -10   0  619.14   44.20
  -9  10   0  611.54   32.30
  -9  10   0  630.34   32.60
  -9  10   0  631.34   34.20
  -9  10   0  654.63   40.30
   8 -10   0    1.80    5.40
   8 -10   0    8.40    2.10
   8 -10   0   17.70    5.70
   8 -10   0   11.40    3.10
   8 -10   0   10.40    2.50
   8 -10   0   10.90    2.80
  -8  10   0    8.70    1.70
  -8  10   0    7.80    2.40
  -8  10   0    9.90    4.30
   7 -10   0  230.68   17.00
   7 -10   0  239.58   23.30
   7 -10   0  226.38   14.30
   7 -10   0  247.38   14.70
   7 -10   0  234.18   14.80
   7 -10   0  244.78   14.60
   7 -10   0  223.28   15.60
  -7  10   0  266.37   24.60
  -7  10   0  247.68   14.40
  -7  10   0  235.08   13.30
  -7  10   0  243.18   18.60
   6 -10   0  116.89   10.60
   6 -10   0  111.49    8.30
   6 -10   0  120.29    8.40
   6 -10   0  125.09    8.60
   6 -10   0  113.99    7.90
   6 -10   0  115.79   14.80
   6 -10   0   98.99    8.90
   6 -10   0  116.69    8.60
  -6  10   0  119.49   11.30
  -6  10   0  116.69    7.80
  -6  10   0  135.69   14.90
   5 -10   0    1.00    1.60
   5 -10   0   -2.30    3.30
   5 -10   0    1.60    1.80
   5 -10   0    0.60    1.80
   5 -10   0   -1.30    2.50
   5 -10   0   -0.90    4.20
   5 -10   0    2.30    2.50
   5 -10   0   -2.10    2.80
   5 -10   0    0.60    1.60
   5 -10   0    0.10    1.30
   5 -10   0    1.00    1.50
  -5  10   0    6.50    4.50
  -5  10   0    2.50    1.00
  -5  10   0    8.70    7.10
  -5  10   0    7.50    2.80
   4 -10   0   99.39   13.70
   4 -10   0  108.49    8.60
   4 -10   0   89.79   12.30
   4 -10   0  120.69   10.10
   4 -10   0  111.19    8.40
   4 -10   0  107.09    8.10
   4 -10   0  105.69    7.70
   4 -10   0  112.49    8.00
   4 -10   0  110.09    8.20
   4 -10   0  113.19   10.10
   4 -10   0  111.39    8.10
  -4  10   0  120.39   15.80
  -4  10   0   94.99   10.00
  -4  10   0  121.89   13.80
   3 -10   0  341.37   18.60
   3 -10   0  294.17   25.70
   3 -10   0  339.07   20.80
   3 -10   0  325.97   18.70
   3 -10   0  311.37   18.40
   3 -10   0  347.67   21.00
   3 -10   0  294.57   25.20
   3 -10   0  324.17   18.70
   3 -10   0  316.97   18.90
   3 -10   0  314.97   18.30
   3 -10   0  315.27   18.00
  -3  10   0  292.37   27.00
  -3  10   0  272.77   23.50
  -3  10   0  317.07   20.40
   2 -10   0   11.00    2.70
   2 -10   0   13.40    3.00
   2 -10   0   12.30    2.80
   2 -10   0   16.80    4.10
   2 -10   0   12.90    2.90
   2 -10   0   16.90    3.00
   2 -10   0   14.80    4.00
   2 -10   0   21.80    8.50
   2 -10   0    5.30    6.00
   2 -10   0   14.60    2.90
   2 -10   0   14.60    3.30
  -2  10   0   14.60    4.90
  -2  10   0   15.00    4.90
  -2  10   0   22.20    8.70
  -2  10   0   32.30    7.70
   1 -10   0   64.99    6.10
   1 -10   0   62.99    6.40
   1 -10   0   59.49   10.60
   1 -10   0   61.89    6.00
   1 -10   0   67.39    5.70
   1 -10   0   60.99    7.00
   1 -10   0   67.79    6.00
   1 -10   0   65.69   10.30
   1 -10   0   64.19    7.10
   1 -10   0   64.39    5.80
   1 -10   0   61.29    6.00
  -1  10   0   58.89    7.80
  -1  10   0   49.99   10.90
  -1  10   0   70.39   12.40
  -1  10   0   70.79    8.10
   0 -10   0  129.09    9.50
   0 -10   0  138.59    9.50
   0 -10   0  133.49    9.90
   0 -10   0  146.59   11.50
   0 -10   0  139.49   10.10
   0 -10   0  134.29   10.20
   0 -10   0  140.99   10.40
   0 -10   0  148.89   10.20
   0 -10   0  147.89   11.60
   0 -10   0  137.19   16.60
   0  10   0  148.29   16.70
   0  10   0  143.09   13.20
   0  10   0  133.19    8.30
   0  10   0  152.98   16.90
  -1 -10   0  352.66   21.50
  -1 -10   0  354.86   19.70
  -1 -10   0  384.56   19.60
  -1 -10   0  322.17   20.80
  -1 -10   0  328.87   19.50
  -1 -10   0  294.97   18.60
  -1 -10   0  329.17   19.90
  -1 -10   0  293.27   18.70
  -1 -10   0  329.07   19.50
  -1 -10   0  277.07   27.00
   1  10   0  358.16   27.10
   1  10   0  302.07   22.70
   1  10   0  305.77   17.90
  -2 -10   0  253.87   15.80
  -2 -10   0  218.78   13.90
  -2 -10   0  216.58   14.80
  -2 -10   0  233.38   16.10
  -2 -10   0  232.98   14.70
  -2 -10   0  216.78   23.40
  -2 -10   0  248.88   15.00
   2  10   0  231.58   13.80
   2  10   0  252.67   21.10
   2  10   0  205.18   12.60
   2  10   0  192.28   20.60
  -3 -10   0  178.68   13.40
  -3 -10   0  175.88   12.60
  -3 -10   0  195.98   11.70
  -3 -10   0  185.98   21.70
  -3 -10   0  182.28   12.40
   3  10   0  176.78   11.60
   3  10   0  155.88   18.50
   3  10   0  169.18   10.40
  -4 -10   0    0.30    1.80
  -4 -10   0    0.40    2.10
  -4 -10   0    1.20    1.80
  -4 -10   0    1.20    2.00
   4  10   0   13.20    5.60
   4  10   0   -0.80    1.80
   4  10   0   -1.30    1.20
  -5 -10   0  248.28   16.20
  -5 -10   0  260.37   15.10
  -5 -10   0  210.58   16.00
  -5 -10   0  297.37   16.10
   5  10   0  254.47   20.30
   5  10   0  261.97   14.60
   5  10   0  251.57   16.00
   5  10   0  267.07   24.00
  -6 -10   0   46.50    5.00
  -6 -10   0   51.29    5.60
   6  10   0   53.79    4.50
   6  10   0   52.39    5.60
  -7 -10   0    6.90    1.80
  -7 -10   0    8.70    2.40
   7  10   0    9.10    1.80
  -8 -10   0  253.67   14.70
   8  10   0  259.57   14.00
  14 -11   0    5.80    1.30
  14 -11   0    7.30    1.90
 -14  11   0    9.10    1.60
 -14  11   0    7.70    1.20
  13 -11   0   17.60    2.60
  13 -11   0   17.40    3.00
 -13  11   0   21.90    3.90
 -13  11   0   23.20    2.80
 -13  11   0   18.30    2.00
  12 -11   0    0.30    1.30
  12 -11   0    0.60    1.80
 -12  11   0   -4.60    3.10
 -12  11   0    0.70    1.20
 -12  11   0   -3.00    1.50
 -12  11   0    0.00    1.00
  11 -11   0   23.40    7.70
  11 -11   0    3.50    2.30
  11 -11   0   10.10    2.60
  11 -11   0    8.30    2.20
 -11  11   0    7.10    5.20
 -11  11   0    7.40    2.70
 -11  11   0    8.90    1.90
 -11  11   0   15.60    7.00
 -11  11   0   10.00    1.70
 -11  11   0   21.10    8.10
  10 -11   0  338.17   28.20
  10 -11   0  343.57   18.60
  10 -11   0  337.27   19.30
  10 -11   0  328.17   18.80
 -10  11   0  357.16   24.90
 -10  11   0  321.37   18.00
 -10  11   0  277.67   24.80
 -10  11   0  299.77   18.60
 -10  11   0  317.77   19.50
 -10  11   0  312.57   30.80
  -9  11   0    3.60    4.90
  -9  11   0    9.30    5.10
   8 -11   0  128.59    9.00
   8 -11   0  120.59    9.20
   8 -11   0  125.49   16.70
   8 -11   0  114.09    8.60
   8 -11   0  130.79    8.70
  -8  11   0  131.69    8.90
  -8  11   0  125.09    7.80
  -8  11   0   93.19   13.10
  -8  11   0  113.99   16.50
   7 -11   0  305.77   27.50
   7 -11   0  310.07   17.60
   7 -11   0  288.67   17.80
   7 -11   0  318.37   19.20
   7 -11   0  296.67   17.60
   7 -11   0  286.57   17.40
   7 -11   0  302.07   20.30
  -7  11   0  274.07   16.10
  -7  11   0  302.77   22.20
  -7  11   0  285.57   17.10
   6 -11   0   43.10    4.80
   6 -11   0   42.90    4.50
   6 -11   0   43.70    5.20
   6 -11   0   36.80    9.90
   6 -11   0   37.50    4.60
   6 -11   0   41.00    4.90
   6 -11   0   37.10    5.70
   6 -11   0   45.40    7.10
  -6  11   0   42.50    4.20
   5 -11   0  157.88   11.00
   5 -11   0  165.18   13.20
   5 -11   0  181.48   12.50
   5 -11   0  126.49   17.30
   5 -11   0  158.48   10.70
   5 -11   0  149.79   10.40
   5 -11   0  161.98   13.20
   5 -11   0  153.78   10.20
   5 -11   0  150.08   10.60
   5 -11   0  161.58   11.20
  -5  11   0  147.99   13.30
  -5  11   0  130.49   17.40
  -5  11   0  183.38   19.20
  -5  11   0  145.39    9.20
  -5  11   0  148.29   20.50
   4 -11   0   96.89    8.80
   4 -11   0  109.59    8.50
   4 -11   0  105.19   14.70
   4 -11   0  109.99    8.30
   4 -11   0  104.09   10.20
   4 -11   0  120.89   10.70
   4 -11   0  106.39    8.30
   4 -11   0  106.89    8.30
   4 -11   0  110.39    8.60
   4 -11   0  106.99   13.10
   4 -11   0  109.49    8.00
  -4  11   0  105.29   13.30
   3 -11   0  106.19    8.60
   3 -11   0  107.69    8.30
   3 -11   0  112.19   10.20
   3 -11   0  109.39    8.00
   3 -11   0  117.19    8.60
   3 -11   0   86.19   14.40
   3 -11   0  100.69   14.30
   3 -11   0  116.19    8.60
   3 -11   0  117.69   10.60
   3 -11   0  115.29    8.90
   3 -11   0  106.29    8.90
  -3  11   0   86.89   11.70
  -3  11   0  106.19   11.40
  -3  11   0  132.59   13.40
   2 -11   0  114.49    8.70
   2 -11   0  101.59   15.00
   2 -11   0  113.99    8.80
   2 -11   0  113.09    8.90
   2 -11   0  113.39    9.30
   2 -11   0  109.69   10.30
   2 -11   0  118.49    8.90
   2 -11   0  112.99    8.30
   2 -11   0  117.89    9.20
   2 -11   0  111.49   10.40
   2 -11   0  117.79   14.90
  -2  11   0  130.69   12.50
   1 -11   0    5.60    2.60
   1 -11   0    6.20    2.50
   1 -11   0    8.90    3.90
   1 -11   0    4.80    2.80
   1 -11   0    6.40    2.60
   1 -11   0    8.30    6.60
   1 -11   0    7.30    2.30
   1 -11   0    5.50    2.90
   1 -11   0    7.90    3.30
   1 -11   0    9.50    2.90
  -1  11   0   15.00    5.60
   0 -11   0  464.75   24.20
   0 -11   0  404.16   23.80
   0 -11   0  433.16   34.80
   0 -11   0  422.56   24.80
   0 -11   0  446.86   24.60
   0 -11   0  424.16   24.40
   0 -11   0  408.26   26.10
   0 -11   0  431.16   24.50
   0 -11   0  431.26   26.20
   0 -11   0  437.06   23.80
   0  11   0  408.26   22.40
   0  11   0  359.36   30.60
  -1 -11   0  191.08   14.00
  -2 -11   0   49.99    5.80
  -2 -11   0   40.30   11.20
  -2 -11   0   45.30    5.70
  -2 -11   0   44.80    6.10
  -2 -11   0   48.80    5.10
   2  11   0   37.40    9.10
   2  11   0   46.70    3.80
   2  11   0   38.70    4.70
  -3 -11   0  214.48   15.10
  -3 -11   0  223.38   14.40
  -3 -11   0  221.18   14.00
  -3 -11   0  224.68   13.40
   3  11   0  199.48   13.30
   3  11   0  198.68   12.30
   3  11   0  250.37   21.40
   3  11   0  198.88   17.70
  -4 -11   0  173.88   12.90
  -4 -11   0  188.28   12.20
  -4 -11   0  189.28   12.60
   4  11   0  192.08   12.20
   4  11   0  202.78   11.00
   4  11   0  154.38   16.00
  -5 -11   0   97.89    8.50
  -5 -11   0  136.29    8.70
  -5 -11   0  125.39    9.00
   5  11   0  119.39    7.60
   5  11   0  127.29    9.00
  -6 -11   0   95.09    6.80
  -6 -11   0   87.09    7.20
   6  11   0   96.29    6.30
   6  11   0  109.69    7.30
  -7 -11   0  121.99    8.00
  -7 -11   0  154.58    9.10
   7  11   0  146.19    8.10
  13 -12   0    1.30    1.20
  13 -12   0    0.20    1.10
 -13  12   0    0.40    0.90
 -13  12   0    0.80    1.10
 -13  12   0   -0.80    1.50
  12 -12   0   80.49    5.80
  12 -12   0   76.49    6.20
 -12  12   0   76.39    5.60
 -12  12   0   74.99    4.90
 -12  12   0   75.99    6.80
  11 -12   0  271.87   17.40
  11 -12   0  332.17   18.30
  11 -12   0  330.47   17.90
 -11  12   0  313.87   17.20
 -11  12   0  292.17   23.80
 -11  12   0  330.87   18.90
  10 -12   0   81.49   12.50
  10 -12   0   74.79    6.10
  10 -12   0   76.49    6.30
  10 -12   0   75.79    6.50
 -10  12   0   77.09    6.80
 -10  12   0   73.49    5.50
 -10  12   0   61.19    9.50
  -9  12   0   11.60    5.60
   8 -12   0  183.28   21.50
   8 -12   0  197.08   12.60
   8 -12   0  187.48   11.90
   8 -12   0  193.78   12.30
   8 -12   0  203.28   12.40
  -8  12   0  167.08   16.70
  -8  12   0  190.08   11.10
  -8  12   0  189.38   21.80
  -8  12   0  178.28   11.90
   7 -12   0   32.80    4.60
   7 -12   0   29.90    4.00
   7 -12   0   33.30    4.60
   7 -12   0   21.00    8.50
   7 -12   0   38.40    4.90
  -7  12   0   27.70    7.10
  -7  12   0   32.10    3.10
  -7  12   0   34.40    4.00
  -7  12   0   34.00   10.50
   6 -12   0  134.29   10.70
   6 -12   0  129.79   11.40
   6 -12   0  112.39   16.10
   6 -12   0  110.19    8.60
   6 -12   0  109.39    8.00
   6 -12   0  115.09    8.50
   6 -12   0  115.29    8.70
   6 -12   0  107.09    8.60
  -6  12   0  113.69    7.50
  -6  12   0   96.19   11.90
  -6  12   0  100.59   14.70
   5 -12   0    1.30    1.80
   5 -12   0    1.70    2.10
   5 -12   0    4.50    5.60
   5 -12   0    2.00    3.60
   5 -12   0    1.10    2.10
   5 -12   0   13.10    7.70
  -5  12   0    9.30    6.00
  -5  12   0    5.80    1.70
   4 -12   0    1.50    1.90
   4 -12   0    2.80    2.10
   4 -12   0    1.70    1.90
   4 -12   0    5.70    3.00
   4 -12   0    3.20    2.50
   4 -12   0    2.50    3.50
   4 -12   0    7.50    3.90
   4 -12   0    4.80    6.30
   4 -12   0    3.10    2.10
   4 -12   0    3.10    2.30
   4 -12   0   -7.80    5.90
   3 -12   0  544.55   30.40
   3 -12   0  537.85   30.80
   3 -12   0  556.24   32.70
   3 -12   0  549.35   30.00
   3 -12   0  544.55   30.20
   3 -12   0  596.94   30.00
   3 -12   0  539.75   30.20
   3 -12   0  468.95   38.90
   3 -12   0  557.04   33.10
   3 -12   0  535.65   40.60
   3 -12   0  551.84   30.60
   2 -12   0  458.95   26.40
   2 -12   0  473.85   28.90
   2 -12   0  464.85   28.50
   2 -12   0  438.06   26.60
   2 -12   0  514.75   26.20
   2 -12   0  447.56   26.00
   2 -12   0  480.55   26.70
   2 -12   0  461.05   36.80
   2 -12   0  469.65   26.60
   2 -12   0  446.76   26.10
   1 -12   0    1.30    1.90
   1 -12   0    6.70    2.90
   1 -12   0   10.00    2.90
   1 -12   0   -1.60    6.40
   0 -12   0    1.60    2.40
   0 -12   0    4.70    7.40
   0 -12   0   -0.40    1.80
   0 -12   0   -0.30    1.90
   0 -12   0    0.30    2.20
   0 -12   0    0.30    2.90
   0 -12   0    6.70    2.80
   0  12   0    5.30    4.40
   0  12   0   -1.70    2.40
  -1 -12   0  134.59   10.80
  -2 -12   0    8.20    2.70
  -2 -12   0    6.90    2.50
  -2 -12   0    9.10    2.50
  -2 -12   0    7.00    3.00
   2  12   0    5.00    2.30
   2  12   0    7.80    1.80
  -3 -12   0   39.50    5.10
  -3 -12   0   52.69    5.50
  -3 -12   0   53.99    5.70
   3  12   0   55.09    4.90
   3  12   0   51.09    4.10
  -4 -12   0    1.90    1.80
  -4 -12   0    3.20    1.80
  -4 -12   0    4.50    2.20
   4  12   0    4.10    1.50
  -5 -12   0   71.09    6.00
  -5 -12   0   76.29    5.80
   5  12   0   75.89    4.90
  13 -13   0   20.90    2.40
  13 -13   0   24.50    2.80
 -13  13   0   20.20    2.30
  12 -13   0    3.10    1.50
  12 -13   0    3.80    1.70
 -12  13   0    8.00    1.90
 -12  13   0    3.90    1.30
  11 -13   0    4.30    1.60
  11 -13   0   11.40    4.20
  11 -13   0    3.40    1.70
 -11  13   0    1.60    1.60
 -11  13   0    2.30    1.20
  10 -13   0  180.78   11.20
  10 -13   0  183.98   11.60
  10 -13   0  187.98   11.30
 -10  13   0  168.78   10.30
 -10  13   0  162.38   16.40
 -10  13   0  175.08   11.50
   9 -13   0   39.10    4.70
   9 -13   0   36.80    4.50
   9 -13   0   39.60    4.50
  -9  13   0   39.50    3.60
  -9  13   0   31.50    4.10
   8 -13   0   46.20    5.30
   8 -13   0   48.40   12.30
   8 -13   0   49.20    5.30
   8 -13   0   46.60    5.10
   8 -13   0   44.40    4.60
  -8  13   0   51.69    3.70
  -8  13   0   48.20    4.60
  -8  13   0   40.80    7.00
   7 -13   0   44.70   12.90
   7 -13   0   69.79    6.50
   7 -13   0   70.69    6.00
   7 -13   0   70.39    6.40
   7 -13   0   71.99    6.30
  -7  13   0   67.19   10.40
  -7  13   0   72.49    8.30
  -7  13   0   62.19    5.50
   6 -13   0  274.57   19.30
   5 -13   0  143.49   10.70
   5 -13   0  145.09   10.50
   5 -13   0  139.69   10.00
   5 -13   0  178.38   11.60
   5 -13   0  139.59   10.40
   5 -13   0  187.48   14.20
   5 -13   0  163.88   18.50
   5 -13   0  136.69   10.50
   4 -13   0  404.06   23.80
   4 -13   0  410.66   23.30
   4 -13   0  403.76   23.50
   4 -13   0  384.66   23.40
   4 -13   0  387.36   25.80
   4 -13   0  484.45   24.90
   4 -13   0  414.86   25.70
   4 -13   0  401.26   23.40
   4 -13   0  399.96   22.90
   3 -13   0   54.79    5.90
   3 -13   0   36.10    5.20
   3 -13   0   32.00    5.30
   3 -13   0   56.49   13.00
   3 -13   0   53.39    7.20
   3 -13   0   37.50    5.30
   3 -13   0   33.90    5.20
   3 -13   0   41.40    6.20
   3 -13   0   52.69    7.20
   3 -13   0   35.50    4.70
   2 -13   0   19.60    4.70
   2 -13   0   17.30    3.70
   2 -13   0   13.70   10.40
   2 -13   0   33.50    6.20
   2 -13   0   20.40    3.50
   2 -13   0   17.80    3.70
   2 -13   0   20.10    4.10
   1 -13   0    0.00    2.70
   1 -13   0   -0.50    1.90
   1 -13   0    2.70    2.00
   1 -13   0   -0.80    2.10
   1 -13   0    8.20    2.80
   1 -13   0   13.00    4.20
  -2 -13   0    0.40    1.50
  -2 -13   0    1.00    2.10
  -2 -13   0    1.80    2.00
  -4 -13   0   50.39    4.70
  -4 -13   0   52.99    4.70
  12 -14   0   15.50    2.30
  12 -14   0   15.30    2.20
 -12  14   0   12.50    1.90
  11 -14   0    8.20    2.00
  11 -14   0    9.20    2.00
 -11  14   0    7.80    1.40
  10 -14   0  106.69    7.70
  10 -14   0  114.59    7.60
 -10  14   0  110.89    7.50
 -10  14   0  114.29    6.80
   9 -14   0   49.60    4.90
   9 -14   0   48.50    5.00
  -9  14   0   54.29    3.90
  -9  14   0   62.29    4.80
   8 -14   0  128.59    8.20
   8 -14   0   88.89    7.50
   8 -14   0   97.39    7.60
   8 -14   0   95.79    7.10
  -8  14   0  110.89    7.00
   7 -14   0   40.50    5.00
   5 -14   0  301.07   20.60
   5 -14   0  333.77   19.70
   4 -14   0   95.69    9.50
   3 -14   0   90.19    8.00
   3 -14   0   96.59    8.20
   3 -14   0   93.09    7.20
   3 -14   0  110.59    8.30
   1 -14   0  108.69    9.90
   0 -14   0   87.89    8.30
   0 -14   0  105.59    8.00
   0 -14   0   98.69    7.70
   7 -15   0  132.79    8.80
   7 -15   0  131.69    8.70
   7 -15   0  120.69    8.50
   5 -15   0  227.68   13.80
   4 -15   0  286.57   16.60
   4 -15   0  245.18   14.50
   4 -15   0  241.18   16.30
   4 -15   0  194.78   14.00
   3 -15   0  150.28   11.30
   3 -15   0  208.88   13.60
   3 -15   0  197.08   13.20
   2 -15   0  262.67   14.30
   2 -15   0  215.18   15.20
   1 -15   0   80.99    7.70
   0 -15   0   76.79    6.50
   6 -16   0  124.89   10.40
   6 -16   0  168.78    9.60
   5 -16   0  188.88   11.50
   4 -16   0  406.26   22.40
   5 -16   1  312.67   19.80
   5 -16   1  417.86   20.10
   2 -15   1  344.47   21.50
   2 -15   1  403.26   21.00
   3 -15   1  467.85   23.20
   3 -15   1  342.67   22.50
   3 -15   1  407.06   23.20
   4 -15   1  760.32   40.60
   5 -15   1  281.67   16.10
   5 -15   1  229.78   17.30
   5 -15   1  295.97   17.80
   6 -15   1  186.88   11.90
   6 -15   1  192.98   11.90
   6 -15   1  193.28   11.80
   7 -15   1  100.99    7.10
   7 -15   1   92.49    6.90
   7 -15   1   86.59    7.40
   8 -15   1    5.50    1.70
   8 -15   1    9.20    2.10
   8 -15   1   -5.50    3.10
  -2 -14   1    1.50    1.80
  -2 -14   1   -3.20    2.20
  -2 -14   1    0.30    1.50
   2 -14   1   48.50    6.00
   2 -14   1   33.50    5.20
   2 -14   1   52.29    5.20
   2 -14   1   44.90    6.60
   2 -14   1   62.09    7.20
   3 -14   1   43.70    6.50
   3 -14   1   38.50    5.00
   3 -14   1   39.90    5.00
   3 -14   1   51.99    6.00
   3 -14   1   33.50    5.00
   3 -14   1   39.40    4.80
   4 -14   1  101.29    8.90
   4 -14   1  118.79   10.60
   5 -14   1  128.49    8.80
   5 -14   1  112.99    8.60
   5 -14   1  111.59    8.60
   5 -14   1  107.29    8.40
   6 -14   1  142.89   13.00
   6 -14   1  180.48   11.40
  -9  14  -1    1.50    1.10
  -9  14  -1   -0.50    1.40
   9 -14   1   -1.30    1.10
   9 -14   1    2.40    1.80
 -10  14  -1   38.80    3.20
 -10  14  -1   38.30    3.70
  10 -14   1   36.90    4.00
  10 -14   1   38.20    4.00
 -11  14  -1   63.19    4.40
  11 -14   1   67.99    5.20
  11 -14   1   71.09    5.30
 -12  14  -1    0.80    0.90
  12 -14   1   -0.50    0.90
  12 -14   1    1.80    1.10
  -4 -13   1   35.40    4.00
  -4 -13   1   34.90    3.90
  -2 -13   1   78.09    6.80
  -2 -13   1   85.89    6.90
  -2 -13   1   71.19    7.00
  -1 -13   1    3.50    4.40
  -1 -13   1   -0.10    1.90
  -1 -13   1   -0.60    1.50
  -1 -13   1   -0.90    1.90
   0 -13   1  375.56   22.20
   1 -13   1   74.59    8.20
   1 -13   1   72.09    7.00
   1 -13   1   78.19    7.60
   1 -13   1   72.99    8.30
   1 -13   1   85.09    6.90
   2 -13   1   11.40    3.90
   2 -13   1   16.70    3.40
   2 -13   1   14.40    3.50
   2 -13   1   13.70    3.40
   2 -13   1   14.70    4.70
   2 -13   1   13.80    3.30
   3 -13   1   33.30    5.00
   3 -13   1   36.20    4.80
   3 -13   1   40.80    6.60
   3 -13   1   31.40    4.60
   3 -13   1   29.50    4.90
   3 -13   1   44.80    5.80
   3 -13   1   35.30    6.00
   3 -13   1   33.90    5.50
   3 -13   1   36.40    5.00
   4 -13   1   39.50    5.20
   4 -13   1   35.70    4.90
   4 -13   1   41.70    5.00
   4 -13   1   44.50    7.10
   4 -13   1   50.79    6.40
   4 -13   1   41.30    5.00
   4 -13   1   64.99   12.30
   4 -13   1   60.19    7.60
   4 -13   1   37.90    5.10
   5 -13   1   87.99    9.70
   6 -13   1  246.88   18.10
  -7  13  -1   20.60    5.00
  -7  13  -1    9.40    7.10
  -8  13  -1   -0.20    5.50
  -8  13  -1    9.80    8.40
  -8  13  -1    3.80    1.80
  -8  13  -1    7.60    1.30
   8 -13   1    2.20    1.90
   8 -13   1    4.80    2.40
   8 -13   1    2.90    6.50
   8 -13   1    2.10    1.90
  -9  13  -1   -1.80    1.10
  -9  13  -1    2.10    3.60
   9 -13   1    4.00    1.40
   9 -13   1    2.60    2.00
   9 -13   1    1.50    1.70
   9 -13   1    0.50    1.80
 -10  13  -1   56.59    7.70
 -10  13  -1   36.60    3.50
 -10  13  -1   40.50    4.60
  10 -13   1   42.70    4.50
  10 -13   1   41.70    4.60
  10 -13   1   39.70    4.40
 -11  13  -1    2.70    1.40
 -11  13  -1    0.60    1.60
  11 -13   1   -1.50    2.50
  11 -13   1    3.50    1.70
  11 -13   1    2.20    1.50
 -12  13  -1   20.60    3.20
 -12  13  -1   23.90    2.60
  12 -13   1   20.20    3.00
  12 -13   1   21.30    2.90
 -13  13  -1   -0.40    0.80
  13 -13   1   -0.60    1.00
  13 -13   1   -0.80    0.90
   5  12  -1   29.90    2.80
  -5 -12   1   29.40    3.70
  -5 -12   1   30.70    3.70
   4  12  -1   86.59    6.30
   4  12  -1   85.99    5.70
  -4 -12   1   88.29    6.80
  -4 -12   1   86.59    7.30
   3  12  -1  149.39    8.80
   3  12  -1  143.79    9.70
  -3 -12   1  164.88   10.50
  -3 -12   1  128.69   10.80
  -3 -12   1  154.38   10.80
   1  12  -1   88.39    8.60
   0 -12   1   60.39    7.30
   0 -12   1   55.99    7.20
   0 -12   1   62.79    6.70
   0 -12   1   84.09    7.20
   0 -12   1   64.69    7.00
   0 -12   1   59.09   14.00
   0 -12   1   64.69    6.10
   1 -12   1  588.24   45.10
   1 -12   1  656.93   35.60
   1 -12   1  607.84   37.20
   1 -12   1  679.33   35.60
   1 -12   1  653.93   34.70
   1 -12   1  646.84   37.60
   1 -12   1  652.43   34.90
   1 -12   1  618.94   34.80
   1 -12   1  660.73   35.90
   1 -12   1  674.23   35.40
   2 -12   1  314.87   20.10
   2 -12   1  303.47   27.40
   2 -12   1  338.77   19.80
   2 -12   1  332.47   19.80
   2 -12   1  335.27   19.40
   2 -12   1  334.57   20.00
   2 -12   1  328.27   21.90
   2 -12   1  350.46   19.40
   2 -12   1  303.27   27.90
   2 -12   1  338.27   19.60
   2 -12   1  332.57   22.10
   3 -12   1  206.78   13.50
   3 -12   1  205.28   13.30
   3 -12   1  209.98   14.20
   3 -12   1  212.68   13.80
   3 -12   1  206.28   13.50
   3 -12   1  220.68   13.30
   3 -12   1  189.88   21.50
   3 -12   1  214.38   16.00
   3 -12   1  198.68   15.70
   3 -12   1  214.28   13.70
   3 -12   1  196.18   21.70
  -4  12  -1  383.36   36.10
   4 -12   1  487.35   27.10
   4 -12   1  488.55   27.30
   4 -12   1  491.95   27.20
   4 -12   1  480.95   27.50
   4 -12   1  471.85   37.40
   4 -12   1  523.95   30.80
   4 -12   1  508.85   28.10
   4 -12   1  480.95   29.80
   4 -12   1  486.65   27.00
   4 -12   1  493.55   26.70
  -5  12  -1   22.10    2.70
   5 -12   1    9.80    2.90
   5 -12   1   11.60    6.90
   5 -12   1   10.80    4.70
   5 -12   1   14.40    3.90
   6 -12   1  132.29   12.20
  -7  12  -1    4.30    6.20
  -7  12  -1    7.80    5.50
   7 -12   1    7.60    6.20
   7 -12   1   16.70    4.50
  -8  12  -1   45.50   10.00
  -8  12  -1   50.49    8.50
  -8  12  -1   53.79    4.90
  -8  12  -1   48.40    4.20
   8 -12   1   61.39    5.90
   8 -12   1   37.50   10.60
   8 -12   1   50.99    5.50
   8 -12   1   54.79    5.50
  -9  12  -1   34.80    8.10
  -9  12  -1   31.30    4.40
  -9  12  -1   43.70    8.90
  -9  12  -1   29.10    3.30
   9 -12   1   36.80    4.20
   9 -12   1   35.10    4.70
   9 -12   1   39.60    4.70
 -10  12  -1    0.10    3.30
 -10  12  -1    2.70    1.40
 -10  12  -1    8.90    6.10
 -10  12  -1    0.20    1.70
  10 -12   1    2.40    1.70
  10 -12   1    8.40    6.10
  10 -12   1    1.30    1.60
  10 -12   1    4.40    1.80
 -11  12  -1   20.90    2.80
 -11  12  -1   18.70    3.40
 -11  12  -1   16.10    5.80
  11 -12   1   16.60    3.00
  11 -12   1   23.80    3.60
  11 -12   1   26.80    3.70
 -12  12  -1   45.50    5.00
 -12  12  -1   42.20    3.80
 -12  12  -1   36.30    3.20
  12 -12   1   48.30    4.60
  12 -12   1   44.40    4.10
 -13  12  -1  141.29    7.80
 -13  12  -1  134.69    9.70
 -13  12  -1  144.79    8.50
  13 -12   1  147.69    8.90
  13 -12   1  138.09    8.60
   7  11  -1    1.10    0.80
  -7 -11   1    1.10    1.40
   6  11  -1   19.10    2.60
  -6 -11   1   22.30    3.30
  -6 -11   1   22.60    3.70
  -6 -11   1   13.30    2.50
  -4 -11   1    0.70    1.80
  -4 -11   1    1.90    2.00
   3  11  -1  254.27   19.60
   3  11  -1  269.97   23.70
   3  11  -1  240.78   15.40
   3  11  -1  268.57   14.50
  -3 -11   1  278.77   15.60
  -3 -11   1  275.97   16.30
  -3 -11   1  265.97   16.60
  -3 -11   1  219.58   16.90
   2  11  -1  126.49   12.80
   2  11  -1  126.89    8.10
   2  11  -1  139.49    9.20
   2  11  -1  134.49   15.60
  -2 -11   1  141.39   19.10
  -2 -11   1  138.39   10.50
  -2 -11   1  129.79   11.20
  -2 -11   1  136.09    9.50
  -2 -11   1  138.69   10.10
   1  11  -1  210.78   12.00
   1  11  -1  164.68   18.70
  -1 -11   1  194.18   21.60
  -1 -11   1  221.98   13.10
  -1 -11   1  191.48   14.50
  -1 -11   1  190.48   14.90
  -1 -11   1  220.78   14.30
  -1 -11   1  190.58   13.40
  -1 -11   1  189.98   13.40
  -1 -11   1  236.18   14.00
   0  11  -1  395.56   30.10
   0  11  -1  404.66   21.70
   0 -11   1  406.06   23.20
   0 -11   1  420.36   23.80
   0 -11   1  441.36   24.60
   0 -11   1  416.26   25.80
   0 -11   1  388.66   25.30
   0 -11   1  438.36   24.00
   0 -11   1  394.56   23.00
   0 -11   1  417.16   23.30
   0 -11   1  367.56   32.70
   0 -11   1  424.46   23.90
   1 -11   1  106.99    9.70
   1 -11   1   90.79   14.40
   1 -11   1  100.99    8.40
   1 -11   1  102.59   13.30
   1 -11   1   94.69    8.40
   1 -11   1   95.29    8.60
   1 -11   1   94.49    9.50
   1 -11   1   95.99    7.90
   1 -11   1  103.89    8.30
   1 -11   1  105.09    7.80
   1 -11   1  108.59    8.20
   2 -11   1   13.70    3.30
   2 -11   1   10.20    2.60
   2 -11   1   15.70    7.20
   2 -11   1    8.00    5.10
   2 -11   1    9.90    3.80
   2 -11   1   10.40    3.00
   2 -11   1   14.20    4.10
   2 -11   1   10.10    2.80
   2 -11   1    9.40    3.10
   2 -11   1    9.10    2.70
   2 -11   1   10.20    2.90
  -3  11  -1  175.68   14.50
  -3  11  -1  131.29   15.40
   3 -11   1  156.08   10.70
   3 -11   1  152.58   10.60
   3 -11   1  161.18   11.00
   3 -11   1  155.38   12.70
   3 -11   1  129.99   17.20
   3 -11   1  156.88   12.70
   3 -11   1  153.58   10.50
   3 -11   1  131.39   16.40
   3 -11   1  160.28   10.40
   3 -11   1  145.99   10.40
   3 -11   1  151.28   11.10
  -4  11  -1  323.87   28.80
  -4  11  -1  382.06   24.20
   4 -11   1  365.56   23.70
   4 -11   1  364.06   21.00
   4 -11   1  367.56   20.70
   4 -11   1  383.86   21.60
   4 -11   1  361.06   21.10
   4 -11   1  329.57   27.80
   4 -11   1  373.86   21.90
   4 -11   1  372.16   21.30
   4 -11   1  402.46   24.70
   4 -11   1  343.57   29.50
   4 -11   1  365.76   21.10
  -5  11  -1   -6.80    8.90
  -5  11  -1   15.60    4.40
  -5  11  -1   10.20    1.90
   5 -11   1    6.60    2.60
   5 -11   1   12.00    2.60
   5 -11   1   12.40    3.10
   5 -11   1   10.00    3.90
   5 -11   1    8.90    3.30
   5 -11   1   15.90    5.00
   5 -11   1    5.70    6.20
   5 -11   1    7.10    2.40
   5 -11   1   10.90    2.80
   5 -11   1   21.00    9.40
  -6  11  -1  651.63   39.70
  -6  11  -1  646.04   34.10
   6 -11   1  587.14   44.30
   6 -11   1  647.74   37.70
   6 -11   1  635.04   34.10
   6 -11   1  633.24   34.60
   6 -11   1  635.84   35.20
   6 -11   1  622.44   34.70
   6 -11   1  662.53   34.80
   6 -11   1  699.73   38.10
   6 -11   1  662.63   35.20
  -7  11  -1    7.70    4.90
  -7  11  -1   13.70    2.80
  -7  11  -1   18.70    2.40
   7 -11   1   13.60    2.90
   7 -11   1   16.40    3.20
   7 -11   1   18.00    5.20
   7 -11   1   17.70    3.70
   7 -11   1   11.40    2.80
   7 -11   1   15.00    7.90
  -8  11  -1    1.00    4.40
  -8  11  -1    2.00    1.40
  -8  11  -1    1.60    1.40
   8 -11   1    2.40    2.10
   8 -11   1    2.60    1.70
   8 -11   1    2.40    1.90
   8 -11   1    4.30    5.20
  -9  11  -1  161.18   16.40
  -9  11  -1  181.28   10.90
  -9  11  -1  186.08   12.40
   9 -11   1  183.58   12.00
   9 -11   1  181.48   11.70
   9 -11   1  220.68   15.80
   9 -11   1  154.98   19.80
   9 -11   1  187.48   12.30
 -10  11  -1    5.50    4.60
 -10  11  -1    3.30    3.50
 -10  11  -1   15.10    5.00
 -10  11  -1    2.60    1.50
 -10  11  -1    1.00    2.00
 -10  11  -1    3.60    1.50
  10 -11   1    4.00    2.30
  10 -11   1    5.30    2.00
  10 -11   1    4.40    2.20
  10 -11   1   14.40    7.60
 -11  11  -1   21.80    8.50
 -11  11  -1   21.90    4.10
 -11  11  -1   26.60    7.60
 -11  11  -1   21.50    2.90
 -11  11  -1   23.10    2.40
 -11  11  -1   20.40    7.10
  11 -11   1   18.40    2.90
  11 -11   1   12.20    2.70
  11 -11   1   17.60    3.20
 -12  11  -1    4.10    2.20
 -12  11  -1   11.60    5.00
 -12  11  -1    3.40    1.20
 -12  11  -1    2.00    1.40
  12 -11   1    3.00    1.80
  12 -11   1    2.50    1.80
 -13  11  -1   -1.80    1.70
 -13  11  -1    1.00    1.20
 -13  11  -1    1.00    0.90
  13 -11   1    1.60    1.30
  13 -11   1    0.90    1.20
 -14  11  -1   48.30    3.40
 -14  11  -1   51.79    4.00
  14 -11   1   50.89    4.20
  14 -11   1   51.99    3.90
   8  10  -1    3.20    1.30
  -8 -10   1    3.10    1.60
   7  10  -1   67.69    5.90
   7  10  -1   74.19    5.10
  -7 -10   1   63.99    5.80
  -7 -10   1   58.19    5.10
   6  10  -1   84.09    7.40
   6  10  -1   84.09   10.40
   6  10  -1   86.09    6.20
  -6 -10   1   93.99    7.00
  -6 -10   1   89.59    7.40
   5  10  -1   -6.30    3.40
   5  10  -1   -1.10    1.60
   5  10  -1    0.50    1.20
  -5 -10   1   -1.10    1.70
  -5 -10   1    0.80    1.90
  -5 -10   1   -1.20    1.40
   4  10  -1  144.79    8.90
   4  10  -1  129.99    9.90
   4  10  -1  132.79   14.20
   4  10  -1  129.29   16.50
  -4 -10   1  157.58   10.50
  -4 -10   1  132.79   11.20
  -4 -10   1  137.29    9.60
  -4 -10   1  143.39   10.70
   3  10  -1  258.47   13.90
   3  10  -1  247.48   14.90
   3  10  -1  235.88   22.80
  -3 -10   1  263.37   16.20
  -3 -10   1  231.88   14.70
  -3 -10   1  266.57   15.80
  -3 -10   1  231.58   16.90
  -3 -10   1  211.88   24.10
   2  10  -1  365.76   21.00
   2  10  -1  390.16   30.50
   2  10  -1  415.46   22.30
  -2 -10   1  410.76   23.60
  -2 -10   1  449.36   23.50
  -2 -10   1  411.56   22.50
  -2 -10   1  367.46   22.60
  -2 -10   1  368.06   32.60
  -2 -10   1  396.16   24.40
  -2 -10   1  418.36   25.20
  -2 -10   1  381.86   23.00
   1  10  -1  172.98   18.30
   1  10  -1  125.99    8.60
   1  10  -1  138.59   14.30
   1  10  -1  161.48   17.90
  -1 -10   1  165.98   10.70
  -1 -10   1  111.79   16.50
  -1 -10   1  130.99    9.60
  -1 -10   1  128.09   10.10
  -1 -10   1  130.79   11.10
  -1 -10   1  137.79   10.20
  -1 -10   1  168.08   10.80
  -1 -10   1  144.09   11.60
  -1 -10   1  118.49    9.30
  -1 -10   1  138.69   10.50
   0  10  -1    3.80    1.30
   0  10  -1    7.10    3.30
   0  10  -1   10.50    7.10
   0 -10   1    2.40    1.90
   0 -10   1    1.00    2.00
   0 -10   1    2.40    2.20
   0 -10   1    2.40    2.10
   0 -10   1    1.80    2.30
   0 -10   1    0.30    1.40
   0 -10   1    3.00    3.60
   0 -10   1    1.50    1.80
   0 -10   1    1.60    1.90
   0 -10   1    3.50    2.40
   0 -10   1   -1.70    4.00
  -1  10  -1  328.27   27.80
  -1  10  -1  350.56   22.90
  -1  10  -1  325.97   26.60
  -1  10  -1  353.26   25.50
   1 -10   1  352.76   20.00
   1 -10   1  368.06   22.50
   1 -10   1  341.67   20.20
   1 -10   1  283.77   27.00
   1 -10   1  362.46   19.90
   1 -10   1  348.57   20.30
   1 -10   1  344.97   20.80
   1 -10   1  363.56   20.60
   1 -10   1  374.96   27.30
   1 -10   1  365.36   20.10
   1 -10   1  362.46   22.50
  -2  10  -1  397.16   26.40
  -2  10  -1  416.06   28.90
  -2  10  -1  375.76   28.20
  -2  10  -1  394.96   30.20
  -2  10  -1  405.36   27.80
  -2  10  -1  457.15   31.30
   2 -10   1  396.16   30.80
   2 -10   1  417.06   24.30
   2 -10   1  421.46   31.70
   2 -10   1  441.76   24.10
   2 -10   1  439.66   26.10
   2 -10   1  445.16   23.60
   2 -10   1  417.46   23.50
   2 -10   1  429.26   26.00
   2 -10   1  441.66   23.40
   2 -10   1  429.36   23.80
   2 -10   1  428.36   23.90
  -3  10  -1  853.41   49.40
  -3  10  -1  888.81   54.49
  -3  10  -1  944.61   51.19
  -3  10  -1  792.22   55.89
  -3  10  -1  889.81   51.49
  -3  10  -1  877.41   54.59
   3 -10   1  954.00   50.29
   3 -10   1  956.80   47.80
   3 -10   1  956.90   50.39
   3 -10   1  928.81   48.20
   3 -10   1  912.71   56.79
   3 -10   1  930.81   47.90
   3 -10   1  898.81   55.99
   3 -10   1  907.51   47.70
   3 -10   1  865.71   47.30
   3 -10   1  944.61   47.20
   3 -10   1  918.91   47.40
  -4  10  -1   42.40    6.00
  -4  10  -1   53.29    9.40
  -4  10  -1   48.00    9.50
  -4  10  -1   47.60   10.50
   4 -10   1   44.80    5.80
   4 -10   1   37.10    4.50
   4 -10   1   35.80    4.40
   4 -10   1   45.60    7.70
   4 -10   1   45.60    9.70
   4 -10   1   38.20    4.30
   4 -10   1   33.20    4.10
   4 -10   1   39.70    5.00
   4 -10   1   39.90    5.90
   4 -10   1   39.60    4.60
   4 -10   1   41.30    4.60
  -5  10  -1   62.49    4.80
  -5  10  -1   73.99   11.60
  -5  10  -1   68.29    8.20
   5 -10   1   67.89    7.50
   5 -10   1   61.69    7.50
   5 -10   1   70.39    8.10
   5 -10   1   65.69    5.80
   5 -10   1   69.79    6.00
   5 -10   1   69.99    6.50
   5 -10   1   51.99   10.60
   5 -10   1   70.59    6.30
   5 -10   1   70.59    5.60
   5 -10   1   68.09    5.90
  -6  10  -1  827.82   47.30
  -6  10  -1  829.72   41.90
   6 -10   1  786.92   42.60
   6 -10   1  806.52   42.50
   6 -10   1  798.32   42.70
   6 -10   1  851.71   45.30
   6 -10   1  789.32   45.10
   6 -10   1  753.02   51.79
   6 -10   1  835.22   42.50
   6 -10   1  793.32   41.80
   6 -10   1  786.32   42.30
  -7  10  -1  100.49   11.40
  -7  10  -1   97.19    7.40
  -7  10  -1   92.29    6.30
   7 -10   1   98.39    7.90
   7 -10   1   94.49    7.30
   7 -10   1   97.99    9.70
   7 -10   1   96.89    7.20
   7 -10   1  101.09    7.60
   7 -10   1   98.79   14.00
  -8  10  -1    3.90    4.20
  -8  10  -1    3.70    1.90
  -8  10  -1    4.50    1.60
   8 -10   1    0.50    1.50
   8 -10   1    6.80    4.80
   8 -10   1    0.70    1.00
   8 -10   1   -6.50    4.30
   8 -10   1    0.80    1.80
   8 -10   1    4.00    2.20
  -9  10  -1  239.28   20.90
  -9  10  -1  252.17   14.50
  -9  10  -1  263.57   16.10
  -9  10  -1  238.18   13.90
   9 -10   1  256.37   15.40
   9 -10   1  277.07   24.90
   9 -10   1  236.48   17.70
   9 -10   1  256.07   15.20
   9 -10   1  271.97   16.00
 -10  10  -1    7.70    1.70
 -10  10  -1    6.50    1.70
 -10  10  -1   -2.00    4.20
 -10  10  -1    3.70    2.40
 -10  10  -1    4.00    5.00
  10 -10   1    7.90    2.60
  10 -10   1   25.90    9.40
  10 -10   1    5.90    1.90
  10 -10   1    7.10    2.50
 -11  10  -1    0.50    1.20
 -11  10  -1    0.60    4.60
 -11  10  -1    1.00    2.10
 -11  10  -1    0.70    1.10
 -11  10  -1   -0.30    3.50
 -11  10  -1   -1.60    3.30
  11 -10   1    1.80    1.70
  11 -10   1    0.40    1.70
  11 -10   1   -0.80    6.90
  11 -10   1   -1.20    0.80
  11 -10   1   -1.20    1.40
 -12  10  -1    6.70    2.00
 -12  10  -1   12.90    6.00
 -12  10  -1   15.30    6.00
 -12  10  -1    7.00    1.40
 -12  10  -1    7.10    2.60
 -12  10  -1   12.70    6.50
  12 -10   1   11.90    2.60
  12 -10   1    7.00    2.40
  12 -10   1    7.50    1.30
 -13  10  -1   10.10    3.00
 -13  10  -1   15.20    2.50
 -13  10  -1   22.80    2.40
 -13  10  -1   27.70    5.30
  13 -10   1   21.60    2.90
  13 -10   1   18.10    3.00
 -14  10  -1   -0.20    0.80
 -14  10  -1    2.40    1.30
 -14  10  -1   -3.00    1.70
  14 -10   1    0.70    1.00
  14 -10   1    0.00    1.30
   9   9  -1  118.89    7.00
   9   9  -1  107.19    6.00
  -9  -9   1  101.39    7.40
   8   9  -1    0.10    1.00
   8   9  -1   -3.10    2.00
   8   9  -1    0.50    1.30
  -8  -9   1    0.80    1.30
  -8  -9   1    0.20    1.50
   7   9  -1  296.87   20.50
   7   9  -1  248.48   16.10
   7   9  -1  253.17   14.50
   7   9  -1  241.28   13.70
  -7  -9   1  243.08   15.70
  -7  -9   1  226.08   15.70
  -7  -9   1  274.77   15.00
   6   9  -1   15.90    6.30
   6   9  -1   12.00    4.50
   6   9  -1   14.20    2.50
   6   9  -1    9.80    3.00
   6   9  -1   11.10    1.90
  -6  -9   1   11.90    3.50
  -6  -9   1   15.40    3.20
  -6  -9   1   15.60    4.20
  -6  -9   1    9.30    2.80
   5   9  -1    9.40    2.90
   5   9  -1    7.60    5.40
   5   9  -1   11.70    2.20
   5   9  -1    5.30    6.90
  -5  -9   1   12.00    3.40
  -5  -9   1    8.20    3.00
  -5  -9   1    8.80    2.60
  -5  -9   1    8.80    3.20
   3   9  -1  113.69   13.20
   3   9  -1  156.18   10.00
   3   9  -1  149.79   17.30
   3   9  -1  139.09    8.90
  -3  -9   1  148.49   11.90
  -3  -9   1  160.88   11.10
  -3  -9   1  131.19   17.70
  -3  -9   1  158.18   10.60
  -3  -9   1  169.78   10.20
   2   9  -1   37.60    6.20
   1   9  -1  403.26   25.70
   1   9  -1  380.96   21.20
   1   9  -1  387.96   29.00
   1   9  -1  382.16   30.10
  -1  -9   1  386.86   24.20
  -1  -9   1  420.26   22.20
  -1  -9   1  407.56   22.30
  -1  -9   1  424.16   22.90
  -1  -9   1  386.66   22.60
  -1  -9   1  416.76   22.30
  -1  -9   1  410.46   23.20
  -1  -9   1  340.37   30.00
  -1  -9   1  386.56   22.70
  -1  -9   1  430.36   24.70
   0   9  -1   53.79    5.70
   0   9  -1   55.09    9.60
   0   9  -1   49.00    8.90
   0   9  -1   54.39    6.20
   0  -9   1   48.00    5.70
   0  -9   1   40.60    4.70
   0  -9   1   40.50    7.90
   0  -9   1   39.80    5.00
   0  -9   1   46.50    4.90
   0  -9   1   41.80    4.50
   0  -9   1   43.10    4.50
   0  -9   1   40.50    5.50
   0  -9   1   41.30    9.20
   0  -9   1   40.70    4.40
   0  -9   1   44.60    4.90
  -1   9  -1  138.19   11.60
  -1   9  -1  151.38   15.30
  -1   9  -1  136.99   12.40
  -1   9  -1  144.99   14.20
  -1   9  -1  157.98   14.10
  -1   9  -1  145.49   11.90
   1  -9   1  155.18   11.40
   1  -9   1  138.99    9.50
   1  -9   1  144.69    9.50
   1  -9   1  124.59   15.00
   1  -9   1  132.89    9.90
   1  -9   1  141.89    9.80
   1  -9   1  137.79   14.20
   1  -9   1  151.98   11.40
   1  -9   1  144.29    9.90
   1  -9   1  145.09    9.30
   1  -9   1  153.68    9.80
  -2   9  -1  453.95   29.70
  -2   9  -1  427.26   31.30
  -2   9  -1  472.85   30.30
  -2   9  -1  465.05   31.90
   2  -9   1  478.75   27.30
   2  -9   1  436.86   25.10
   2  -9   1  435.26   31.70
   2  -9   1  462.55   25.40
   2  -9   1  462.55   24.80
   2  -9   1  483.95   27.40
   2  -9   1  456.35   24.90
   2  -9   1  457.05   25.00
   2  -9   1  456.75   25.20
   2  -9   1  449.46   32.20
   2  -9   1  462.65   25.70
  -3   9  -1   19.60    6.70
  -3   9  -1    6.80    4.30
  -3   9  -1    6.70    3.50
  -3   9  -1    7.10    4.40
  -3   9  -1   12.50    4.40
  -3   9  -1    9.10    4.70
   3  -9   1   10.50    3.30
   3  -9   1    9.60    2.60
   3  -9   1   12.80    5.50
   3  -9   1    4.90    4.70
   3  -9   1    8.00    2.20
   3  -9   1    8.50    2.30
   3  -9   1   10.00    2.30
   3  -9   1    6.10    2.10
   3  -9   1    9.50    2.30
   3  -9   1   12.30    3.40
   3  -9   1   14.30    2.90
  -4   9  -1  308.87   18.60
  -4   9  -1  288.57   15.60
  -4   9  -1  282.87   20.10
  -4   9  -1  281.27   19.90
  -4   9  -1  310.57   23.80
  -4   9  -1  293.17   21.60
   4  -9   1  285.97   16.70
   4  -9   1  295.07   17.00
   4  -9   1  329.27   19.60
   4  -9   1  289.37   17.20
   4  -9   1  307.37   22.60
   4  -9   1  303.27   17.80
   4  -9   1  294.47   17.10
   4  -9   1  298.27   17.40
   4  -9   1  308.47   19.40
   4  -9   1  282.87   24.00
   4  -9   1  311.47   17.30
  -5   9  -1   32.60    7.80
  -5   9  -1   42.70    6.30
  -5   9  -1   37.10    3.30
  -5   9  -1   31.60    5.20
   5  -9   1   37.80    4.10
   5  -9   1   33.20    5.60
   5  -9   1   46.40    4.60
   5  -9   1   41.00    4.20
   5  -9   1   40.20    4.60
   5  -9   1   41.70    5.80
   5  -9   1   41.00    3.90
   5  -9   1   28.60    8.00
   5  -9   1   49.10    5.70
   5  -9   1   39.00    4.30
  -6   9  -1    7.80    4.90
  -6   9  -1   10.30    4.40
  -6   9  -1   10.30    3.70
  -6   9  -1    7.40    1.30
  -6   9  -1    7.30    1.80
  -6   9  -1   18.30    5.30
   6  -9   1    2.40    2.90
   6  -9   1    6.70    2.70
   6  -9   1    2.10    4.30
   6  -9   1    8.40    4.60
   6  -9   1    6.40    2.00
   6  -9   1    7.00    2.00
   6  -9   1    5.60    1.80
   6  -9   1    1.40    1.60
   6  -9   1    3.90    1.90
  -7   9  -1  134.39    8.00
  -7   9  -1  141.59   13.10
  -7   9  -1  128.39   15.10
  -7   9  -1  128.99    8.90
   7  -9   1  122.59    8.70
   7  -9   1  131.69   15.90
   7  -9   1  143.69    9.20
   7  -9   1  128.69   10.80
   7  -9   1  119.69    8.60
   7  -9   1  126.39    9.10
  -8   9  -1  992.00   56.09
  -8   9  -1 1027.50   62.39
  -8   9  -1  996.10   50.19
  -8   9  -1 1005.10   48.70
   8  -9   1  956.30   49.99
   8  -9   1  937.21   49.50
   8  -9   1  914.21   51.59
   8  -9   1  901.41   47.70
   8  -9   1  852.91   58.59
   8  -9   1  947.11   49.30
  -9   9  -1  196.28   11.40
  -9   9  -1  178.78   17.00
  -9   9  -1  202.78   13.00
  -9   9  -1  190.28   10.90
   9  -9   1  192.48   12.00
   9  -9   1  198.98   12.70
   9  -9   1  185.38   11.70
   9  -9   1  182.98   19.60
   9  -9   1  186.08   10.50
   9  -9   1  165.18   14.30
 -10   9  -1   75.09   11.70
 -10   9  -1   86.39    7.80
 -10   9  -1   88.89    6.40
 -10   9  -1   87.79    5.90
  10  -9   1  105.09   14.10
  10  -9   1   84.79    5.60
  10  -9   1   78.49    6.30
  10  -9   1   84.49    6.90
  10  -9   1   79.09    7.20
 -11   9  -1   15.50    5.80
 -11   9  -1   10.30    6.50
 -11   9  -1   14.40    2.60
 -11   9  -1   14.70    2.30
 -11   9  -1    9.30    3.40
 -11   9  -1   11.00    6.60
  11  -9   1   15.40    2.80
  11  -9   1   24.40    8.10
  11  -9   1   13.40    3.10
  11  -9   1    9.90    1.90
 -12   9  -1   66.69   13.60
 -12   9  -1   98.69    6.80
 -12   9  -1   85.89    6.00
 -12   9  -1   83.49    8.00
 -12   9  -1  103.99   12.10
 -12   9  -1   81.09   11.70
  12  -9   1   88.59    5.90
  12  -9   1   90.89    6.90
  12  -9   1   91.89    7.50
 -13   9  -1   16.70    3.80
 -13   9  -1   22.30    3.10
 -13   9  -1    9.40    5.70
 -13   9  -1   20.20    2.60
  13  -9   1   18.40    3.20
  13  -9   1   19.40    2.30
  13  -9   1   15.20    2.60
 -14   9  -1   17.90    2.20
 -14   9  -1   14.40    2.20
 -14   9  -1   19.00    3.10
  14  -9   1   16.00    1.90
  14  -9   1   16.50    2.40
  14  -9   1   13.40    2.40
 -15   9  -1   28.20    2.70
 -15   9  -1   31.40    2.70
  15  -9   1   30.80    2.40
  15  -9   1   25.40    3.00
  15  -9   1   32.10    2.20
  10   8  -1   51.09    3.80
  10   8  -1   41.60    3.20
 -10  -8   1   47.80    4.40
   9   8  -1   15.60    3.60
   9   8  -1   12.60    2.20
   9   8  -1   16.70    2.00
  -9  -8   1   10.80    2.50
   8   8  -1    2.30    1.60
   8   8  -1    3.90    2.50
   8   8  -1   -2.50    3.90
   8   8  -1    2.40    1.30
  -8  -8   1    4.00    2.30
  -8  -8   1    2.40    1.70
  -8  -8   1    0.00    1.80
   7   8  -1   38.30    5.40
   7   8  -1   41.80    4.30
   7   8  -1   60.39   11.60
   7   8  -1   40.60    3.70
   7   8  -1   54.69    9.30
  -7  -8   1   42.00    5.50
  -7  -8   1   44.10    5.60
  -7  -8   1   43.00    4.60
   6   8  -1   51.79    4.00
   6   8  -1   63.19    6.30
   6   8  -1   45.60   10.00
   6   8  -1   38.00   11.40
   6   8  -1   55.49    4.80
  -6  -8   1   46.00    5.90
  -6  -8   1   57.69    6.60
  -6  -8   1   40.50    5.60
  -6  -8   1   59.79    5.60
   5   8  -1   -0.80    5.70
   5   8  -1   -2.00    1.20
   5   8  -1    0.80    1.30
   5   8  -1   -4.70    4.80
   5   8  -1   -0.30    1.60
  -5  -8   1   -0.90    0.50
  -5  -8   1   -0.70    1.70
  -5  -8   1    0.10    1.90
  -5  -8   1   -2.80    1.30
  -5  -8   1   -0.20    1.70
   4   8  -1  860.71   42.40
   4   8  -1  750.72   48.00
   4   8  -1  873.31   43.80
   4   8  -1  877.71   58.29
   4   8  -1  781.52   52.69
  -4  -8   1  885.31   46.00
  -4  -8   1  825.12   43.00
  -4  -8   1  821.32   43.70
  -4  -8   1  820.02   44.20
  -4  -8   1  733.23   53.39
   2   8  -1  101.59    6.80
   2   8  -1   84.49   12.70
   2   8  -1  106.59   10.30
   2   8  -1   96.19   12.40
  -2  -8   1   92.69   13.30
  -2  -8   1  106.49    8.10
  -2  -8   1   95.59    7.90
  -2  -8   1   98.39    8.50
  -2  -8   1   94.99    7.10
  -2  -8   1  103.19    7.80
  -2  -8   1   98.09    8.50
  -2  -8   1  106.79    9.00
  -2  -8   1  103.39    7.20
  -2  -8   1  101.99    7.70
   1   8  -1  122.39    7.40
   1   8  -1  143.39   11.40
   1   8  -1  128.79   11.00
   1   8  -1  125.69   10.00
   1   8  -1  114.09   13.30
  -1  -8   1  129.99    9.20
  -1  -8   1  135.19    9.00
  -1  -8   1  112.99   14.20
  -1  -8   1  132.39    9.00
  -1  -8   1  129.99    8.90
  -1  -8   1  120.59    8.40
  -1  -8   1  133.69    8.50
  -1  -8   1  131.19   10.20
  -1  -8   1  117.49    8.30
  -1  -8   1  123.39    9.80
   0   8  -1    1.90    2.60
   0   8  -1    7.60    3.90
   0   8  -1    9.90    2.80
   0   8  -1    8.10    2.90
   0   8  -1    7.30    3.80
   0  -8   1    4.10    2.40
   0  -8   1    5.10    1.80
   0  -8   1    7.30    1.90
   0  -8   1    2.70    3.30
   0  -8   1    7.20    1.90
   0  -8   1    7.10    2.00
   0  -8   1    4.80    1.80
   0  -8   1    5.80    3.80
   0  -8   1    4.70    1.90
   0  -8   1    5.20    2.00
   0  -8   1    7.20    2.80
  -1   8  -1  656.23   37.30
  -1   8  -1  642.64   40.10
  -1   8  -1  648.04   38.50
  -1   8  -1  678.83   39.40
   1  -8   1  655.23   35.50
   1  -8   1  619.84   33.50
   1  -8   1  617.44   33.20
   1  -8   1  608.04   33.20
   1  -8   1  608.44   33.80
   1  -8   1  627.44   35.20
   1  -8   1  612.34   33.60
   1  -8   1  624.74   40.10
   1  -8   1  612.34   33.40
   1  -8   1  626.54   39.20
   1  -8   1  648.14   33.20
  -2   8  -1  946.01   55.19
  -2   8  -1  981.80   55.99
  -2   8  -1 1001.10   53.69
  -2   8  -1  967.90   54.09
   2  -8   1  970.40   55.79
   2  -8   1  954.60   49.80
   2  -8   1 1025.90   51.49
   2  -8   1  909.21   49.10
   2  -8   1  881.91   49.10
   2  -8   1  912.91   48.90
   2  -8   1 1024.70   56.49
   2  -8   1 1007.50   51.49
   2  -8   1  905.81   49.30
   2  -8   1  942.01   49.40
   2  -8   1  920.41   49.00
  -3   8  -1   51.79    5.20
  -3   8  -1   35.40    5.10
  -3   8  -1   37.60    6.40
  -3   8  -1   37.50    6.10
  -3   8  -1   40.60    6.80
   3  -8   1   42.30    4.20
   3  -8   1   39.60    3.80
   3  -8   1   34.10    4.10
   3  -8   1   48.10    5.30
   3  -8   1   40.30    4.00
   3  -8   1   39.20    4.00
   3  -8   1   49.99    5.50
   3  -8   1   33.80    6.70
   3  -8   1   42.30    3.80
   3  -8   1   46.40    8.00
   3  -8   1   41.90    4.50
  -4   8  -1   45.00    3.20
  -4   8  -1   54.49    5.50
  -4   8  -1   47.40    5.90
  -4   8  -1   47.60    6.60
  -4   8  -1   52.29    8.60
   4  -8   1   43.40    4.10
   4  -8   1   43.20    4.00
   4  -8   1   49.20    4.80
   4  -8   1   48.80    4.50
   4  -8   1   50.99    7.20
   4  -8   1   48.10    4.50
   4  -8   1   49.70    4.30
   4  -8   1   54.19    5.90
   4  -8   1   53.79    5.80
   4  -8   1   53.19    4.80
   4  -8   1   49.30    8.50
  -5   8  -1  630.14   36.30
  -5   8  -1  680.63   39.80
  -5   8  -1  673.43   42.50
  -5   8  -1  670.13   39.00
  -5   8  -1  673.73   34.40
  -5   8  -1  660.73   38.20
   5  -8   1  618.34   34.90
   5  -8   1  672.43   35.90
   5  -8   1  677.13   35.40
   5  -8   1  718.03   37.50
   5  -8   1  698.73   37.50
   5  -8   1  679.13   35.10
   5  -8   1  662.73   42.70
   5  -8   1  652.73   35.30
   5  -8   1  659.63   35.10
  -6   8  -1  324.87   25.70
  -6   8  -1  310.97   19.00
  -6   8  -1  305.77   20.50
  -6   8  -1  314.17   16.80
  -6   8  -1  316.07   22.00
  -6   8  -1  318.67   21.80
  -6   8  -1  328.97   17.70
   6  -8   1  302.37   17.70
   6  -8   1  326.97   20.30
   6  -8   1  310.37   17.80
   6  -8   1  340.77   20.10
   6  -8   1  354.16   19.90
   6  -8   1  282.57   18.00
   6  -8   1  336.37   25.30
   6  -8   1  325.97   17.90
   6  -8   1  274.27   16.30
   6  -8   1  330.57   18.30
  -7   8  -1   11.70    2.50
  -7   8  -1   21.50    5.80
  -7   8  -1   13.70    4.90
  -7   8  -1   10.90    1.80
  -7   8  -1   14.20    4.10
  -7   8  -1   12.60    5.20
  -7   8  -1    9.70    3.30
   7  -8   1   11.10    2.50
   7  -8   1   10.50    1.50
   7  -8   1   13.40    2.00
   7  -8   1   10.50    3.30
   7  -8   1    8.20    2.20
   7  -8   1   11.80    2.40
   7  -8   1   13.50    5.90
  -8   8  -1   68.69    7.80
  -8   8  -1   49.70    5.20
  -8   8  -1   64.59   11.80
  -8   8  -1   51.99    3.80
  -8   8  -1   50.39    6.30
  -8   8  -1   53.89    4.30
  -8   8  -1   55.29    8.40
   8  -8   1   45.20    6.40
   8  -8   1   52.09    5.20
   8  -8   1   39.50    8.80
   8  -8   1   51.39    4.70
   8  -8   1   46.50    3.70
   8  -8   1   52.29    4.70
  -9   8  -1  461.25   24.60
  -9   8  -1  432.46   22.80
  -9   8  -1  436.06   22.40
  -9   8  -1  405.06   29.20
  -9   8  -1  398.36   34.10
   9  -8   1  424.76   22.20
   9  -8   1  486.95   33.20
   9  -8   1  403.66   23.30
   9  -8   1  360.56   25.10
   9  -8   1  421.16   23.80
   9  -8   1  411.76   23.00
 -10   8  -1  140.69    8.70
 -10   8  -1  121.79   14.60
 -10   8  -1  135.99    9.10
 -10   8  -1  161.88   11.20
  10  -8   1  146.19   10.20
  10  -8   1  153.28    8.70
  10  -8   1  140.99    9.60
  10  -8   1  138.09   16.60
  10  -8   1  125.59    8.90
 -11   8  -1   -6.90    4.30
 -11   8  -1    0.30    1.90
 -11   8  -1   10.40    4.90
 -11   8  -1    1.90    1.50
 -11   8  -1    1.90    1.50
 -11   8  -1    1.90    4.10
  11  -8   1    1.70    1.30
  11  -8   1    3.70    2.00
  11  -8   1    2.40    2.00
 -12   8  -1  171.58   21.60
 -12   8  -1  202.38   18.30
 -12   8  -1  210.78   12.00
 -12   8  -1  187.18   14.20
 -12   8  -1  213.08   12.60
 -12   8  -1  210.88   19.20
  12  -8   1  216.28   13.50
  12  -8   1  218.98   12.80
  12  -8   1  217.38   12.10
 -13   8  -1   29.20    3.50
 -13   8  -1   27.50    4.90
 -13   8  -1   18.50    6.30
 -13   8  -1   28.60    3.10
  13  -8   1   32.90    3.20
  13  -8   1   31.20    4.10
  13  -8   1   30.20    3.60
 -14   8  -1   40.00    3.50
 -14   8  -1   44.70    4.00
 -14   8  -1   42.40    5.00
  14  -8   1   43.30    4.50
  14  -8   1   42.30    3.50
  14  -8   1   42.70    3.80
 -15   8  -1    1.60    1.00
 -15   8  -1    3.90    1.20
  15  -8   1    2.00    0.90
  15  -8   1    1.20    1.30
  11   7  -1    8.30    1.20
  11   7  -1    8.50    1.60
 -11  -7   1    7.60    1.70
  10   7  -1    1.40    2.50
  10   7  -1    1.20    1.40
  10   7  -1    4.10    1.20
 -10  -7   1    3.10    1.80
 -10  -7   1    1.40    0.70
   9   7  -1  121.49    7.50
   9   7  -1  113.49   12.30
   9   7  -1  121.39    8.20
   9   7  -1  130.89    9.90
  -9  -7   1  120.39    7.00
  -9  -7   1  125.19    9.20
  -9  -7   1  123.09    7.80
   8   7  -1   71.69    5.90
   8   7  -1   66.69    7.30
   8   7  -1   92.59   10.90
   8   7  -1  104.09   14.70
   8   7  -1   69.59    5.20
  -8  -7   1   69.89    4.80
  -8  -7   1   78.49    7.30
  -8  -7   1   61.39    6.80
  -8  -7   1   74.49    6.10
   7   7  -1  293.77   23.00
   7   7  -1  269.87   21.80
   7   7  -1  295.37   16.30
   7   7  -1  270.57   17.70
   7   7  -1  273.37   15.40
   7   7  -1  254.07   26.00
  -7  -7   1  291.17   15.10
  -7  -7   1  240.68   16.20
  -7  -7   1  266.27   18.20
  -7  -7   1  325.47   18.00
   6   7  -1   78.89   11.00
   6   7  -1   72.49    5.30
   6   7  -1   59.59   12.30
   6   7  -1   86.59    6.10
   6   7  -1   85.19    7.40
  -6  -7   1   62.69    7.30
  -6  -7   1   74.39    5.00
  -6  -7   1   70.09    6.20
  -6  -7   1   79.79    6.60
  -6  -7   1   76.19    7.10
   5   7  -1   84.19    6.20
   5   7  -1  100.89   20.00
   5   7  -1   99.69   10.60
   5   7  -1   78.29    5.70
   5   7  -1   95.49   12.60
   5   7  -1   93.59    7.50
  -5  -7   1   97.39    7.30
  -5  -7   1   87.69   13.50
  -5  -7   1   73.09    6.20
  -5  -7   1   80.79    7.40
  -5  -7   1   86.39    8.40
  -5  -7   1   84.19    5.40
   4   7  -1  302.17   22.20
   4   7  -1  308.57   25.90
   4   7  -1  308.77   17.20
   4   7  -1  307.77   27.10
   4   7  -1  343.87   18.50
  -4  -7   1  315.17   18.30
  -4  -7   1  354.16   19.30
  -4  -7   1  327.97   19.20
  -4  -7   1  290.77   16.50
  -4  -7   1  312.17   17.70
  -4  -7   1  322.97   26.80
  -4  -7   1  306.77   19.90
   3   7  -1  245.78   14.00
   3   7  -1  274.17   23.20
   3   7  -1  257.47   14.80
   3   7  -1  249.38   17.60
   3   7  -1  257.27   16.90
   3   7  -1  244.38   21.40
   3   7  -1  244.88   18.40
  -3  -7   1  230.88   13.40
  -3  -7   1  275.67   15.70
  -3  -7   1  238.28   16.20
  -3  -7   1  264.97   15.90
  -3  -7   1  291.87   16.70
  -3  -7   1  255.07   15.70
  -3  -7   1  280.87   14.90
  -3  -7   1  271.47   23.00
  -3  -7   1  275.67   17.00
  -3  -7   1  248.68   15.20
   2   7  -1   57.49    6.50
   2   7  -1   46.60    3.90
   2   7  -1   56.39    5.50
   2   7  -1   45.70    7.90
   2   7  -1   47.70    6.50
  -2  -7   1   42.20    8.50
  -2  -7   1   49.10    5.50
  -2  -7   1   47.80    4.60
  -2  -7   1   44.20    5.00
  -2  -7   1   41.50    4.70
  -2  -7   1   52.99    5.00
  -2  -7   1   52.79    5.40
  -2  -7   1   57.79    5.10
  -2  -7   1   48.00    4.20
   1   7  -1  177.38    9.70
   1   7  -1  168.18   15.80
   1   7  -1  154.18   11.90
   1   7  -1  187.28   13.70
   1   7  -1  186.48   13.90
   1   7  -1  201.18   11.60
   1   7  -1  202.28   13.10
   1   7  -1  168.98   10.60
  -1  -7   1  196.78   11.50
  -1  -7   1  195.48   12.80
  -1  -7   1  164.78   11.30
  -1  -7   1  177.58   10.80
  -1  -7   1  180.48   11.00
  -1  -7   1  184.08   11.30
  -1  -7   1  195.38   17.00
  -1  -7   1  194.28   14.50
  -1  -7   1  163.68   11.10
   0   7  -1   14.90    4.70
   0   7  -1   19.60    3.40
   0   7  -1   22.70    4.00
   0  -7   1   12.80    2.60
   0  -7   1   14.00    2.60
   0  -7   1   14.50    2.30
   0  -7   1   10.40    2.40
   0  -7   1   20.90    5.90
   0  -7   1   23.20    7.10
   0  -7   1   15.80    2.60
  -1   7  -1  115.89   11.90
  -1   7  -1  126.39   10.50
  -1   7  -1  122.09   10.80
  -1   7  -1  127.59   11.40
   1  -7   1  118.89   11.70
   1  -7   1  123.29   12.20
  -2   7  -1   47.10    6.80
  -2   7  -1   45.10    5.70
  -2   7  -1   31.50    6.10
  -2   7  -1   49.99    6.70
   2  -7   1   43.60    7.00
   2  -7   1   43.30    7.10
  -3   7  -1    3.40    1.70
  -3   7  -1    1.60    2.20
  -3   7  -1   -1.30    2.50
  -3   7  -1    5.50    3.10
  -3   7  -1   -0.90    1.50
   3  -7   1    0.50    2.60
   3  -7   1    0.40    2.40
  -4   7  -1   11.40    4.70
  -4   7  -1   14.60    3.80
  -4   7  -1   12.40    1.50
  -4   7  -1   20.00    4.90
  -4   7  -1   10.80    3.00
   4  -7   1   14.70    4.20
   4  -7   1   10.00    4.40
  -5   7  -1   49.70    9.90
  -5   7  -1   60.89    6.30
  -5   7  -1   48.30    6.40
  -5   7  -1   54.39    5.10
  -5   7  -1   57.19    6.60
  -5   7  -1   48.10    3.70
   5  -7   1   45.10    4.00
   5  -7   1   47.80    5.80
   5  -7   1   42.60    5.40
   5  -7   1   39.00    4.10
   5  -7   1   49.30    8.00
   5  -7   1   46.90    4.20
   5  -7   1   39.60    5.40
   5  -7   1   42.30    5.40
  -6   7  -1    2.10    2.30
  -6   7  -1   10.60    4.80
  -6   7  -1    7.30    1.30
  -6   7  -1   11.20    4.20
  -6   7  -1    9.60    3.60
  -6   7  -1    5.50    3.20
  -6   7  -1    3.70    1.60
   6  -7   1    2.80    1.40
   6  -7   1    1.90    4.30
   6  -7   1    6.40    2.30
   6  -7   1    5.10    1.70
   6  -7   1    4.20    1.60
   6  -7   1    7.00    3.90
   6  -7   1    2.20    3.10
  -7   7  -1  121.99   14.80
  -7   7  -1  111.19   10.70
  -7   7  -1  111.99   11.70
  -7   7  -1  113.69    7.30
  -7   7  -1  117.29   11.30
  -7   7  -1  128.09    9.60
  -7   7  -1  125.39    8.40
   7  -7   1  116.99    7.00
   7  -7   1  125.49    7.80
   7  -7   1  127.99    9.60
   7  -7   1  118.09   13.20
   7  -7   1  115.59    8.30
   7  -7   1  119.99    8.00
  -8   7  -1  228.78   13.60
  -8   7  -1  216.48   12.20
  -8   7  -1  232.08   21.20
  -8   7  -1  221.48   16.60
  -8   7  -1  220.88   14.60
  -8   7  -1  180.38   16.60
  -8   7  -1  200.98   11.80
   8  -7   1  213.78   13.20
   8  -7   1  200.88   14.40
   8  -7   1  210.88   18.80
   8  -7   1  203.08   12.40
   8  -7   1  209.58   12.70
   8  -7   1  217.38   11.80
  -9   7  -1    1.90    1.20
  -9   7  -1    2.00    5.50
  -9   7  -1    8.30    3.30
  -9   7  -1    3.70    1.50
  -9   7  -1    2.90    2.10
  -9   7  -1   -0.50    3.30
   9  -7   1    9.60    4.60
   9  -7   1    3.40    1.90
   9  -7   1    2.80    1.20
   9  -7   1    2.00    1.70
 -10   7  -1   10.00    2.30
 -10   7  -1    5.80    3.70
 -10   7  -1    5.60    4.80
 -10   7  -1   10.80    2.00
 -10   7  -1   13.10    3.40
 -10   7  -1   20.80    6.30
  10  -7   1   10.20    2.40
  10  -7   1    7.00    1.60
  10  -7   1   10.90    5.60
 -11   7  -1  449.16   34.60
 -11   7  -1  497.05   29.10
 -11   7  -1  511.45   35.00
 -11   7  -1  530.05   27.30
 -11   7  -1  524.15   26.70
 -11   7  -1  500.25   40.70
  11  -7   1  500.15   27.50
  11  -7   1  484.15   26.70
  11  -7   1  545.05   36.30
 -12   7  -1   -0.10    1.20
 -12   7  -1    0.30    1.50
 -12   7  -1    1.40    6.00
 -12   7  -1   -1.90    4.50
 -12   7  -1    1.90    4.20
 -12   7  -1    1.50    2.60
  12  -7   1   -1.00    1.20
  12  -7   1   -1.40    1.60
  12  -7   1    0.90    1.30
 -13   7  -1   -6.50    3.50
 -13   7  -1    0.20    1.00
 -13   7  -1    0.90    1.40
 -13   7  -1   10.70    4.60
 -13   7  -1    0.30    2.10
  13  -7   1    0.40    1.30
  13  -7   1   -0.90    1.10
  13  -7   1    1.50    1.70
 -14   7  -1  160.18    9.60
 -14   7  -1  154.28   11.00
 -14   7  -1  163.38    9.40
  14  -7   1  170.38   10.70
  14  -7   1  161.88    9.60
  14  -7   1  150.28    9.40
 -15   7  -1    4.20    1.30
  15  -7   1    4.10    1.20
  15  -7   1    2.40    1.10
  15  -7   1    4.30    1.70
  11   6  -1    3.60    1.20
  11   6  -1    3.00    1.40
 -11  -6   1    3.60    0.90
 -11  -6   1    5.00    2.00
  10   6  -1   11.50    3.30
  10   6  -1    8.80    1.70
  10   6  -1    7.60    2.00
 -10  -6   1    9.60    1.60
 -10  -6   1    7.50    2.30
   9   6  -1  258.87   19.80
   9   6  -1  212.78   12.10
   9   6  -1  167.48   22.10
   9   6  -1  218.18   18.50
   9   6  -1  209.18   12.80
   9   6  -1  201.58   14.50
  -9  -6   1  213.18   11.90
  -9  -6   1  218.48   14.00
  -9  -6   1  216.68   12.50
  -9  -6   1  193.78   14.10
   8   6  -1   16.40    7.50
   8   6  -1    9.30    5.50
   8   6  -1    7.60    3.10
   8   6  -1   12.10    6.40
   8   6  -1    9.60    1.90
   8   6  -1   10.60    2.40
  -8  -6   1   12.10    3.50
  -8  -6   1    8.00    1.80
  -8  -6   1    9.30    2.40
  -8  -6   1    6.00    2.60
   7   6  -1   94.99    6.50
   7   6  -1   96.29   15.20
   7   6  -1   97.69   12.20
   7   6  -1  115.89   13.00
   7   6  -1   98.49    8.70
   7   6  -1   99.79    7.20
  -7  -6   1   90.59    7.30
  -7  -6   1   92.69    8.90
  -7  -6   1  102.99    8.50
  -7  -6   1   96.89    6.40
   6   6  -1   -2.50    3.90
   6   6  -1    1.10    1.30
   6   6  -1    8.60    8.00
   6   6  -1    0.10    1.80
  -6  -6   1   -1.90    1.40
  -6  -6   1    0.00    0.80
  -6  -6   1    0.80    1.60
  -6  -6   1   -1.80    1.80
  -6  -6   1    0.70    1.80
   5   6  -1   16.30    6.50
   5   6  -1   11.00    4.60
   5   6  -1   18.10    3.40
   5   6  -1   14.80    1.90
   5   6  -1    7.50    5.20
   5   6  -1   16.20    2.30
  -5  -6   1   18.10    4.00
  -5  -6   1   14.50    2.40
  -5  -6   1   13.40    2.70
  -5  -6   1   16.30    2.00
  -5  -6   1   11.50    2.80
  -5  -6   1    8.40    5.30
   4   6  -1   68.89    6.80
   4   6  -1   56.79    9.50
   4   6  -1   65.09    8.00
   4   6  -1   59.99    4.50
   4   6  -1   67.39    5.40
   4   6  -1   70.09   10.80
  -4  -6   1   62.39    4.20
  -4  -6   1   59.99    6.30
  -4  -6   1   58.99    4.90
  -4  -6   1   65.89    5.80
  -4  -6   1   59.09   10.10
  -4  -6   1   59.89    6.40
  -4  -6   1   68.69    5.50
   3   6  -1 1095.49   58.09
   3   6  -1 1100.39   53.89
   3   6  -1 1014.00   53.09
   3   6  -1 1110.19   62.79
   3   6  -1 1091.09   56.49
   3   6  -1 1078.89   57.89
  -3  -6   1  942.51   54.19
  -3  -6   1  980.70   58.89
  -3  -6   1 1018.10   54.19
  -3  -6   1 1099.89   53.89
  -3  -6   1 1040.50   54.49
  -3  -6   1  953.00   53.89
  -3  -6   1 1168.68   62.99
  -3  -6   1 1122.59   56.19
  -3  -6   1 1069.29   54.79
   2   6  -1  445.76   26.30
   2   6  -1  402.36   29.00
   2   6  -1  422.96   26.00
   2   6  -1  420.56   22.50
   2   6  -1  459.85   25.30
  -2  -6   1  387.86   23.80
  -2  -6   1  455.95   26.70
  -2  -6   1  431.66   25.20
  -2  -6   1  472.25   26.10
  -2  -6   1  435.96   29.60
   1   6  -1    1.40    1.80
   1   6  -1    6.80    2.70
   1   6  -1    3.00    2.50
   1   6  -1    0.00    1.70
   1   6  -1   -1.60    2.30
   1   6  -1   -1.20    1.20
  -1  -6   1    6.20    3.90
  -1  -6   1    1.20    2.20
   0   6  -1  155.68   12.10
   0   6  -1  157.98   12.80
   0  -6   1  147.89   13.30
   0  -6   1  153.68   12.50
  -1   6  -1  220.78   16.60
  -1   6  -1  214.88   15.80
  -1   6  -1  205.38   15.10
   1  -6   1  214.78   16.40
   1  -6   1  241.78   16.60
  -2   6  -1   57.29    6.90
  -2   6  -1   67.09    6.30
  -2   6  -1   63.69    7.20
   2  -6   1   65.19    7.50
   2  -6   1   63.19    7.90
  -3   6  -1   69.69    5.90
  -3   6  -1   67.99    5.60
  -3   6  -1   67.29    5.50
  -3   6  -1   69.49    7.40
  -3   6  -1   66.39    7.90
  -3   6  -1   66.19    6.90
   3  -6   1   68.29    7.20
   3  -6   1   73.29    8.60
  -4   6  -1   73.09    7.50
  -4   6  -1   64.29    5.90
  -4   6  -1   76.29    7.30
  -4   6  -1   65.29    6.50
  -4   6  -1   70.99    8.70
   4  -6   1   71.29    8.80
   4  -6   1   66.99    6.70
   4  -6   1   71.89    6.60
  -5   6  -1   13.80    3.20
  -5   6  -1   12.20    3.80
  -5   6  -1   12.70    1.90
  -5   6  -1   10.40    4.60
  -5   6  -1   21.50    4.20
  -5   6  -1   11.70    3.70
   5  -6   1   17.10    5.50
   5  -6   1   14.20    2.80
  -6   6  -1   38.60    8.50
  -6   6  -1   31.70    4.50
  -6   6  -1   38.60    5.20
  -6   6  -1   34.30    3.40
  -6   6  -1   34.10    2.80
  -6   6  -1   36.20    5.80
  -6   6  -1   29.70    5.40
   6  -6   1   30.20    8.80
   6  -6   1   31.20    3.40
   6  -6   1   34.90    6.60
  -7   6  -1  339.77   25.80
  -7   6  -1  348.47   19.30
  -7   6  -1  333.97   22.80
  -7   6  -1  363.46   23.90
  -7   6  -1  356.16   20.90
  -7   6  -1  316.57   18.00
  -7   6  -1  343.77   22.50
   7  -6   1  319.57   18.60
   7  -6   1  335.37   24.50
   7  -6   1  340.47   17.90
  -8   6  -1    4.40    2.30
  -8   6  -1    4.70    3.80
  -8   6  -1    4.00    1.20
  -8   6  -1   -0.70    3.20
  -8   6  -1    3.40    1.30
  -8   6  -1    7.40    3.50
  -8   6  -1    2.90    1.90
   8  -6   1   -1.70    2.50
   8  -6   1    3.10    1.30
   8  -6   1    3.60    1.50
   8  -6   1    2.90    1.10
  -9   6  -1  214.38   15.20
  -9   6  -1  216.48   11.80
  -9   6  -1  184.88   17.10
  -9   6  -1  213.78   17.40
  -9   6  -1  201.88   12.10
  -9   6  -1  218.58   21.00
  -9   6  -1  213.38   13.70
   9  -6   1  199.48   11.80
   9  -6   1  223.38   18.70
   9  -6   1  191.68   12.30
 -10   6  -1  244.68   17.60
 -10   6  -1  256.87   15.90
 -10   6  -1  252.67   24.50
 -10   6  -1  204.88   19.30
 -10   6  -1  245.98   20.20
 -10   6  -1  239.08   13.50
 -10   6  -1  248.78   14.10
  10  -6   1  246.58   20.70
  10  -6   1  217.78   13.50
  10  -6   1  246.28   14.30
 -11   6  -1   -2.10    1.80
 -11   6  -1    1.40    4.80
 -11   6  -1    4.40    2.80
 -11   6  -1   -1.00    6.80
 -11   6  -1    0.10    1.30
 -11   6  -1   -0.70    1.50
 -11   6  -1   -3.80    3.70
 -11   6  -1   -0.30    3.90
  11  -6   1    0.60    1.30
  11  -6   1   -0.80    1.30
  11  -6   1   -4.70    7.60
 -12   6  -1  213.78   18.90
 -12   6  -1  199.68   19.10
 -12   6  -1  221.68   12.90
 -12   6  -1  222.68   16.90
 -12   6  -1  218.18   23.00
 -12   6  -1  205.28   12.30
 -12   6  -1  190.18   14.30
  12  -6   1  220.78   13.10
  12  -6   1  216.18   12.60
 -13   6  -1   26.30    5.70
 -13   6  -1   15.90    2.60
 -13   6  -1   17.70    3.80
 -13   6  -1   26.60    3.00
 -13   6  -1   19.80    6.10
  13  -6   1   17.00    2.70
  13  -6   1   21.20    3.10
 -14   6  -1    7.70    4.00
 -14   6  -1    9.50    1.90
 -14   6  -1    8.30    1.70
  14  -6   1   13.70    2.30
  14  -6   1    8.90    1.80
  14  -6   1    7.70    2.40
 -15   6  -1    2.50    1.20
  15  -6   1    1.40    0.90
  15  -6   1    1.10    1.00
  15  -6   1   -0.20    1.30
  12   5  -1  137.59    7.60
  12   5  -1  119.79    7.60
 -12  -5   1  126.19    8.40
 -12  -5   1  127.29    7.20
  11   5  -1   20.40    2.90
  11   5  -1   16.60    3.80
  11   5  -1   20.20    2.60
 -11  -5   1   17.30    3.10
 -11  -5   1   20.10    2.50
  10   5  -1   10.90    3.30
  10   5  -1   11.70    2.10
  10   5  -1   20.20    6.90
  10   5  -1   17.20    7.10
  10   5  -1    9.70    2.30
 -10  -5   1   10.80    2.70
 -10  -5   1    9.40    1.80
   9   5  -1  400.56   28.30
   9   5  -1  368.46   29.40
   9   5  -1  399.96   21.80
   9   5  -1  376.56   23.70
   9   5  -1  431.66   33.60
   9   5  -1  407.56   21.10
  -9  -5   1  392.06   23.10
  -9  -5   1  368.16   23.50
  -9  -5   1  388.86   21.00
  -9  -5   1  375.76   21.30
   8   5  -1    9.00    4.90
   8   5  -1    7.20    2.90
   8   5  -1    9.50    2.00
   8   5  -1   11.10    6.00
   8   5  -1   10.30    9.00
   8   5  -1   10.80    2.60
  -8  -5   1    5.20    2.10
  -8  -5   1   10.70    2.10
  -8  -5   1    8.20    2.60
  -8  -5   1   12.20    3.60
   7   5  -1  734.63   39.10
   7   5  -1  841.62   41.90
   7   5  -1  658.93   49.20
   7   5  -1  779.62   52.89
   7   5  -1  786.12   47.20
   7   5  -1  764.62   39.70
  -7  -5   1  766.32   41.10
  -7  -5   1  708.23   39.90
  -7  -5   1  759.62   42.20
  -7  -5   1  817.42   39.30
   6   5  -1  219.08   17.30
   6   5  -1  210.88   12.90
   6   5  -1  197.08   11.00
   6   5  -1  197.48   20.30
   6   5  -1  185.18   11.30
   6   5  -1  175.78   18.60
   6   5  -1  197.08   15.00
  -6  -5   1  190.08   10.90
  -6  -5   1  174.78   13.40
  -6  -5   1  172.48   11.70
  -6  -5   1  188.48   11.30
  -6  -5   1  210.08   12.90
   5   5  -1  149.09    9.00
   5   5  -1  141.69   15.40
   5   5  -1  149.29   13.60
   5   5  -1  156.38   16.90
   5   5  -1  182.48   10.70
   5   5  -1  143.19    9.30
   5   5  -1  166.38   12.60
  -5  -5   1  153.68   10.00
  -5  -5   1  152.88   11.40
  -5  -5   1  157.68    9.10
  -5  -5   1  178.28   10.90
  -5  -5   1  168.08    9.70
   4   5  -1  587.54   34.60
   4   5  -1  627.74   39.10
   4   5  -1  607.64   29.90
   4   5  -1  618.84   37.90
   4   5  -1  594.94   30.80
   4   5  -1  494.05   37.30
   4   5  -1  643.14   35.40
   4   5  -1  621.24   33.50
  -4  -5   1  570.64   31.20
  -4  -5   1  543.15   30.70
  -4  -5   1  547.75   30.80
  -4  -5   1  565.84   32.20
  -4  -5   1  562.24   29.60
  -4  -5   1  553.34   37.20
   3   5  -1   18.20    4.30
   3   5  -1   17.10    2.40
   3   5  -1   23.90    5.50
   3   5  -1   20.80    6.10
   3   5  -1   22.30    3.30
   3   5  -1   19.60    6.30
  -3  -5   1   23.10    6.60
  -3  -5   1   16.10    5.10
   2   5  -1  301.37   17.80
   2   5  -1  307.67   19.60
   2   5  -1  320.37   18.80
   2   5  -1  284.67   15.50
   2   5  -1  293.17   16.50
   2   5  -1  282.17   20.80
   2   5  -1  318.67   18.90
  -2  -5   1  278.37   18.70
  -2  -5   1  251.77   20.30
  -2  -5   1  308.07   18.20
   1   5  -1  832.12   44.10
   1   5  -1  850.71   42.60
   1   5  -1  802.32   43.50
   1   5  -1  846.52   46.50
   1   5  -1  801.82   43.30
   1   5  -1  843.52   44.70
  -1  -5   1  794.72   42.80
  -1  -5   1  828.42   43.00
  -1  -5   1  850.11   44.80
  -1  -5   1  778.82   46.60
   0   5  -1    8.40    2.80
   0  -5   1    7.50    3.10
   0  -5   1    7.00    3.30
  -1   5  -1   29.70    4.00
   1  -5   1   32.60    4.90
   1  -5   1   27.50    4.70
  -2   5  -1   41.60    5.20
  -2   5  -1   40.90    4.20
   2  -5   1   41.00    5.70
   2  -5   1   41.50    5.30
  -3   5  -1   28.50    4.10
  -3   5  -1   28.20    2.70
  -3   5  -1   27.20    3.40
  -3   5  -1   25.10    2.80
  -3   5  -1   25.80    4.70
  -3   5  -1   29.00    2.80
  -3   5  -1   25.90    4.20
   3  -5   1   30.50    4.20
   3  -5   1   26.20    3.50
  -4   5  -1   21.10    3.80
  -4   5  -1   18.60    3.00
  -4   5  -1   21.50    2.00
  -4   5  -1   16.30    4.40
  -4   5  -1   21.50    4.00
  -4   5  -1   17.60    3.80
   4  -5   1   24.40    5.00
   4  -5   1   22.50    4.40
   4  -5   1   19.10    3.10
  -5   5  -1    1.00    2.00
  -5   5  -1    0.10    2.10
  -5   5  -1    4.20    2.70
  -5   5  -1    1.40    1.10
  -5   5  -1    1.70    2.50
  -5   5  -1    1.80    1.70
  -5   5  -1   -0.50    2.30
   5  -5   1    1.70    2.50
   5  -5   1   -0.40    1.20
   5  -5   1    7.30    2.80
   5  -5   1    3.20    3.20
  -6   5  -1 1371.36   70.49
  -6   5  -1 1276.17   66.79
  -6   5  -1 1346.67   71.69
  -6   5  -1 1394.46   70.79
  -6   5  -1 1197.68   72.49
  -6   5  -1 1206.88   68.29
  -6   5  -1 1294.37   65.99
   6  -5   1 1476.75   74.19
   6  -5   1 1310.47   71.89
   6  -5   1 1332.97   71.29
  -7   5  -1  328.97   18.70
  -7   5  -1  326.07   24.40
  -7   5  -1  309.37   21.80
  -7   5  -1  352.36   23.70
  -7   5  -1  335.87   22.20
  -7   5  -1  326.07   20.20
  -7   5  -1  313.47   17.50
   7  -5   1  361.26   23.80
   7  -5   1  297.17   17.30
   7  -5   1  326.37   23.00
   7  -5   1  352.46   25.10
  -8   5  -1    2.80    4.50
  -8   5  -1    3.90    2.50
  -8   5  -1    1.90    1.00
  -8   5  -1    6.00    2.20
  -8   5  -1    4.50    3.40
  -8   5  -1    6.50    3.70
  -8   5  -1    3.80    1.30
   8  -5   1    3.80    4.50
   8  -5   1    4.30    1.20
   8  -5   1    4.90    3.90
   8  -5   1    2.80    2.10
  -9   5  -1   -4.60    3.80
  -9   5  -1    5.40    2.80
  -9   5  -1   -0.60    0.90
  -9   5  -1   -0.60    3.20
  -9   5  -1    0.30    1.20
  -9   5  -1   -0.10    1.60
  -9   5  -1    4.20    2.00
   9  -5   1    0.50    0.90
   9  -5   1   -0.20    1.00
   9  -5   1   -0.50    3.50
   9  -5   1    0.10    2.60
   9  -5   1    2.10    4.00
 -10   5  -1  180.78   12.00
 -10   5  -1  179.18   10.30
 -10   5  -1  156.78   15.70
 -10   5  -1  147.99   15.10
 -10   5  -1  157.98   15.50
 -10   5  -1  153.08    9.60
 -10   5  -1  202.48   19.00
 -10   5  -1  132.59   10.00
 -10   5  -1  165.38   13.50
  10  -5   1  156.88    9.20
  10  -5   1  158.38   10.00
  10  -5   1  184.88   15.10
  10  -5   1  157.38   17.10
 -11   5  -1   36.60    4.00
 -11   5  -1   35.10    8.90
 -11   5  -1   27.10    9.90
 -11   5  -1   30.30    7.60
 -11   5  -1   27.20    6.30
 -11   5  -1   29.70    5.00
 -11   5  -1   36.20    4.00
 -11   5  -1   30.90    3.50
 -11   5  -1   39.00    9.20
  11  -5   1   28.20    3.60
  11  -5   1   38.10   11.10
  11  -5   1   30.40    2.90
 -12   5  -1  171.98   18.90
 -12   5  -1  166.18   16.50
 -12   5  -1  179.98   15.20
 -12   5  -1  147.69   10.30
 -12   5  -1  178.08   10.60
 -12   5  -1  147.69   15.50
 -12   5  -1  167.58   12.30
 -12   5  -1  166.38   10.10
  12  -5   1  196.28   20.00
  12  -5   1  152.48   10.30
  12  -5   1  171.98   10.60
 -13   5  -1   89.99    6.20
 -13   5  -1   93.79   10.70
 -13   5  -1   85.39    6.30
 -13   5  -1   94.49    6.60
  13  -5   1   89.29    6.50
  13  -5   1   82.09    6.40
 -14   5  -1   33.20    3.40
 -14   5  -1   33.60    3.30
  14  -5   1   29.20    3.30
  14  -5   1   28.70    3.20
 -15   5  -1   -2.70    1.10
 -15   5  -1    2.00    1.00
  15  -5   1    0.30    1.00
  15  -5   1    0.40    1.30
  13   4  -1   28.10    2.50
 -13  -4   1   24.50    3.00
 -13  -4   1   23.70    2.20
  12   4  -1    1.00    1.20
  12   4  -1   10.40    3.80
  12   4  -1    0.60    1.30
 -12  -4   1    2.70    1.60
 -12  -4   1    2.40    1.20
  11   4  -1   63.39    5.50
  11   4  -1   67.89    7.40
  11   4  -1   72.59    5.20
  11   4  -1   84.59    9.90
 -11  -4   1   69.59    6.60
 -11  -4   1   65.69    5.10
  10   4  -1    0.20    3.50
  10   4  -1   -0.50    4.80
  10   4  -1   -0.90    1.40
  10   4  -1   15.00    5.70
  10   4  -1    3.50    1.50
  10   4  -1   -1.00    2.40
 -10  -4   1    2.50    1.40
 -10  -4   1    1.60    1.90
 -10  -4   1    5.30    2.60
   9   4  -1   53.39   12.90
   9   4  -1   62.39   11.20
   9   4  -1   57.49    6.90
   9   4  -1   45.60    8.90
   9   4  -1   73.69    5.80
   9   4  -1   66.89    5.10
  -9  -4   1   61.99    6.90
  -9  -4   1   69.29    5.30
  -9  -4   1   69.69    5.20
   8   4  -1   12.90    5.40
   8   4  -1   20.10    5.20
   8   4  -1   13.70    2.20
   8   4  -1   19.00    7.90
   8   4  -1   13.10    3.40
   8   4  -1   18.30    6.90
   8   4  -1   15.10    2.90
  -8  -4   1   13.90    2.60
  -8  -4   1   12.60    5.30
  -8  -4   1   13.90    2.30
   7   4  -1   17.40    7.00
   7   4  -1    8.10    1.50
   7   4  -1    8.00    5.60
   7   4  -1    7.00    1.90
   7   4  -1    7.50    5.20
   7   4  -1   14.60    4.30
   7   4  -1    8.80    2.80
  -7  -4   1    7.30    1.70
  -7  -4   1    2.60    1.70
  -7  -4   1   15.10    3.50
   6   4  -1   64.19   13.30
   6   4  -1   36.30    4.30
   6   4  -1   29.80    3.20
   6   4  -1   31.50    6.20
   6   4  -1   39.00    8.30
   6   4  -1   29.60    2.90
   6   4  -1   35.90    5.60
  -6  -4   1   36.00    6.80
  -6  -4   1   31.10    2.90
   5   4  -1    3.40    3.80
   5   4  -1    2.70    1.20
   5   4  -1    2.90    3.20
   5   4  -1    2.60    1.50
   5   4  -1    2.00    2.40
   5   4  -1    0.20    3.40
  -5  -4   1    2.40    0.90
  -5  -4   1   -0.10    2.20
  -5  -4   1    2.50    3.30
   4   4  -1   83.39    5.30
   4   4  -1   84.19    7.70
   4   4  -1   81.49    8.50
   4   4  -1   85.69    8.70
   4   4  -1   82.99   10.40
   4   4  -1   93.49   10.40
   4   4  -1   79.89    6.00
   4   4  -1   98.99   10.60
  -4  -4   1   95.29   10.40
  -4  -4   1   81.99    9.90
  -4  -4   1   87.99    8.00
   3   4  -1  179.88   12.00
   3   4  -1  187.18   12.80
   3   4  -1  172.58   14.50
   3   4  -1  179.78   10.40
   3   4  -1  150.68   14.10
   3   4  -1  180.38   12.90
   3   4  -1  179.08   10.10
  -3  -4   1  169.18   14.30
  -3  -4   1  163.68   14.30
  -3  -4   1  188.08   12.20
  -3  -4   1  180.28   13.80
   2   4  -1  783.92   39.80
   2   4  -1  773.02   42.30
   2   4  -1  802.72   42.60
   2   4  -1  796.82   44.10
   2   4  -1  722.43   39.70
   2   4  -1  813.42   44.90
   2   4  -1  749.42   40.90
   2   4  -1  853.21   42.00
  -2  -4   1  840.62   41.80
   1   4  -1  542.25   30.50
   1   4  -1  518.65   28.10
   1   4  -1  537.85   28.90
   1   4  -1  511.85   28.50
   1   4  -1  492.35   28.00
   1   4  -1  511.15   27.30
   1   4  -1  587.54   29.10
  -1  -4   1  506.95   30.50
  -1  -4   1  525.05   28.50
  -1  -4   1  489.65   28.70
   0   4  -1  721.53   38.00
   0   4  -1  777.32   38.70
   0  -4   1  687.13   38.90
   0  -4   1  632.84   37.80
  -1   4  -1 2421.96  113.99
   1  -4   1 2188.78  114.59
   1  -4   1 2159.48  114.59
  -2   4  -1  373.96   21.80
  -2   4  -1  378.96   20.10
   2  -4   1  371.56   21.40
   2  -4   1  368.66   22.30
   2  -4   1  368.46   20.00
  -3   4  -1 2990.00  156.68
  -3   4  -1 3376.16  154.28
  -3   4  -1 3399.56  154.38
  -3   4  -1 2814.82  156.98
  -3   4  -1 3095.59  155.78
  -3   4  -1 3130.79  158.58
  -3   4  -1 3164.08  157.48
   3  -4   1 2956.40  157.98
   3  -4   1 3403.66  158.58
   3  -4   1 3111.19  156.18
   3  -4   1 2938.21  157.18
  -4   4  -1  479.15   31.10
  -4   4  -1  448.46   26.30
  -4   4  -1  451.55   27.40
  -4   4  -1  470.75   25.10
  -4   4  -1  519.25   28.60
  -4   4  -1  536.35   30.10
  -4   4  -1  477.25   29.20
   4  -4   1  491.65   28.90
   4  -4   1  482.55   29.00
   4  -4   1  508.45   25.70
   4  -4   1  515.65   28.10
   4  -4   1  476.95   28.70
  -5   4  -1    2.40    1.20
  -5   4  -1    5.30    3.00
  -5   4  -1    0.60    1.70
  -5   4  -1    0.20    2.10
  -5   4  -1    2.20    2.30
  -5   4  -1    1.00    2.20
   5  -4   1    1.00    2.30
   5  -4   1    2.80    2.70
   5  -4   1   -1.00    1.50
   5  -4   1    2.30    2.80
   5  -4   1    1.90    2.40
   5  -4   1    2.60    2.30
  -6   4  -1  118.89    7.80
  -6   4  -1  121.59   10.50
  -6   4  -1  121.39    9.10
  -6   4  -1  112.19   11.50
  -6   4  -1  118.29    7.00
  -6   4  -1   91.89   12.70
  -6   4  -1  131.99   10.40
  -6   4  -1  116.59   11.10
   6  -4   1  115.19    8.90
   6  -4   1  117.79   10.70
   6  -4   1  130.29   13.00
   6  -4   1  122.59   11.00
   6  -4   1  125.09   12.50
   6  -4   1  110.89    6.90
  -7   4  -1    4.40    3.10
  -7   4  -1    6.50    3.70
  -7   4  -1    4.50    2.30
  -7   4  -1    4.50    1.90
  -7   4  -1    4.80    1.30
  -7   4  -1    3.30    3.30
   7  -4   1    5.80    3.30
   7  -4   1    2.30    2.50
   7  -4   1    3.40    1.30
   7  -4   1    3.00    2.40
   7  -4   1    2.70    3.60
   7  -4   1    3.80    1.10
  -8   4  -1   70.89    9.10
  -8   4  -1   59.09    8.00
  -8   4  -1   58.99    5.80
  -8   4  -1   69.19    5.00
  -8   4  -1   68.49    4.60
  -8   4  -1   70.69    9.90
  -8   4  -1   59.79    7.20
   8  -4   1   64.29    4.80
   8  -4   1   82.89    8.40
   8  -4   1   84.29   11.00
   8  -4   1   63.19    4.40
   8  -4   1   59.39    8.80
  -9   4  -1   43.40    6.40
  -9   4  -1   38.50    7.10
  -9   4  -1   45.70    4.00
  -9   4  -1   45.00    5.20
  -9   4  -1   43.90    3.90
  -9   4  -1   37.40    8.30
  -9   4  -1   48.00    3.80
  -9   4  -1   52.09    8.10
   9  -4   1   50.39    9.20
   9  -4   1   48.70    4.00
   9  -4   1   41.60    9.80
   9  -4   1   51.99    7.10
   9  -4   1   41.40    3.50
 -10   4  -1  277.67   23.90
 -10   4  -1  255.07   18.50
 -10   4  -1  227.28   14.20
 -10   4  -1  272.97   21.90
 -10   4  -1  249.68   13.90
 -10   4  -1  260.67   14.40
 -10   4  -1  223.48   19.50
 -10   4  -1  261.97   16.00
 -10   4  -1  236.28   20.10
  10  -4   1  241.68   14.20
  10  -4   1  214.58   20.90
  10  -4   1  236.38   22.60
  10  -4   1  252.57   13.60
 -11   4  -1   29.90    7.70
 -11   4  -1   36.80    9.30
 -11   4  -1   19.50    7.50
 -11   4  -1   34.40    3.80
 -11   4  -1   30.00    3.50
 -11   4  -1   25.10    4.60
 -11   4  -1   39.40    9.30
 -11   4  -1   39.80    7.10
 -11   4  -1   30.90    3.90
  11  -4   1   28.20    3.00
  11  -4   1   38.70   11.30
  11  -4   1   30.50    3.70
 -12   4  -1    2.70    3.60
 -12   4  -1   -1.10    6.00
 -12   4  -1    0.60    1.40
 -12   4  -1    4.10    3.70
 -12   4  -1    0.80    1.40
 -12   4  -1    1.30    1.30
  12  -4   1   -0.10    1.10
  12  -4   1    0.40    1.30
  12  -4   1   -1.10    5.30
 -13   4  -1    4.30    1.60
 -13   4  -1    1.20    1.20
 -13   4  -1   15.70    5.40
 -13   4  -1   -3.50    4.20
 -13   4  -1    5.20    1.70
  13  -4   1    4.40    1.70
  13  -4   1    3.00    1.30
  13  -4   1    3.20    1.40
  13  -4   1   13.30    6.80
 -14   4  -1  160.78    9.60
 -14   4  -1  176.18   10.20
  14  -4   1  153.78    9.70
  14  -4   1  174.08   10.20
 -15   4  -1   -0.50    0.90
 -15   4  -1   -0.10    1.10
  15  -4   1    1.00    1.10
  13   3  -1   85.89    5.50
 -13  -3   1   85.39    5.50
 -13  -3   1   83.59    6.40
  11   3  -1  215.98   23.30
  11   3  -1  223.08   16.20
  11   3  -1  288.97   20.00
  11   3  -1  226.68   21.40
  11   3  -1  245.58   13.90
  11   3  -1  244.28   14.30
 -11  -3   1  266.77   15.80
 -11  -3   1  242.98   14.00
  10   3  -1  125.39    8.70
  10   3  -1  137.19    8.40
  10   3  -1  117.79   10.30
  10   3  -1  150.08   17.80
  10   3  -1  132.39   14.00
  10   3  -1  120.49   15.10
 -10  -3   1  128.89    8.40
 -10  -3   1  104.39   13.20
   9   3  -1    7.60    2.10
   9   3  -1    4.90    4.00
   9   3  -1   10.10    2.20
   9   3  -1    1.90    4.60
   9   3  -1   10.10    4.30
   9   3  -1    8.60    5.60
   9   3  -1   10.30    3.60
  -9  -3   1    9.50    2.20
  -9  -3   1    7.60    5.60
   8   3  -1   45.20    8.60
   8   3  -1   39.40    8.20
   8   3  -1   38.80    5.00
   8   3  -1   37.10    3.50
   8   3  -1   40.70    4.10
   8   3  -1   36.70   10.40
   8   3  -1   34.90    6.70
  -8  -3   1   35.00    7.30
  -8  -3   1   35.50    3.60
  -8  -3   1   31.00    3.90
   7   3  -1  189.38   12.00
   7   3  -1  170.38   14.90
   7   3  -1  176.48   10.60
   7   3  -1  180.18   17.60
   7   3  -1  163.68   17.90
   7   3  -1  168.68   10.10
   7   3  -1  177.78   15.80
  -7  -3   1  168.78    9.60
  -7  -3   1  182.08   10.30
  -7  -3   1  167.98   10.70
  -7  -3   1  190.48   14.70
   6   3  -1    3.80    1.30
   6   3  -1    8.60    5.00
   6   3  -1   12.60    2.70
   6   3  -1    9.90    4.60
   6   3  -1    9.10    3.70
   6   3  -1    9.10    1.80
   6   3  -1   16.90    6.10
  -6  -3   1    7.20    1.50
  -6  -3   1    5.80    3.20
  -6  -3   1    4.80    1.70
   5   3  -1  545.85   35.50
   5   3  -1  522.25   29.10
   5   3  -1  556.74   32.20
   5   3  -1  540.45   28.30
   5   3  -1  525.15   37.50
   5   3  -1  600.84   35.40
   5   3  -1  585.34   33.20
  -5  -3   1  554.94   31.70
  -5  -3   1  525.75   29.40
  -5  -3   1  541.35   34.00
   4   3  -1  182.18   12.50
   4   3  -1  150.28   12.50
   4   3  -1  159.88   14.40
   4   3  -1  175.08   10.40
   4   3  -1  191.58   14.90
   4   3  -1  158.08   15.30
   4   3  -1  171.08   11.10
   4   3  -1  179.88    9.80
   4   3  -1  188.58   13.70
  -4  -3   1  173.38   10.80
  -4  -3   1  166.68   12.10
  -4  -3   1  198.78   16.30
  -4  -3   1  185.38   14.70
  -4  -3   1  198.08   14.80
   3   3  -1   12.10    4.10
   3   3  -1   14.90    3.70
   3   3  -1    7.60    1.60
   3   3  -1   10.90    4.30
   3   3  -1    9.90    3.10
   3   3  -1    8.50    2.40
   3   3  -1   10.10    2.10
  -3  -3   1   11.30    3.80
  -3  -3   1    9.20    1.90
  -3  -3   1    6.70    3.10
  -3  -3   1   10.80    2.90
  -3  -3   1   15.20    4.80
   2   3  -1   43.90    4.50
   2   3  -1   41.20    3.90
   2   3  -1   39.30    3.70
   2   3  -1   37.40    5.30
   2   3  -1   43.40    4.50
   2   3  -1   42.70    5.40
   2   3  -1   41.10    2.80
   2   3  -1   40.00    2.70
  -2  -3   1   39.80    3.40
  -2  -3   1   36.70    4.60
  -2  -3   1   54.29    6.00
  -2  -3   1   37.50    5.10
  -2  -3   1   39.40    3.70
  -2  -3   1   44.30    4.30
   1   3  -1 1112.59   58.49
   1   3  -1 1108.69   58.29
   1   3  -1 1149.39   57.49
   1   3  -1 1147.39   60.09
   1   3  -1 1208.48   58.89
   1   3  -1 1188.88   58.29
   1   3  -1 1168.98   59.29
  -1  -3   1 1081.69   59.09
  -1  -3   1 1135.79   60.29
  -1  -3   1 1170.88   58.79
   0   3  -1 2679.23  131.59
   0   3  -1 2782.62  132.09
   0  -3   1 2497.05  131.69
   0  -3   1 2470.45  130.09
   0  -3   1 2848.01  130.19
   0  -3   1 2495.25  132.29
  -1   3  -1  106.29    7.60
   1  -3   1   81.99    7.20
   1  -3   1   95.89    7.20
  -2   3  -1  534.65   29.00
  -2   3  -1  523.35   30.40
  -2   3  -1  593.84   30.50
  -2   3  -1  612.94   31.00
   2  -3   1  558.04   29.90
   2  -3   1  592.84   31.00
   2  -3   1  556.44   31.10
   2  -3   1  579.74   30.40
   2  -3   1  560.04   31.10
  -3   3  -1  212.08   13.40
  -3   3  -1  229.38   14.00
  -3   3  -1  210.48   14.40
  -3   3  -1  207.28   14.50
  -3   3  -1  218.78   12.60
   3  -3   1  217.68   13.40
   3  -3   1  185.28   14.00
   3  -3   1  216.18   11.90
   3  -3   1  211.58   14.00
   3  -3   1  234.18   14.20
   3  -3   1  233.08   14.40
   3  -3   1  208.28   11.90
  -4   3  -1   68.59    6.80
  -4   3  -1   64.89    5.90
  -4   3  -1   61.29    5.20
  -4   3  -1   70.09    7.80
  -4   3  -1   64.99    6.10
  -4   3  -1   51.29    7.40
  -4   3  -1   63.99    4.30
  -4   3  -1   61.89    6.80
   4  -3   1   59.09    7.20
   4  -3   1   53.99    6.00
   4  -3   1   66.29    6.80
   4  -3   1   63.99    6.20
   4  -3   1   61.79    4.30
   4  -3   1   52.19    3.80
   4  -3   1   65.49    6.70
   4  -3   1   59.69    5.00
  -5   3  -1  504.25   28.20
  -5   3  -1  497.45   29.50
  -5   3  -1  473.35   29.40
  -5   3  -1  431.46   26.80
  -5   3  -1  492.65   25.70
  -5   3  -1  487.15   32.00
  -5   3  -1  512.95   28.70
   5  -3   1  498.35   27.30
   5  -3   1  470.75   25.50
   5  -3   1  525.95   26.60
   5  -3   1  455.05   29.80
   5  -3   1  569.04   30.90
   5  -3   1  497.15   28.80
   5  -3   1  456.05   28.30
   5  -3   1  481.05   31.70
  -6   3  -1  289.87   18.30
  -6   3  -1  258.87   15.40
  -6   3  -1  268.17   19.50
  -6   3  -1  277.47   19.90
  -6   3  -1  274.27   14.70
  -6   3  -1  278.07   17.10
  -6   3  -1  264.97   18.50
   6  -3   1  272.47   15.50
   6  -3   1  247.68   21.60
   6  -3   1  266.07   17.40
   6  -3   1  284.27   19.20
   6  -3   1  242.08   17.70
   6  -3   1  326.67   22.10
   6  -3   1  288.17   16.80
  -7   3  -1  285.37   15.70
  -7   3  -1  309.07   21.00
  -7   3  -1  268.67   21.00
  -7   3  -1  306.27   20.00
  -7   3  -1  300.67   18.80
  -7   3  -1  290.17   16.80
   7  -3   1  298.47   18.70
   7  -3   1  300.37   22.30
   7  -3   1  282.97   19.20
   7  -3   1  273.37   20.60
   7  -3   1  289.77   19.40
   7  -3   1  284.47   16.90
  -8   3  -1   93.79    9.80
  -8   3  -1   90.49    5.90
  -8   3  -1  100.49   11.60
  -8   3  -1  108.09   11.00
  -8   3  -1   96.29    9.10
  -8   3  -1   84.29    6.00
  -8   3  -1  102.79    7.40
   8  -3   1   88.89    9.60
   8  -3   1  107.29   12.20
   8  -3   1   86.69    6.10
   8  -3   1   88.79    5.70
   8  -3   1   78.09   10.30
   8  -3   1   88.99    9.00
  -9   3  -1    6.70    2.40
  -9   3  -1   12.10    4.30
  -9   3  -1    9.60    1.90
  -9   3  -1    9.60    2.10
  -9   3  -1    9.40    1.70
  -9   3  -1    6.70    3.90
  -9   3  -1    8.00    3.90
  -9   3  -1   17.70    7.30
   9  -3   1    4.50    2.30
   9  -3   1   12.70    3.90
   9  -3   1    5.10    4.90
   9  -3   1   14.50    5.50
   9  -3   1    8.30    1.90
   9  -3   1   10.80    5.10
   9  -3   1    5.10    2.90
   9  -3   1    7.00    1.60
 -10   3  -1   53.29    5.80
 -10   3  -1   51.69    4.50
 -10   3  -1   51.79    4.60
 -10   3  -1   36.90    9.20
 -10   3  -1   50.69    9.20
 -10   3  -1   52.79   10.00
 -10   3  -1   55.29    7.80
 -10   3  -1   57.19    4.40
 -10   3  -1   53.29    8.10
 -10   3  -1   49.60    9.40
  10  -3   1   52.89    4.10
  10  -3   1   55.59    4.70
  10  -3   1   47.80    9.30
  10  -3   1   37.30    5.40
 -11   3  -1  200.68   17.00
 -11   3  -1  163.48   13.00
 -11   3  -1  200.48   18.30
 -11   3  -1  197.68   11.70
 -11   3  -1  206.78   12.00
 -11   3  -1  212.98   12.40
 -11   3  -1  203.28   16.80
  11  -3   1  216.38   11.60
  11  -3   1  220.18   12.40
  11  -3   1  178.68   19.80
  11  -3   1  202.28   20.30
 -12   3  -1  244.48   19.70
 -12   3  -1  241.98   21.10
 -12   3  -1  260.17   15.00
 -12   3  -1  254.47   14.40
  12  -3   1  252.97   23.70
  12  -3   1  245.88   14.90
  12  -3   1  275.27   14.30
 -13   3  -1    0.80    1.20
 -13   3  -1   -0.40    1.20
  13  -3   1   -0.40    1.00
  13  -3   1    0.70    1.40
  13  -3   1   -1.00    5.20
 -14   3  -1   13.50    1.90
 -14   3  -1   14.30    2.20
  14  -3   1   13.70    2.20
  14  -3   1   16.40    2.40
  14  -3   1   10.50    1.60
 -15   3  -1   37.60    2.80
 -15   3  -1   32.70    3.10
  15  -3   1   34.10    3.20
  14   2  -1    3.90    1.00
 -14  -2   1    6.10    1.30
 -14  -2   1    3.90    1.40
  13   2  -1   18.60    2.40
  13   2  -1   11.90    2.50
 -13  -2   1   21.30    3.50
 -13  -2   1   21.50    2.70
  12   2  -1   38.10    4.30
  12   2  -1   44.50    4.50
  12   2  -1   57.69    4.50
  12   2  -1   70.79    9.50
 -12  -2   1   55.89    4.50
  11   2  -1    2.20    1.70
  11   2  -1    1.20    4.60
  11   2  -1   -2.40    1.40
  11   2  -1   14.40    6.30
  11   2  -1    8.60    7.30
  11   2  -1    0.10    1.50
 -11  -2   1    3.40    0.90
 -11  -2   1    2.50    1.80
  10   2  -1   25.00    3.50
  10   2  -1   28.60    7.60
  10   2  -1   36.50    5.70
  10   2  -1   29.80    3.90
  10   2  -1   31.00    3.60
  10   2  -1   29.90    6.60
  10   2  -1   40.20   11.60
  10   2  -1   50.49   10.90
 -10  -2   1   30.40    2.90
 -10  -2   1   22.30    7.70
 -10  -2   1   29.90    3.70
   9   2  -1    5.50    4.30
   9   2  -1   15.20    5.90
   9   2  -1    8.80    3.20
   9   2  -1   17.70    8.50
   9   2  -1   11.60    2.30
   9   2  -1    7.70    2.00
   9   2  -1    5.30    4.60
   9   2  -1    9.80    2.30
   9   2  -1   15.60    5.30
  -9  -2   1   10.10    2.20
  -9  -2   1    7.80    1.60
  -9  -2   1    8.60    4.30
   8   2  -1  375.56   20.80
   8   2  -1  355.56   28.40
   8   2  -1  319.07   24.40
   8   2  -1  324.57   26.80
   8   2  -1  317.87   18.90
   8   2  -1  381.66   24.30
   8   2  -1  363.86   26.10
   8   2  -1  334.17   19.00
   8   2  -1  349.67   18.60
  -8  -2   1  349.27   24.00
  -8  -2   1  322.17   18.10
  -8  -2   1  366.26   18.90
   7   2  -1   14.80    6.60
   7   2  -1   17.80    5.70
   7   2  -1   14.10    2.00
   7   2  -1   11.70    2.80
   7   2  -1   12.60    2.30
   7   2  -1   11.00    5.30
   7   2  -1   11.80    4.40
  -7  -2   1   12.80    4.00
  -7  -2   1   14.50    1.80
  -7  -2   1   15.80    2.20
  -7  -2   1   17.30    5.00
   6   2  -1   59.99    5.20
   6   2  -1   56.79    7.70
   6   2  -1   59.29    9.10
   6   2  -1   62.29    8.60
   6   2  -1   53.99    6.90
   6   2  -1   62.29    4.40
  -6  -2   1   59.59    4.20
  -6  -2   1   54.19    6.70
  -6  -2   1   52.89    5.50
  -6  -2   1   60.79    7.20
  -6  -2   1   59.09    6.40
   5   2  -1   12.90    4.80
   5   2  -1   15.60    4.70
   5   2  -1   16.20    3.70
   5   2  -1   14.20    2.50
   5   2  -1   13.20    1.90
   5   2  -1   25.30    5.90
   5   2  -1   25.50    6.00
  -5  -2   1   10.50    4.50
  -5  -2   1   18.30    4.50
  -5  -2   1   15.00    2.70
  -5  -2   1   20.40    4.60
  -5  -2   1   18.70    3.00
  -5  -2   1   17.90    4.20
  -5  -2   1   17.50    4.00
  -5  -2   1   14.50    4.70
   4   2  -1    0.60    2.00
   4   2  -1    1.60    2.70
   4   2  -1    2.30    2.30
   4   2  -1    0.00    2.70
   4   2  -1    0.30    1.50
   4   2  -1    0.70    1.00
   4   2  -1    2.10    1.50
  -4  -2   1    0.50    1.60
  -4  -2   1   -0.20    1.80
  -4  -2   1    1.60    1.50
  -4  -2   1    0.80    1.10
  -4  -2   1    0.50    1.70
  -4  -2   1    1.20    2.40
  -4  -2   1    7.90    3.90
  -4  -2   1    0.80    2.30
   3   2  -1  301.57   20.60
   3   2  -1  313.37   17.80
   3   2  -1  288.87   17.10
   3   2  -1  301.87   16.10
   3   2  -1  281.07   19.10
   3   2  -1  314.87   18.50
   3   2  -1  288.17   17.90
  -3  -2   1  307.27   17.30
  -3  -2   1  294.47   17.50
  -3  -2   1  318.97   19.30
  -3  -2   1  305.17   17.00
  -3  -2   1  340.87   18.20
  -3  -2   1  305.97   18.90
  -3  -2   1  291.87   16.80
   2   2  -1   45.00    4.00
   2   2  -1   44.00    5.40
   2   2  -1   47.80    5.30
   2   2  -1   44.30    4.40
   2   2  -1   42.10    3.90
   2   2  -1   46.60    4.50
   2   2  -1   51.09    3.10
  -2  -2   1   47.50    3.20
  -2  -2   1   42.60    3.60
  -2  -2   1   49.99    4.80
  -2  -2   1   52.19    5.70
  -2  -2   1   43.50    5.10
  -2  -2   1   45.00    4.40
  -2  -2   1   48.70    4.30
  -2  -2   1   45.10    3.70
   1   2  -1 3369.86  184.38
   1   2  -1 3827.02  185.78
   1   2  -1 3865.51  184.58
   1   2  -1 3844.02  184.28
   1   2  -1 3777.82  184.58
  -1  -2   1 3547.75  184.48
  -1  -2   1 3738.53  184.58
  -1  -2   1 3725.33  184.78
  -1  -2   1 3506.85  184.58
  -1  -2   1 3839.52  184.38
  -1  -2   1 3952.40  186.08
   0   2  -1  376.46   20.30
   0  -2   1  388.46   20.30
   0  -2   1  347.97   19.50
   0  -2   1  387.66   19.60
   0  -2   1  389.66   20.80
  -1   2  -1    5.60    1.30
  -1   2  -1    4.70    0.90
  -1   2  -1    2.60    1.60
   1  -2   1    3.80    1.20
   1  -2   1    5.10    1.40
   1  -2   1    5.80    2.00
   1  -2   1    5.10    1.40
  -2   2  -1 1017.20   54.09
  -2   2  -1 1067.69   53.49
  -2   2  -1 1044.10   54.49
  -2   2  -1 1084.49   52.79
  -2   2  -1 1087.19   55.09
   2  -2   1 1159.38   52.99
   2  -2   1  988.00   54.29
   2  -2   1 1117.79   54.89
   2  -2   1  915.51   54.59
   2  -2   1 1175.88   54.89
   2  -2   1  995.20   52.79
   2  -2   1 1049.20   53.89
  -3   2  -1 1690.23   88.99
  -3   2  -1 1707.73   89.49
  -3   2  -1 1576.64   89.59
  -3   2  -1 1855.71   90.69
  -3   2  -1 1737.03   91.89
  -3   2  -1 1764.92   91.79
  -3   2  -1 1919.81   90.89
  -3   2  -1 1759.02   87.99
   3  -2   1 1718.73   87.89
   3  -2   1 1750.42   90.59
   3  -2   1 1816.62   90.89
   3  -2   1 1906.21   88.99
   3  -2   1 1900.31   88.39
   3  -2   1 1756.62   89.79
   3  -2   1 1725.93   89.79
  -4   2  -1 1211.78   65.99
  -4   2  -1 1232.78   63.29
  -4   2  -1 1153.38   63.69
  -4   2  -1 1241.58   60.89
  -4   2  -1 1276.37   64.39
  -4   2  -1 1147.59   66.09
  -4   2  -1 1183.88   62.59
  -4   2  -1 1211.38   62.19
   4  -2   1 1241.78   62.39
   4  -2   1 1222.68   63.29
   4  -2   1 1223.08   61.89
   4  -2   1 1208.38   60.99
   4  -2   1 1206.88   64.69
  -5   2  -1  339.27   18.90
  -5   2  -1  317.57   21.70
  -5   2  -1  336.67   21.70
  -5   2  -1  354.06   21.10
  -5   2  -1  345.57   20.40
  -5   2  -1  386.26   23.20
   5  -2   1  371.06   21.00
   5  -2   1  333.27   19.20
   5  -2   1  337.17   24.80
   5  -2   1  371.96   20.70
   5  -2   1  320.77   23.10
   5  -2   1  401.66   23.80
   5  -2   1  348.07   20.90
   5  -2   1  378.06   22.10
   5  -2   1  339.07   18.70
  -6   2  -1   15.90    4.50
  -6   2  -1   20.10    3.80
  -6   2  -1   18.20    2.80
  -6   2  -1   23.50    5.80
  -6   2  -1   29.20    9.50
  -6   2  -1   19.30    4.50
  -6   2  -1   18.80    2.20
   6  -2   1   22.90    5.70
   6  -2   1   23.60    5.10
   6  -2   1   16.20    6.30
   6  -2   1   16.40    2.70
   6  -2   1   17.70    3.70
   6  -2   1   14.90    2.90
   6  -2   1   20.20    4.50
   6  -2   1   22.90    4.90
  -7   2  -1  699.43   48.10
  -7   2  -1  713.63   38.50
  -7   2  -1  671.93   34.80
  -7   2  -1  660.93   39.10
  -7   2  -1  728.83   36.10
  -7   2  -1  692.73   40.80
  -7   2  -1  590.54   39.90
   7  -2   1  678.93   37.00
   7  -2   1  683.33   35.70
   7  -2   1  649.74   34.60
   7  -2   1  586.34   38.40
   7  -2   1  708.73   41.70
   7  -2   1  676.13   37.80
   7  -2   1  734.23   47.80
   7  -2   1  713.03   40.80
   7  -2   1  716.93   40.00
  -8   2  -1  138.29    8.30
  -8   2  -1  138.99   12.40
  -8   2  -1  132.89   13.10
  -8   2  -1  139.69    9.40
  -8   2  -1  125.09   11.30
  -8   2  -1  136.89   11.90
  -8   2  -1  132.39   13.50
  -8   2  -1  127.09    7.90
  -8   2  -1  145.29    8.50
   8  -2   1  138.59    9.30
   8  -2   1  124.79   10.00
   8  -2   1  146.09   14.60
   8  -2   1  144.89   10.40
   8  -2   1  145.89   13.20
   8  -2   1  127.19    8.00
   8  -2   1  141.89   12.60
   8  -2   1  138.49    8.40
   8  -2   1  124.19    7.80
   8  -2   1  135.59   13.40
  -9   2  -1    4.90    3.50
  -9   2  -1   10.50    4.00
  -9   2  -1    6.50    3.30
  -9   2  -1    3.90    2.20
  -9   2  -1    4.80    4.60
  -9   2  -1    7.10    1.40
  -9   2  -1    2.60    4.10
  -9   2  -1    5.10    1.60
  -9   2  -1   10.10    5.60
  -9   2  -1    4.80    1.50
   9  -2   1    6.10    3.80
   9  -2   1   -1.20    4.50
   9  -2   1    4.80    1.50
   9  -2   1    3.10    1.60
   9  -2   1    7.20    4.40
   9  -2   1    5.00    1.90
   9  -2   1    6.70    1.50
   9  -2   1    3.30    5.00
   9  -2   1    5.10    1.70
 -10   2  -1  189.88   15.40
 -10   2  -1  190.08   15.70
 -10   2  -1  179.68   10.40
 -10   2  -1  205.58   18.70
 -10   2  -1  170.38   10.80
 -10   2  -1  148.89   17.10
 -10   2  -1  182.18   10.60
 -10   2  -1  176.58   16.20
  10  -2   1  171.08   10.80
  10  -2   1  148.79   16.90
  10  -2   1  189.18   10.40
  10  -2   1  159.08   17.60
 -11   2  -1  358.56   26.50
 -11   2  -1  360.96   19.90
 -11   2  -1  351.66   25.30
 -11   2  -1  386.56   19.50
  11  -2   1  383.06   19.40
  11  -2   1  347.97   19.90
  11  -2   1  292.17   27.60
  11  -2   1  355.26   28.70
 -12   2  -1    4.50    1.70
 -12   2  -1   -0.70    4.90
 -12   2  -1    6.00    2.00
  12  -2   1    5.10    2.00
  12  -2   1    4.30    1.60
 -13   2  -1   67.19    5.40
 -13   2  -1   58.49    4.70
 -13   2  -1   73.89   10.50
  13  -2   1   65.19    5.20
  13  -2   1   68.39   13.70
  13  -2   1   55.09    4.60
 -14   2  -1   10.10    1.70
 -14   2  -1   10.30    2.00
  14  -2   1   11.00    1.60
  14  -2   1   14.00    2.00
  14  -2   1   11.10    2.20
 -15   2  -1    1.30    1.00
 -15   2  -1    0.90    0.70
  15  -2   1    2.40    1.10
  15  -2   1    0.90    0.70
  14   1  -1   97.69    6.20
 -14  -1   1  110.79    7.30
  13   1  -1   12.60    2.60
  13   1  -1    9.20    1.70
 -13  -1   1    7.80    1.80
  12   1  -1   87.39    6.50
  12   1  -1  100.19   12.80
  12   1  -1   99.59    6.40
  12   1  -1   79.89    6.20
  12   1  -1  104.69   14.80
 -12  -1   1   80.69   12.40
 -12  -1   1   85.69    5.50
 -12  -1   1   83.69    6.30
  11   1  -1   38.10    6.10
  11   1  -1   46.10   11.90
  11   1  -1   59.19   13.90
  11   1  -1   39.40    3.90
  11   1  -1   40.30    4.10
  11   1  -1   30.60    4.00
 -11  -1   1   40.20    4.10
 -11  -1   1   39.50    3.50
 -11  -1   1   40.60    9.00
  10   1  -1   62.19    9.00
  10   1  -1   59.19   11.00
  10   1  -1   53.39    8.50
  10   1  -1   49.80    6.50
  10   1  -1   61.29    5.20
  10   1  -1   60.99    4.90
  10   1  -1   42.60   10.80
  10   1  -1   61.29    5.20
 -10  -1   1   62.09    4.40
 -10  -1   1   55.79    8.90
 -10  -1   1   64.39    5.20
   9   1  -1   18.50    2.70
   9   1  -1   22.60    8.10
   9   1  -1   21.50    3.10
   9   1  -1   25.10    3.20
   9   1  -1   33.00    7.20
   9   1  -1   18.80    5.60
   9   1  -1   21.30    4.20
   9   1  -1   17.00    5.50
  -9  -1   1   16.90    2.70
  -9  -1   1   20.20    2.50
  -9  -1   1   18.40    5.70
   8   1  -1   64.09    9.10
   8   1  -1   92.09    9.30
   8   1  -1   74.79   10.40
   8   1  -1   77.09   11.00
   8   1  -1   85.69    5.90
   8   1  -1   87.49   11.70
   8   1  -1   77.29    6.90
   8   1  -1   86.49    5.50
   8   1  -1   69.69    5.60
  -8  -1   1   82.89    5.20
  -8  -1   1   81.89    5.70
  -8  -1   1   79.69    9.20
  -8  -1   1   85.29    9.50
   7   1  -1  437.06   43.30
   7   1  -1  514.25   30.50
   7   1  -1  461.45   26.20
   7   1  -1  529.25   28.00
   7   1  -1  506.85   32.30
   7   1  -1  499.65   26.60
   7   1  -1  600.64   33.20
   7   1  -1  486.65   33.60
   7   1  -1  536.75   33.80
  -7  -1   1  527.15   31.00
  -7  -1   1  494.85   29.60
  -7  -1   1  511.75   26.60
  -7  -1   1  556.44   31.30
  -7  -1   1  499.05   30.80
  -7  -1   1  470.85   26.10
   6   1  -1  144.99   12.10
   6   1  -1  125.19   12.60
   6   1  -1  143.59    9.20
   6   1  -1  135.49   15.60
   6   1  -1  138.49   13.00
   6   1  -1  137.69   12.10
   6   1  -1  137.49    8.30
  -6  -1   1  148.59   11.50
  -6  -1   1  141.59   11.20
  -6  -1   1  150.38   11.70
  -6  -1   1  151.68   10.70
  -6  -1   1  126.39    8.60
  -6  -1   1  154.68   11.60
  -6  -1   1  144.79   15.80
   5   1  -1  931.51   46.70
   5   1  -1  776.32   49.10
   5   1  -1  804.12   50.39
   5   1  -1  823.82   45.80
   5   1  -1  953.40   49.80
   5   1  -1  995.30   51.29
   5   1  -1  869.61   49.50
  -5  -1   1  941.11   49.20
  -5  -1   1  874.51   52.09
  -5  -1   1  971.70   49.30
  -5  -1   1  955.20   49.00
  -5  -1   1  883.51   46.30
  -5  -1   1  973.10   49.00
  -5  -1   1  815.62   54.09
  -5  -1   1 1037.40   51.59
  -5  -1   1  984.20   48.60
   4   1  -1  265.17   16.80
   4   1  -1  284.07   17.80
   4   1  -1  269.37   16.50
   4   1  -1  248.18   17.60
   4   1  -1  250.77   18.80
   4   1  -1  247.38   16.40
   4   1  -1  231.38   18.90
   4   1  -1  269.87   14.60
  -4  -1   1  275.17   16.40
  -4  -1   1  256.67   16.00
  -4  -1   1  272.37   17.00
  -4  -1   1  290.67   16.50
  -4  -1   1  281.17   18.00
  -4  -1   1  274.87   18.20
  -4  -1   1  260.07   15.70
  -4  -1   1  298.07   20.70
   3   1  -1  110.39    9.00
   3   1  -1  107.09    6.60
   3   1  -1  107.19    8.20
   3   1  -1  117.99    8.90
   3   1  -1  113.69    8.00
   3   1  -1  110.69    8.90
   3   1  -1  101.19    7.70
   3   1  -1  125.29   10.40
  -3  -1   1  112.39    8.80
  -3  -1   1  109.69   10.00
  -3  -1   1  107.59    8.90
  -3  -1   1  106.19    7.90
  -3  -1   1   97.39    8.20
  -3  -1   1  110.69    7.70
  -3  -1   1  121.49    8.00
  -3  -1   1  109.09    7.40
  -3  -1   1  116.19    7.80
   2   1  -1 2805.52  135.29
   2   1  -1 2791.82  134.19
   2   1  -1 2665.23  133.49
   2   1  -1 2427.26  132.89
   2   1  -1 2548.84  133.09
   2   1  -1 2805.42  133.09
  -2  -1   1 2644.04  132.99
  -2  -1   1 2638.34  134.49
  -2  -1   1 2625.34  132.99
  -2  -1   1 2564.84  133.79
  -2  -1   1 2660.63  133.09
  -2  -1   1 2685.13  133.19
  -2  -1   1 2778.22  132.89
  -2  -1   1 2771.72  133.69
   1   1  -1  307.87   16.10
   1   1  -1  267.87   14.60
   1   1  -1  276.97   14.70
   1   1  -1  272.57   14.50
   1   1  -1  263.47   14.90
   1   1  -1  291.87   15.60
  -1  -1   1  302.97   15.20
  -1  -1   1  280.17   15.70
  -1  -1   1  275.37   15.60
  -1  -1   1  305.57   16.30
  -1  -1   1  262.57   14.70
  -1  -1   1  276.17   14.70
  -1  -1   1  292.27   15.00
  -1  -1   1  264.37   14.30
  -1  -1   1  254.57   14.80
   0   1  -1   81.09    4.80
   0   1  -1   90.39    5.10
   0   1  -1   74.19    4.60
   0  -1   1   84.79    5.20
   0  -1   1   91.29    5.30
   0  -1   1   77.79    4.80
   0  -1   1   80.49    5.00
   0  -1   1   72.29    4.90
   0  -1   1   82.59    4.90
   0  -1   1   85.29    4.60
  -1   1  -1  195.28   10.60
  -1   1  -1  172.18    9.60
  -1   1  -1  189.78   10.30
  -1   1  -1  164.28    9.40
  -1   1  -1  185.68   10.50
  -1   1  -1  185.78   10.40
   1  -1   1  206.08   10.80
   1  -1   1  165.68   10.10
   1  -1   1  180.08    9.10
   1  -1   1  185.98   10.30
   1  -1   1  169.28   10.40
   1  -1   1  168.88    9.70
   1  -1   1  182.98   10.20
  -2   1  -1 1946.61  103.59
  -2   1  -1 1898.61  105.29
  -2   1  -1 2050.39  105.19
  -2   1  -1 2074.09  104.29
  -2   1  -1 2224.08  104.89
  -2   1  -1 2237.78  103.49
   2  -1   1 2129.49  104.59
   2  -1   1 2228.88  104.19
   2  -1   1 2154.78  103.49
   2  -1   1 2111.49  103.89
   2  -1   1 2080.29  104.79
   2  -1   1 1834.12  103.19
  -3   1  -1  291.97   16.80
  -3   1  -1  289.17   17.40
  -3   1  -1  284.77   16.60
  -3   1  -1  238.78   17.90
  -3   1  -1  241.28   17.50
  -3   1  -1  276.77   14.80
  -3   1  -1  247.18   15.60
  -3   1  -1  283.27   16.00
   3  -1   1  286.47   16.60
   3  -1   1  277.87   15.80
   3  -1   1  310.57   17.30
   3  -1   1  282.87   14.60
   3  -1   1  305.07   16.20
   3  -1   1  308.07   16.90
   3  -1   1  313.17   19.00
   3  -1   1  238.88   15.50
   3  -1   1  279.47   17.50
  -4   1  -1  605.24   32.20
  -4   1  -1  535.15   32.70
  -4   1  -1  569.74   28.40
  -4   1  -1  554.84   29.70
  -4   1  -1  534.05   29.90
  -4   1  -1  586.14   30.80
  -4   1  -1  601.34   31.30
   4  -1   1  463.35   32.80
   4  -1   1  535.85   30.20
   4  -1   1  530.15   28.30
   4  -1   1  545.25   30.10
   4  -1   1  577.84   30.80
   4  -1   1  605.54   31.90
   4  -1   1  519.15   32.10
   4  -1   1  475.65   30.40
  -5   1  -1  404.06   25.50
  -5   1  -1  464.25   24.70
  -5   1  -1  389.86   23.80
  -5   1  -1  432.76   21.90
  -5   1  -1  422.96   25.10
  -5   1  -1  382.96   28.60
  -5   1  -1  434.36   22.40
   5  -1   1  439.26   26.20
   5  -1   1  442.06   28.70
   5  -1   1  446.96   25.40
   5  -1   1  435.46   25.10
   5  -1   1  423.16   22.30
   5  -1   1  448.66   25.00
   5  -1   1  354.96   23.00
   5  -1   1  369.76   28.00
  -6   1  -1 1353.36   69.19
  -6   1  -1 1371.86   64.39
  -6   1  -1 1259.37   63.29
  -6   1  -1 1273.47   67.99
  -6   1  -1 1265.37   66.89
  -6   1  -1 1088.19   72.89
  -6   1  -1 1155.28   66.19
   6  -1   1 1248.68   67.79
   6  -1   1 1261.67   68.09
   6  -1   1 1199.18   67.49
   6  -1   1 1399.96   69.79
   6  -1   1 1272.87   63.29
   6  -1   1 1306.77   65.29
   6  -1   1 1250.27   64.19
  -7   1  -1    7.00    7.50
  -7   1  -1    5.60    1.40
  -7   1  -1    4.40    2.80
  -7   1  -1    8.30    3.70
  -7   1  -1    5.60    3.50
  -7   1  -1    7.40    2.00
  -7   1  -1    5.10    3.00
  -7   1  -1    8.80    4.60
  -7   1  -1    8.00    1.40
   7  -1   1    8.90    4.00
   7  -1   1    4.90    2.00
   7  -1   1    5.70    2.00
   7  -1   1    5.00    1.30
   7  -1   1    6.30    4.10
   7  -1   1    5.10    3.20
   7  -1   1    5.80    1.50
   7  -1   1    5.40    6.10
   7  -1   1    5.00    3.60
   7  -1   1    6.60    2.90
  -8   1  -1   33.80    5.50
  -8   1  -1   29.90    3.10
  -8   1  -1   38.40    4.30
  -8   1  -1   32.40    6.30
  -8   1  -1   53.09   11.20
  -8   1  -1   31.20    3.10
  -8   1  -1   32.40    2.90
  -8   1  -1   37.80    6.60
  -8   1  -1   36.60    6.40
  -8   1  -1    8.40   16.90
  -8   1  -1   40.00    6.20
   8  -1   1   35.20    6.90
   8  -1   1   26.90    4.00
   8  -1   1   26.50    2.80
   8  -1   1   36.30    4.90
   8  -1   1   29.40    3.20
   8  -1   1   29.10    3.10
   8  -1   1   42.40    9.10
   8  -1   1   32.00    7.70
   8  -1   1   40.90    9.30
  -9   1  -1  241.58   13.00
  -9   1  -1  254.87   21.60
  -9   1  -1  216.78   12.90
  -9   1  -1  232.98   18.30
  -9   1  -1  221.38   13.30
  -9   1  -1  243.48   18.10
   9  -1   1  237.48   19.80
   9  -1   1  233.08   16.70
   9  -1   1  239.68   13.60
   9  -1   1  209.58   13.00
   9  -1   1  237.08   20.00
   9  -1   1  230.58   14.70
   9  -1   1  236.28   13.00
   9  -1   1  234.08   20.40
   9  -1   1  238.18   21.10
 -10   1  -1   10.40    2.10
 -10   1  -1    9.30    5.60
 -10   1  -1   -4.90    9.80
 -10   1  -1   12.80    5.30
 -10   1  -1   11.80    2.10
 -10   1  -1   17.50    5.60
  10  -1   1    5.00    2.50
  10  -1   1   10.10    2.40
  10  -1   1   22.20    8.40
  10  -1   1   10.60    2.20
  10  -1   1   14.50    2.40
  10  -1   1    8.50    4.90
  10  -1   1   24.50    8.00
  10  -1   1    9.50    5.50
 -11   1  -1    6.80    5.20
 -11   1  -1    0.80    5.00
 -11   1  -1   12.70    2.20
 -11   1  -1   10.60    2.30
  11  -1   1   11.10    8.00
  11  -1   1   11.50    2.20
  11  -1   1   11.60    3.60
  11  -1   1   19.40    7.50
  11  -1   1   12.20    2.50
  11  -1   1   10.30    5.70
 -13   1  -1    1.10    1.00
 -13   1  -1    0.50    1.30
  13  -1   1   -1.50    1.00
  13  -1   1    1.20    1.20
 -14   1  -1    7.50    1.70
 -14   1  -1    4.50    1.10
  14  -1   1    5.90    1.40
  14  -1   1    5.50    1.50
 -15   1  -1    0.50    1.10
 -15   1  -1    1.70    0.90
  15  -1   1    0.10    0.90
  15  -1   1    0.60    0.70
  14   0  -1   47.50    4.30
  14   0  -1   60.39    4.10
 -14   0   1   59.59    4.50
  13   0  -1    2.40    1.30
  13   0  -1    1.10    1.40
 -13   0   1    0.40    1.30
 -13   0   1   -1.20    0.90
  12   0  -1   -1.20    6.40
 -12   0   1   14.70    5.80
  11   0  -1  263.27   16.30
  11   0  -1  309.87   16.40
  11   0  -1  270.17   21.20
  11   0  -1  284.27   25.10
  11   0  -1  305.97   17.00
  11   0  -1  282.77   26.00
 -11   0   1  295.57   16.10
 -11   0   1  325.27   17.00
 -11   0   1  304.47   23.20
  10   0  -1   24.20    3.20
  10   0  -1   23.90    7.30
  10   0  -1   26.90    3.60
  10   0  -1   23.90    5.80
  10   0  -1   22.60    8.00
  10   0  -1   28.90    3.20
  10   0  -1   30.50    5.00
  10   0  -1   22.70    8.50
  10   0  -1   41.90   10.00
 -10   0   1   30.90    7.50
 -10   0   1   30.30    3.10
 -10   0   1   20.80    3.20
   9   0  -1  248.18   22.30
   9   0  -1  251.97   14.70
   9   0  -1  269.07   16.40
   9   0  -1  269.27   15.00
   9   0  -1  252.67   22.10
   9   0  -1  249.78   21.60
   9   0  -1  255.27   14.40
   9   0  -1  279.27   19.10
  -9   0   1  260.47   20.10
  -9   0   1  270.17   14.90
  -9   0   1  266.87   14.30
  -9   0   1  258.87   19.60
   8   0  -1  155.48   14.60
   8   0  -1  134.99    8.70
   8   0  -1  165.58   15.40
   8   0  -1  166.08   10.40
   8   0  -1  141.19    8.50
   8   0  -1  151.68   15.00
   8   0  -1  140.09   13.80
   8   0  -1  134.89   11.60
   8   0  -1  149.79    8.90
  -8   0   1  142.19   13.50
  -8   0   1  135.19    8.80
  -8   0   1  142.59    8.40
  -8   0   1  150.88   12.90
  -8   0   1  145.89   12.40
  -8   0   1  147.79   12.60
  -8   0   1  139.19    8.40
   7   0  -1  225.08   13.70
   7   0  -1  240.28   18.40
   7   0  -1  243.78   17.90
   7   0  -1  237.68   15.70
   7   0  -1  218.28   17.40
   7   0  -1  241.38   23.50
   7   0  -1  223.68   18.10
   7   0  -1  217.38   12.30
   7   0  -1  238.68   12.70
  -7   0   1  238.38   13.40
  -7   0   1  194.98   16.50
  -7   0   1  226.68   15.80
  -7   0   1  217.18   12.30
  -7   0   1  240.28   16.20
  -7   0   1  210.68   17.80
  -7   0   1  241.58   17.30
  -7   0   1  213.38   12.90
  -7   0   1  223.88   16.20
  -7   0   1  220.68   22.90
  -7   0   1  216.08   12.20
   6   0  -1 1198.78   62.09
   6   0  -1 1150.18   63.79
   6   0  -1 1190.48   72.09
   6   0  -1 1158.38   61.09
   6   0  -1 1192.28   65.79
   6   0  -1 1123.19   66.19
   6   0  -1 1308.97   66.49
   6   0  -1 1214.08   66.49
  -6   0   1 1157.88   60.99
  -6   0   1 1324.97   67.19
  -6   0   1 1167.78   61.79
  -6   0   1 1299.67   64.99
  -6   0   1 1351.16   64.79
  -6   0   1 1109.49   64.99
  -6   0   1 1359.26   66.49
  -6   0   1 1222.68   64.19
   5   0  -1    2.60    2.20
   5   0  -1    3.30    2.60
   5   0  -1    0.00    2.00
   5   0  -1    1.90    2.60
   5   0  -1    0.10    2.00
   5   0  -1    4.20    3.90
   5   0  -1    1.40    1.10
   5   0  -1    1.80    0.80
  -5   0   1    2.80    3.10
  -5   0   1    3.00    3.10
  -5   0   1    0.80    1.70
  -5   0   1    0.80    1.10
  -5   0   1    1.00    1.90
  -5   0   1    2.60    2.00
  -5   0   1    2.80    2.10
  -5   0   1    2.90    1.70
   4   0  -1  823.62   43.60
   4   0  -1  781.62   43.00
   4   0  -1  835.22   45.10
   4   0  -1  770.32   42.80
   4   0  -1  789.62   43.40
   4   0  -1  806.82   43.20
   4   0  -1  736.93   45.80
   4   0  -1  841.62   40.80
  -4   0   1  801.02   40.70
  -4   0   1  807.12   43.40
  -4   0   1  802.92   42.40
  -4   0   1  896.61   47.40
  -4   0   1  756.62   44.40
  -4   0   1  700.53   43.70
  -4   0   1  775.72   43.30
  -4   0   1  880.11   43.20
  -4   0   1  809.92   42.10
   3   0  -1  889.91   49.50
   3   0  -1 1091.69   50.99
   3   0  -1  910.61   47.50
   3   0  -1  884.31   49.50
   3   0  -1  952.10   47.70
   3   0  -1  891.61   49.20
   3   0  -1  982.90   51.89
   3   0  -1 1023.00   49.60
   3   0  -1  923.11   49.20
  -3   0   1  994.00   49.40
  -3   0   1  997.70   50.59
  -3   0   1  995.80   49.80
  -3   0   1  882.91   48.70
  -3   0   1  883.71   49.80
  -3   0   1  975.10   48.80
  -3   0   1  895.21   48.50
   2   0  -1  290.87   16.40
   2   0  -1  284.57   17.60
   2   0  -1  282.47   16.10
   2   0  -1  304.27   15.20
   2   0  -1  286.57   16.50
   2   0  -1  305.77   16.30
   2   0  -1  319.27   16.30
  -2   0   1  262.87   15.60
  -2   0   1  256.17   16.10
  -2   0   1  316.07   16.80
  -2   0   1  270.07   17.50
  -2   0   1  317.57   16.00
  -2   0   1  303.67   16.30
  -2   0   1  292.27   15.90
  -2   0   1  298.57   16.80
   1   0  -1 1515.15   74.69
   1   0  -1 1597.64   75.09
   1   0  -1 1441.66   75.69
   1   0  -1 1425.36   74.89
   1   0  -1 1524.95   74.59
   1   0  -1 1402.36   74.69
  -1   0   1 1509.75   74.69
  -1   0   1 1501.15   75.09
  -1   0   1 1644.74   75.29
  -1   0   1 1564.74   74.79
  -1   0   1 1514.05   74.49
  -1   0   1 1389.76   75.59
   0   0   1    1.60    0.60
  -2   0  -1  654.33   33.60
  -2   0  -1  602.34   32.70
  -2   0  -1  701.93   32.80
  -2   0  -1  684.13   34.10
  -2   0  -1  604.84   34.80
  -2   0  -1  593.64   32.40
  -2   0  -1  604.94   34.00
  -2   0  -1  670.53   32.90
   2   0   1  650.53   34.20
   2   0   1  573.04   34.60
   2   0   1  660.93   33.30
   2   0   1  539.35   33.70
   2   0   1  655.13   33.40
   2   0   1  705.33   33.90
   2   0   1  627.04   33.10
  -3   0  -1   62.49    4.60
  -3   0  -1   49.30    4.60
  -3   0  -1   50.69    5.60
  -3   0  -1   63.39    7.10
  -3   0  -1   52.59    4.80
  -3   0  -1   56.59    6.30
  -3   0  -1   48.80    6.10
  -3   0  -1   52.69    4.80
   3   0   1   49.40    4.80
   3   0   1   45.30    6.40
   3   0   1   52.99    6.20
   3   0   1   50.69    5.20
   3   0   1   54.89    5.40
   3   0   1   45.00    5.80
   3   0   1   47.80    3.80
   3   0   1   49.00    3.70
   3   0   1   51.69    5.40
  -4   0  -1 1569.44   82.39
  -4   0  -1 1619.14   84.49
  -4   0  -1 1634.54   80.99
  -4   0  -1 1766.82   81.29
  -4   0  -1 1524.65   80.49
  -4   0  -1 1661.03   81.29
  -4   0  -1 1559.74   79.29
   4   0   1 1476.15   81.99
   4   0   1 1601.74   81.59
   4   0   1 1531.65   81.99
   4   0   1 1486.45   83.29
   4   0   1 1605.44   79.39
   4   0   1 1417.16   84.89
   4   0   1 1753.22   84.89
  -5   0  -1   85.29    7.10
  -5   0  -1   77.79    7.10
  -5   0  -1   75.49    5.30
  -5   0  -1   73.69    8.20
  -5   0  -1   77.99    6.90
  -5   0  -1   68.59    9.80
   5   0   1   75.39    7.70
   5   0   1   74.69    7.90
   5   0   1   78.19    7.40
   5   0   1   67.59    7.50
   5   0   1   63.39    9.30
   5   0   1   75.79    5.30
   5   0   1   75.99    4.80
   5   0   1   79.59    8.00
   5   0   1   77.59    5.50
  -6   0  -1   12.40    3.80
  -6   0  -1   10.80    2.20
  -6   0  -1   28.00    8.40
  -6   0  -1   11.10    1.70
  -6   0  -1   14.00    3.30
  -6   0  -1   14.60    5.20
  -6   0  -1   11.30    3.80
  -6   0  -1   11.70    3.50
   6   0   1   11.20    2.40
   6   0   1    9.80    4.10
   6   0   1   12.40    1.90
   6   0   1   11.10    3.90
   6   0   1   12.50    4.50
   6   0   1    9.00    3.80
   6   0   1   16.10    5.80
  -7   0  -1   12.50    7.20
  -7   0  -1    3.20    2.70
  -7   0  -1   -2.00    2.70
  -7   0  -1    0.10    0.80
  -7   0  -1    5.90    2.90
  -7   0  -1    2.40    2.80
  -7   0  -1    1.00    1.00
  -7   0  -1    1.20    2.10
  -7   0  -1    1.70    1.00
  -7   0  -1    2.80    1.30
   7   0   1    0.90    1.00
   7   0   1    2.10    2.60
   7   0   1    0.30    0.80
   7   0   1    0.00    3.60
   7   0   1   -1.80    1.40
   7   0   1   -0.50    2.60
   7   0   1   20.20    9.60
   7   0   1    5.30    4.20
  -8   0  -1  128.09   13.80
  -8   0  -1  101.09   10.50
  -8   0  -1  115.89   10.90
  -8   0  -1  103.89    7.00
  -8   0  -1  103.99    6.60
  -8   0  -1  100.19    6.50
   8   0   1   99.69    6.60
   8   0   1  101.19    9.80
   8   0   1  117.59   12.70
   8   0   1  114.99   12.70
   8   0   1   98.09   11.80
   8   0   1  113.99    8.30
   8   0   1  115.69    7.10
   8   0   1   96.09    6.90
   8   0   1  120.69   13.00
  -9   0  -1   73.79    6.00
  -9   0  -1   96.99    5.90
  -9   0  -1   94.89   10.40
  -9   0  -1   99.39   10.90
   9   0   1   83.69   11.30
   9   0   1   81.09    6.20
   9   0   1   80.99   11.80
   9   0   1   85.49    5.90
   9   0   1   85.09   13.00
   9   0   1   98.19   12.70
   9   0   1   92.59    7.90
   9   0   1   86.49    6.30
   9   0   1   96.19    9.80
 -10   0  -1  873.31   50.49
 -10   0  -1  834.32   43.40
 -10   0  -1  844.12   42.70
 -10   0  -1  838.32   50.19
  10   0   1  874.51   53.79
  10   0   1  875.41   48.60
  10   0   1  816.42   52.79
  10   0   1  858.11   45.30
  10   0   1  767.12   54.19
  10   0   1  826.32   43.50
  10   0   1  748.83   52.09
  10   0   1  844.82   43.00
  10   0   1  871.81   43.30
 -11   0  -1  310.87   25.20
 -11   0  -1  403.76   19.60
 -11   0  -1  336.17   18.40
  11   0   1  325.07   18.70
  11   0   1  367.56   19.50
  11   0   1  349.37   28.70
  11   0   1  303.97   28.70
  11   0   1  335.27   27.60
  11   0   1  335.27   18.70
 -12   0  -1   19.10    5.60
  12   0   1    8.30    5.50
  12   0   1   16.10    8.80
 -13   0  -1    7.50    1.30
 -13   0  -1    8.20    2.10
  13   0   1    7.70    1.80
  13   0   1    6.00    1.60
 -14   0  -1   54.79    4.30
  14   0   1   60.69    4.30
  14   0   1   52.49    4.00
  15  -1  -1    3.40    1.10
  15  -1  -1    5.00    1.00
 -15   1   1    4.30    1.20
 -15   1   1    4.50    1.40
  14  -1  -1   60.09    4.70
  14  -1  -1   57.79    4.20
 -14   1   1   61.69    4.70
 -14   1   1   52.09    3.80
  13  -1  -1  209.88   20.50
  13  -1  -1  248.78   13.80
  13  -1  -1  254.47   13.30
 -13   1   1  207.08   13.50
 -13   1   1  262.87   23.20
 -13   1   1  231.38   12.90
  12  -1  -1   36.60    3.80
  12  -1  -1   59.69   10.70
  12  -1  -1   23.90   10.20
  12  -1  -1   41.30    4.20
 -12   1   1   36.00    3.60
 -12   1   1   36.40    4.00
 -12   1   1   44.50    9.10
  11  -1  -1   30.60    3.20
  11  -1  -1   31.90   10.10
  11  -1  -1   30.30    5.10
  11  -1  -1   31.20    3.70
 -11   1   1   32.30    3.80
 -11   1   1   22.70    7.40
 -11   1   1   25.40    5.00
 -11   1   1   31.20    3.30
  10  -1  -1    2.80    1.30
  10  -1  -1    1.10    1.40
  10  -1  -1   -1.00    4.20
  10  -1  -1    3.80    5.10
  10  -1  -1    1.60    2.30
  10  -1  -1   -0.70    3.40
  10  -1  -1    2.70    1.40
  10  -1  -1   -3.20    3.10
 -10   1   1    4.30    1.70
 -10   1   1    0.50    3.40
 -10   1   1   -0.60    7.20
 -10   1   1   -1.80    2.40
 -10   1   1    1.80    3.50
 -10   1   1    0.30    1.00
 -10   1   1   -0.30    1.90
 -10   1   1    2.50    1.20
   9  -1  -1   42.30    3.70
   9  -1  -1   42.50    8.90
   9  -1  -1   37.20    5.00
   9  -1  -1   46.40    4.10
   9  -1  -1   50.69    6.50
   9  -1  -1   44.30    3.90
   9  -1  -1   53.39    9.50
   9  -1  -1   39.90    7.60
   9  -1  -1   42.20    8.60
  -9   1   1   46.60    7.00
  -9   1   1   45.60    4.00
  -9   1   1   31.40    7.10
  -9   1   1   51.69    7.60
  -9   1   1   41.90    3.60
  -9   1   1   36.10    8.40
  -9   1   1   49.10    3.70
   8  -1  -1   23.90    2.80
   8  -1  -1   25.90    5.20
   8  -1  -1   23.40    3.60
   8  -1  -1   30.90    6.00
   8  -1  -1   35.00    8.40
   8  -1  -1   26.90    7.10
   8  -1  -1   26.00    7.00
   8  -1  -1   25.10    2.60
   8  -1  -1   28.20    2.80
  -8   1   1   17.20    5.20
  -8   1   1   24.70    9.10
  -8   1   1   26.20    5.70
  -8   1   1   21.80    5.70
  -8   1   1   22.90    2.70
  -8   1   1   26.90    5.00
  -8   1   1   26.70    6.70
  -8   1   1   35.30    8.30
  -8   1   1   25.30    2.70
  -8   1   1   26.00    3.70
  -8   1   1   25.50    2.50
   7  -1  -1  909.41   46.90
   7  -1  -1  815.02   57.39
   7  -1  -1  884.31   45.70
   7  -1  -1  817.32   50.89
   7  -1  -1  886.81   51.39
   7  -1  -1  925.31   51.99
   7  -1  -1  953.80   51.99
   7  -1  -1  897.21   48.60
  -7   1   1  868.21   45.70
  -7   1   1  936.01   52.49
  -7   1   1  884.61   49.99
  -7   1   1  868.21   51.29
  -7   1   1 1042.80   52.79
  -7   1   1  989.90   49.70
  -7   1   1  906.31   46.90
  -7   1   1  846.02   57.89
  -7   1   1  938.91   49.99
   6  -1  -1  312.17   22.10
   6  -1  -1  327.07   26.40
   6  -1  -1  380.76   23.00
   6  -1  -1  367.16   22.80
   6  -1  -1  354.06   20.50
   6  -1  -1  357.86   23.00
   6  -1  -1  340.57   18.20
   6  -1  -1  346.17   19.50
   6  -1  -1  360.66   19.20
  -6   1   1  332.67   22.50
  -6   1   1  345.97   18.20
  -6   1   1  345.07   22.60
  -6   1   1  303.97   20.50
  -6   1   1  375.36   19.20
  -6   1   1  356.86   21.60
  -6   1   1  363.06   21.50
   5  -1  -1  209.38   14.40
   5  -1  -1  196.18   12.40
   5  -1  -1  201.78   14.60
   5  -1  -1  205.88   14.50
   5  -1  -1  215.18   11.90
   5  -1  -1  216.08   14.60
   5  -1  -1  216.28   13.00
   5  -1  -1  206.88   15.90
  -5   1   1  189.18   14.20
  -5   1   1  217.28   13.90
  -5   1   1  208.78   11.90
  -5   1   1  219.48   15.20
  -5   1   1  204.78   16.80
  -5   1   1  204.88   13.10
  -5   1   1  225.78   14.90
   4  -1  -1  940.91   49.20
   4  -1  -1  892.41   49.30
   4  -1  -1  891.41   46.00
   4  -1  -1  929.41   48.30
   4  -1  -1  877.01   48.50
   4  -1  -1  997.00   51.79
   4  -1  -1  965.20   48.50
   4  -1  -1  893.91   48.30
   4  -1  -1  867.01   46.80
  -4   1   1  860.61   48.40
  -4   1   1  899.61   47.00
  -4   1   1  867.21   46.00
  -4   1   1  907.51   48.50
  -4   1   1  922.11   50.29
  -4   1   1  945.51   47.80
   3  -1  -1 3228.28  167.08
   3  -1  -1 3481.05  165.78
   3  -1  -1 3433.56  165.18
   3  -1  -1 3130.29  165.28
   3  -1  -1 3227.68  164.28
   3  -1  -1 3057.49  164.88
   3  -1  -1 3500.35  165.08
   3  -1  -1 3372.56  163.98
   3  -1  -1 3308.37  165.58
  -3   1   1 3254.77  163.38
  -3   1   1 3464.35  165.48
  -3   1   1 3191.08  164.98
  -3   1   1 3378.96  164.08
  -3   1   1 3033.90  164.38
  -3   1   1 3527.35  164.98
   2  -1  -1  249.58   13.20
   2  -1  -1  279.27   13.90
   2  -1  -1  245.18   13.80
   2  -1  -1  241.08   14.20
   2  -1  -1  239.18   15.00
   2  -1  -1  219.48   13.80
   2  -1  -1  250.57   14.20
   2  -1  -1  234.38   13.90
   2  -1  -1  249.58   13.80
  -2   1   1  268.47   14.30
  -2   1   1  252.37   13.60
  -2   1   1  237.38   13.40
  -2   1   1  252.17   13.10
  -2   1   1  234.78   13.70
   1  -1  -1  290.07   15.10
   1  -1  -1  274.97   14.90
   1  -1  -1  310.87   15.00
   1  -1  -1  267.77   14.40
   1  -1  -1  276.37   15.00
   1  -1  -1  246.58   15.10
   1  -1  -1  262.57   14.20
  -1   1   1  306.17   15.50
  -1   1   1  272.87   14.40
  -1   1   1  292.77   14.90
  -1   1   1  280.97   15.00
  -1   1   1  251.27   14.20
  -1   1   1  287.07   14.00
   0  -1  -1   63.69    3.90
   0  -1  -1   63.29    3.60
   0  -1  -1   63.29    3.80
   0  -1  -1   57.69    4.20
   0  -1  -1   64.59    4.20
   0  -1  -1   56.79    4.50
   0  -1  -1   64.39    4.20
   0  -1  -1   63.09    4.40
   0   1   1   66.29    3.60
   0   1   1   62.59    3.90
   0   1   1   67.89    4.30
   0   1   1   62.99    4.60
   0   1   1   63.09    4.00
  -1  -1  -1 1096.89   54.99
  -1  -1  -1 1013.50   55.49
  -1  -1  -1 1183.68   54.49
  -1  -1  -1 1135.69   56.19
  -1  -1  -1 1043.70   54.79
  -1  -1  -1 1030.10   55.99
  -1  -1  -1 1118.29   56.69
   1   1   1 1206.08   56.19
   1   1   1 1106.39   55.69
   1   1   1 1050.89   56.29
   1   1   1 1169.88   56.69
  -2  -1  -1    6.80    2.80
  -2  -1  -1    2.80    1.80
  -2  -1  -1    1.40    1.10
  -2  -1  -1    3.70    2.40
  -2  -1  -1    3.60    1.50
  -2  -1  -1    1.90    2.30
  -2  -1  -1    3.30    1.80
   2   1   1    1.80    2.00
   2   1   1    2.40    1.50
   2   1   1    1.60    2.60
   2   1   1    3.30    2.20
   2   1   1    3.20    1.80
   2   1   1    3.10    2.40
  -3  -1  -1   78.19    6.70
  -3  -1  -1   86.29    5.60
  -3  -1  -1   88.09    5.90
  -3  -1  -1   74.09    7.30
  -3  -1  -1   82.79    8.00
  -3  -1  -1   84.59    6.10
  -3  -1  -1   80.69    8.60
  -3  -1  -1   79.09    6.50
   3   1   1   96.89    8.80
   3   1   1   85.49    7.10
   3   1   1   83.39    6.40
   3   1   1   88.39    8.00
   3   1   1   80.69    5.30
   3   1   1   87.69    7.20
   3   1   1   66.79    7.90
   3   1   1   91.79    7.80
  -4  -1  -1 1628.14   96.29
  -4  -1  -1 1824.92   93.49
  -4  -1  -1 1821.52   95.19
  -4  -1  -1 1825.32   92.19
  -4  -1  -1 1817.82   93.89
  -4  -1  -1 1818.92   92.69
  -4  -1  -1 1994.90   99.19
  -4  -1  -1 1763.92   92.89
   4   1   1 1890.31   94.49
   4   1   1 1793.12   95.19
   4   1   1 1843.82   98.39
   4   1   1 2120.39   94.29
   4   1   1 1811.02   97.39
   4   1   1 1852.11   91.59
   4   1   1 1846.02   95.99
   4   1   1 1675.73   94.19
  -5  -1  -1  115.39    8.40
  -5  -1  -1  101.19    8.10
  -5  -1  -1   96.59    8.70
  -5  -1  -1   93.29    8.50
  -5  -1  -1  103.59    8.40
  -5  -1  -1   98.29    7.40
  -5  -1  -1   94.09    6.50
  -5  -1  -1  104.19   10.40
   5   1   1   94.09    6.80
   5   1   1  101.69    9.60
   5   1   1   99.69    8.60
   5   1   1   93.79    9.60
   5   1   1  120.29   12.80
   5   1   1   92.29    9.90
   5   1   1  117.89   11.50
   5   1   1   96.69    6.10
   5   1   1  103.09    9.50
  -6  -1  -1  122.89    8.10
  -6  -1  -1  129.59   10.00
  -6  -1  -1  132.69   15.40
  -6  -1  -1  126.99   10.70
  -6  -1  -1  128.39    9.30
  -6  -1  -1  135.49   10.60
  -6  -1  -1  130.49    9.80
  -6  -1  -1  132.89   12.90
   6   1   1  126.09    7.70
   6   1   1  112.49   12.20
   6   1   1  127.59   11.80
   6   1   1  134.49    8.70
   6   1   1  128.89   12.00
   6   1   1  124.09   12.20
  -7  -1  -1    2.00    2.40
  -7  -1  -1    3.50    2.70
  -7  -1  -1    1.30    2.30
  -7  -1  -1    5.60    3.50
  -7  -1  -1    7.30    1.60
  -7  -1  -1    2.60    1.80
  -7  -1  -1    6.10    4.60
  -7  -1  -1    5.30    1.20
   7   1   1    6.70    1.60
   7   1   1    4.10    3.50
   7   1   1    8.20    4.20
   7   1   1    6.60    2.30
   7   1   1    6.40    3.70
   7   1   1    7.40    4.20
   7   1   1    6.20    1.40
  -8  -1  -1  192.78   15.10
  -8  -1  -1  161.78    9.70
  -8  -1  -1  161.08    9.20
  -8  -1  -1  144.99   13.20
   8   1   1  160.88    9.80
   8   1   1  151.88    9.70
   8   1   1  158.18    9.40
   8   1   1  148.09   16.20
   8   1   1  160.48   16.50
   8   1   1  168.78   11.30
   8   1   1  174.68   15.90
   8   1   1  141.59   14.90
  -9  -1  -1  451.15   29.80
  -9  -1  -1  386.36   29.40
  -9  -1  -1  397.66   24.20
  -9  -1  -1  462.55   23.80
  -9  -1  -1  481.45   24.70
   9   1   1  439.26   32.40
   9   1   1  483.65   24.80
   9   1   1  459.45   24.60
   9   1   1  438.06   24.10
   9   1   1  508.95   33.60
   9   1   1  471.25   26.40
   9   1   1  473.15   29.60
   9   1   1  473.35   34.80
   9   1   1  441.76   32.60
 -10  -1  -1   77.59   10.30
 -10  -1  -1   82.09    6.00
 -10  -1  -1   77.29    5.20
  10   1   1   66.99   11.60
  10   1   1   67.29    9.30
  10   1   1   58.69   10.10
  10   1   1   81.29    6.00
  10   1   1   71.29    7.60
  10   1   1   68.59   13.10
  10   1   1   83.99    5.70
  10   1   1   74.79    5.80
 -11  -1  -1   13.10    2.60
 -11  -1  -1   12.70    1.90
 -11  -1  -1   12.40    6.00
  11   1   1   13.90    2.40
  11   1   1   12.60    2.40
  11   1   1   17.50    2.90
  11   1   1    4.50    4.70
  11   1   1   24.20    9.40
  11   1   1   20.40    5.90
  11   1   1   11.40    7.70
 -12  -1  -1   93.59    6.70
  12   1   1   84.89    6.70
  12   1   1   95.89    6.40
 -13  -1  -1    3.30    1.40
  13   1   1    2.70    1.50
  13   1   1    4.40    1.50
 -14  -1  -1    8.60    1.50
 -14  -1  -1   10.90    2.10
  14   1   1   17.20    2.00
  15  -2  -1   -0.50    0.90
  15  -2  -1   -1.60    0.70
 -15   2   1    2.30    1.10
 -15   2   1   -0.20    0.70
  14  -2  -1   -1.20    1.30
  14  -2  -1   -0.50    0.90
 -14   2   1    0.70    1.30
 -14   2   1    0.90    1.00
  13  -2  -1  237.48   13.90
  13  -2  -1  261.27   14.60
  13  -2  -1  230.78   13.70
  13  -2  -1  233.88   22.60
 -13   2   1  274.67   20.80
 -13   2   1  240.28   13.80
 -13   2   1  272.47   14.60
  12  -2  -1  287.57   24.90
  12  -2  -1  259.87   15.60
  12  -2  -1  277.17   15.00
 -12   2   1  234.18   21.60
 -12   2   1  292.17   15.10
 -12   2   1  259.97   15.50
  11  -2  -1   57.89   11.60
  11  -2  -1   75.89    5.30
  11  -2  -1   72.59    5.80
  11  -2  -1   70.89   12.80
 -11   2   1   61.49    5.10
 -11   2   1   79.29    5.90
 -11   2   1   70.29    5.20
 -11   2   1   62.59   10.10
  10  -2  -1   38.00   10.20
  10  -2  -1   37.70    7.80
  10  -2  -1   37.30    3.30
  10  -2  -1   41.90   10.10
  10  -2  -1   33.40    3.70
 -10   2   1   35.20    7.50
 -10   2   1   31.20    4.60
 -10   2   1   36.10    3.50
 -10   2   1   31.10    3.70
 -10   2   1   30.70    7.20
 -10   2   1   35.40    3.40
 -10   2   1   38.00    8.50
   9  -2  -1  236.38   21.70
   9  -2  -1  283.07   16.20
   9  -2  -1  303.87   22.40
   9  -2  -1  296.27   15.80
   9  -2  -1  297.47   15.80
   9  -2  -1  294.27   23.30
   9  -2  -1  300.67   19.50
   9  -2  -1  300.67   22.60
  -9   2   1  281.77   16.20
  -9   2   1  338.37   22.10
  -9   2   1  312.57   15.90
  -9   2   1  304.87   16.10
  -9   2   1  242.18   21.70
  -9   2   1  292.67   17.50
  -9   2   1  273.47   23.20
  -9   2   1  296.07   23.20
  -9   2   1  294.47   21.50
  -9   2   1  294.47   20.30
   8  -2  -1   72.89    5.00
   8  -2  -1   84.59    7.50
   8  -2  -1   78.69    9.80
   8  -2  -1   65.49    9.40
   8  -2  -1   78.89    5.20
   8  -2  -1   67.39    9.20
   8  -2  -1   74.09    5.40
   8  -2  -1   80.69    6.20
   8  -2  -1   82.29   10.20
  -8   2   1   90.29   10.90
  -8   2   1   68.49    7.80
  -8   2   1   89.29    9.00
  -8   2   1   79.79    5.20
  -8   2   1   70.79    5.30
  -8   2   1   86.19    9.20
  -8   2   1   81.39    6.50
  -8   2   1   75.19    9.60
  -8   2   1   85.79   10.30
  -8   2   1   76.19    5.30
  -8   2   1   91.89   18.40
   7  -2  -1   49.90    7.20
   7  -2  -1   39.30    6.60
   7  -2  -1   44.00    5.10
   7  -2  -1   40.00    4.20
   7  -2  -1   47.40    7.10
   7  -2  -1   40.50    6.20
   7  -2  -1   36.40    3.30
   7  -2  -1   42.40    5.20
   7  -2  -1   47.10   10.30
  -7   2   1   46.30    3.50
  -7   2   1   45.20    6.20
  -7   2   1   52.09    5.90
  -7   2   1   65.29   14.40
  -7   2   1   47.40    4.40
  -7   2   1   46.70    6.30
  -7   2   1   46.80    7.20
  -7   2   1   49.30    7.20
   6  -2  -1  212.08   15.00
   6  -2  -1  204.58   14.50
   6  -2  -1  194.78   15.30
   6  -2  -1  184.08   11.50
   6  -2  -1  187.18   14.70
   6  -2  -1  198.48   13.20
   6  -2  -1  192.28   12.50
  -6   2   1  190.98   15.20
  -6   2   1  199.48   13.00
  -6   2   1  207.68   14.20
  -6   2   1  210.58   14.70
  -6   2   1  198.88   10.90
  -6   2   1  197.28   11.70
  -6   2   1  211.08   19.30
   5  -2  -1   68.69    9.50
   5  -2  -1   87.69    6.30
   5  -2  -1   95.49    7.70
   5  -2  -1   74.09    7.80
   5  -2  -1   79.69    6.90
   5  -2  -1   79.99    7.60
   5  -2  -1   84.39    8.00
   5  -2  -1   78.79    5.40
   5  -2  -1   85.09    8.50
  -5   2   1   87.69    5.70
  -5   2   1   77.19    8.00
  -5   2   1   69.19    9.40
  -5   2   1   85.29    7.60
  -5   2   1   86.59    7.40
  -5   2   1   86.39    9.80
  -5   2   1   83.19    7.50
  -5   2   1   81.49    6.40
   4  -2  -1 1115.19   54.49
   4  -2  -1  964.00   54.19
   4  -2  -1 1122.49   55.29
   4  -2  -1  992.80   54.49
   4  -2  -1 1022.70   53.09
   4  -2  -1 1086.09   55.49
   4  -2  -1 1044.50   55.59
  -4   2   1 1076.69   53.39
  -4   2   1 1026.90   54.29
  -4   2   1  920.21   57.09
  -4   2   1 1112.39   55.79
  -4   2   1 1057.39   54.49
  -4   2   1 1005.10   52.49
  -4   2   1 1081.29   54.39
   2  -2  -1  812.72   39.10
   2  -2  -1  716.93   40.40
   2  -2  -1  736.23   39.90
   2  -2  -1  781.32   40.50
   2  -2  -1  745.23   38.80
   2  -2  -1  796.82   39.50
   2  -2  -1  813.42   40.30
   2  -2  -1  753.22   39.70
  -2   2   1  799.92   38.80
  -2   2   1  840.32   40.40
  -2   2   1  784.92   40.50
  -2   2   1  671.23   38.80
  -2   2   1  758.32   39.40
  -2   2   1  787.42   38.50
  -2   2   1  720.23   39.20
  -1   2   1 4131.69  204.38
   0  -2  -1  358.06   19.30
   0  -2  -1  340.57   18.80
   0  -2  -1  327.67   19.60
   0  -2  -1  418.06   20.50
   0   2   1  385.26   19.40
   0   2   1  360.56   20.40
   0   2   1  353.76   18.70
  -1  -2  -1  966.10   47.70
  -1  -2  -1  849.22   45.70
  -1  -2  -1  884.31   46.60
  -1  -2  -1  910.81   48.20
  -1  -2  -1  915.61   46.50
  -1  -2  -1  913.41   47.70
  -1  -2  -1  992.30   47.50
   1   2   1  883.31   47.70
   1   2   1  933.31   46.70
   1   2   1  866.41   47.70
  -2  -2  -1   94.59    8.30
  -2  -2  -1   85.69    7.50
  -2  -2  -1   93.19    6.20
  -2  -2  -1   88.49    6.70
  -2  -2  -1   87.09    8.20
  -2  -2  -1   90.39    7.90
   2   2   1   96.09    6.50
   2   2   1   87.99    8.30
   2   2   1  101.49    7.30
   2   2   1   98.69    8.10
   2   2   1   87.39    5.40
   2   2   1   90.89    7.20
  -3  -2  -1  987.60   49.90
  -3  -2  -1  959.90   50.99
  -3  -2  -1 1062.19   53.79
  -3  -2  -1  993.10   52.99
  -3  -2  -1 1014.70   54.59
  -3  -2  -1  958.00   49.70
  -3  -2  -1  950.20   51.69
   3   2   1 1004.50   53.59
   3   2   1 1047.40   51.59
   3   2   1  970.30   52.39
   3   2   1  963.00   49.90
   3   2   1  958.30   53.79
   3   2   1  966.10   54.79
   3   2   1 1044.80   52.69
  -4  -2  -1    5.50    4.20
  -4  -2  -1    2.70    1.50
  -4  -2  -1    6.10    2.80
  -4  -2  -1    2.90    2.00
  -4  -2  -1    0.30    1.10
  -4  -2  -1    4.20    3.60
  -4  -2  -1    2.20    2.40
  -4  -2  -1    5.30    2.30
   4   2   1    4.90    2.40
   4   2   1    1.50    1.50
   4   2   1    3.30    2.30
   4   2   1    5.30    2.80
   4   2   1    2.90    1.30
   4   2   1    0.00    2.20
   4   2   1    2.60    2.80
   4   2   1    3.20    1.00
  -5  -2  -1  480.95   31.70
  -5  -2  -1  563.14   30.50
  -5  -2  -1  466.55   35.80
  -5  -2  -1  539.75   28.60
  -5  -2  -1  538.55   28.90
  -5  -2  -1  541.45   31.10
   5   2   1  593.24   28.70
   5   2   1  514.25   31.90
   5   2   1  543.55   27.60
   5   2   1  556.44   30.70
   5   2   1  538.35   32.20
   5   2   1  577.14   34.50
   5   2   1  512.25   33.50
  -6  -2  -1  858.01   44.90
  -6  -2  -1  726.33   46.70
  -6  -2  -1  785.02   43.50
  -6  -2  -1  797.42   45.50
  -6  -2  -1  787.22   40.00
   6   2   1  727.83   40.00
   6   2   1  715.63   45.20
   6   2   1  861.21   54.19
   6   2   1  816.92   47.40
   6   2   1  802.32   41.30
   6   2   1  763.92   45.60
   6   2   1  793.62   47.90
  -7  -2  -1   24.00    3.10
  -7  -2  -1   32.20    6.30
  -7  -2  -1   33.40    3.10
  -7  -2  -1   30.40    2.60
  -7  -2  -1   29.60    6.30
   7   2   1   32.30    6.60
   7   2   1   26.00    2.70
   7   2   1   30.20    6.10
   7   2   1   26.40    3.00
   7   2   1   30.30    4.10
   7   2   1   39.20    9.60
   7   2   1   32.10    8.60
  -8  -2  -1   71.09    5.40
  -8  -2  -1   58.79    8.40
  -8  -2  -1   72.99    5.70
  -8  -2  -1   81.09    9.90
  -8  -2  -1   69.79    4.80
   8   2   1   66.49   11.50
   8   2   1   68.19   10.50
   8   2   1   90.99   12.60
   8   2   1   76.99   10.00
   8   2   1   78.49    5.40
   8   2   1   74.59    5.70
   8   2   1   81.59    5.50
   8   2   1   74.49    7.00
  -9  -2  -1  433.46   23.70
  -9  -2  -1  465.95   29.60
  -9  -2  -1  422.36   23.80
  -9  -2  -1  452.75   22.90
   9   2   1  429.96   35.50
   9   2   1  429.76   33.50
   9   2   1  431.36   32.10
   9   2   1  476.25   24.20
   9   2   1  418.76   31.20
   9   2   1  466.55   26.00
   9   2   1  437.16   29.30
   9   2   1  410.36   23.80
   9   2   1  441.16   23.50
 -10  -2  -1  221.18   12.60
 -10  -2  -1  249.28   13.80
 -10  -2  -1  240.88   19.40
  10   2   1  194.98   21.00
  10   2   1  221.58   20.40
  10   2   1  231.88   15.80
  10   2   1  241.88   14.00
  10   2   1  246.88   19.40
  10   2   1  250.27   13.50
  10   2   1  230.88   23.20
  10   2   1  222.48   13.80
 -11  -2  -1   -1.30    1.90
 -11  -2  -1    2.30    7.40
 -11  -2  -1    0.30    1.30
  11   2   1    6.20    5.00
  11   2   1   11.50    5.80
  11   2   1    9.50    6.40
  11   2   1   -0.40    1.30
 -12  -2  -1   72.69    5.40
  12   2   1   51.89   11.30
  12   2   1   58.99    5.10
  12   2   1   69.59    5.20
  12   2   1   78.09    5.60
 -13  -2  -1    0.70    1.40
 -13  -2  -1    0.30    1.10
  13   2   1    1.10    1.10
  15  -3  -1   11.60    1.30
  15  -3  -1   12.40    1.90
 -15   3   1   15.40    1.90
 -15   3   1   11.40    1.80
  14  -3  -1    1.00    1.20
  14  -3  -1    1.80    1.00
 -14   3   1    1.70    1.20
 -14   3   1    1.50    1.20
  13  -3  -1   26.50    2.90
  13  -3  -1   23.10    3.00
  13  -3  -1   23.10    6.80
  13  -3  -1   25.30    3.50
 -13   3   1   26.70    3.10
 -13   3   1   29.80    7.40
 -13   3   1   27.20    3.50
  12  -3  -1   31.30    8.70
  12  -3  -1   20.40    2.70
  12  -3  -1   21.70    3.30
 -12   3   1   12.00    5.20
 -12   3   1   19.80    2.80
 -12   3   1   21.10    8.70
 -12   3   1   17.10    2.60
 -12   3   1   24.80    7.70
 -12   3   1   21.70    3.30
  11  -3  -1    1.40    1.10
  11  -3  -1   -0.80    5.00
  11  -3  -1   10.90    5.30
  11  -3  -1    5.20    4.40
  11  -3  -1    1.10    1.50
 -11   3   1    5.10    4.10
 -11   3   1    1.40    1.40
 -11   3   1    0.00    1.10
 -11   3   1   -1.50    3.20
 -11   3   1    0.80    1.40
 -11   3   1   -0.20    4.20
  10  -3  -1  133.09    8.00
  10  -3  -1  121.79    8.40
  10  -3  -1  122.69   14.90
  10  -3  -1  148.79   14.40
 -10   3   1  122.79   13.00
 -10   3   1  115.49   15.00
 -10   3   1  102.89   14.40
 -10   3   1  139.69   10.00
 -10   3   1  115.99    8.40
 -10   3   1  158.88   12.70
 -10   3   1  131.29   13.30
 -10   3   1  151.58    8.70
 -10   3   1  133.69    8.20
   9  -3  -1  169.88   16.60
   9  -3  -1  156.68   15.30
   9  -3  -1  176.58    9.70
   9  -3  -1  161.58   10.10
   9  -3  -1  141.79   15.10
  -9   3   1  176.48   15.10
  -9   3   1  169.78   17.40
  -9   3   1  175.98   17.30
  -9   3   1  199.98   14.00
  -9   3   1  173.88    9.90
  -9   3   1  197.48   16.40
  -9   3   1  165.48   14.90
  -9   3   1  149.99   11.20
  -9   3   1  167.08   10.20
  -9   3   1  173.68   10.20
   8  -3  -1  227.78   12.70
   8  -3  -1  209.68   12.20
   8  -3  -1  213.18   17.40
   8  -3  -1  238.98   19.10
   8  -3  -1  236.88   16.00
   8  -3  -1  228.78   14.80
   8  -3  -1  222.98   16.90
   8  -3  -1  231.78   18.40
  -8   3   1  233.88   17.40
  -8   3   1  226.08   12.70
  -8   3   1  229.48   15.70
  -8   3   1  240.18   14.00
  -8   3   1  206.78   17.20
  -8   3   1  217.58   12.40
  -8   3   1  223.28   17.10
  -8   3   1  226.18   18.80
   7  -3  -1  281.97   19.50
   7  -3  -1  245.38   17.30
   7  -3  -1  228.58   16.20
   7  -3  -1  267.97   22.80
   7  -3  -1  232.78   17.70
   7  -3  -1  213.78   14.30
   7  -3  -1  190.68   15.40
  -7   3   1  222.68   18.20
  -7   3   1  211.08   14.90
  -7   3   1  234.38   12.80
  -7   3   1  248.08   16.90
  -7   3   1  200.68   21.30
  -7   3   1  258.57   17.30
  -7   3   1  243.18   13.90
   6  -3  -1  267.27   18.10
   6  -3  -1  247.38   15.00
   6  -3  -1  261.87   17.40
   6  -3  -1  275.97   17.40
   6  -3  -1  248.18   18.40
   6  -3  -1  285.67   17.20
   6  -3  -1  240.28   18.60
  -6   3   1  219.58   20.50
  -6   3   1  217.48   17.90
  -6   3   1  243.88   15.50
  -6   3   1  269.67   14.60
  -6   3   1  261.07   17.00
  -6   3   1  265.17   17.20
  -6   3   1  260.67   13.70
  -6   3   1  257.07   17.10
   5  -3  -1  151.58   10.60
   5  -3  -1  114.99    8.10
   5  -3  -1  131.99   10.60
   5  -3  -1  122.59    7.80
   5  -3  -1  128.99    9.90
   5  -3  -1  127.09    9.40
   5  -3  -1  141.09   10.80
   5  -3  -1  152.18   12.20
  -5   3   1  127.59    7.80
  -5   3   1  111.29    8.30
  -5   3   1  129.79   11.00
  -5   3   1  114.19   12.20
  -5   3   1  128.79    9.70
  -5   3   1  122.09    9.30
  -5   3   1  122.99    9.40
   4  -3  -1 3065.79  158.28
   4  -3  -1 3121.19  159.38
   4  -3  -1 3135.69  160.18
   4  -3  -1 3592.04  162.88
   4  -3  -1 3035.80  160.58
   4  -3  -1 3112.89  159.88
   4  -3  -1 3492.95  161.08
   4  -3  -1 3205.18  162.98
   4  -3  -1 3126.09  158.68
  -4   3   1 3044.40  159.28
  -4   3   1 2968.20  158.38
  -4   3   1 2969.10  161.08
  -4   3   1 3179.58  159.78
  -4   3   1 3589.54  163.88
  -4   3   1 3136.29  157.78
  -4   3   1 3104.49  159.38
  -4   3   1 3363.26  159.98
   3  -3  -1 2280.17  112.29
   3  -3  -1 2170.88  111.19
   3  -3  -1 2235.68  114.19
   3  -3  -1 2202.08  112.59
   3  -3  -1 2139.69  112.09
   3  -3  -1 2411.46  113.89
   3  -3  -1 2201.08  113.09
  -3   3   1 2310.27  114.29
  -3   3   1 2209.08  112.19
  -3   3   1 2415.36  112.09
  -3   3   1 2159.98  111.09
  -3   3   1 2150.48  112.09
  -3   3   1 2278.27  113.79
  -3   3   1 2152.58  111.59
   2  -3  -1    8.10    1.80
   2  -3  -1    9.90    2.50
   2  -3  -1    9.40    2.50
   2  -3  -1    9.30    3.00
  -2   3   1    9.00    2.60
  -2   3   1    8.90    1.80
  -2   3   1    8.90    1.60
  -2   3   1    9.60    2.40
  -2   3   1   13.50    2.90
  -1   3   1 4772.82  232.58
  -1   3   1 4650.53  232.48
   0  -3  -1 1247.98   67.89
   0  -3  -1 1176.48   69.39
   0  -3  -1 1399.16   69.29
   0   3   1 1340.57   69.99
   0   3   1 1366.86   67.69
   0   3   1 1563.24   68.19
  -1  -3  -1  108.89    8.60
  -1  -3  -1  100.29    7.00
  -1  -3  -1   91.19    7.50
  -1  -3  -1   99.19    8.60
  -1  -3  -1  109.49    7.50
   1   3   1   89.69    7.50
   1   3   1  112.09    8.60
   1   3   1   96.49    7.00
  -2  -3  -1  334.17   18.20
  -2  -3  -1  353.26   19.30
  -2  -3  -1  360.06   20.90
  -2  -3  -1  334.37   21.50
  -2  -3  -1  292.67   20.40
   2   3   1  348.37   20.70
   2   3   1  308.77   19.50
   2   3   1  344.67   19.70
   2   3   1  306.67   20.80
   2   3   1  314.17   18.50
   2   3   1  311.77   17.10
   2   3   1  365.06   22.00
  -3  -3  -1  234.88   16.40
  -3  -3  -1  259.97   15.20
  -3  -3  -1  230.48   17.50
  -3  -3  -1  224.68   17.20
  -3  -3  -1  239.08   14.00
   3   3   1  230.48   16.40
   3   3   1  231.28   15.20
   3   3   1  225.98   14.00
   3   3   1  230.78   12.70
   3   3   1  245.88   17.70
   3   3   1  214.98   15.30
   3   3   1  202.68   16.50
  -4  -3  -1 1563.04   97.59
  -4  -3  -1 1893.71   92.79
  -4  -3  -1 1796.72   93.79
   4   3   1 1749.62   90.99
   4   3   1 1957.90   92.99
   4   3   1 1948.31   94.99
   4   3   1 1861.61   90.29
   4   3   1 1944.91   95.09
   4   3   1 1901.21   96.69
   4   3   1 1710.13   96.59
   4   3   1 1626.34   98.09
  -5  -3  -1 1049.70   59.09
  -5  -3  -1 1152.68   57.69
  -5  -3  -1  981.30   55.69
   5   3   1 1209.88   66.19
   5   3   1  948.31   52.79
   5   3   1 1115.79   58.39
   5   3   1 1075.79   60.49
   5   3   1 1024.90   55.69
   5   3   1 1072.49   60.99
   5   3   1  978.20   53.89
   5   3   1  971.10   57.89
  -6  -3  -1    2.30    2.70
  -6  -3  -1    5.60    3.10
  -6  -3  -1    0.60    0.90
  -6  -3  -1    4.60    3.50
   6   3   1    1.50    1.10
   6   3   1    2.50    3.50
   6   3   1    2.30    1.60
   6   3   1   -2.00    2.20
   6   3   1    3.40    4.60
   6   3   1    1.70    2.40
   6   3   1    2.50    1.10
  -7  -3  -1   -1.80    1.20
  -7  -3  -1   -1.60    0.90
  -7  -3  -1    3.40    2.60
  -7  -3  -1   -1.30    0.90
  -7  -3  -1    0.40    3.10
   7   3   1    0.30    2.40
   7   3   1   -1.30    1.00
   7   3   1    0.20    1.10
   7   3   1    0.60    3.70
   7   3   1    1.00    1.70
   7   3   1   11.30    5.20
   7   3   1   -2.30    2.60
  -8  -3  -1    4.30    1.60
  -8  -3  -1    3.50    2.00
  -8  -3  -1    9.70    3.60
   8   3   1    4.20    1.50
   8   3   1    8.10    4.20
   8   3   1    6.90    4.90
   8   3   1    6.10    5.60
   8   3   1    4.60    1.90
   8   3   1    1.50    2.20
   8   3   1    5.00    4.40
  -9  -3  -1  109.49    7.50
  -9  -3  -1   97.09    7.60
   9   3   1  101.49   12.20
   9   3   1  118.59    8.10
   9   3   1  113.79    9.60
   9   3   1  120.09   15.20
   9   3   1  120.89   16.10
   9   3   1  117.89    7.40
   9   3   1  105.09   12.90
 -10  -3  -1  151.78    9.70
 -10  -3  -1  131.09   10.80
  10   3   1  164.88    9.60
  10   3   1  123.59   17.80
  10   3   1  172.88   12.40
  10   3   1  182.38   18.40
  10   3   1  151.88   15.20
  10   3   1  149.79    9.90
  10   3   1  144.69   11.70
  10   3   1  152.48   14.90
 -11  -3  -1  175.58   10.20
  11   3   1  185.68   17.10
  11   3   1  143.29   10.10
  11   3   1  187.48   20.30
  11   3   1  153.18    9.90
  11   3   1  151.38   12.10
  11   3   1  189.78   15.70
 -12  -3  -1   61.49    5.90
 -12  -3  -1   65.89    4.70
  12   3   1   54.69    4.70
  12   3   1   62.19    4.70
 -13  -3  -1    6.90    1.90
 -13  -3  -1    6.10    1.20
  13   3   1    5.80    1.30
  15  -4  -1   25.80    2.90
 -15   4   1   25.10    2.80
 -15   4   1   26.10    2.60
  14  -4  -1   29.40    3.10
  14  -4  -1   26.10    2.40
  14  -4  -1   35.90    3.60
 -14   4   1   34.00    3.30
 -14   4   1   36.80    3.70
  13  -4  -1    7.30    1.50
  13  -4  -1    8.00    1.80
  13  -4  -1    6.80    2.00
 -13   4   1    7.90    1.90
 -13   4   1    1.30    5.00
 -13   4   1    9.00    1.90
 -13   4   1    3.90    1.70
 -13   4   1    5.20    5.30
 -13   4   1   -6.10    3.30
  12  -4  -1   12.00    1.90
  12  -4  -1    8.40    2.20
  12  -4  -1   13.90    2.60
  12  -4  -1   24.60    7.80
 -12   4   1    6.90    2.70
 -12   4   1   11.60    2.20
 -12   4   1    4.80    4.30
 -12   4   1   21.40    7.50
 -12   4   1   14.90    2.40
 -12   4   1   14.20    2.60
 -12   4   1   13.60    5.00
  11  -4  -1  608.24   41.20
  11  -4  -1  607.84   31.50
  11  -4  -1  591.44   30.60
 -11   4   1  501.95   41.20
 -11   4   1  588.94   30.90
 -11   4   1  609.84   33.40
 -11   4   1  634.34   36.60
 -11   4   1  597.84   31.50
 -11   4   1  613.14   38.80
 -11   4   1  616.94   31.40
 -11   4   1  543.75   38.20
  10  -4  -1  341.97   27.80
  10  -4  -1  364.66   19.80
  10  -4  -1  386.76   20.50
 -10   4   1  413.06   31.40
 -10   4   1  358.96   30.40
 -10   4   1  397.16   22.40
 -10   4   1  376.66   20.60
 -10   4   1  360.26   26.50
 -10   4   1  350.26   26.20
 -10   4   1  375.66   20.50
 -10   4   1  386.06   24.30
 -10   4   1  381.16   20.10
   9  -4  -1   70.19    5.00
   9  -4  -1   60.49    4.30
   9  -4  -1   58.89    9.60
   9  -4  -1   64.79    7.80
  -9   4   1   74.19    5.20
  -9   4   1   63.29    8.70
  -9   4   1   67.79   10.70
  -9   4   1   64.99    6.90
  -9   4   1   61.19    5.90
  -9   4   1   64.39    8.60
  -9   4   1   64.39    5.00
  -9   4   1   55.69   10.30
  -9   4   1   53.39    8.00
  -9   4   1   60.49    4.60
   8  -4  -1   36.60    8.50
   8  -4  -1   25.10    6.00
   8  -4  -1   27.30    2.40
   8  -4  -1   21.20    2.60
   8  -4  -1   26.30    4.90
  -8   4   1   26.90    6.10
  -8   4   1   30.50    4.60
  -8   4   1   26.80    2.80
  -8   4   1   35.70    7.80
  -8   4   1   18.40    2.30
  -8   4   1   34.30    8.50
  -8   4   1   26.40    3.70
   7  -4  -1  400.16   24.80
   7  -4  -1  427.86   27.50
   7  -4  -1  396.96   25.70
   7  -4  -1  371.16   25.90
   7  -4  -1  388.86   23.00
  -7   4   1  429.56   24.10
  -7   4   1  460.75   26.20
  -7   4   1  438.36   22.90
  -7   4   1  408.26   28.40
  -7   4   1  440.66   26.30
  -7   4   1  415.76   21.80
   6  -4  -1    2.40    3.30
   6  -4  -1    5.90    2.80
   6  -4  -1    7.40    3.60
   6  -4  -1    1.70    1.90
  -6   4   1    9.50    2.50
  -6   4   1    6.40    1.30
  -6   4   1    7.40    2.40
  -6   4   1    6.70    1.80
  -6   4   1    2.30    2.90
  -6   4   1   13.10    5.70
  -6   4   1    2.80    2.30
  -6   4   1    6.30    3.10
   5  -4  -1   33.70    3.50
   5  -4  -1   37.30    5.50
   5  -4  -1   39.70    5.80
   5  -4  -1   31.00    3.20
   5  -4  -1   35.20    4.70
   5  -4  -1   38.40    5.00
   5  -4  -1   36.50    6.20
  -5   4   1   30.20    5.60
  -5   4   1   35.90    4.70
  -5   4   1   35.50    4.80
  -5   4   1   31.00    4.10
  -5   4   1   35.70    3.20
  -5   4   1   30.30    3.90
  -5   4   1   33.80    6.20
  -5   4   1   34.80    3.50
   4  -4  -1  435.36   25.30
   4  -4  -1  499.65   27.80
   4  -4  -1  459.75   28.10
   4  -4  -1  464.95   26.00
   4  -4  -1  476.55   26.10
   4  -4  -1  455.95   24.30
  -4   4   1  500.85   25.80
  -4   4   1  464.85   25.20
  -4   4   1  480.75   26.00
  -4   4   1  410.56   25.10
  -4   4   1  417.56   27.80
  -4   4   1  475.95   23.80
  -4   4   1  479.65   24.50
  -4   4   1  442.66   27.60
   3  -4  -1 1280.57   65.19
   3  -4  -1 1372.96   66.19
   3  -4  -1 1301.47   66.69
  -3   4   1 1261.27   66.29
  -3   4   1 1313.57   64.39
  -3   4   1 1195.98   63.29
  -3   4   1 1251.07   64.59
  -3   4   1 1192.38   63.89
  -3   4   1 1114.69   64.49
  -3   4   1 1335.57   65.99
   2  -4  -1 2014.40  105.19
   2  -4  -1 1974.20  104.49
  -2   4   1 2082.19  104.49
  -2   4   1 2124.59  102.89
  -2   4   1 2059.09  102.69
  -2   4   1 2074.29  103.29
   1  -4  -1  167.88   12.10
   1  -4  -1  166.38   12.00
  -1   4   1  179.98   11.10
   0  -4  -1  459.25   25.60
   0  -4  -1  416.36   22.40
   0  -4  -1  401.16   24.40
   0   4   1  438.46   22.90
   0   4   1  452.55   25.80
   0   4   1  395.66   22.30
  -1  -4  -1    0.10    2.10
  -1  -4  -1    0.90    1.80
  -1  -4  -1    2.20    1.50
   1   4   1    1.80    1.30
   1   4   1    2.60    1.30
   1   4   1    0.10    0.60
   1   4   1    0.70    2.10
  -2  -4  -1  421.86   25.60
  -2  -4  -1  410.26   26.00
   2   4   1  410.16   21.30
   2   4   1  436.76   23.20
   2   4   1  420.66   24.30
   2   4   1  424.66   25.60
   2   4   1  387.16   25.30
   2   4   1  406.96   24.50
   2   4   1  387.26   26.70
   2   4   1  420.96   26.70
  -3  -4  -1   56.69    7.30
  -3  -4  -1   46.00    4.70
  -3  -4  -1   45.20    5.70
  -3  -4  -1   47.80    7.80
  -3  -4  -1   49.00    7.10
   3   4   1   49.70    4.00
   3   4   1   60.59    7.50
   3   4   1   46.80    6.30
   3   4   1   42.50    7.10
   3   4   1   53.79    6.10
   3   4   1   52.69    4.80
   3   4   1   41.10    6.90
  -4  -4  -1  127.09    9.60
  -4  -4  -1  122.19   12.30
  -4  -4  -1  137.09   11.10
   4   4   1  127.79   13.20
   4   4   1  114.49    7.30
   4   4   1  134.69   12.60
   4   4   1  127.19    9.20
   4   4   1  117.59   10.70
   4   4   1  130.79   11.50
   4   4   1  123.79    8.20
   4   4   1  140.29   14.00
  -5  -4  -1   40.00    4.00
  -5  -4  -1   35.90    5.10
  -5  -4  -1   45.10    7.70
  -5  -4  -1   38.20    3.30
   5   4   1   41.70    6.90
   5   4   1   43.70    8.50
   5   4   1   42.50    3.50
   5   4   1   45.40    6.40
   5   4   1   42.70    4.40
   5   4   1   42.90    6.80
  -6  -4  -1  147.09   14.90
  -6  -4  -1  147.19   10.50
  -6  -4  -1  150.18    9.20
  -6  -4  -1  135.09    8.30
   6   4   1  140.49   16.20
   6   4   1  134.19   12.80
   6   4   1  136.89    8.60
   6   4   1  131.59    8.20
   6   4   1  142.99    9.90
   6   4   1  135.79   13.80
   6   4   1  119.99   14.50
  -7  -4  -1    2.10    2.40
  -7  -4  -1    2.00    2.40
  -7  -4  -1    2.30    1.60
  -7  -4  -1    2.00    1.20
   7   4   1    0.90    4.10
   7   4   1    5.20    5.50
   7   4   1    1.10    1.20
   7   4   1    3.00    2.10
   7   4   1   -2.90    2.80
   7   4   1    1.80    3.50
   7   4   1    3.20    1.60
  -8  -4  -1    1.40    1.70
  -8  -4  -1    3.00    1.50
  -8  -4  -1    5.00    3.70
   8   4   1    2.70    1.50
   8   4   1    3.10    1.90
   8   4   1    1.90    2.40
   8   4   1    7.00    5.90
   8   4   1   -4.50    3.20
   8   4   1    0.50    3.20
  -9  -4  -1    9.90    2.60
  -9  -4  -1   15.40    2.60
   9   4   1   12.80    2.30
   9   4   1   15.60    5.70
   9   4   1   12.70    2.70
   9   4   1   11.60    3.50
   9   4   1    7.10    8.00
   9   4   1   21.30    8.00
   9   4   1   11.60    5.40
 -10  -4  -1  101.49    6.90
 -10  -4  -1  105.39    6.90
 -10  -4  -1  104.69    8.50
  10   4   1   92.29   12.60
  10   4   1   85.79    8.80
  10   4   1  109.39    7.60
  10   4   1  106.89    7.00
  10   4   1  100.19   15.20
  10   4   1   90.69   13.20
 -11  -4  -1    1.50    1.30
 -11  -4  -1    0.40    1.70
  11   4   1    0.50    1.10
  11   4   1    2.00    4.70
  11   4   1    1.20    1.50
  11   4   1    2.10    2.90
 -12  -4  -1   44.00    4.70
 -12  -4  -1   44.00    3.50
  12   4   1   38.90    3.70
  12   4   1   41.50    3.50
  15  -5  -1    2.10    1.60
  15  -5  -1    2.80    1.30
 -15   5   1    2.80    1.50
 -15   5   1    0.80    1.10
  14  -5  -1   50.49    4.30
  14  -5  -1   44.60    3.70
 -14   5   1   43.50    4.10
 -14   5   1   47.40    4.00
  13  -5  -1  118.39    7.70
  13  -5  -1  122.19    7.90
 -13   5   1  124.39    7.70
 -13   5   1  122.79    8.10
 -13   5   1  112.39   13.80
 -13   5   1  111.99    9.20
 -13   5   1  116.49    7.70
 -13   5   1   82.39   14.50
  12  -5  -1  244.18   14.50
  12  -5  -1  266.47   14.80
 -12   5   1  268.27   14.40
 -12   5   1  244.58   25.00
 -12   5   1  270.17   16.80
 -12   5   1  269.17   14.80
 -12   5   1  226.18   14.50
 -12   5   1  259.27   21.90
 -12   5   1  209.98   20.70
  11  -5  -1   -0.20    1.50
  11  -5  -1   -3.60    4.60
  11  -5  -1    1.00    1.40
  11  -5  -1   -0.50    1.00
 -11   5   1    0.10    1.30
 -11   5   1    0.10    1.30
 -11   5   1   -0.20    4.20
 -11   5   1   -0.90    1.60
 -11   5   1    3.60    5.20
 -11   5   1    3.00    3.70
 -11   5   1    1.30    2.20
  10  -5  -1   66.49    5.40
  10  -5  -1   63.79    4.70
  10  -5  -1   64.69   11.60
  10  -5  -1   76.69    9.90
  10  -5  -1   70.39    5.40
 -10   5   1   87.29    8.50
 -10   5   1   69.39   11.90
 -10   5   1   79.49    5.70
 -10   5   1   67.39    5.10
 -10   5   1   66.79    9.60
 -10   5   1   93.09   17.00
 -10   5   1   69.49    5.50
 -10   5   1   68.99    9.90
 -10   5   1   70.39    6.80
   9  -5  -1    7.90    1.50
   9  -5  -1    4.80    5.20
   9  -5  -1   10.50    2.00
   9  -5  -1   18.50    5.50
  -9   5   1    9.20    2.60
  -9   5   1   10.10    1.90
  -9   5   1   13.40    5.80
  -9   5   1   18.60    5.10
  -9   5   1    9.00    1.70
  -9   5   1    7.50    4.00
  -9   5   1   12.10    3.50
  -9   5   1    8.80    4.50
   8  -5  -1   83.09   10.70
   8  -5  -1   92.69   10.10
   8  -5  -1   76.79    5.30
  -8   5   1   92.99    9.80
  -8   5   1   85.39    9.10
  -8   5   1   76.19    7.10
  -8   5   1   69.39    5.10
  -8   5   1   78.39    6.60
  -8   5   1   84.69   11.50
  -8   5   1   78.29    5.50
   7  -5  -1  588.94   31.20
   7  -5  -1  632.24   37.80
   7  -5  -1  665.53   37.90
   7  -5  -1  551.14   34.80
  -7   5   1  612.14   31.40
  -7   5   1  605.64   38.90
  -7   5   1  584.24   33.20
  -7   5   1  635.94   32.50
  -7   5   1  632.54   35.10
  -7   5   1  603.94   35.90
   6  -5  -1  151.48    9.50
   6  -5  -1  164.48   12.70
   6  -5  -1  149.99    9.40
   6  -5  -1  161.98   13.60
   6  -5  -1  142.19   11.40
  -6   5   1  155.38   10.80
  -6   5   1  160.58   10.20
  -6   5   1  153.48   14.10
  -6   5   1  157.78   11.20
  -6   5   1  151.88    9.40
  -6   5   1  161.98   12.30
  -6   5   1  148.09    8.70
   5  -5  -1  759.02   39.90
   5  -5  -1  814.52   43.40
   5  -5  -1  752.92   41.30
   5  -5  -1  700.13   38.30
   5  -5  -1  724.13   43.70
  -5   5   1  723.73   38.00
  -5   5   1  765.92   40.90
  -5   5   1  833.02   40.70
  -5   5   1  691.03   43.00
  -5   5   1  708.93   38.70
  -5   5   1  746.73   43.90
  -5   5   1  726.83   39.50
  -5   5   1  739.53   39.70
   4  -5  -1  666.03   36.20
   4  -5  -1  574.94   33.50
   4  -5  -1  613.74   35.10
  -4   5   1  600.74   30.90
  -4   5   1  608.04   35.70
  -4   5   1  629.54   33.00
  -4   5   1  583.84   34.70
  -4   5   1  618.44   33.10
  -4   5   1  606.14   33.40
  -4   5   1  585.44   31.60
  -4   5   1  611.64   32.50
   3  -5  -1  127.59   10.60
   3  -5  -1  114.09    9.30
  -3   5   1  115.79    8.20
  -3   5   1  109.89    7.70
  -3   5   1  112.49    8.70
  -3   5   1  114.59    9.80
  -3   5   1  112.39    7.20
  -3   5   1  123.69    8.30
  -3   5   1  115.29    8.30
  -3   5   1  114.69    8.10
   2  -5  -1  254.97   17.50
   2  -5  -1  263.77   17.20
  -2   5   1  268.17   15.90
  -2   5   1  256.47   16.60
   1  -5  -1   15.30    4.00
   1  -5  -1   23.40    4.40
  -1   5   1   17.90    3.00
  -1   5   1   20.70    4.50
   0  -5  -1   18.30    4.80
   0  -5  -1   22.20    4.40
   0   5   1   23.40    4.60
   0   5   1   20.90    2.90
  -1  -5  -1 1808.32   91.19
  -1  -5  -1 1651.93   91.89
  -1  -5  -1 1878.81   94.59
   1   5   1 1787.92   91.19
   1   5   1 1891.01   94.19
   1   5   1 1691.73   90.89
  -2  -5  -1  757.42   47.80
  -2  -5  -1  891.71   50.49
   2   5   1  788.22   50.19
   2   5   1 1001.00   48.80
   2   5   1  925.31   46.30
   2   5   1  921.21   49.60
   2   5   1  790.22   48.20
   2   5   1  919.11   48.00
   2   5   1  869.21   44.10
  -3  -5  -1   19.40    5.20
  -3  -5  -1   24.50    6.80
   3   5   1   17.00    4.70
   3   5   1   19.80    4.20
   3   5   1   22.40    7.20
   3   5   1   22.40    2.00
   3   5   1   22.40    3.10
   3   5   1   21.60    4.70
   3   5   1   19.40    2.50
  -4  -5  -1  501.35   25.80
  -4  -5  -1  534.95   33.10
  -4  -5  -1  409.46   25.40
  -4  -5  -1  469.55   24.50
  -4  -5  -1  458.45   26.00
   4   5   1  491.65   31.50
   4   5   1  460.85   26.00
   4   5   1  461.45   25.60
   4   5   1  504.45   30.30
   4   5   1  482.85   24.70
   4   5   1  467.95   29.50
   4   5   1  481.55   33.40
  -5  -5  -1    0.10    0.80
  -5  -5  -1   -1.10    1.00
  -5  -5  -1    0.90    1.30
  -5  -5  -1    1.20    1.70
   5   5   1   -0.30    2.40
   5   5   1    0.10    4.90
   5   5   1   -0.10    0.90
   5   5   1   -0.20    1.50
   5   5   1    0.30    0.90
   5   5   1   -1.20    3.40
  -6  -5  -1   64.49    6.30
  -6  -5  -1   47.40    4.60
  -6  -5  -1   62.19   10.60
  -6  -5  -1   62.49    5.40
  -6  -5  -1   66.59    4.60
   6   5   1   55.79    5.90
   6   5   1   88.59   13.10
   6   5   1   50.69   10.20
   6   5   1   54.49    9.30
   6   5   1   57.19    4.80
   6   5   1   58.79    8.50
   6   5   1   56.49    4.40
  -7  -5  -1  196.18   11.50
  -7  -5  -1  201.68   13.40
  -7  -5  -1  183.38   13.50
  -7  -5  -1  210.38   12.60
   7   5   1  202.38   11.50
   7   5   1  210.58   12.20
   7   5   1  190.48   16.90
   7   5   1  182.78   18.30
   7   5   1  213.48   13.90
   7   5   1  192.58   20.80
  -8  -5  -1    5.80    2.10
  -8  -5  -1    7.20    1.80
  -8  -5  -1   10.20    3.00
   8   5   1   18.80    7.00
   8   5   1    6.40    3.00
   8   5   1    9.70    4.80
   8   5   1    7.20    2.30
   8   5   1   11.60    6.90
   8   5   1   10.70    2.10
  -9  -5  -1   39.50    4.50
  -9  -5  -1   48.40    4.10
  -9  -5  -1   49.99    5.80
   9   5   1   45.90    4.20
   9   5   1   48.10    9.10
   9   5   1   40.90    6.00
   9   5   1   51.69    4.90
   9   5   1   57.49   12.10
 -10  -5  -1    0.70    1.10
 -10  -5  -1    1.50    1.70
 -10  -5  -1    5.50    2.20
  10   5   1    7.80    6.50
  10   5   1    0.20    1.40
  10   5   1   -4.60    2.10
  10   5   1    0.90    1.10
 -11  -5  -1    4.90    2.00
 -11  -5  -1    2.00    1.20
  11   5   1    0.50    2.30
  11   5   1    4.00    1.60
  11   5   1    2.70    1.20
 -12  -5  -1  133.39    7.30
 -12  -5  -1  134.69    8.60
  12   5   1  134.89    7.60
  12   5   1  122.49    7.60
  15  -6  -1    8.30    2.30
  15  -6  -1    6.70    1.60
 -15   6   1    6.60    1.50
  14  -6  -1  151.18    9.40
  14  -6  -1  156.48    9.20
 -14   6   1  157.28   11.10
 -14   6   1  148.09    9.20
 -14   6   1  158.88    9.20
  13  -6  -1    6.20    1.80
  13  -6  -1    6.20    1.70
 -13   6   1    4.70    6.70
 -13   6   1   13.30    5.90
 -13   6   1    6.50    2.80
 -13   6   1    8.40    2.10
 -13   6   1    6.20    1.70
 -13   6   1    5.40    4.10
  12  -6  -1    1.10    1.50
  12  -6  -1    1.10    1.40
 -12   6   1    2.00    1.30
 -12   6   1   -3.70    5.00
 -12   6   1   -0.40    3.60
 -12   6   1    2.20    1.60
 -12   6   1    5.00    4.50
 -12   6   1    2.70    2.50
  11  -6  -1  363.46   19.70
  11  -6  -1  363.36   20.00
 -11   6   1  360.26   19.50
 -11   6   1  331.27   31.50
 -11   6   1  350.96   26.80
 -11   6   1  322.47   26.60
 -11   6   1  378.06   22.10
 -11   6   1  380.16   20.10
  10  -6  -1   81.39    6.20
  10  -6  -1   83.09   11.70
  10  -6  -1   77.19    5.80
 -10   6   1  115.09   15.20
 -10   6   1   83.69    7.60
 -10   6   1   97.19    9.10
 -10   6   1   76.99   11.00
 -10   6   1   84.69    5.80
 -10   6   1   74.29   13.40
 -10   6   1   70.29   10.60
 -10   6   1   94.19    6.40
   9  -6  -1   90.89   11.50
   9  -6  -1   91.79    6.10
   9  -6  -1   83.29    6.40
  -9   6   1   85.89    8.10
  -9   6   1   86.49    6.20
  -9   6   1   92.19    7.50
  -9   6   1   89.99   10.60
  -9   6   1  109.59   13.20
  -9   6   1  100.09    9.90
  -9   6   1   84.99    5.90
   8  -6  -1   79.59   10.30
   8  -6  -1   75.69    5.80
   8  -6  -1   86.69    5.40
   8  -6  -1   65.99    6.00
  -8   6   1   74.89    6.50
  -8   6   1   75.69    5.20
  -8   6   1   73.59    8.90
  -8   6   1   82.19    6.90
  -8   6   1   84.29    5.60
  -8   6   1   67.39   11.20
  -8   6   1   94.69    8.50
   7  -6  -1   10.80    2.20
   7  -6  -1   14.00    1.80
   7  -6  -1   23.30    7.10
  -7   6   1   17.30    4.20
  -7   6   1   13.90    2.10
  -7   6   1   15.10    4.80
  -7   6   1   17.90    2.80
  -7   6   1   14.70    5.30
  -7   6   1   16.20    3.30
   6  -6  -1  140.49   13.50
  -6   6   1  151.38   12.10
  -6   6   1  144.39    8.50
  -6   6   1  154.38    9.70
  -6   6   1  143.19   14.20
  -6   6   1  158.98   10.80
  -6   6   1  145.49    9.20
  -6   6   1  148.19    9.70
   5  -6  -1   86.39    9.80
   5  -6  -1   83.89    7.70
  -5   6   1   83.49    7.40
  -5   6   1   85.19    6.20
  -5   6   1   85.89    5.60
  -5   6   1   86.89    7.00
  -5   6   1   88.59    6.80
  -5   6   1   73.49    9.30
  -5   6   1   89.39    8.10
   4  -6  -1  198.18   14.10
   4  -6  -1  179.98   15.30
  -4   6   1  203.78   12.80
  -4   6   1  196.18   10.50
  -4   6   1  197.88   11.60
  -4   6   1  184.88   12.90
  -4   6   1  206.68   13.40
  -4   6   1  205.18   15.60
  -4   6   1  188.18   12.30
  -4   6   1  198.28   13.30
  -4   6   1  200.68   13.30
   3  -6  -1  675.03   40.40
   3  -6  -1  686.43   39.30
  -3   6   1  709.33   37.40
  -3   6   1  699.83   39.60
  -3   6   1  696.93   38.70
  -3   6   1  674.53   36.80
   2  -6  -1   77.19    8.40
   2  -6  -1   77.59    8.80
  -2   6   1   80.99    7.70
  -2   6   1   75.79    7.20
   1  -6  -1   88.89    9.20
   1  -6  -1   87.19    9.50
  -1   6   1   89.19    7.60
  -1   6   1   87.09    9.50
   0  -6  -1  477.65   30.60
   0  -6  -1  456.45   29.10
   0   6   1  506.05   30.80
   0   6   1  496.25   27.40
   0   6   1  477.45   28.10
   0   6   1  491.05   26.40
  -1  -6  -1  377.16   22.00
  -1  -6  -1  273.57   22.70
   1   6   1  318.07   17.00
   1   6   1  379.36   23.50
   1   6   1  314.17   23.50
   1   6   1  344.87   20.20
   1   6   1  329.87   21.40
   1   6   1  315.57   21.00
  -2  -6  -1   58.89    5.20
  -2  -6  -1   53.99    5.10
  -2  -6  -1   60.09    9.00
  -2  -6  -1   48.80    4.70
  -2  -6  -1   64.59    7.10
   2   6   1   71.69    8.00
   2   6   1   61.89    5.60
   2   6   1   54.89    8.90
   2   6   1   59.29    6.80
   2   6   1   53.79    6.40
   2   6   1   62.59    7.50
   2   6   1   55.39    4.20
  -3  -6  -1   17.10    4.30
  -3  -6  -1   17.20    3.20
  -3  -6  -1   21.20    3.20
  -3  -6  -1   32.80    8.70
  -3  -6  -1   23.40    4.30
  -3  -6  -1   23.20    3.10
  -3  -6  -1   17.30    2.50
  -3  -6  -1   21.10    3.00
  -3  -6  -1   16.40    1.90
   3   6   1   18.60    2.70
   3   6   1   32.30    8.90
   3   6   1   19.60    4.90
   3   6   1   27.70    5.80
   3   6   1   21.60    2.10
   3   6   1   21.00    2.90
   3   6   1   18.20    4.70
  -4  -6  -1   17.10    2.00
  -4  -6  -1   19.80    3.30
  -4  -6  -1   16.80    3.10
  -4  -6  -1   21.70    6.90
  -4  -6  -1   16.70    3.20
  -4  -6  -1   23.90    2.60
  -4  -6  -1   14.40    2.80
   4   6   1   17.80    2.20
   4   6   1   19.90    5.90
   4   6   1   18.30    3.00
   4   6   1   21.90    4.50
   4   6   1   26.00    7.40
   4   6   1   29.20    9.90
  -5  -6  -1  122.29    9.50
  -5  -6  -1  113.49    9.80
  -5  -6  -1  131.99   15.30
  -5  -6  -1  121.19    8.40
  -5  -6  -1  113.09    7.00
  -5  -6  -1  116.79    8.90
  -5  -6  -1   99.19    7.50
   5   6   1  111.69    7.40
   5   6   1  104.69   14.30
   5   6   1  124.29   11.30
   5   6   1  112.59    8.60
   5   6   1  131.49   15.60
   5   6   1  111.79   12.50
   5   6   1  114.39    7.10
   5   6   1  117.89   14.00
  -6  -6  -1  287.97   25.80
  -6  -6  -1  297.97   17.60
  -6  -6  -1  321.37   16.80
  -6  -6  -1  286.57   16.10
  -6  -6  -1  281.17   18.70
  -6  -6  -1  284.77   18.10
   6   6   1  318.77   24.20
   6   6   1  329.37   29.60
   6   6   1  281.57   16.70
   6   6   1  314.07   18.50
   6   6   1  306.27   16.30
   6   6   1  297.67   21.70
   6   6   1  264.17   25.40
  -7  -6  -1  454.65   24.60
  -7  -6  -1  466.35   25.60
  -7  -6  -1  433.76   23.20
   7   6   1  462.55   35.80
   7   6   1  453.65   24.10
   7   6   1  404.06   23.20
   7   6   1  420.76   25.70
   7   6   1  412.46   31.10
  -8  -6  -1   52.59    5.00
  -8  -6  -1   41.90    3.90
  -8  -6  -1   47.10    5.80
   8   6   1   43.50    9.90
   8   6   1   45.70   10.60
   8   6   1   43.80    5.80
   8   6   1   48.50    4.10
   8   6   1   31.70   11.10
   8   6   1   52.19    4.80
  -9  -6  -1   14.30    2.10
  -9  -6  -1   18.40    2.80
  -9  -6  -1   13.40    3.20
   9   6   1   12.00    2.10
   9   6   1   31.20   10.30
   9   6   1   35.50    9.90
   9   6   1   27.90    6.50
   9   6   1   13.10    2.50
   9   6   1   11.20    3.60
 -10  -6  -1    8.00    1.50
 -10  -6  -1    7.10    2.30
  10   6   1    2.40    4.70
  10   6   1    7.50    2.80
  10   6   1    8.10    2.10
  10   6   1    9.70    1.80
 -11  -6  -1   16.30    1.70
  11   6   1   18.20    2.60
  11   6   1   20.50    2.30
  15  -7  -1    7.40    1.60
  15  -7  -1    6.00    1.80
 -15   7   1    5.30    1.30
 -15   7   1    7.80    1.50
  14  -7  -1   49.50    3.90
  14  -7  -1   50.49    4.10
  14  -7  -1   48.00    4.90
 -14   7   1   43.90    4.00
 -14   7   1   51.39    4.00
 -14   7   1   41.10    5.70
  13  -7  -1   47.50    5.20
  13  -7  -1   36.00    3.90
  13  -7  -1   42.30    4.00
 -13   7   1   31.90    7.90
 -13   7   1   42.30    3.90
 -13   7   1   40.20    4.10
 -13   7   1   51.99   10.20
 -13   7   1   46.00   10.40
 -13   7   1   42.50    5.50
  12  -7  -1   -0.70    1.20
  12  -7  -1    0.20    1.20
 -12   7   1    0.50    1.90
 -12   7   1    3.30    4.60
 -12   7   1   -2.10    3.40
 -12   7   1    1.10    1.30
 -12   7   1   -0.70    1.30
  11  -7  -1  507.75   27.00
  11  -7  -1  523.45   26.50
 -11   7   1  523.95   26.40
 -11   7   1  503.65   28.90
 -11   7   1  513.95   34.40
 -11   7   1  439.86   39.10
 -11   7   1  421.96   33.80
 -11   7   1  531.55   27.10
  10  -7  -1  132.59    8.80
  10  -7  -1  128.79    8.10
  10  -7  -1  132.49   14.70
 -10   7   1  126.59   17.80
 -10   7   1  147.49    8.80
 -10   7   1  129.99   13.60
 -10   7   1  116.09   14.00
 -10   7   1  134.39   10.10
 -10   7   1  119.49    8.00
   9  -7  -1    4.60    1.20
   9  -7  -1   -1.50    1.00
   9  -7  -1    0.50    0.90
   9  -7  -1    1.30    3.10
   9  -7  -1   -2.40    1.20
  -9   7   1   -2.80    2.80
  -9   7   1    1.20    1.20
  -9   7   1    4.40    5.40
  -9   7   1    0.10    1.20
  -9   7   1   -0.80    1.10
   8  -7  -1  305.27   15.10
   8  -7  -1  265.37   15.50
   8  -7  -1  283.07   16.40
   8  -7  -1  239.38   17.50
   8  -7  -1  256.07   15.70
   8  -7  -1  279.87   15.80
   8  -7  -1  303.57   22.80
  -8   7   1  277.27   17.80
  -8   7   1  269.17   24.50
  -8   7   1  272.47   15.30
  -8   7   1  271.37   20.40
  -8   7   1  314.17   20.80
  -8   7   1  276.77   16.50
  -8   7   1  263.97   14.90
   7  -7  -1    1.40    2.70
   7  -7  -1    1.20    1.00
   7  -7  -1    3.40    1.70
   7  -7  -1    4.50    1.50
   7  -7  -1    4.10    3.60
   7  -7  -1    1.50    1.30
   7  -7  -1    1.50    1.50
  -7   7   1    1.80    2.70
  -7   7   1    4.40    1.70
  -7   7   1    2.50    4.10
  -7   7   1    2.60    1.10
  -7   7   1    0.20    2.00
   6  -7  -1  951.20   51.79
   6  -7  -1 1029.20   49.80
   6  -7  -1  965.80   50.19
   6  -7  -1  916.51   56.49
   6  -7  -1  929.01   49.70
   6  -7  -1 1047.70   52.29
   6  -7  -1  917.61   50.69
  -6   7   1  948.91   48.90
  -6   7   1 1020.30   53.89
  -6   7   1  952.20   49.90
  -6   7   1  957.60   57.29
  -6   7   1 1012.60   49.80
  -6   7   1  973.80   50.99
   5  -7  -1 1565.64   89.19
   5  -7  -1 1697.83   84.69
   5  -7  -1 1588.44   82.39
   5  -7  -1 1587.54   82.79
   5  -7  -1 1637.64   86.19
   5  -7  -1 1774.62   84.99
  -5   7   1 1586.44   81.89
  -5   7   1 1669.83   84.09
  -5   7   1 1631.44   82.59
  -5   7   1 1665.43   85.69
  -5   7   1 1675.73   84.09
  -5   7   1 1580.94   88.99
  -5   7   1 1617.54   85.39
  -5   7   1 1656.33   83.49
   4  -7  -1    2.40    3.20
   4  -7  -1    2.90    3.00
  -4   7   1    1.00    1.90
  -4   7   1    5.60    1.90
  -4   7   1    2.90    0.80
  -4   7   1   -2.40    2.10
  -4   7   1    0.20    1.80
  -4   7   1    8.70    3.30
   3  -7  -1  341.57   23.40
   3  -7  -1  313.57   21.90
  -3   7   1  316.07   19.10
  -3   7   1  324.27   19.40
  -3   7   1  308.77   19.50
  -3   7   1  320.67   21.70
   2  -7  -1 1167.68   68.09
   2  -7  -1 1204.68   68.49
  -2   7   1 1237.68   70.09
  -2   7   1 1232.08   66.39
  -2   7   1 1371.96   67.19
   1  -7  -1  343.97   24.60
   1  -7  -1  352.66   24.00
  -1   7   1  344.57   21.30
  -1   7   1  369.76   25.40
   0  -7  -1   76.79    5.60
   0  -7  -1   79.39    6.00
   0  -7  -1   77.09    5.70
   0  -7  -1   82.49    6.40
   0  -7  -1   81.69   10.40
   0  -7  -1   65.59    5.80
   0  -7  -1   66.39    8.60
   0  -7  -1   73.19    5.90
   0   7   1   86.99    6.20
   0   7   1   81.49    7.80
   0   7   1   90.69    6.40
   0   7   1   84.39    6.80
   0   7   1   84.79    9.50
   0   7   1   66.69    9.10
  -1  -7  -1   59.89    5.30
  -1  -7  -1   63.09    5.50
  -1  -7  -1   62.99    6.20
  -1  -7  -1   51.09    4.70
  -1  -7  -1   60.49    5.10
  -1  -7  -1   65.69    5.20
  -1  -7  -1   68.39    5.50
  -1  -7  -1   65.89    5.40
  -1  -7  -1   64.49    9.50
   1   7   1   70.39    6.70
   1   7   1   67.89    8.00
   1   7   1   72.39    8.60
   1   7   1   62.29    4.20
   1   7   1   63.89    9.20
   1   7   1   64.69    7.40
  -2  -7  -1  541.85   30.30
  -2  -7  -1  563.64   30.60
  -2  -7  -1  622.94   31.00
  -2  -7  -1  612.64   30.40
  -2  -7  -1  579.14   38.60
  -2  -7  -1  569.44   30.90
  -2  -7  -1  573.74   30.70
  -2  -7  -1  570.94   31.10
  -2  -7  -1  599.34   32.30
   2   7   1  506.35   30.20
   2   7   1  619.04   37.00
   2   7   1  518.45   30.90
   2   7   1  599.14   35.20
   2   7   1  559.04   38.60
   2   7   1  582.44   34.10
   2   7   1  563.94   29.90
  -3  -7  -1   51.99    3.50
  -3  -7  -1   52.59    5.20
  -3  -7  -1   40.50    8.60
  -3  -7  -1   53.29    5.30
  -3  -7  -1   47.40    5.00
  -3  -7  -1   50.79    5.70
  -3  -7  -1   57.99    4.70
   3   7   1   54.49    4.00
   3   7   1   47.90    8.40
   3   7   1   59.39    9.60
   3   7   1   69.19    7.90
   3   7   1   42.90    6.80
   3   7   1   52.29    4.70
  -4  -7  -1   93.19    7.60
  -4  -7  -1   84.09    7.90
  -4  -7  -1   93.69    5.60
  -4  -7  -1   98.39    8.40
  -4  -7  -1   87.39    6.50
  -4  -7  -1   91.99   12.60
  -4  -7  -1   82.79    7.10
   4   7   1   92.69    9.70
   4   7   1   89.09   11.20
   4   7   1   91.49    7.20
   4   7   1   91.79    6.20
   4   7   1   88.29   13.80
   4   7   1  103.19   12.70
  -5  -7  -1  450.45   25.80
  -5  -7  -1  376.56   32.60
  -5  -7  -1  429.76   22.40
  -5  -7  -1  466.25   23.60
  -5  -7  -1  471.45   24.50
  -5  -7  -1  417.16   24.70
   5   7   1  400.26   28.60
   5   7   1  417.86   23.20
   5   7   1  458.15   24.90
   5   7   1  418.36   22.70
   5   7   1  464.55   42.80
   5   7   1  408.06   30.00
   5   7   1  417.36   33.70
  -6  -7  -1  104.49    7.20
  -6  -7  -1  104.19    6.40
  -6  -7  -1  102.09    8.00
  -6  -7  -1  104.09   15.00
  -6  -7  -1  111.19    8.80
   6   7   1   99.69    6.60
   6   7   1  106.19    8.70
   6   7   1   79.29   14.10
   6   7   1   85.59   12.10
   6   7   1  100.59    7.30
  -7  -7  -1   43.70    5.60
  -7  -7  -1   48.70    3.70
  -7  -7  -1   46.80    5.10
   7   7   1   43.20    3.90
   7   7   1   49.40    5.90
   7   7   1   46.00   12.30
   7   7   1   48.90    4.60
  -8  -7  -1  143.49   10.40
  -8  -7  -1  129.39    8.00
  -8  -7  -1  129.59    9.30
   8   7   1  142.69    8.50
   8   7   1  126.49   10.60
   8   7   1  141.19    9.30
   8   7   1  145.49   14.60
   8   7   1  148.09   16.00
   8   7   1  163.78   17.50
  -9  -7  -1    0.20    1.70
  -9  -7  -1   -0.10    1.60
  -9  -7  -1   -0.30    0.80
   9   7   1   -3.10    1.80
   9   7   1   -4.40    4.10
   9   7   1    1.30    1.40
   9   7   1    2.10    1.00
 -10  -7  -1   88.29    7.00
  10   7   1   94.89    5.80
  10   7   1  100.39    6.40
  10   7   1   82.49    7.60
  15  -8  -1   16.00    2.70
 -15   8   1   19.90    2.50
 -15   8   1   20.70    2.30
  14  -8  -1   14.00    2.10
  14  -8  -1   11.80    1.90
  14  -8  -1   18.10    3.20
 -14   8   1   11.30    2.10
 -14   8   1   16.80    3.50
 -14   8   1   16.80    2.20
  13  -8  -1    6.40    1.60
  13  -8  -1    9.30    2.80
  13  -8  -1    7.70    2.00
 -13   8   1    9.30    2.30
 -13   8   1    8.00    4.60
 -13   8   1   12.10    2.00
 -13   8   1    8.30    5.50
 -13   8   1    8.20    6.40
 -13   8   1    6.60    2.60
  12  -8  -1    1.50    1.40
  12  -8  -1    3.70    2.20
  12  -8  -1    2.60    1.60
 -12   8   1    3.90    4.20
 -12   8   1    4.60    1.60
 -12   8   1    2.00    1.60
 -12   8   1    0.00    2.10
 -12   8   1   -2.80    3.70
  11  -8  -1  254.07   15.40
  11  -8  -1  251.67   14.40
  11  -8  -1  229.98   21.70
  11  -8  -1  228.88   13.50
 -11   8   1  244.08   16.00
 -11   8   1  250.17   20.60
 -11   8   1  209.08   24.90
 -11   8   1  223.58   21.00
 -11   8   1  262.37   14.30
 -11   8   1  231.78   13.50
  10  -8  -1   33.90    9.30
  10  -8  -1   22.90    2.70
  10  -8  -1   18.40    2.90
  10  -8  -1   19.00    3.00
  10  -8  -1   21.60    4.00
 -10   8   1   26.90    3.30
 -10   8   1   23.90    2.70
 -10   8   1   16.60    7.40
 -10   8   1   29.30    7.80
 -10   8   1   19.20    3.80
 -10   8   1   19.70    8.30
   9  -8  -1    4.40    3.90
   9  -8  -1    2.10    1.50
   9  -8  -1    1.80    1.30
   9  -8  -1    1.00    1.80
   9  -8  -1    1.00    0.90
   9  -8  -1   -0.10    0.90
  -9   8   1    3.90    3.10
  -9   8   1   -0.10    1.00
  -9   8   1    0.80    1.80
  -9   8   1    0.50    1.20
   8  -8  -1    6.90    2.00
   8  -8  -1   12.80    6.90
   8  -8  -1    7.40    2.00
   8  -8  -1    7.90    1.50
   8  -8  -1    6.70    2.00
   8  -8  -1    7.50    2.40
   8  -8  -1    9.50    4.70
  -8   8   1   12.00    2.70
  -8   8   1    3.50    3.40
  -8   8   1    8.10    1.70
  -8   8   1    8.70    1.60
   7  -8  -1   41.50    4.30
   7  -8  -1   50.09    4.50
   7  -8  -1   44.80    3.30
   7  -8  -1   43.70    8.60
   7  -8  -1   49.90    4.80
   7  -8  -1   45.60    4.40
   7  -8  -1   47.90    6.20
  -7   8   1   46.60    4.50
  -7   8   1   39.30   10.40
  -7   8   1   46.40    3.60
  -7   8   1   57.39    7.20
   6  -8  -1  137.19   10.40
   6  -8  -1  178.98   12.50
   6  -8  -1  167.08   10.70
   6  -8  -1  168.58   10.30
   6  -8  -1  165.08   16.30
   6  -8  -1  148.39    8.90
   6  -8  -1  177.78   13.30
   6  -8  -1  187.38   12.70
   6  -8  -1  160.68   10.40
   6  -8  -1  170.78   10.40
  -6   8   1  169.88   10.20
  -6   8   1  169.88   16.60
  -6   8   1  170.68   13.60
  -6   8   1  163.98    9.30
   5  -8  -1   19.00    2.80
   5  -8  -1   16.60    2.70
   5  -8  -1   15.80    2.80
   5  -8  -1   21.30    4.60
   5  -8  -1   19.10    3.20
   5  -8  -1   20.80    2.50
   5  -8  -1   22.00    5.60
   5  -8  -1   18.10    6.00
   5  -8  -1   14.50    3.40
   5  -8  -1   19.50    3.00
   5  -8  -1   17.90    3.50
  -5   8   1   17.20    2.20
  -5   8   1   17.50    5.80
  -5   8   1   24.50    3.40
  -5   8   1   24.30    3.30
  -5   8   1   27.10    5.40
   4  -8  -1    0.20    1.10
   4  -8  -1    1.70    1.30
   4  -8  -1    2.10    1.40
   4  -8  -1    1.20    1.30
   4  -8  -1    1.90    1.50
   4  -8  -1    0.40    2.70
   4  -8  -1    2.60    1.40
   4  -8  -1    3.10    2.00
   4  -8  -1    2.30    1.90
   4  -8  -1    0.90    3.10
  -4   8   1   -0.20    2.00
  -4   8   1   -1.20    1.60
  -4   8   1   -2.00    1.90
  -4   8   1   -0.20    1.70
  -4   8   1    2.60    0.90
  -4   8   1   -0.40    3.00
   3  -8  -1  290.17   17.40
   3  -8  -1  305.37   22.10
   3  -8  -1  275.57   17.10
   3  -8  -1  267.67   15.10
   3  -8  -1  260.07   15.50
   3  -8  -1  244.68   15.60
   3  -8  -1  261.27   15.40
   3  -8  -1  253.47   15.20
   3  -8  -1  259.17   15.20
   3  -8  -1  280.57   21.00
   3  -8  -1  255.27   15.40
  -3   8   1  270.17   22.40
  -3   8   1  288.27   19.60
  -3   8   1  257.57   16.80
  -3   8   1  274.47   19.60
  -3   8   1  260.37   17.00
  -3   8   1  263.27   17.70
   2  -8  -1  339.07   19.90
   2  -8  -1  354.26   21.50
   2  -8  -1  364.76   19.90
   2  -8  -1  365.36   25.80
   2  -8  -1  333.87   19.50
   2  -8  -1  389.16   26.60
   2  -8  -1  353.46   19.70
   2  -8  -1  349.17   20.00
   2  -8  -1  335.07   19.90
   2  -8  -1  339.67   20.20
   2  -8  -1  371.46   21.80
  -2   8   1  375.06   27.10
  -2   8   1  380.86   24.90
  -2   8   1  374.76   23.50
  -2   8   1  366.36   23.80
   1  -8  -1  110.19    7.40
   1  -8  -1  120.29    8.00
   1  -8  -1  113.49    7.70
   1  -8  -1  103.89    7.90
   1  -8  -1  117.79   11.90
   1  -8  -1  105.59    7.70
   1  -8  -1  117.99    9.20
   1  -8  -1  114.89    9.00
   1  -8  -1  106.99    7.80
   1  -8  -1  103.39   12.40
   1  -8  -1  106.39    7.50
  -1   8   1  111.09   10.20
  -1   8   1  110.19   11.50
  -1   8   1  113.89   12.10
  -1   8   1  110.89    9.30
  -1   8   1  103.79   11.70
   0  -8  -1  765.72   43.60
   0  -8  -1  661.73   44.90
   0  -8  -1  710.33   37.70
   0  -8  -1  681.83   37.30
   0  -8  -1  749.03   37.90
   0  -8  -1  761.12   39.50
   0  -8  -1  639.14   38.90
   0  -8  -1  702.13   37.30
   0  -8  -1  697.03   37.90
   0  -8  -1  665.23   37.10
   0  -8  -1  718.23   37.70
   0   8   1  716.83   40.60
   0   8   1  754.22   45.20
   0   8   1  771.12   45.10
  -1  -8  -1   11.20    3.10
  -1  -8  -1   10.90    2.50
  -1  -8  -1   15.60    3.60
  -1  -8  -1    9.50    2.40
  -1  -8  -1    7.90    5.40
  -1  -8  -1    8.90    2.50
  -1  -8  -1    9.70    2.20
  -1  -8  -1    9.80    2.20
  -1  -8  -1   11.40    2.60
  -1  -8  -1   12.10    2.80
   1   8   1    9.00    4.90
   1   8   1   13.60    6.10
   1   8   1   10.90    1.90
   1   8   1   20.50    5.60
   1   8   1   12.70    4.10
  -2  -8  -1    0.80    1.70
  -2  -8  -1   -0.60    2.70
  -2  -8  -1   -0.30    3.60
  -2  -8  -1    1.20    1.50
  -2  -8  -1    1.10    1.20
  -2  -8  -1   -0.30    1.90
  -2  -8  -1    0.00    1.40
  -2  -8  -1   14.00    4.00
  -2  -8  -1    2.60    2.00
   2   8   1   -2.20    2.00
   2   8   1    0.00    5.10
   2   8   1    2.10    1.20
   2   8   1    3.40    4.80
   2   8   1    2.20    3.00
   2   8   1   -1.00    1.10
  -3  -8  -1   81.89    7.30
  -3  -8  -1   84.59    7.80
  -3  -8  -1   80.39    6.40
  -3  -8  -1   92.19    7.20
  -3  -8  -1   89.69    7.50
  -3  -8  -1   89.19   13.70
  -3  -8  -1   73.59    8.30
   3   8   1   94.29   10.30
   3   8   1   86.19    5.80
   3   8   1   84.19    6.60
   3   8   1   85.09   13.80
   3   8   1   84.19    9.00
  -4  -8  -1  112.09    9.20
  -4  -8  -1  102.99   15.50
  -4  -8  -1  110.39    8.80
  -4  -8  -1  131.79    8.50
  -4  -8  -1  118.99    9.90
   4   8   1  138.59   13.60
   4   8   1  114.09   15.60
   4   8   1  126.69    9.00
   4   8   1  123.59    7.80
  -5  -8  -1    4.30    2.20
  -5  -8  -1    6.90    2.40
  -5  -8  -1   11.30    6.80
  -5  -8  -1    4.40    1.90
  -5  -8  -1    3.30    2.40
   5   8   1    6.70    1.80
   5   8   1    4.40    2.30
   5   8   1    3.70    1.30
   5   8   1   18.40    5.80
   5   8   1    0.30    4.40
  -6  -8  -1   73.39    6.50
  -6  -8  -1   70.49    6.90
  -6  -8  -1   61.69    5.50
   6   8   1   75.69    7.10
   6   8   1   64.49   13.70
   6   8   1   73.39    5.70
   6   8   1   66.89   12.50
   6   8   1   64.49    5.00
  -8  -8  -1    2.80    1.70
  -8  -8  -1    3.50    1.90
   8   8   1    6.30    4.10
   8   8   1    3.30    2.30
   8   8   1    3.80    1.20
   8   8   1    3.30    1.40
  -9  -8  -1   76.19    6.30
  -9  -8  -1   66.09    5.10
   9   8   1   78.39    5.60
   9   8   1   71.59    4.90
   9   8   1   78.79    6.70
 -10  -8  -1    1.40    1.40
  10   8   1    0.30    0.70
  10   8   1    1.20    0.90
  15  -9  -1   21.10    1.80
  15  -9  -1   19.70    3.00
 -15   9   1   16.00    2.30
 -15   9   1   21.50    2.20
  14  -9  -1  111.59    7.10
  14  -9  -1  121.89    8.40
 -14   9   1  117.99    7.60
 -14   9   1  117.39    8.80
 -14   9   1  117.89    7.10
  13  -9  -1    6.40    1.60
  13  -9  -1    6.00    2.20
  13  -9  -1    8.70    1.60
 -13   9   1    8.40    1.60
 -13   9   1    5.40    1.70
 -13   9   1    5.40    2.50
  12  -9  -1  223.68   13.00
  12  -9  -1  223.68   14.00
  12  -9  -1  203.98   12.10
 -12   9   1  217.28   12.30
 -12   9   1  231.58   13.00
 -12   9   1  215.78   19.80
 -12   9   1  182.08   21.80
 -12   9   1  208.68   18.30
 -12   9   1  218.98   14.70
  11  -9  -1   18.10    3.70
  11  -9  -1   19.30    2.40
  11  -9  -1    8.70    5.40
  11  -9  -1   22.00    3.30
 -11   9   1   14.80    3.70
 -11   9   1   22.80    3.30
 -11   9   1   14.10    6.00
 -11   9   1   16.10    6.00
 -11   9   1   21.70    2.60
 -11   9   1   20.90    8.00
  10  -9  -1   -3.70    4.10
  10  -9  -1    1.30    2.10
  10  -9  -1   -2.50    1.30
  10  -9  -1   -0.40    0.80
  10  -9  -1   -0.40    1.30
  10  -9  -1    0.00    1.40
 -10   9   1    2.60    3.70
 -10   9   1   -0.90    3.20
 -10   9   1    0.50    1.30
 -10   9   1   -0.40    1.00
 -10   9   1    0.80    2.00
 -10   9   1    8.80    5.10
   9  -9  -1   67.69    5.60
   9  -9  -1   51.29    5.00
   9  -9  -1   59.89    5.90
   9  -9  -1   58.89   11.50
   9  -9  -1   58.29    4.20
  -9   9   1   58.19    4.80
  -9   9   1   55.99   10.40
  -9   9   1   54.59    4.30
  -9   9   1   64.49    6.20
  -9   9   1   48.10    9.20
   8  -9  -1    8.40    2.20
   8  -9  -1   14.70    2.80
   8  -9  -1   23.80    6.20
   8  -9  -1    9.80    2.50
   8  -9  -1   13.50    7.20
   8  -9  -1    9.30    2.60
   8  -9  -1    8.70    1.50
  -8   9   1   13.00    2.20
  -8   9   1   11.50    2.90
  -8   9   1    1.00    5.40
  -8   9   1    9.50    5.10
   7  -9  -1    0.20    1.40
   7  -9  -1   -0.10    4.00
   7  -9  -1    0.60    1.60
   7  -9  -1    0.10    1.40
   7  -9  -1   -1.20    3.10
  -7   9   1   -0.20    1.00
  -7   9   1   -6.50    4.50
  -7   9   1   -1.00    1.20
  -7   9   1    2.80    2.90
   6  -9  -1   42.30    9.00
   6  -9  -1   29.70    4.60
   6  -9  -1   36.90    4.00
   6  -9  -1   40.40    4.30
   6  -9  -1   46.90    4.40
   6  -9  -1   40.10    4.30
   6  -9  -1   44.00    6.00
   6  -9  -1   65.09    8.60
   6  -9  -1   39.80    4.60
   6  -9  -1   62.79    8.60
  -6   9   1   40.60    3.80
  -6   9   1   58.69   12.30
  -6   9   1   41.80    6.10
  -6   9   1   47.80    3.50
   5  -9  -1  297.67   18.00
   5  -9  -1  270.67   15.30
   5  -9  -1  260.27   15.50
   5  -9  -1  235.08   21.70
   5  -9  -1  259.67   15.30
   5  -9  -1  254.77   19.90
   5  -9  -1  266.37   15.30
   5  -9  -1  247.28   15.90
   5  -9  -1  258.97   14.80
   5  -9  -1  245.88   15.30
   5  -9  -1  271.97   17.60
  -5   9   1  250.37   14.20
  -5   9   1  267.87   21.90
  -5   9   1  246.48   17.80
   4  -9  -1    1.30    1.30
   4  -9  -1    1.30    3.20
   4  -9  -1   -1.80    1.20
   4  -9  -1   -1.60    4.00
   4  -9  -1   -0.20    2.00
   4  -9  -1   -1.10    1.10
   4  -9  -1    0.90    1.60
   4  -9  -1    0.50    1.20
   4  -9  -1    1.40    1.60
   4  -9  -1    0.70    1.20
   4  -9  -1    2.90    2.00
  -4   9   1    4.80    2.20
  -4   9   1    3.00    2.60
  -4   9   1   11.90    5.20
  -4   9   1    5.90    3.30
  -4   9   1    0.00    0.90
  -4   9   1   -4.40    3.50
   3  -9  -1   -0.10    1.20
   3  -9  -1    2.50    1.60
   3  -9  -1    0.30    1.30
   3  -9  -1    1.60    1.60
   3  -9  -1    0.40    1.80
   3  -9  -1    2.20    1.70
   3  -9  -1    1.20    3.90
   3  -9  -1    1.10    2.60
   3  -9  -1    0.30    1.20
   3  -9  -1   -0.50    1.50
   3  -9  -1    4.50    2.30
  -3   9   1    4.60    2.20
  -3   9   1    6.60    4.00
  -3   9   1    4.80    3.00
  -3   9   1    6.90    3.50
  -3   9   1    1.60    3.70
   2  -9  -1    0.70    1.40
   2  -9  -1    0.10    1.30
   2  -9  -1    2.70    3.80
   2  -9  -1    2.20    1.60
   2  -9  -1    1.60    1.80
   2  -9  -1    4.50    1.90
   2  -9  -1    3.10    2.20
   2  -9  -1   -1.70    4.00
   2  -9  -1    0.30    1.80
   2  -9  -1    1.50    1.60
   2  -9  -1    3.00    1.60
  -2   9   1   10.70    4.00
  -2   9   1    7.80    3.30
  -2   9   1    6.70    2.80
  -2   9   1    2.80    1.90
  -2   9   1    9.80    4.20
  -2   9   1   11.00    5.60
   1  -9  -1  132.29   10.40
   1  -9  -1  130.49    9.00
   1  -9  -1  115.69    9.00
   1  -9  -1  130.19   15.10
   1  -9  -1  124.19   13.80
   1  -9  -1  128.09    9.00
   1  -9  -1  131.69   10.30
   1  -9  -1  138.09    9.20
   1  -9  -1  117.39    8.50
   1  -9  -1  130.19    8.70
   1  -9  -1  137.69    8.70
  -1   9   1  129.19   13.40
  -1   9   1  122.49   12.10
  -1   9   1  118.99   11.60
  -1   9   1  120.19   14.30
  -1   9   1  138.29   13.80
  -1   9   1  105.29   11.00
   0  -9  -1  199.88   20.30
   0  -9  -1  239.18   15.50
   0  -9  -1  219.58   13.40
   0  -9  -1  218.68   13.70
   0  -9  -1  225.38   13.90
   0  -9  -1  232.58   15.40
   0  -9  -1  215.18   13.20
   0  -9  -1  222.38   13.50
   0  -9  -1  241.88   14.10
   0  -9  -1  226.48   14.10
   0   9   1  228.38   20.40
   0   9   1  211.08   19.90
   0   9   1  228.18   15.90
   0   9   1  201.68   16.60
   0   9   1  201.28   19.60
   0   9   1  205.68   12.00
   0   9   1  227.58   17.40
  -1  -9  -1   20.70    3.80
  -1  -9  -1   16.90    3.30
  -1  -9  -1   16.50    3.10
  -1  -9  -1   16.10    3.30
  -1  -9  -1   21.00    4.10
  -1  -9  -1   10.60    2.90
  -1  -9  -1   11.40    6.40
  -1  -9  -1   14.90    3.80
  -1  -9  -1   14.50    3.60
  -1  -9  -1   19.20    3.20
   1   9   1   15.80    5.70
   1   9   1   23.70    8.00
   1   9   1   18.10    2.40
  -2  -9  -1   63.59    6.40
  -2  -9  -1   58.59    5.50
  -2  -9  -1   69.39    6.40
  -2  -9  -1   67.59    6.80
  -2  -9  -1   62.69   11.50
  -2  -9  -1   69.39    7.30
  -2  -9  -1   70.19    6.70
  -2  -9  -1   63.69    8.10
   2   9   1   80.09    9.30
   2   9   1   61.09    5.50
   2   9   1   63.99    4.80
   2   9   1   94.49   12.90
  -3  -9  -1  171.78   12.00
  -3  -9  -1  171.78   13.00
  -3  -9  -1  168.48   11.20
  -3  -9  -1  200.28   12.70
  -3  -9  -1  161.28   19.90
  -3  -9  -1  169.18   12.30
   3   9   1  173.88   10.40
   3   9   1  178.78   11.60
   3   9   1  172.88   19.20
   3   9   1  207.48   17.20
  -4  -9  -1  192.38   14.00
  -4  -9  -1  191.08   12.20
  -4  -9  -1  222.48   22.50
  -4  -9  -1  202.18   13.50
  -4  -9  -1  215.08   13.20
   4   9   1  191.48   12.90
   4   9   1  191.58   11.60
   4   9   1  179.48   20.30
   4   9   1  180.18   17.50
  -5  -9  -1   87.49    7.80
  -5  -9  -1   97.89    7.30
  -5  -9  -1  105.29    8.70
   5   9   1  101.49   15.10
   5   9   1  105.59    8.40
   5   9   1   99.49    7.00
  -6  -9  -1   -0.50    1.10
  -6  -9  -1    1.80    1.80
  -6  -9  -1    0.10    1.60
   6   9   1    1.90    1.20
   6   9   1   -5.10    3.20
   6   9   1   -1.00    4.80
   6   9   1   -1.40    1.00
   6   9   1   -2.90    1.60
  -7  -9  -1  112.79    8.80
  -7  -9  -1  115.89    8.20
   7   9   1  120.19    9.30
   7   9   1  117.89    7.00
   7   9   1  135.19   13.30
   7   9   1  108.49    7.70
  -8  -9  -1   14.00    3.00
  -8  -9  -1   19.50    2.90
   8   9   1   19.80    3.70
   8   9   1   19.80    2.70
   8   9   1   13.10    1.80
  -9  -9  -1   17.80    2.80
   9   9   1   17.20    2.30
  15 -10  -1   17.90    2.50
 -15  10   1   23.90    2.30
 -15  10   1   20.30    2.10
  14 -10  -1   14.80    2.70
  14 -10  -1   13.90    1.40
  14 -10  -1   18.80    2.40
 -14  10   1   13.10    3.00
 -14  10   1   19.10    2.60
 -14  10   1   20.60    2.00
  13 -10  -1    4.60    0.90
  13 -10  -1    4.30    2.00
  13 -10  -1    2.50    1.40
 -13  10   1    5.10    2.10
 -13  10   1    6.40    1.30
 -13  10   1    3.10    1.50
 -13  10   1   15.40    4.60
  12 -10  -1   36.80    4.10
  12 -10  -1   43.60    4.90
 -12  10   1   29.60    8.70
 -12  10   1   37.20    3.30
 -12  10   1   45.10    6.90
 -12  10   1   34.60    8.20
 -12  10   1   34.30    5.10
 -12  10   1   43.70    4.00
  11 -10  -1   35.70    4.80
  11 -10  -1   33.70    4.20
 -11  10   1   33.20    4.90
 -11  10   1   41.60    3.40
 -11  10   1   20.00    7.00
 -11  10   1   39.60    8.90
 -11  10   1   37.80    3.90
 -11  10   1   40.20   11.30
  10 -10  -1   60.79   12.50
  10 -10  -1   70.09    5.80
  10 -10  -1   69.19    6.60
  10 -10  -1   75.59    6.00
 -10  10   1   62.19    4.70
 -10  10   1   65.99    6.60
 -10  10   1   62.49   16.00
 -10  10   1   64.89   10.50
 -10  10   1   57.19    9.90
 -10  10   1   68.69    5.30
   9 -10  -1    7.30    2.50
   9 -10  -1    1.60    4.70
   9 -10  -1    6.70    2.30
   9 -10  -1    6.20    2.50
  -9  10   1   13.80    2.60
  -9  10   1    5.60    4.90
  -9  10   1   -0.30    3.30
  -9  10   1    6.10    2.30
  -9  10   1    8.40    5.10
  -9  10   1    9.60    2.00
   8 -10  -1  117.59   11.10
   8 -10  -1   94.49    7.40
   8 -10  -1   93.79    7.30
   8 -10  -1   81.99    7.10
   8 -10  -1   85.69   14.30
   8 -10  -1  100.19    8.00
  -8  10   1   85.49   11.10
  -8  10   1   98.59    7.60
  -8  10   1  101.39    6.50
   7 -10  -1  151.38   10.20
   7 -10  -1  163.08   10.80
   7 -10  -1  152.58   12.80
   7 -10  -1  148.69   10.20
   7 -10  -1  128.99   16.70
   7 -10  -1  152.58   10.20
  -7  10   1  143.29    9.00
  -7  10   1  195.08   19.60
  -7  10   1  163.88   10.20
  -7  10   1  146.79   13.90
   6 -10  -1   11.80    2.40
   6 -10  -1   13.00    2.90
   6 -10  -1   10.00    3.20
   6 -10  -1   17.20    3.30
   6 -10  -1   17.70    8.30
   6 -10  -1   14.40    3.00
   6 -10  -1   15.20    5.00
   6 -10  -1   17.30    3.00
  -6  10   1    9.30    5.00
  -6  10   1   15.00    2.50
  -6  10   1    4.40    5.40
   5 -10  -1  108.69    8.30
   5 -10  -1  106.39    8.30
   5 -10  -1  104.59    9.40
   5 -10  -1  111.69    8.10
   5 -10  -1  102.99   14.30
   5 -10  -1  116.39   10.40
   5 -10  -1  114.59   10.60
   5 -10  -1  111.29    8.20
   5 -10  -1  111.19    7.80
   5 -10  -1  107.69    8.20
  -5  10   1  131.99   10.50
  -5  10   1  141.59   17.40
  -5  10   1  109.89    7.20
  -5  10   1  134.69   14.10
   4 -10  -1    1.80    4.30
   4 -10  -1    0.70    1.50
   4 -10  -1    1.70    1.90
   4 -10  -1    1.10    1.60
   4 -10  -1    2.10    1.80
   4 -10  -1    1.00    1.50
   4 -10  -1    1.60    1.70
   4 -10  -1    0.90    2.40
   4 -10  -1   -1.00    2.20
   4 -10  -1    1.10    1.50
  -4  10   1    0.90    4.90
  -4  10   1    4.20    6.50
  -4  10   1    2.50    2.70
  -4  10   1    1.90    3.50
   3 -10  -1    6.80    2.50
   3 -10  -1    6.70    2.30
   3 -10  -1    5.20    2.80
   3 -10  -1    4.60    1.90
   3 -10  -1    7.60    3.00
   3 -10  -1    1.70    4.50
   3 -10  -1    4.30    2.00
   3 -10  -1    8.10    3.90
   3 -10  -1    5.10    2.10
   3 -10  -1    4.50    1.70
   3 -10  -1    3.40    2.00
  -3  10   1    0.30    6.30
  -3  10   1    9.40    3.00
  -3  10   1   -6.80    4.80
  -3  10   1   10.50    5.10
  -3  10   1    2.30    5.10
   2 -10  -1   81.79    8.20
   2 -10  -1   79.79    6.50
   2 -10  -1   73.29   11.30
   2 -10  -1   82.49    6.40
   2 -10  -1   79.29    7.90
   2 -10  -1   71.99    6.60
   2 -10  -1   83.39    6.80
   2 -10  -1   77.29    6.30
   2 -10  -1   78.89    7.10
   2 -10  -1   74.69    6.60
   2 -10  -1   66.39   11.10
  -2  10   1   69.99   10.90
  -2  10   1   77.39    9.20
  -2  10   1   67.89    9.10
  -2  10   1   90.59   13.30
   1 -10  -1  129.59    9.30
   1 -10  -1  126.99    9.40
   1 -10  -1  138.49    9.80
   1 -10  -1  129.49    9.40
   1 -10  -1  128.79    9.50
   1 -10  -1  116.39   15.40
   1 -10  -1  127.39    9.00
   1 -10  -1  141.29   11.10
   1 -10  -1  125.29    9.80
   1 -10  -1  139.79   11.10
  -1  10   1  137.79   12.70
  -1  10   1   98.39   16.40
  -1  10   1  134.39   14.70
  -1  10   1  144.59   12.00
  -1  10   1  127.49   13.10
   0 -10  -1   63.19    6.40
   0 -10  -1   70.19   16.10
   0 -10  -1   56.09    5.60
   0 -10  -1   59.49    6.20
   0 -10  -1   58.49    6.50
   0 -10  -1   63.99    7.10
   0 -10  -1   69.69    7.30
   0 -10  -1   50.89    6.10
   0 -10  -1   67.89    6.40
   0 -10  -1   51.59    6.00
   0  10   1   92.89   12.80
   0  10   1   78.69    8.80
   0  10   1   66.89    4.70
   0  10   1   82.59    7.80
  -1 -10  -1   13.90    8.40
  -1 -10  -1   51.79    6.10
  -1 -10  -1   19.20    4.60
   1  10   1   34.40    6.80
  -2 -10  -1   -0.80    1.50
  -2 -10  -1    0.90    2.70
  -2 -10  -1   -1.60    4.30
  -2 -10  -1   -0.20    1.80
  -2 -10  -1    0.80    2.00
  -2 -10  -1    0.70    2.00
   2  10   1    2.10    1.70
   2  10   1   -3.50    4.00
   2  10   1   -0.30    1.30
  -3 -10  -1   -0.30    1.80
  -3 -10  -1    1.90    2.20
  -3 -10  -1    1.70    2.10
  -3 -10  -1   -3.00    1.20
  -3 -10  -1    3.00    5.40
   3  10   1   -1.20    1.10
   3  10   1   -1.80    8.40
   3  10   1    3.50    1.70
  -4 -10  -1   71.69    7.60
  -4 -10  -1  105.09    8.00
  -4 -10  -1   90.79    6.80
  -4 -10  -1   63.49   13.80
  -4 -10  -1   84.39    7.90
   4  10   1  105.49   13.60
   4  10   1   82.39    7.20
   4  10   1   81.49    6.10
  -5 -10  -1    9.80    2.60
  -5 -10  -1    9.40    3.00
  -5 -10  -1    2.90    2.20
   5  10   1   11.70    2.10
   5  10   1    7.20    2.70
  -6 -10  -1  454.75   23.50
  -6 -10  -1  411.36   23.90
   6  10   1  416.96   22.70
   6  10   1  409.86   24.10
   6  10   1  409.66   28.70
  -7 -10  -1  291.17   16.00
  -7 -10  -1  267.37   16.40
   7  10   1  291.37   15.70
   7  10   1  282.67   17.00
  -8 -10  -1    2.20    1.60
   8  10   1    2.40    1.10
  14 -11  -1  112.49    7.40
  14 -11  -1  106.39    6.60
 -14  11   1  117.79    8.70
 -14  11   1  100.19    6.30
 -14  11   1  116.69    7.00
  13 -11  -1   23.60    3.40
  13 -11  -1   23.60    2.80
 -13  11   1   28.40    3.10
 -13  11   1   23.50    2.30
 -13  11   1   24.10    4.10
  12 -11  -1   -0.10    1.40
  12 -11  -1   -1.50    1.10
 -12  11   1   -5.60    3.10
 -12  11   1   -0.90    1.20
 -12  11   1   -2.00    0.90
  11 -11  -1   29.50    4.30
  11 -11  -1   28.50    3.90
 -11  11   1   27.40    3.30
 -11  11   1   33.20    6.40
 -11  11   1   23.90    4.30
 -11  11   1   32.90    2.80
 -11  11   1   16.60    6.60
  10 -11  -1   28.80    4.50
  10 -11  -1   34.10    9.30
  10 -11  -1   21.80    3.40
  10 -11  -1   25.10    3.70
 -10  11   1   21.40    2.90
 -10  11   1   24.60    4.30
 -10  11   1   19.50    6.00
 -10  11   1   23.80    9.10
   9 -11  -1    5.60    2.30
   9 -11  -1   -1.40    5.80
   9 -11  -1    1.30    1.60
   9 -11  -1    1.90    2.00
   9 -11  -1    6.90    2.30
  -9  11   1    2.40    1.40
  -9  11   1    5.80    5.40
  -9  11   1    8.10    4.00
  -9  11   1    9.50    6.20
  -9  11   1    3.80    2.00
   8 -11  -1   20.20    3.40
   8 -11  -1   16.00    3.60
   8 -11  -1   18.70    3.30
   8 -11  -1   16.80    3.30
   8 -11  -1   24.50    8.70
  -8  11   1   20.90    6.50
  -8  11   1   21.40    2.60
  -8  11   1   15.70    8.10
  -8  11   1   21.30    3.20
  -8  11   1   26.30    6.30
   7 -11  -1   32.50   10.40
   7 -11  -1   30.20    4.30
   7 -11  -1   29.30    4.10
   7 -11  -1   27.80    3.90
   7 -11  -1   21.20    3.70
   7 -11  -1   16.30    4.80
  -7  11   1   21.10    3.40
  -7  11   1   27.50    7.40
  -7  11   1   32.30    8.90
  -7  11   1   24.50    2.90
   6 -11  -1  207.58   12.90
   6 -11  -1  210.18   15.60
   6 -11  -1  197.28   12.80
   6 -11  -1  210.68   12.90
   6 -11  -1  204.78   13.20
   6 -11  -1  206.38   12.30
   6 -11  -1  198.08   20.90
   6 -11  -1  185.18   13.20
  -6  11   1  188.08   16.70
  -6  11   1  169.68   20.30
  -6  11   1  198.38   12.10
   5 -11  -1   26.20    4.20
   5 -11  -1   29.80    4.20
   5 -11  -1   27.60    3.60
   5 -11  -1   26.40    4.40
   5 -11  -1   24.10    4.20
   5 -11  -1   22.60    9.50
   5 -11  -1   29.70    4.10
   5 -11  -1   27.70    6.10
  -5  11   1   53.99   16.10
  -5  11   1   32.80    8.90
  -5  11   1   15.80   10.20
  -5  11   1   25.80    3.00
  -5  11   1   22.00    6.50
   4 -11  -1   20.40    5.50
   4 -11  -1   34.10    6.80
   4 -11  -1   23.10    3.90
   4 -11  -1   19.80    3.70
   4 -11  -1   23.80    3.50
   4 -11  -1   27.10    8.30
   4 -11  -1   20.30    4.00
   4 -11  -1   24.10    3.90
   4 -11  -1   22.50    4.00
   4 -11  -1   22.10    5.30
   4 -11  -1   22.50    3.90
  -4  11   1   35.20    5.50
  -4  11   1   14.50   13.10
  -4  11   1   30.60    7.00
   3 -11  -1   38.80    6.20
   3 -11  -1   45.90    5.50
   3 -11  -1   44.10   11.70
   3 -11  -1   39.40    5.40
   3 -11  -1   43.10    5.00
   3 -11  -1   42.90    4.60
   3 -11  -1   41.80    5.00
   3 -11  -1   46.20    5.50
   3 -11  -1   39.60    6.30
   3 -11  -1   46.80   12.40
   3 -11  -1   38.70    4.90
  -3  11   1   53.19    7.60
   2 -11  -1    0.80    1.70
   2 -11  -1    0.20    2.90
   2 -11  -1    0.30    1.90
   2 -11  -1    0.70    2.00
   2 -11  -1    1.40    2.60
   2 -11  -1    1.60    1.70
   2 -11  -1   -0.10    2.10
   2 -11  -1    0.70    2.00
   1 -11  -1  168.58   13.30
   1 -11  -1  172.58   11.70
   1 -11  -1  166.18   11.10
   1 -11  -1  161.58   12.90
   1 -11  -1  166.58   19.00
   1 -11  -1  165.88   11.70
   1 -11  -1  165.18   11.40
   1 -11  -1  158.58   11.60
   1 -11  -1  158.08   11.80
   1 -11  -1  162.78   11.50
  -1  11   1  193.48   15.30
   0 -11  -1   77.29   13.90
   0 -11  -1   92.09    8.10
   0 -11  -1   90.99    7.90
   0 -11  -1   91.39    8.40
   0 -11  -1  117.69    8.90
   0 -11  -1   89.59    8.90
   0 -11  -1   79.19    8.80
   0 -11  -1   96.19    7.50
   0  11   1   98.69   13.00
   0  11   1   94.49    6.30
  -2 -11  -1  122.69    8.80
  -2 -11  -1  119.69    9.50
  -2 -11  -1  114.39   18.00
  -2 -11  -1  113.39   10.10
  -2 -11  -1  118.59    9.60
   2  11   1  146.29   14.90
   2  11   1  114.49    7.70
   2  11   1  135.09    8.60
  -3 -11  -1   80.09    7.50
  -3 -11  -1   68.89    7.40
  -3 -11  -1   77.89    7.10
  -3 -11  -1   84.39    6.70
   3  11   1   85.69    5.70
   3  11   1   84.29    6.50
  -4 -11  -1  141.09    9.50
  -4 -11  -1  123.79    9.40
  -4 -11  -1  129.89    8.80
   4  11   1  113.69    9.00
   4  11   1  133.39    8.20
   4  11   1  113.69   12.60
  -5 -11  -1   15.50    3.10
  -5 -11  -1   15.40    2.80
   5  11   1   22.40    2.70
   5  11   1   20.90    3.30
  -6 -11  -1   37.20    4.20
  -6 -11  -1   37.10    4.40
   6  11   1   42.00    3.60
   6  11   1   44.90    4.30
  14 -12  -1    0.00    1.10
 -14  12   1    1.20    1.00
  13 -12  -1    1.50    1.40
  13 -12  -1    0.40    1.10
 -13  12   1    0.60    1.70
 -13  12   1   -0.70    1.00
 -13  12   1    1.00    0.90
  12 -12  -1    9.00    2.10
  12 -12  -1    5.50    1.90
 -12  12   1    6.90    1.40
 -12  12   1    7.00    1.80
 -12  12   1    8.80    2.50
  11 -12  -1  127.29    8.30
  11 -12  -1  122.39    8.70
  11 -12  -1  109.99   10.00
 -11  12   1  129.09    7.80
 -11  12   1   89.69   12.10
 -11  12   1  123.99    9.10
  10 -12  -1  202.58   12.50
  10 -12  -1  215.28   12.70
  10 -12  -1  213.28   13.20
 -10  12   1  173.08   20.40
 -10  12   1  199.38   18.40
 -10  12   1  205.38   13.40
 -10  12   1  203.68   11.90
   9 -12  -1    2.40    2.00
   9 -12  -1    2.50    1.70
   9 -12  -1    1.00    5.90
   9 -12  -1    2.90    2.20
   9 -12  -1    3.80    2.00
  -9  12   1    4.00    2.10
  -9  12   1    6.10    4.10
  -9  12   1   13.60    5.90
  -9  12   1    3.50    1.30
   8 -12  -1  342.17   19.60
   8 -12  -1  349.27   19.40
   8 -12  -1  352.46   19.60
   8 -12  -1  335.47   29.70
   8 -12  -1  339.47   20.00
  -8  12   1  312.17   18.20
  -8  12   1  323.17   25.10
  -8  12   1  325.97   19.30
   7 -12  -1  121.29    9.10
   7 -12  -1  119.09   11.60
   7 -12  -1  115.19    8.70
   7 -12  -1  113.59    8.60
   7 -12  -1  105.09   15.90
   7 -12  -1  114.69    8.40
  -7  12   1  111.89   12.40
  -7  12   1  105.09   15.10
  -7  12   1  106.69    7.00
  -7  12   1  114.29    8.00
   6 -12  -1   45.80    7.40
   5 -12  -1   19.90    4.00
   5 -12  -1   26.00    3.80
   5 -12  -1   22.80    4.00
   5 -12  -1   25.50    4.10
   5 -12  -1   22.50    3.90
   5 -12  -1   28.00    4.40
   5 -12  -1   34.60   10.40
  -5  12   1   37.10    8.30
  -5  12   1   35.90    6.00
   4 -12  -1  257.37   24.50
   4 -12  -1  284.87   17.20
   4 -12  -1  279.97   17.20
   4 -12  -1  286.07   19.70
   4 -12  -1  282.17   19.20
   4 -12  -1  278.67   17.50
   4 -12  -1  285.27   16.50
   4 -12  -1  282.97   17.10
   4 -12  -1  219.08   24.70
   4 -12  -1  282.57   16.90
   4 -12  -1  285.97   17.10
   3 -12  -1   92.29    9.50
   3 -12  -1   96.19    8.20
   3 -12  -1   95.69    7.90
   3 -12  -1   99.59    7.40
   3 -12  -1   84.59    9.30
   3 -12  -1   81.29    7.50
   3 -12  -1   91.39    7.60
   3 -12  -1   89.99    8.20
   3 -12  -1   69.49   13.40
   3 -12  -1   82.79    7.80
   2 -12  -1  157.58   11.10
   2 -12  -1  146.59   11.10
   2 -12  -1  145.59   12.80
   2 -12  -1  147.69   18.30
   2 -12  -1  159.68   11.00
   2 -12  -1  156.68   11.20
   2 -12  -1  145.29   11.10
   2 -12  -1  154.48   12.60
   2 -12  -1  156.68   10.40
   2 -12  -1  164.88   11.00
   1 -12  -1    1.00    2.50
   1 -12  -1   10.10    3.20
   1 -12  -1    1.00    2.10
   1 -12  -1   -8.50    5.20
   1 -12  -1    2.50    2.40
   1 -12  -1    0.00    1.80
   1 -12  -1    1.90    2.00
   1 -12  -1    1.60    3.80
   0  12   1  102.19   14.30
  -1 -12  -1   95.29    8.20
  -1 -12  -1  101.09    7.40
  -1 -12  -1   81.69    8.20
  -1 -12  -1   71.89   14.90
  -1 -12  -1  104.99    8.10
   1  12   1   84.29    6.80
  -2 -12  -1    2.00    1.90
  -2 -12  -1    0.10    2.00
  -2 -12  -1    2.00    2.10
  -2 -12  -1    1.40    1.90
   2  12   1    1.60    1.50
  -3 -12  -1    1.10    1.80
  -3 -12  -1    6.60    2.30
  -3 -12  -1    2.60    2.10
  -3 -12  -1    0.80    1.90
   3  12   1    1.30    1.10
   3  12   1    3.10    1.60
  -4 -12  -1   37.40    4.40
  -4 -12  -1   40.80    4.70
   4  12   1   38.90    3.90
   4  12   1   37.30    3.40
  -5 -12  -1    6.80    1.80
  -5 -12  -1    4.90    1.70
   5  12   1    9.60    1.50
  13 -13  -1   53.99    4.00
  13 -13  -1   62.79    4.70
 -13  13   1   58.89    4.10
  12 -13  -1   57.19    4.60
  12 -13  -1   57.99    5.10
 -12  13   1   61.59    4.50
 -12  13   1   68.59    5.40
  11 -13  -1   83.19    6.70
  11 -13  -1   88.99    6.40
 -11  13   1   85.39    5.80
 -11  13   1   83.59    6.80
  10 -13  -1  109.39    7.50
  10 -13  -1   92.19    7.50
 -10  13   1   96.99    6.50
 -10  13   1   98.69    7.50
 -10  13   1   96.09   14.10
   9 -13  -1   86.89    7.30
   9 -13  -1   90.39    7.10
   9 -13  -1   82.29    6.50
   9 -13  -1  101.29    7.40
  -9  13   1   91.79    6.10
  -9  13   1   83.29    6.90
   8 -13  -1  152.18   10.20
   8 -13  -1  139.89   10.20
   8 -13  -1  149.19   10.00
   8 -13  -1  143.89    9.70
  -8  13   1  148.19    8.70
  -8  13   1  145.39    9.70
  -7  13   1   52.09    9.60
   6 -13  -1  223.38   16.80
   6 -13  -1  209.08   15.20
   5 -13  -1  150.68   10.30
   5 -13  -1  149.49   10.60
   5 -13  -1  133.99    9.60
   5 -13  -1  151.98   10.40
   5 -13  -1  146.59   10.30
   5 -13  -1  139.69   10.90
   4 -13  -1   86.19   16.90
   4 -13  -1   89.99    7.60
   4 -13  -1   79.69    7.30
   4 -13  -1   83.99    7.40
   4 -13  -1   81.09    7.00
   4 -13  -1   82.09    7.80
   4 -13  -1  110.99    8.10
   3 -13  -1  317.87   21.00
   3 -13  -1  327.07   18.90
   3 -13  -1  319.67   21.10
   3 -13  -1  314.17   19.20
   3 -13  -1  311.77   18.90
   3 -13  -1  250.27   26.50
   3 -13  -1  325.47   19.20
   3 -13  -1  318.17   18.40
   3 -13  -1  303.97   19.20
   3 -13  -1  363.96   19.30
   2 -13  -1   34.00    4.40
   2 -13  -1   29.10    4.70
   2 -13  -1   48.00    5.70
   2 -13  -1   36.80    6.00
   2 -13  -1   33.50    4.90
   2 -13  -1   29.70   10.20
   2 -13  -1   24.20    4.40
  -2 -13  -1   45.10    5.60
  -2 -13  -1   63.29    5.60
  -2 -13  -1   51.59    5.30
  -3 -13  -1    2.60    1.60
  -3 -13  -1    2.90    1.80
  -4 -13  -1   49.99    4.60
  -4 -13  -1   51.29    4.60
  12 -14  -1    7.90    1.80
  12 -14  -1    4.30    1.30
 -12  14   1    7.20    1.30
  11 -14  -1    3.60    1.50
  11 -14  -1    3.10    1.60
 -11  14   1    2.10    1.00
   9 -14  -1    2.10    1.70
   9 -14  -1   -1.80    1.10
   9 -14  -1    0.70    1.50
  -9  14   1    2.50    1.20
  -9  14   1    1.20    1.70
   8 -14  -1    1.20    1.70
   8 -14  -1    1.20    1.90
   7 -14  -1    1.10    1.90
   7 -14  -1    2.20    1.70
   7 -14  -1    0.40    1.40
   6 -14  -1   74.69    7.00
   5 -14  -1  137.89   10.80
   5 -14  -1  175.98   13.50
   4 -14  -1  275.87   16.70
   4 -14  -1  251.67   16.20
   4 -14  -1  285.87   16.70
   4 -14  -1  263.37   15.90
   4 -14  -1  287.17   16.40
   2 -14  -1  154.78   12.00
   1 -14  -1  197.18   14.10
   1 -14  -1  170.88   12.10
   0 -14  -1   65.89    6.10
   0 -14  -1   59.39    6.10
   0 -14  -1   71.19    7.20
  -1 -14  -1   63.69    7.30
  -1 -14  -1   86.39    6.60
  -1 -14  -1   86.79    6.70
  -2 -14  -1  285.37   15.70
  -2 -14  -1  266.17   15.60
  10 -15  -1    9.30    1.80
  10 -15  -1    9.80    1.80
   6 -15  -1  141.89   10.50
   4 -15  -1  362.26   22.00
   4 -15  -1  414.16   21.90
   3 -15  -1  389.76   22.00
   2 -15  -1  190.58   13.30
   0 -15  -1  319.97   17.70
   7 -16  -1    2.50    1.70
   7 -16  -1    2.10    3.40
   6 -16  -1  238.68   12.80
   6 -16  -1  179.88   11.90
   5 -16  -1  270.37   13.90
   5 -16  -1  191.88   13.20
   4 -16  -1  357.56   20.20
   4 -16  -1  380.86   20.40
   4 -16   2  610.34   32.30
   5 -16   2  246.78   14.80
   5 -16   2  267.97   15.10
   7 -16   2   49.40    4.90
   7 -16   2   67.69    4.90
   0 -15   2  150.58   11.20
   0 -15   2  202.08   11.40
   1 -15   2  333.67   19.20
   2 -15   2  482.75   25.20
   2 -15   2  416.66   25.10
   3 -15   2  425.16   27.70
   3 -15   2  520.25   28.10
   3 -15   2  559.54   27.90
   3 -15   2  559.04   28.60
   4 -15   2  273.87   15.80
   4 -15   2  235.18   16.70
   6 -15   2  110.49    8.20
   6 -15   2  109.69    9.10
   7 -15   2  112.69    8.10
   8 -15   2   34.20    3.90
   8 -15   2   32.60    3.60
   9 -15   2   54.59    4.40
   9 -15   2   54.39    4.60
  -2 -14   2   -0.70    1.50
  -2 -14   2   -1.70    2.10
   0 -14   2   71.59    7.80
   0 -14   2  104.39    8.70
   0 -14   2   90.29    7.20
   0 -14   2   81.99    7.40
   1 -14   2  234.08   14.30
   2 -14   2  244.68   14.40
   2 -14   2  205.18   15.40
   2 -14   2  247.98   14.80
   2 -14   2  194.78   15.20
   3 -14   2   42.00    5.30
   3 -14   2   57.39    5.90
   3 -14   2   62.29    6.00
   3 -14   2   44.50    6.70
   3 -14   2   64.29    7.60
   4 -14   2  154.98   10.10
   4 -14   2  113.19   11.10
   5 -14   2  171.98   13.60
   6 -14   2   58.19    7.60
   7 -14   2   52.29    5.40
   7 -14   2   64.09    5.60
   7 -14   2   70.09    5.80
   7 -14   2   62.69    6.00
  -8  14  -2  167.68   10.40
   8 -14   2  185.28   11.30
   8 -14   2  162.88   10.80
   8 -14   2  169.08   10.90
  -9  14  -2    2.70    1.70
  -9  14  -2    0.00    1.20
   9 -14   2    1.50    1.50
   9 -14   2    0.60    1.30
   9 -14   2    3.40    2.00
 -10  14  -2   15.60    2.60
 -10  14  -2   15.40    2.00
  10 -14   2   12.40    2.40
  10 -14   2   19.50    3.00
  10 -14   2    8.70    2.00
 -11  14  -2    2.30    1.00
  11 -14   2    2.00    1.40
  11 -14   2    9.20    4.30
  11 -14   2    2.50    1.50
  -4 -13   2   60.89    5.50
  -4 -13   2   78.29    6.00
  -4 -13   2   88.09    6.20
  -3 -13   2   48.50    5.10
  -3 -13   2   46.60    5.10
  -3 -13   2   55.09    5.30
  -2 -13   2   -0.30    1.90
  -2 -13   2    0.10    1.70
  -2 -13   2    1.40    1.90
  -1 -13   2   38.60    5.50
  -1 -13   2   45.90    5.20
  -1 -13   2   33.20    6.40
  -1 -13   2   42.70    5.50
   0 -13   2  377.36   22.30
   0 -13   2  374.56   22.50
   1 -13   2    1.20    2.70
   1 -13   2    0.80    2.10
   1 -13   2    1.40    3.30
   1 -13   2    2.40    2.30
   2 -13   2    7.50    2.30
   2 -13   2    6.60    2.80
   2 -13   2    0.60    3.10
   2 -13   2    0.40    2.50
   2 -13   2    7.70    2.80
   2 -13   2    3.90    2.40
   2 -13   2    1.80    2.40
   2 -13   2    2.30    3.20
   3 -13   2   37.40    5.30
   3 -13   2   19.80    3.90
   3 -13   2   17.70    3.90
   3 -13   2   33.70    6.00
   3 -13   2   26.20    5.70
   3 -13   2   32.10    4.20
   3 -13   2   20.50    3.70
   4 -13   2    1.50    2.10
   4 -13   2    2.40    2.10
   4 -13   2    1.40    1.90
   4 -13   2   11.60    7.60
   4 -13   2    0.80    3.20
   4 -13   2    1.30    1.70
   4 -13   2    9.90    2.60
   5 -13   2   82.09    9.20
   6 -13   2  235.88   17.50
  -7  13  -2  193.08   17.30
  -7  13  -2  192.58   12.50
   7 -13   2  169.38   22.30
   7 -13   2  207.88   12.70
   7 -13   2  238.68   16.10
   7 -13   2  208.18   13.20
   7 -13   2  217.98   13.30
   7 -13   2  210.48   13.20
  -8  13  -2   95.59    7.70
  -8  13  -2   79.89   24.00
  -8  13  -2  101.89    6.80
  -8  13  -2  117.89   11.60
   8 -13   2  109.09   15.40
   8 -13   2  107.79    8.00
   8 -13   2  110.69    8.10
   8 -13   2  114.49    8.20
  -9  13  -2   48.80    4.20
  -9  13  -2   61.29    7.70
  -9  13  -2   50.69    5.00
   9 -13   2   60.89    5.30
   9 -13   2   56.49    5.20
   9 -13   2   53.49    5.20
 -10  13  -2   -1.60    1.80
 -10  13  -2   10.70    5.30
 -10  13  -2    0.10    1.00
  10 -13   2    1.10    1.50
  10 -13   2    1.90    1.70
  10 -13   2   -0.30    1.30
 -11  13  -2   38.10    3.90
 -11  13  -2   26.20    2.90
  11 -13   2   28.50    3.60
  11 -13   2   19.30    3.30
  11 -13   2   28.10    3.60
 -12  13  -2   23.40    2.60
 -12  13  -2   17.70    3.20
  12 -13   2   22.10    2.90
  12 -13   2   21.20    2.90
   5  12  -2   26.60    2.60
  -5 -12   2   26.90    3.70
  -5 -12   2   27.20    3.80
  -5 -12   2   23.60    3.30
   4  12  -2   66.69    5.00
   4  12  -2   51.89    4.00
  -4 -12   2   52.69    5.60
  -4 -12   2   42.30    5.20
  -4 -12   2   55.29    5.40
   3  12  -2    3.20    1.30
   3  12  -2    2.40    1.90
  -3 -12   2    4.20    2.20
  -3 -12   2    2.40    2.20
  -3 -12   2    3.90    2.00
   2  12  -2  153.78   10.40
   2  12  -2  142.39   10.50
   2  12  -2  196.28   13.90
  -2 -12   2  165.88   11.80
  -2 -12   2  187.18   11.70
  -2 -12   2  164.88   12.80
   1  12  -2  134.99    8.60
  -1 -12   2  143.69   10.30
  -1 -12   2  133.89   10.50
  -1 -12   2  146.39    9.60
  -1 -12   2  120.39   11.00
  -1 -12   2  127.49   10.90
   0 -12   2  158.48   11.60
   0 -12   2  161.18   12.90
   0 -12   2  162.38   12.00
   0 -12   2  168.78   11.10
   0 -12   2  165.58   13.30
   0 -12   2  165.78   11.30
   1 -12   2  182.38   14.90
   1 -12   2  228.08   13.70
   1 -12   2  205.78   13.10
   1 -12   2  190.38   13.70
   1 -12   2  209.48   13.60
   1 -12   2  194.28   12.80
   1 -12   2  208.38   13.20
   1 -12   2  214.58   13.80
   1 -12   2  167.48   14.50
   2 -12   2   29.50    5.40
   2 -12   2   36.20    5.10
   2 -12   2   30.10    4.50
   2 -12   2   36.00    4.70
   2 -12   2   41.70   10.90
   2 -12   2   38.10    4.80
   2 -12   2   31.70    5.90
   2 -12   2   34.40    4.90
   2 -12   2   32.70    5.10
   2 -12   2   32.20    5.20
   3 -12   2    2.70    2.60
   3 -12   2    3.60    2.30
   3 -12   2    2.10    2.70
   3 -12   2    2.40    2.20
   3 -12   2   -9.40    5.70
   3 -12   2    2.80    3.00
   3 -12   2    3.10    1.80
   3 -12   2    1.30    2.00
   3 -12   2    3.50    2.90
   3 -12   2    3.90    2.20
  -4  12  -2  131.19   16.60
   4 -12   2  163.18   13.50
   4 -12   2  151.38   10.70
   4 -12   2  158.08   11.10
   4 -12   2  170.28   11.30
   4 -12   2  173.28   12.10
   4 -12   2  172.68   11.60
   4 -12   2  178.88   12.50
   4 -12   2  166.18   11.20
   4 -12   2  162.38   13.70
   4 -12   2  150.58   19.80
  -5  12  -2   73.89    5.20
  -5  12  -2   74.39    9.50
   5 -12   2   72.99   13.70
   5 -12   2   64.79    6.20
   5 -12   2   88.19    9.30
   5 -12   2   73.09    6.60
   5 -12   2   73.79    6.60
   5 -12   2   69.09    6.70
   5 -12   2   67.09    6.30
   5 -12   2   71.89    8.60
  -6  12  -2  164.98   14.20
  -6  12  -2  150.48    9.80
   6 -12   2  155.48   10.80
   6 -12   2  154.68   10.70
   6 -12   2  153.38   13.30
   6 -12   2  161.38   10.50
   6 -12   2  141.19   18.60
   6 -12   2  157.98   10.60
   6 -12   2  140.39   10.30
  -7  12  -2  198.98   11.80
  -7  12  -2  210.18   12.90
  -7  12  -2  217.08   18.10
   7 -12   2  206.88   13.30
   7 -12   2  226.48   13.70
   7 -12   2  213.18   13.00
   7 -12   2  202.58   13.30
   7 -12   2  206.48   22.40
   7 -12   2  191.98   15.50
  -8  12  -2   40.80    4.50
  -8  12  -2   41.40    3.60
   8 -12   2   39.60    4.90
   8 -12   2   41.50    4.90
   8 -12   2   68.89   15.20
   8 -12   2   38.30    4.90
  -9  12  -2   33.90    4.70
  -9  12  -2   58.29    8.90
  -9  12  -2   41.00    9.70
  -9  12  -2   52.79   10.20
  -9  12  -2   37.20    4.00
   9 -12   2   42.30    4.80
   9 -12   2   41.20    4.80
   9 -12   2   44.70   12.60
   9 -12   2   38.70    4.40
 -10  12  -2   53.69   11.60
 -10  12  -2   66.19    6.40
 -10  12  -2   68.69    5.20
 -10  12  -2   57.49    9.00
  10 -12   2   70.09    5.70
  10 -12   2   67.19    6.00
  10 -12   2   96.09   13.40
  10 -12   2   72.29    6.10
 -11  12  -2   89.09    7.40
 -11  12  -2   78.09   10.00
 -11  12  -2   82.69    6.00
  11 -12   2   87.89    6.70
  11 -12   2   85.09    6.30
  11 -12   2   81.39    6.40
 -12  12  -2   -3.20    1.40
 -12  12  -2    0.80    1.10
 -12  12  -2   -2.30    0.90
  12 -12   2   -0.80    1.30
  12 -12   2   -0.70    1.30
 -13  12  -2   56.89    3.30
 -13  12  -2   44.10    4.90
 -13  12  -2   56.69    4.10
  13 -12   2   48.50    4.30
  13 -12   2   48.70    4.20
   7  11  -2    9.50    1.50
  -7 -11   2    8.40    1.90
   6  11  -2    4.80    1.50
  -6 -11   2    2.20    1.70
  -6 -11   2    4.80    1.80
  -6 -11   2    3.70    1.90
   5  11  -2    6.60    1.60
   5  11  -2    2.40    2.40
  -5 -11   2    7.80    2.30
  -5 -11   2    6.30    2.60
  -5 -11   2    5.80    2.30
   4  11  -2   30.60    4.10
   4  11  -2   29.50    3.20
   4  11  -2   44.60    6.70
  -4 -11   2   25.80    4.50
  -4 -11   2   32.80    4.50
  -4 -11   2   33.10    4.70
   3  11  -2   19.20    6.60
   3  11  -2    5.50    3.60
   3  11  -2    7.10    1.10
  -3 -11   2   11.00    2.70
   2  11  -2   60.89    4.90
   2  11  -2   73.59    5.70
   2  11  -2   54.89   11.60
  -2 -11   2   67.59    7.00
  -2 -11   2   68.79    6.60
  -2 -11   2   68.29    6.40
  -2 -11   2   66.89    7.70
  -2 -11   2   68.89    7.20
   1  11  -2   70.39    8.10
   1  11  -2   54.89   10.80
  -1 -11   2   48.50    6.40
  -1 -11   2   53.19    5.60
  -1 -11   2   53.89    6.00
  -1 -11   2   47.00    6.70
  -1 -11   2   56.19    6.50
  -1 -11   2   54.09   15.30
  -1 -11   2   43.40    6.10
   0  11  -2   56.09    7.30
   0  11  -2   45.70    9.70
   0 -11   2   39.60    6.20
   0 -11   2   46.50    6.10
   0 -11   2   43.50    5.70
   0 -11   2   41.40    6.10
   0 -11   2   45.00    6.10
   0 -11   2   37.40    5.60
   0 -11   2   57.79   15.10
   0 -11   2   42.20    5.00
   0 -11   2   37.70    5.00
  -1  11  -2   89.19   11.20
  -1  11  -2   73.29    8.20
   1 -11   2   77.89    7.40
   1 -11   2   78.59   13.40
   1 -11   2   71.89    6.90
   1 -11   2   75.19   12.10
   1 -11   2   73.09    6.70
   1 -11   2   76.29    8.40
   1 -11   2   75.29    6.50
   1 -11   2   77.29    7.20
   1 -11   2   70.59    8.10
   1 -11   2   78.79    7.50
   1 -11   2   75.09    6.60
   2 -11   2   61.29   11.60
   2 -11   2   60.69    6.00
   2 -11   2   67.49    6.60
   2 -11   2   56.99    7.30
   2 -11   2   57.59    5.90
   2 -11   2   63.49    5.90
   2 -11   2   58.29    6.60
   2 -11   2   49.30   11.90
   2 -11   2   59.89    5.80
   2 -11   2   70.59    7.90
   2 -11   2   60.99    6.20
  -3  11  -2  280.77   20.60
   3 -11   2  297.27   20.20
   3 -11   2  275.17   24.80
   3 -11   2  284.67   17.50
   3 -11   2  302.47   17.50
   3 -11   2  307.07   17.80
   3 -11   2  289.67   17.90
   3 -11   2  277.67   25.70
   3 -11   2  305.37   17.90
   3 -11   2  299.97   18.40
   3 -11   2  306.47   17.40
   3 -11   2  308.07   20.40
  -4  11  -2   35.50    9.80
  -4  11  -2   63.59    8.10
   4 -11   2   52.99   11.20
   4 -11   2   54.59    6.10
   4 -11   2   47.60    5.40
   4 -11   2   57.99    5.50
   4 -11   2   54.69    7.20
   4 -11   2   56.69    6.90
   4 -11   2   58.09    7.20
   4 -11   2   55.59    5.70
   4 -11   2   55.39    5.30
   4 -11   2   57.79    5.70
  -5  11  -2   81.69   10.20
  -5  11  -2   87.09    6.30
   5 -11   2   98.39    9.50
   5 -11   2   95.59    8.80
   5 -11   2   91.09    7.40
   5 -11   2   75.69   13.50
   5 -11   2   97.59    7.80
   5 -11   2  103.29    7.80
   5 -11   2  105.69   10.30
   5 -11   2   93.29    7.40
   5 -11   2  102.39    7.30
   6 -11   2   55.79    8.00
  -7  11  -2   22.20    2.70
  -7  11  -2   13.50    6.00
  -7  11  -2   22.30    3.30
   7 -11   2   19.20    5.10
   7 -11   2   18.90    3.40
   7 -11   2   30.60   10.80
   7 -11   2   17.50    2.90
   7 -11   2   19.40    3.50
   7 -11   2   26.70    4.30
  -8  11  -2   19.40    2.70
  -8  11  -2   16.20    3.20
  -8  11  -2   16.20    6.50
   8 -11   2   17.60    3.20
   8 -11   2   17.10    3.40
   8 -11   2   13.30    6.80
   8 -11   2   23.60    5.80
   8 -11   2   20.50    3.70
  -9  11  -2    2.00    4.90
  -9  11  -2    3.30    1.80
   9 -11   2    3.00    1.90
   9 -11   2   10.50    7.70
   9 -11   2    3.20    1.90
   9 -11   2    2.40    2.10
 -10  11  -2   12.50    4.50
 -10  11  -2    0.20    1.80
 -10  11  -2    1.40    1.20
 -10  11  -2    0.30    1.30
  10 -11   2    3.10    1.80
  10 -11   2    1.40    1.90
  10 -11   2    0.50    1.40
  10 -11   2    8.30    5.70
 -11  11  -2   86.49    7.70
 -11  11  -2   81.09   13.80
 -11  11  -2   97.99    5.90
 -11  11  -2   85.49   12.00
 -11  11  -2   88.79    6.50
 -11  11  -2  106.79   13.40
  11 -11   2   85.09    7.10
  11 -11   2   76.69   17.00
  11 -11   2   99.19    7.20
  11 -11   2   92.39    6.60
 -12  11  -2   51.99   10.30
 -12  11  -2   53.99    4.60
 -12  11  -2   56.99    4.00
 -12  11  -2   55.09    6.00
  12 -11   2   52.09    4.90
  12 -11   2   53.29    5.10
 -13  11  -2   59.49    3.90
 -13  11  -2   57.49    5.80
 -13  11  -2   55.09    4.50
  13 -11   2   50.09    4.70
  13 -11   2   54.59    4.60
 -14  11  -2    2.70    1.10
 -14  11  -2   -0.30    0.70
  14 -11   2    1.40    1.10
  14 -11   2    1.90    1.20
   8  10  -2   87.19    5.80
  -8 -10   2   89.99    6.50
   7  10  -2  312.67   18.00
   7  10  -2  287.37   16.50
  -7 -10   2  314.07   17.80
  -7 -10   2  295.17   16.70
   6  10  -2   86.29    7.40
   6  10  -2   87.79    6.10
  -6 -10   2   90.39    7.50
  -6 -10   2   73.99    7.30
  -6 -10   2   84.19    6.60
   5  10  -2   28.60    3.20
   5  10  -2   42.30    7.60
   5  10  -2   28.00    4.40
  -5 -10   2   35.30    4.90
  -5 -10   2   30.80    4.20
  -5 -10   2   23.80    4.50
   4  10  -2  121.89    8.10
   4  10  -2  112.49   13.00
   4  10  -2  124.39    9.20
   4  10  -2  119.89   15.40
  -4 -10   2  140.89    9.20
  -4 -10   2  130.39    9.50
  -4 -10   2  129.29    9.90
  -4 -10   2  117.89   10.60
  -2 -10   2   89.99    8.70
   1  10  -2    0.30    1.40
   1  10  -2   21.50    9.10
   1  10  -2    9.00   10.10
  -1 -10   2    2.40    1.90
  -1 -10   2    3.70    2.90
  -1 -10   2    1.10    2.10
  -1 -10   2    1.60    2.50
  -1 -10   2    1.90    2.60
  -1 -10   2    3.40    1.90
  -1 -10   2    4.10    3.00
  -1 -10   2    1.60    2.00
  -1 -10   2    4.90    6.60
   0  10  -2   17.60    7.50
   0  10  -2   41.90    7.30
   0  10  -2   25.20    2.60
   0 -10   2   30.40    3.90
   0 -10   2   22.00    4.00
   0 -10   2   26.20    3.90
   0 -10   2   27.70    4.30
   0 -10   2   17.70    3.80
   0 -10   2   22.10    4.30
   0 -10   2   26.40    4.80
   0 -10   2   26.30    4.30
   0 -10   2   25.60    3.80
   0 -10   2   31.50    9.60
  -1  10  -2 1358.16   76.89
  -1  10  -2 1378.56   82.49
  -1  10  -2 1362.76   78.99
   1 -10   2 1379.06   79.79
   1 -10   2 1452.25   71.89
   1 -10   2 1467.15   74.49
   1 -10   2 1500.75   71.69
   1 -10   2 1349.47   71.19
   1 -10   2 1442.86   71.79
   1 -10   2 1477.65   74.59
   1 -10   2 1397.96   71.29
   1 -10   2 1227.88   80.59
   1 -10   2 1314.77   71.79
   1 -10   2 1408.66   72.39
  -2  10  -2   45.40    6.30
  -2  10  -2   44.30    9.50
  -2  10  -2   36.80    7.20
   2 -10   2   40.20    5.60
   2 -10   2   34.90    4.60
   2 -10   2   41.90   10.40
   2 -10   2   40.60    4.30
   2 -10   2   35.80    4.20
   2 -10   2   41.30    4.50
   2 -10   2   39.80    5.70
   2 -10   2   32.60    8.90
   2 -10   2   42.00    5.00
   2 -10   2   32.40    4.90
   2 -10   2   43.10    4.70
  -3  10  -2   25.90    8.40
  -3  10  -2   35.20    6.20
  -3  10  -2   23.70    9.20
   3 -10   2   27.50    4.00
   3 -10   2   20.20    3.80
   3 -10   2   25.30    3.60
   3 -10   2   19.70    7.10
   3 -10   2   25.40    3.70
   3 -10   2   25.10    4.70
   3 -10   2   25.00    5.30
   3 -10   2   21.50    3.40
   3 -10   2   20.70    3.60
   3 -10   2   23.30    3.40
   3 -10   2   25.90    8.70
  -4  10  -2   48.60    9.30
  -4  10  -2   26.30    6.20
  -4  10  -2   21.30    5.10
   4 -10   2   25.70    3.70
   4 -10   2   32.20    4.10
   4 -10   2   35.80    4.40
   4 -10   2   28.10    4.70
   4 -10   2   26.60    3.70
   4 -10   2   36.60    7.20
   4 -10   2   31.40    5.20
   4 -10   2   32.10    5.10
   4 -10   2   31.30    4.00
   4 -10   2   30.00    3.80
  -5  10  -2   45.60    6.80
  -5  10  -2   43.50    9.00
  -5  10  -2   34.60    6.10
  -5  10  -2   29.40    3.10
   5 -10   2   29.20    4.90
   5 -10   2   26.40    3.70
   5 -10   2   29.40    3.60
   5 -10   2   27.50    3.80
   5 -10   2   34.70    4.10
   5 -10   2   20.10    7.00
   5 -10   2   30.50    5.40
   5 -10   2   31.10    5.90
   5 -10   2   29.80    4.60
   5 -10   2   31.40    4.10
  -6  10  -2   52.99   10.30
  -6  10  -2   32.90    8.20
  -6  10  -2   41.20    3.40
  -6  10  -2   38.90    4.00
   6 -10   2   34.20    3.90
   6 -10   2   35.70    4.40
   6 -10   2   40.10    4.70
   6 -10   2   39.30    4.20
   6 -10   2   31.80    9.40
   6 -10   2   34.80    5.30
   6 -10   2   33.50    4.20
   6 -10   2   54.39    8.10
  -7  10  -2  433.86   22.70
  -7  10  -2  406.76   27.70
  -7  10  -2  391.86   21.30
   7 -10   2  399.96   22.50
   7 -10   2  420.06   22.70
   7 -10   2  385.56   31.80
   7 -10   2  409.86   25.20
   7 -10   2  343.77   21.90
   7 -10   2  412.36   22.90
  -8  10  -2  190.98   12.30
  -8  10  -2  176.88   16.50
  -8  10  -2  179.08   10.90
   8 -10   2  172.58   14.00
   8 -10   2  189.68   12.00
   8 -10   2  189.88   12.20
   8 -10   2  173.48   19.70
   8 -10   2  196.78   12.00
  -9  10  -2   16.40    2.70
  -9  10  -2   12.80    5.60
  -9  10  -2   11.90    2.00
  -9  10  -2   15.40    3.40
   9 -10   2   15.50    3.30
   9 -10   2   14.80    3.00
   9 -10   2   19.00    7.60
   9 -10   2   27.40    6.50
   9 -10   2   17.60    3.10
 -10  10  -2  163.08    9.80
 -10  10  -2  156.88   16.30
 -10  10  -2  155.88   10.30
 -10  10  -2  174.48   12.00
  10 -10   2  175.78   11.20
  10 -10   2  156.68   11.20
  10 -10   2  166.08   10.60
  10 -10   2  194.38   20.00
 -11  10  -2    3.10    3.70
 -11  10  -2    0.50    1.30
 -11  10  -2    0.50    1.20
 -11  10  -2    0.10    1.90
 -11  10  -2    2.20    4.30
  11 -10   2   -2.30    1.40
  11 -10   2   -0.10    0.80
  11 -10   2    2.80    6.30
  11 -10   2    0.40    1.60
  11 -10   2   -0.20    1.60
 -12  10  -2   25.50    2.80
 -12  10  -2   27.40    3.40
 -12  10  -2   23.70    7.30
 -12  10  -2   35.80   10.20
 -12  10  -2   30.70    5.10
  12 -10   2   26.80    3.90
  12 -10   2   31.00    3.80
  12 -10   2   25.50    2.40
 -13  10  -2  241.58   25.10
 -13  10  -2  285.87   14.50
 -13  10  -2  251.17   15.00
 -13  10  -2  270.87   16.80
  13 -10   2  287.07   15.40
  13 -10   2  255.67   15.50
 -14  10  -2   41.90    4.60
 -14  10  -2   40.70    3.60
 -14  10  -2   39.90    3.10
  14 -10   2   38.20    3.50
  14 -10   2   36.00    3.70
   9   9  -2    4.80    1.40
  -9  -9   2    5.80    1.90
   8   9  -2   13.90    2.30
   8   9  -2   15.40    1.90
   8   9  -2   15.60    3.40
  -8  -9   2   13.30    2.70
  -8  -9   2   15.20    2.80
  -8  -9   2   11.70    2.10
   7   9  -2   19.00    2.60
   7   9  -2   33.10    4.80
   7   9  -2   28.50    3.30
  -7  -9   2   28.40    4.50
  -7  -9   2   26.00    3.70
  -7  -9   2   28.90    4.30
   6   9  -2  118.69    7.50
   6   9  -2  158.88   16.60
   6   9  -2  115.49    9.60
   6   9  -2  128.69    8.30
   6   9  -2  116.59   13.30
  -6  -9   2  130.19    9.80
  -6  -9   2  113.09   10.10
  -6  -9   2  134.99    9.20
   5   9  -2  216.98   19.10
   5   9  -2  217.38   14.40
   5   9  -2  197.88   21.90
   5   9  -2  230.18   13.10
  -5  -9   2  238.78   15.00
  -5  -9   2  221.18   15.80
  -5  -9   2  217.68   13.70
  -5  -9   2  223.68   14.10
   4   9  -2    3.80    1.50
   4   9  -2   -0.40    3.90
   4   9  -2   -2.30    3.80
   4   9  -2    3.00    1.90
  -4  -9   2    1.60    1.70
  -4  -9   2    3.60    2.10
  -4  -9   2    4.40    3.00
  -4  -9   2    7.00    2.70
  -4  -9   2    3.90    2.30
   3   9  -2  134.79    8.70
   3   9  -2  154.38    9.80
   3   9  -2  159.78   16.40
  -3  -9   2  131.09   10.00
  -3  -9   2  131.99   17.20
  -3  -9   2  149.29   10.80
  -3  -9   2  139.69    9.70
  -3  -9   2  147.89   11.90
   2   9  -2  112.89   10.40
   2   9  -2  110.49   13.40
   2   9  -2  105.49    7.60
   2   9  -2  123.69   14.80
  -2  -9   2  105.49    7.90
  -2  -9   2  103.19    8.30
  -2  -9   2  100.39    7.90
  -2  -9   2  117.19    9.10
  -2  -9   2  109.19   15.50
  -2  -9   2  107.79    9.50
  -2  -9   2  116.79   10.10
  -2  -9   2  135.79   10.10
  -2  -9   2  118.99    9.00
   1   9  -2    7.00    3.10
   1   9  -2    2.60    3.40
   1   9  -2   -7.10    4.50
   1   9  -2    7.30    6.00
  -1  -9   2    3.60    2.20
  -1  -9   2    2.70    2.30
  -1  -9   2    0.90    2.40
  -1  -9   2    2.30    1.80
  -1  -9   2   -1.90    2.90
  -1  -9   2    4.00    2.40
  -1  -9   2    1.00    2.00
  -1  -9   2    5.80    2.00
  -1  -9   2    5.30    2.50
  -1  -9   2    2.40    1.90
  -1  -9   2   -4.50    3.10
   0   9  -2   28.40    7.80
   0   9  -2   39.40    6.20
   0   9  -2   37.10    8.60
   0   9  -2   36.60    5.20
   0  -9   2   28.90    3.60
   0  -9   2   36.60    4.40
   0  -9   2   36.40    5.10
   0  -9   2   35.10   10.00
   0  -9   2   35.70    3.90
   0  -9   2   33.50    3.80
   0  -9   2   30.30    6.70
   0  -9   2   31.70    4.30
   0  -9   2   30.80    4.30
   0  -9   2   37.80    5.20
   0  -9   2   29.70    4.20
  -1   9  -2   -0.90    2.80
  -1   9  -2   10.90    5.50
  -1   9  -2    9.20    3.80
  -1   9  -2    6.20    2.80
  -1   9  -2   -1.40    3.50
  -1   9  -2    7.60    2.60
   1  -9   2    0.90    3.50
   1  -9   2    1.90    1.40
   1  -9   2    1.80    1.50
   1  -9   2    2.30    2.00
   1  -9   2    2.80    1.70
   1  -9   2    0.80    1.40
   1  -9   2    3.00    2.20
   1  -9   2    0.30    1.60
   1  -9   2    1.70    1.60
   1  -9   2    5.80    3.60
   1  -9   2    3.20    1.90
  -2   9  -2    4.40    3.90
  -2   9  -2    3.90    2.90
  -2   9  -2    3.00    3.40
   2  -9   2    3.90    1.70
   2  -9   2    2.50    1.70
   2  -9   2   -1.10    1.70
   2  -9   2   -0.90    2.90
   2  -9   2    1.20    1.30
   2  -9   2   -1.60    3.00
   2  -9   2   -1.00    1.30
   2  -9   2    0.30    1.30
   2  -9   2    0.90    1.70
   2  -9   2    0.20    1.30
   2  -9   2    1.10    1.50
  -3   9  -2   84.29    9.90
  -3   9  -2   63.49    8.50
  -3   9  -2   59.79    6.60
  -3   9  -2   52.39    9.20
  -3   9  -2   76.49   10.40
  -3   9  -2   72.99    7.10
  -3   9  -2   67.99    7.10
   3  -9   2   60.79    5.30
   3  -9   2   60.09    5.50
   3  -9   2   62.89    5.10
   3  -9   2   66.09    6.90
   3  -9   2   47.10    9.20
   3  -9   2   66.79    6.00
   3  -9   2   55.09    8.90
   3  -9   2   66.89    5.50
   3  -9   2   59.09    5.50
   3  -9   2   62.79    5.50
   3  -9   2   71.39    7.10
  -4   9  -2   23.70    5.10
  -4   9  -2   18.40    6.30
  -4   9  -2   26.00    2.20
  -4   9  -2   27.90    7.90
   4  -9   2   18.40    3.00
   4  -9   2   21.30    4.10
   4  -9   2   20.20    3.40
   4  -9   2   21.30    4.50
   4  -9   2   19.40    3.20
   4  -9   2   28.40    8.80
   4  -9   2   23.00    6.30
   4  -9   2   21.70    3.80
   4  -9   2   19.90    3.10
   4  -9   2   16.30    2.70
   4  -9   2   21.90    3.10
  -5   9  -2  138.49   11.90
  -5   9  -2  132.49   10.30
  -5   9  -2  142.59   12.60
  -5   9  -2  122.79   13.20
  -5   9  -2  142.29   15.20
  -5   9  -2  134.99    8.20
   5  -9   2  145.99   11.30
   5  -9   2  131.69    8.90
   5  -9   2  116.69    8.30
   5  -9   2  135.39    9.10
   5  -9   2  127.19   10.30
   5  -9   2  128.69    8.80
   5  -9   2  135.69   10.80
   5  -9   2  135.29    9.50
   5  -9   2  130.69    8.90
   5  -9   2  121.79   14.80
  -6   9  -2  145.99    8.60
  -6   9  -2  134.59   13.10
  -6   9  -2  136.49   12.90
  -6   9  -2  142.29   14.30
  -6   9  -2  156.58   11.10
  -6   9  -2  148.29    9.40
  -6   9  -2  159.08   17.10
   6  -9   2  145.09   10.90
   6  -9   2  158.98   12.50
   6  -9   2  139.49    9.20
   6  -9   2  170.88   12.00
   6  -9   2  135.09   15.80
   6  -9   2  143.79    9.90
   6  -9   2  148.79    9.80
   6  -9   2  140.09    9.50
   6  -9   2  152.08    9.80
  -7   9  -2   28.90    6.00
  -7   9  -2   29.30    3.60
  -7   9  -2   28.40    7.70
  -7   9  -2   30.50    5.10
  -7   9  -2   39.60    6.20
  -7   9  -2   23.10    2.80
   7  -9   2   24.00    4.70
   7  -9   2   27.70    3.70
   7  -9   2   24.30    3.60
   7  -9   2   18.00    2.60
   7  -9   2   20.20    8.30
   7  -9   2   27.60    3.50
  -8   9  -2  199.78   21.10
  -8   9  -2  188.98   11.90
  -8   9  -2  172.18   10.40
  -8   9  -2  184.58   16.20
  -8   9  -2  166.08   10.40
   8  -9   2  171.78   11.40
   8  -9   2  154.58    9.40
   8  -9   2  175.18   11.20
   8  -9   2  160.08   17.90
   8  -9   2  180.38   13.50
   8  -9   2  160.88   10.90
  -9   9  -2  252.97   14.00
  -9   9  -2  249.08   13.50
  -9   9  -2  242.08   20.60
  -9   9  -2  264.37   15.80
   9  -9   2  197.88   16.20
   9  -9   2  240.18   15.00
   9  -9   2  240.78   14.60
   9  -9   2  237.18   13.10
   9  -9   2  239.18   14.30
   9  -9   2  243.08   23.00
 -10   9  -2   -1.10    1.10
 -10   9  -2   -3.70    3.20
 -10   9  -2    3.70    1.30
 -10   9  -2   -0.90    1.40
  10  -9   2    0.00    0.90
  10  -9   2   -1.00    1.40
  10  -9   2    6.20    6.50
  10  -9   2   -1.20    1.30
  10  -9   2    0.40    1.60
 -11   9  -2    4.00    4.50
 -11   9  -2    5.90    1.50
 -11   9  -2    4.80    2.00
 -11   9  -2    3.20    4.80
 -11   9  -2    2.20    2.40
  11  -9   2    5.70    2.10
  11  -9   2    4.80    1.30
  11  -9   2    3.70    2.10
 -12   9  -2  515.55   27.80
 -12   9  -2  477.25   34.70
 -12   9  -2  508.05   29.70
 -12   9  -2  514.65   36.00
 -12   9  -2  464.45   41.30
 -12   9  -2  541.05   27.20
  12  -9   2  513.85   26.90
  12  -9   2  541.65   28.20
  12  -9   2  566.54   28.90
 -13   9  -2    1.70    2.10
 -13   9  -2    4.40    1.70
 -13   9  -2    6.40    1.50
 -13   9  -2    3.50    3.90
  13  -9   2    3.60    1.60
  13  -9   2    5.20    2.00
[truncated: 2,721,379 more chars]
