# Supplementary material for: Trichalcogenasupersumanenes and its concave-convex supramolecular assembly with fullerenes
Source: Nat Commun. 2023 Jun 10;14:3446. doi: 10.1038/s41467-023-39086-0 (PMC10257710; doi:10.1038/s41467-023-39086-0)
Supplement: Supplementary file 4 — Supplementary Data 1 [file 41467_2023_39086_MOESM4_ESM.zip › 1a-Me@C70/1a-Me@C70.cif]

data_z_sq_tw
_audit_creation_date               2023-04-24
_audit_creation_method
;
Olex2 1.5
(compiled 2023.03.06 svn.rbb2c1857 for OlexSys, GUI svn.r6748)
;
_shelx_SHELXL_version_number       '2019/2'
_audit_contact_author_address      ?
_audit_contact_author_email        ?
_audit_contact_author_name         ''
_audit_contact_author_phone        ?
_publ_contact_author_id_orcid      ?
_publ_section_references
;
Dolomanov, O.V., Bourhis, L.J., Gildea, R.J, Howard, J.A.K. & Puschmann, H.
 (2009), J. Appl. Cryst. 42, 339-341.

Sheldrick, G.M. (2015). Acta Cryst. A71, 3-8.

Sheldrick, G.M. (2015). Acta Cryst. C71, 3-8.
;
_chemical_name_common              ?
_chemical_name_systematic          ?
_chemical_formula_moiety           'C51 H24 S3, C70'
_chemical_formula_sum              'C121 H24 S3'
_chemical_formula_weight           1573.58
_chemical_melting_point            ?
loop_
  _atom_type_symbol
  _atom_type_description
  _atom_type_scat_dispersion_real
  _atom_type_scat_dispersion_imag
  _atom_type_scat_source
 'C' 'C' 0.0181 0.0091 'International Tables Vol C Tables 4.2.6.8 and 6.1.1.4'
 'S' 'S' 0.3331 0.5567 'International Tables Vol C Tables 4.2.6.8 and 6.1.1.4'
 'H' 'H' 0.0000 0.0000 'International Tables Vol C Tables 4.2.6.8 and 6.1.1.4'

_shelx_space_group_comment
;
The symmetry employed for this shelxl refinement is uniquely defined
by the following loop, which should always be used as a source of
symmetry information in preference to the above space-group names.
They are only intended as comments.
;
_space_group_crystal_system        'monoclinic'
_space_group_IT_number             14
_space_group_name_H-M_alt          'P 1 21/c 1'
_space_group_name_Hall             '-P 2ybc'
loop_
  _space_group_symop_operation_xyz
 'x, y, z'
 '-x, y+1/2, -z+1/2'
 '-x, -y, -z'
 'x, -y-1/2, z-1/2'

_cell_length_a                     20.312(4)
_cell_length_b                     33.234(9)
_cell_length_c                     27.770(6)
_cell_angle_alpha                  90
_cell_angle_beta                   127.915(13)
_cell_angle_gamma                  90
_cell_volume                       14789(6)
_cell_formula_units_Z              8
_cell_measurement_reflns_used      8835
_cell_measurement_temperature      293(2)
_cell_measurement_theta_max        65.61
_cell_measurement_theta_min        2.42
_shelx_estimated_absorpt_T_max     0.839
_shelx_estimated_absorpt_T_min     0.768
_exptl_absorpt_coefficient_mu      1.396
_exptl_absorpt_correction_T_max    0.8389
_exptl_absorpt_correction_T_min    0.7681
_exptl_absorpt_correction_type     multi-scan
_exptl_absorpt_process_details     sadabs
_exptl_absorpt_special_details     ?
_exptl_crystal_colour              'clear dark yellow'
_exptl_crystal_colour_lustre       clear
_exptl_crystal_colour_modifier     dark
_exptl_crystal_colour_primary      yellow
_exptl_crystal_density_diffrn      1.413
_exptl_crystal_density_meas        ?
_exptl_crystal_density_method      ?
_exptl_crystal_description         block
_exptl_crystal_F_000               6384
_exptl_crystal_size_max            0.2
_exptl_crystal_size_mid            0.15
_exptl_crystal_size_min            0.13
_exptl_transmission_factor_max     ?
_exptl_transmission_factor_min     ?
_diffrn_reflns_av_R_equivalents    ?
_diffrn_reflns_av_unetI/netI       0.0899
_diffrn_reflns_Laue_measured_fraction_full  0.994
_diffrn_reflns_Laue_measured_fraction_max  0.994
_diffrn_reflns_limit_h_max         18
_diffrn_reflns_limit_h_min         -24
_diffrn_reflns_limit_k_max         39
_diffrn_reflns_limit_k_min         0
_diffrn_reflns_limit_l_max         32
_diffrn_reflns_limit_l_min         0
_diffrn_reflns_number              25643
_diffrn_reflns_point_group_measured_fraction_full  0.994
_diffrn_reflns_point_group_measured_fraction_max  0.994
_diffrn_reflns_theta_full          66.049
_diffrn_reflns_theta_max           66.049
_diffrn_reflns_theta_min           2.415
_diffrn_ambient_temperature        293(2)
_diffrn_detector_area_resol_mean   ?
_diffrn_measured_fraction_theta_full  0.994
_diffrn_measured_fraction_theta_max  0.994
_diffrn_measurement_device_type    'Bruker APEX-II CCD'
_diffrn_measurement_method         '\f and \w scans'
_diffrn_radiation_type             CuK\a
_diffrn_radiation_wavelength       1.54178
_diffrn_source                     ?
_diffrn_standards_number           0
_reflns_Friedel_coverage           0.000
_reflns_Friedel_fraction_full      .
_reflns_Friedel_fraction_max       .
_reflns_number_gt                  15614
_reflns_number_total               25643
_reflns_special_details
;
 Structure factors included contributions from the .fab file.
 
 _reflns_Friedel_fraction is defined as the number of unique
 Friedel pairs measured divided by the number that would be
 possible theoretically, ignoring centric projections and
 systematic absences. Completness statistics refer to single and
 composite reflections containing twin component 1 only.
;
_reflns_threshold_expression       'I > 2\s(I)'
_computing_cell_refinement         'Bruker SAINT'
_computing_data_collection         'Bruker APEX2'
_computing_data_reduction          'Bruker SAINT'
_computing_molecular_graphics      'Olex2 1.5 (Dolomanov et al., 2009)'
_computing_publication_material    'Olex2 1.5 (Dolomanov et al., 2009)'
_computing_structure_refinement    'SHELXL 2019/2 (Sheldrick, 2015)'
_computing_structure_solution      'SHELXS-97 (Sheldrick 2008)'
_refine_diff_density_max           1.154
_refine_diff_density_min           -0.504
_refine_diff_density_rms           0.115
_refine_ls_extinction_coef         .
_refine_ls_extinction_method       none
_refine_ls_goodness_of_fit_ref     1.047
_refine_ls_hydrogen_treatment      constr
_refine_ls_matrix_type             full
_refine_ls_number_parameters       1833
_refine_ls_number_reflns           25643
_refine_ls_number_restraints       12433
_refine_ls_R_factor_all            0.1916
_refine_ls_R_factor_gt             0.1516
_refine_ls_restrained_S_all        0.917
_refine_ls_shift/su_max            0.001
_refine_ls_shift/su_mean           0.000
_refine_ls_structure_factor_coef   Fsqd
_refine_ls_weighting_details      
 'w=1/[\s^2^(Fo^2^)+(0.0265P)^2^+76.4830P] where P=(Fo^2^+2Fc^2^)/3'
_refine_ls_weighting_scheme        calc
_refine_ls_wR_factor_gt            0.2990
_refine_ls_wR_factor_ref           0.3173
_refine_special_details
;
 Refined as a 2-component twin.
;
_olex2_refinement_description
;
1. Twinned data refinement
 Scales: 0.79823
 0.20177
2. Restrained distances
 C121-C122 = C122-C123 = C123-C124 = C124-C125 = C125-C121
 1.39 with sigma of 0.02
 C126-C127 = C127-C128 = C128-C129 = C129-C130 = C130-C126
 1.39 with sigma of 0.02
 C121-C123 = C121-C124 = C122-C124 = C122-C125 = C123-C125
 2.32 with sigma of 0.02
 C126-C128 = C126-C129 = C127-C129 = C127-C130 = C128-C130
 2.32 with sigma of 0.02
 C111-C112 = C112-C113 = C113-C114 = C114-C115 = C115-C111
 1.39 with sigma of 0.02
 C116-C117 = C117-C118 = C118-C119 = C119-C120 = C120-C116
 1.39 with sigma of 0.02
 C111-C113 = C111-C114 = C112-C114 = C112-C115 = C113-C115
 2.32 with sigma of 0.02
 C116-C118 = C116-C119 = C117-C119 = C117-C120 = C118-C120
 2.32 with sigma of 0.02
 C101-C102 = C102-C103 = C103-C104 = C104-C105 = C105-C101
 1.39 with sigma of 0.02
 C106-C107 = C107-C108 = C108-C109 = C109-C110 = C110-C106
 1.39 with sigma of 0.02
 C101-C103 = C101-C104 = C102-C104 = C102-C105 = C103-C105
 2.32 with sigma of 0.02
 C106-C108 = C106-C109 = C107-C109 = C107-C110 = C108-C110
 2.32 with sigma of 0.02
 C91-C92 = C92-C93 = C93-C94 = C94-C95 = C95-C91
 1.39 with sigma of 0.02
 C96-C97 = C97-C98 = C98-C99 = C99-C100 = C100-C96
 1.39 with sigma of 0.02
 C91-C93 = C91-C94 = C92-C94 = C92-C95 = C93-C95
 2.32 with sigma of 0.02
 C96-C98 = C96-C99 = C97-C99 = C97-C100 = C98-C100
 2.32 with sigma of 0.02
 C81-C82 = C82-C83 = C83-C84 = C84-C85 = C85-C81
 1.39 with sigma of 0.02
 C86-C87 = C87-C88 = C88-C89 = C89-C90 = C90-C86
 1.39 with sigma of 0.02
 C81-C83 = C81-C84 = C82-C84 = C82-C85 = C83-C85
 2.32 with sigma of 0.02
 C86-C88 = C86-C89 = C87-C89 = C87-C90 = C88-C90
 2.32 with sigma of 0.02
 C71-C72 = C72-C73 = C73-C74 = C74-C75 = C75-C71
 1.39 with sigma of 0.02
 C76-C77 = C77-C78 = C78-C79 = C79-C80 = C80-C76
 1.39 with sigma of 0.02
 C71-C73 = C71-C74 = C72-C74 = C72-C75 = C73-C75
 2.32 with sigma of 0.02
 C76-C78 = C76-C79 = C77-C79 = C77-C80 = C78-C80
 2.32 with sigma of 0.02
 C133-C134 = C121-C139 = C137-C138 = C98-C137
 1.39 with sigma of 0.01
3. Rigid bond restraints
 C87, C91, C121, C122, C103, C123, C116, C117, C118, C119
 with sigma for 1-2 distances of 0.002 and sigma for 1-3 distances of 0.001
 C109, C111
 with sigma for 1-2 distances of 0.002 and sigma for 1-3 distances of 0.001
4. Uiso/Uaniso restraints and constraints
All non-hydrogen atoms have similar U: within 3.8A with sigma of 0.03 and sigma
for terminal atoms of 0.06 within 3.8A
5.a Aromatic/amide H refined with riding coordinates:
 C164(H164), C173(H173), C175(H175), C177(H177), C182(H182), C189(H189)
5.b Idealised Me refined as rotating group:
 C166(H16A,H16B,H16C), C174(H17A,H17B,H17C), C176(H17D,H17E,H17F), C186(H18A,
 H18B,H18C), C188(H18D,H18E,H18F), C191(H19A,H19B,H19C)
;
_atom_sites_solution_hydrogens     geom
_atom_sites_solution_primary       dual
_atom_sites_solution_secondary     ?
loop_
  _atom_site_label
  _atom_site_type_symbol
  _atom_site_fract_x
  _atom_site_fract_y
  _atom_site_fract_z
  _atom_site_U_iso_or_equiv
  _atom_site_adp_type
  _atom_site_occupancy
  _atom_site_site_symmetry_order
  _atom_site_calc_flag
  _atom_site_refinement_flags_posn
  _atom_site_refinement_flags_adp
  _atom_site_refinement_flags_occupancy
  _atom_site_disorder_assembly
  _atom_site_disorder_group
 S1 S 0.16809(11) 0.53375(6) 0.12742(11) 0.0602(5) Uani 1 1 d . U . . .
 S2 S -0.24235(15) 0.39074(6) 0.12732(13) 0.0724(7) Uani 1 1 d . U . . .
 S3 S -0.23458(12) 0.67963(6) 0.13520(12) 0.0646(6) Uani 1 1 d . U . . .
 S4 S 0.68828(12) 0.29225(7) 0.65415(12) 0.0646(6) Uani 1 1 d . U . . .
 S5 S 0.25905(14) 0.13966(6) 0.61888(13) 0.0707(7) Uani 1 1 d . U . . .
 S6 S 0.28741(13) 0.42626(8) 0.67340(13) 0.0805(7) Uani 1 1 d . U . . .
 C1 C 0.24343(10) 0.80358(5) 0.64500(10) 0.080(2) Uani 1 1 d DG U . . .
 C2 C 0.24595(10) 0.76160(5) 0.65307(9) 0.080(2) Uani 1 1 d DG U . . .
 C3 C 0.31532(11) 0.75168(5) 0.71590(9) 0.076(2) Uani 1 1 d DG U . . .
 C4 C 0.35655(12) 0.78750(6) 0.74534(9) 0.090(2) Uani 1 1 d DG U . . .
 C5 C 0.30899(11) 0.82065(6) 0.70307(10) 0.103(3) Uani 1 1 d DG U . . .
 C6 C 0.21570(10) 0.81922(5) 0.58947(9) 0.092(2) Uani 1 1 d DG U . . .
 C7 C 0.25855(11) 0.85466(5) 0.59189(10) 0.096(3) Uani 1 1 d DG U . . .
 C8 C 0.26573(11) 0.85283(5) 0.54480(9) 0.100(3) Uani 1 1 d DG U . . .
 C9 C 0.22780(10) 0.81669(4) 0.51116(8) 0.119(3) Uani 1 1 d DG U . . .
 C10 C 0.19306(9) 0.79551(4) 0.53937(8) 0.106(3) Uani 1 1 d DG U . . .
 C11 C 0.34868(11) 0.85249(5) 0.70441(10) 0.097(3) Uani 1 1 d DG U . . .
 C12 C 0.32488(11) 0.86895(5) 0.64886(10) 0.099(3) Uani 1 1 d DG U . . .
 C13 C 0.39780(12) 0.88271(5) 0.65800(10) 0.100(3) Uani 1 1 d DG U . . .
 C14 C 0.46765(12) 0.87289(5) 0.71821(10) 0.097(3) Uani 1 1 d DG U . . .
 C15 C 0.43941(12) 0.85387(6) 0.74904(10) 0.100(3) Uani 1 1 d DG U . . .
 C16 C 0.48247(12) 0.82348(6) 0.78984(10) 0.103(3) Uani 1 1 d DG U . . .
 C17 C 0.43664(12) 0.78850(6) 0.78746(9) 0.087(2) Uani 1 1 d DG U . . .
 C18 C 0.48725(12) 0.75502(5) 0.80197(8) 0.102(3) Uani 1 1 d DG U . . .
 C19 C 0.56299(12) 0.76766(5) 0.81209(9) 0.102(3) Uani 1 1 d DG U . . .
 C20 C 0.55784(12) 0.80996(6) 0.80497(9) 0.090(2) Uani 1 1 d DG U . . .
 C21 C 0.59364(11) 0.82682(6) 0.77863(10) 0.088(2) Uani 1 1 d DG U . . .
 C22 C 0.55021(12) 0.86041(6) 0.73764(10) 0.100(3) Uani 1 1 d DG U . . .
 C23 C 0.55518(12) 0.85684(5) 0.68951(10) 0.101(3) Uani 1 1 d DG U . . .
 C24 C 0.60444(12) 0.82107(6) 0.70006(10) 0.091(2) Uani 1 1 d DG U . . .
 C25 C 0.62835(11) 0.80373(6) 0.75619(10) 0.101(3) Uani 1 1 d DG U . . .
 C26 C 0.63328(10) 0.74046(5) 0.71964(10) 0.111(3) Uani 1 1 d DG U . . .
 C27 C 0.61251(10) 0.75918(6) 0.66716(10) 0.103(3) Uani 1 1 d DG U . . .
 C28 C 0.56892(10) 0.73251(5) 0.61681(10) 0.106(3) Uani 1 1 d DG U . . .
 C29 C 0.56783(9) 0.69358(5) 0.64141(9) 0.123(4) Uani 1 1 d DG U . . .
 C30 C 0.61150(9) 0.69956(5) 0.70612(9) 0.102(3) Uani 1 1 d DG U . . .
 C31 C 0.58090(10) 0.68235(5) 0.73507(8) 0.114(3) Uani 1 1 d DG U . . .
 C32 C 0.57423(11) 0.70319(5) 0.77660(8) 0.107(3) Uani 1 1 d DG U . . .
 C33 C 0.49969(11) 0.69016(5) 0.76690(7) 0.102(3) Uani 1 1 d DG U . . .
 C34 C 0.45847(10) 0.66308(4) 0.71654(7) 0.113(3) Uani 1 1 d DG U . . .
 C35 C 0.51051(9) 0.65618(4) 0.69851(7) 0.109(3) Uani 1 1 d DG U . . .
 C36 C 0.47478(8) 0.64897(4) 0.64018(7) 0.126(4) Uani 1 1 d DG U . . .
 C37 C 0.38881(7) 0.64809(4) 0.59882(7) 0.118(3) Uani 1 1 d DG U . . .
 C38 C 0.36425(7) 0.66478(4) 0.54248(7) 0.105(3) Uani 1 1 d DG U . . .
 C39 C 0.43671(8) 0.67806(4) 0.55123(8) 0.114(3) Uani 1 1 d DG U . . .
 C40 C 0.50555(8) 0.67077(5) 0.61099(8) 0.110(3) Uani 1 1 d DG U . . .
 C41 C 0.43898(10) 0.71480(5) 0.52808(8) 0.098(3) Uani 1 1 d DG U . . .
 C42 C 0.36515(10) 0.73678(4) 0.48626(7) 0.114(3) Uani 1 1 d DG U . . .
 C43 C 0.38471(12) 0.77802(5) 0.49544(8) 0.100(3) Uani 1 1 d DG U . . .
 C44 C 0.47331(12) 0.78334(5) 0.54148(9) 0.102(3) Uani 1 1 d DG U . . .
 C45 C 0.50802(11) 0.74223(5) 0.55928(9) 0.103(3) Uani 1 1 d DG U . . .
 C46 C 0.37296(13) 0.84449(5) 0.53017(9) 0.102(3) Uani 1 1 d DG U . . .
 C47 C 0.46583(13) 0.84632(5) 0.57519(9) 0.099(3) Uani 1 1 d DG U . . .
 C48 C 0.48340(13) 0.86711(5) 0.62732(10) 0.101(3) Uani 1 1 d DG U . . .
 C49 C 0.40677(13) 0.88119(5) 0.61289(10) 0.089(2) Uani 1 1 d DG U . . .
 C50 C 0.33955(13) 0.86659(5) 0.55492(9) 0.101(3) Uani 1 1 d DG U . . .
 C51 C 0.22971(9) 0.75118(4) 0.47494(7) 0.135(4) Uani 1 1 d DG U . . .
 C52 C 0.20485(8) 0.73144(4) 0.50622(7) 0.115(3) Uani 1 1 d DG U . . .
 C53 C 0.24408(7) 0.69287(4) 0.52645(6) 0.108(3) Uani 1 1 d DG U . . .
 C54 C 0.29440(7) 0.68873(4) 0.50615(6) 0.104(3) Uani 1 1 d DG U . . .
 C55 C 0.28854(9) 0.72636(4) 0.47575(6) 0.109(3) Uani 1 1 d DG U . . .
 C56 C 0.25788(9) 0.69711(4) 0.62139(7) 0.091(2) Uani 1 1 d DG U . . .
 C57 C 0.32672(10) 0.68812(5) 0.68301(7) 0.090(2) Uani 1 1 d DG U . . .
 C58 C 0.37914(10) 0.65985(4) 0.68228(7) 0.103(3) Uani 1 1 d DG U . . .
 C59 C 0.34193(8) 0.65248(4) 0.61938(6) 0.106(3) Uani 1 1 d DG U . . .
 C60 C 0.26952(8) 0.67661(4) 0.58189(6) 0.101(3) Uani 1 1 d DG U . . .
 C61 C 0.60151(11) 0.74400(5) 0.79552(9) 0.110(3) Uani 1 1 d G U . . .
 C62 C 0.63935(10) 0.76245(5) 0.76653(9) 0.104(3) Uani 1 1 d G U . . .
 C63 C 0.58612(12) 0.80308(6) 0.65021(10) 0.101(3) Uani 1 1 d G U . . .
 C64 C 0.52146(13) 0.81099(5) 0.58924(10) 0.102(3) Uani 1 1 d G U . . .
 C65 C 0.32809(12) 0.80624(5) 0.49089(8) 0.120(3) Uani 1 1 d DG U . . .
 C66 C 0.25866(11) 0.79911(4) 0.48839(7) 0.136(4) Uani 1 1 d G U . . .
 C67 C 0.18972(8) 0.75249(4) 0.54690(8) 0.103(3) Uani 1 1 d G U . . .
 C68 C 0.21977(9) 0.73496(5) 0.60536(8) 0.088(2) Uani 1 1 d G U . . .
 C69 C 0.36024(12) 0.71641(5) 0.73134(8) 0.083(2) Uani 1 1 d G U . . .
 C70 C 0.45200(12) 0.71791(5) 0.77716(8) 0.099(3) Uani 1 1 d G U . . .
 C71 C 0.12488(12) 0.46552(6) 0.25731(11) 0.095(3) Uani 1 1 d DG U . . .
 C72 C 0.03986(13) 0.47492(6) 0.20703(10) 0.101(3) Uani 1 1 d DG U . . .
 C73 C 0.03726(13) 0.51746(6) 0.18970(10) 0.103(3) Uani 1 1 d DG U . . .
 C74 C 0.12342(13) 0.53251(6) 0.23106(10) 0.094(2) Uani 1 1 d DG U . . .
 C75 C 0.17377(12) 0.50026(6) 0.27033(10) 0.097(3) Uani 1 1 d DG U . . .
 C76 C -0.02039(12) 0.45934(6) 0.20825(10) 0.118(3) Uani 1 1 d DG U . . .
 C77 C -0.00899(12) 0.43369(6) 0.25425(11) 0.132(4) Uani 1 1 d DG U . . .
 C78 C -0.07121(12) 0.44551(6) 0.26317(11) 0.114(3) Uani 1 1 d DG U . . .
 C79 C -0.12278(12) 0.47450(6) 0.21928(11) 0.138(4) Uani 1 1 d DG U . . .
 C80 C -0.09212(12) 0.48579(6) 0.18676(10) 0.121(4) Uani 1 1 d DG U . . .
 C81 C -0.09443(13) 0.52149(6) 0.16859(10) 0.117(3) Uani 1 1 d DG U . . .
 C82 C -0.03386(13) 0.53887(6) 0.16710(9) 0.116(3) Uani 1 1 d DG U . . .
 C83 C -0.02223(13) 0.58004(6) 0.18457(8) 0.118(3) Uani 1 1 d DG U . . .
 C84 C -0.08465(12) 0.58886(6) 0.19456(8) 0.125(4) Uani 1 1 d DG U . . .
 C85 C -0.13036(12) 0.55446(6) 0.18237(9) 0.129(4) Uani 1 1 d DG U . . .
 C86 C 0.04635(13) 0.59887(6) 0.22232(8) 0.108(3) Uani 1 1 d DG U . . .
 C87 C 0.07444(11) 0.62410(5) 0.27639(7) 0.139(4) Uani 1 1 d DG U . . .
 C88 C 0.15811(10) 0.61527(5) 0.32332(7) 0.115(3) Uani 1 1 d DG U . . .
 C89 C 0.18468(11) 0.58431(5) 0.30043(8) 0.120(3) Uani 1 1 d DG U . . .
 C90 C 0.11775(13) 0.57717(6) 0.24088(9) 0.132(4) Uani 1 1 d DG U . . .
 C91 C 0.02004(10) 0.62962(5) 0.27808(7) 0.131(4) Uani 1 1 d DG U . . .
 C92 C 0.04931(8) 0.63202(4) 0.34277(7) 0.110(3) Uani 1 1 d DG U . . .
 C93 C -0.01749(8) 0.61757(5) 0.34115(8) 0.107(3) Uani 1 1 d DG U . . .
 C94 C -0.08387(9) 0.60526(5) 0.28001(9) 0.106(3) Uani 1 1 d DG U . . .
 C95 C -0.06352(11) 0.61264(5) 0.24115(8) 0.097(3) Uani 1 1 d DG U . . .
 C96 C -0.12930(10) 0.57086(6) 0.27204(10) 0.093(2) Uani 1 1 d DG U . . .
 C97 C -0.11329(10) 0.54649(6) 0.32064(10) 0.101(3) Uani 1 1 d DG U . . .
 C98 C -0.12188(11) 0.50451(6) 0.30441(10) 0.101(3) Uani 1 1 d DG U . . .
 C99 C -0.14646(11) 0.50349(6) 0.24371(10) 0.120(3) Uani 1 1 d DG U . . .
 C100 C -0.15023(11) 0.54421(6) 0.22307(10) 0.113(3) Uani 1 1 d DG U . . .
 C101 C -0.02169(12) 0.52759(6) 0.42348(10) 0.115(3) Uani 1 1 d DG U . . .
 C102 C -0.03691(13) 0.48583(6) 0.40493(10) 0.119(3) Uani 1 1 d DG U . . .
 C103 C 0.03591(14) 0.46394(6) 0.44658(10) 0.114(2) Uani 1 1 d DG U . . .
 C104 C 0.09748(13) 0.49114(5) 0.49355(9) 0.119(3) Uani 1 1 d DG U . . .
 C105 C 0.05897(12) 0.53127(5) 0.47649(9) 0.127(3) Uani 1 1 d DG U . . .
 C106 C 0.07069(8) 0.59300(4) 0.44393(8) 0.126(4) Uani 1 1 d DG U . . .
 C107 C 0.10191(10) 0.56075(5) 0.48808(8) 0.134(4) Uani 1 1 d DG U . . .
 C108 C 0.19104(10) 0.55651(4) 0.51811(7) 0.132(4) Uani 1 1 d DG U . . .
 C109 C 0.21172(8) 0.58666(4) 0.49243(7) 0.137(3) Uani 1 1 d DG U . . .
 C110 C 0.14025(7) 0.60901(4) 0.44935(7) 0.130(4) Uani 1 1 d DG U . . .
 C111 C 0.26493(8) 0.58077(4) 0.47736(7) 0.130(3) Uani 1 1 d DG U . . .
 C112 C 0.25439(8) 0.59177(4) 0.42228(7) 0.120(3) Uani 1 1 d DG U . . .
 C113 C 0.28354(9) 0.56022(5) 0.40691(8) 0.112(3) Uani 1 1 d DG U . . .
 C114 C 0.31458(9) 0.52832(5) 0.45257(9) 0.127(4) Uani 1 1 d DG U . . .
 C115 C 0.30603(8) 0.54179(4) 0.49677(8) 0.135(4) Uani 1 1 d DG U . . .
 C116 C 0.30434(10) 0.49220(5) 0.43882(10) 0.130(3) Uani 1 1 d DG U . . .
 C117 C 0.28708(11) 0.46088(5) 0.46603(10) 0.132(3) Uani 1 1 d DG U . . .
 C118 C 0.22623(12) 0.43482(5) 0.42121(10) 0.137(3) Uani 1 1 d DG U . . .
 C119 C 0.21679(11) 0.44451(6) 0.36541(11) 0.124(3) Uani 1 1 d DG U . . .
 C120 C 0.26492(10) 0.48036(5) 0.37792(10) 0.112(3) Uani 1 1 d DG U . . .
 C121 C 0.08507(13) 0.41201(6) 0.35614(11) 0.117(3) Uani 1 1 d DG U . . .
 C122 C 0.02619(13) 0.42000(6) 0.36651(11) 0.128(3) Uani 1 1 d DG U . . .
 C123 C 0.06608(14) 0.43101(6) 0.42762(10) 0.116(2) Uani 1 1 d DG U . . .
 C124 C 0.15299(13) 0.42982(5) 0.45890(10) 0.119(3) Uani 1 1 d DG U . . .
 C125 C 0.16791(13) 0.41670(5) 0.41603(10) 0.130(4) Uani 1 1 d DG U . . .
 C126 C 0.20685(13) 0.45660(5) 0.50404(9) 0.126(4) Uani 1 1 d DG U . . .
 C127 C 0.27257(11) 0.47123(5) 0.50407(9) 0.134(4) Uani 1 1 d DG U . . .
 C128 C 0.28819(10) 0.51354(4) 0.52337(8) 0.134(4) Uani 1 1 d DG U . . .
 C129 C 0.22994(11) 0.52321(4) 0.53435(8) 0.147(4) Uani 1 1 d DG U . . .
 C130 C 0.18458(13) 0.48740(5) 0.52572(8) 0.125(4) Uani 1 1 d DG U . . .
 C131 C 0.24097(11) 0.50653(6) 0.33333(10) 0.103(3) Uani 1 1 d G U . . .
 C132 C 0.24661(11) 0.55255(5) 0.34319(9) 0.102(3) Uani 1 1 d G U . . .
 C133 C 0.19337(8) 0.61765(4) 0.38784(7) 0.132(4) Uani 1 1 d DG U . . .
 C134 C 0.13273(8) 0.62643(4) 0.39693(6) 0.131(4) Uani 1 1 d DG U . . .
 C135 C -0.00802(9) 0.59579(5) 0.39155(8) 0.099(3) Uani 1 1 d G U . . .
 C136 C -0.06114(10) 0.55787(6) 0.37647(10) 0.109(3) Uani 1 1 d G U . . .
 C137 C -0.07792(13) 0.47118(6) 0.34399(11) 0.126(3) Uani 1 1 d DG U . . .
 C138 C -0.04891(13) 0.44083(6) 0.32508(11) 0.128(4) Uani 1 1 d DG U . . .
 C139 C 0.06749(12) 0.42192(6) 0.29921(11) 0.120(3) Uani 1 1 d DG U . . .
 C140 C 0.14089(12) 0.43773(6) 0.30574(11) 0.102(3) Uani 1 1 d G U . . .
 C141 C -0.0610(4) 0.4935(2) 0.0379(4) 0.0525(16) Uani 1 1 d . U . . .
 C142 C -0.2950(4) 0.5787(2) 0.0454(4) 0.0498(16) Uani 1 1 d . U . . .
 C143 C -0.2529(4) 0.5565(2) 0.0249(4) 0.0481(15) Uani 1 1 d . U . . .
 C144 C -0.3386(4) 0.5147(2) 0.0593(4) 0.0510(16) Uani 1 1 d . U . . .
 C145 C -0.2530(4) 0.5146(2) 0.0248(4) 0.0527(16) Uani 1 1 d . U . . .
 C146 C -0.1950(5) 0.4928(2) 0.0227(4) 0.0552(16) Uani 1 1 d . U . . .
 C147 C -0.2754(5) 0.6173(2) 0.0658(4) 0.0539(16) Uani 1 1 d . U . . .
 C148 C 0.0344(5) 0.6356(2) 0.0968(4) 0.0602(18) Uani 1 1 d . U . . .
 C149 C -0.1930(4) 0.5788(2) 0.0239(4) 0.0524(16) Uani 1 1 d . U . . .
 C150 C -0.2994(4) 0.4936(2) 0.0407(4) 0.0516(16) Uani 1 1 d . U . . .
 C151 C -0.0519(5) 0.4525(2) 0.0521(4) 0.0577(17) Uani 1 1 d . U . . .
 C152 C -0.3579(4) 0.4991(2) 0.0972(4) 0.0516(16) Uani 1 1 d . U . . .
 C153 C -0.1834(5) 0.4511(2) 0.0372(4) 0.0570(17) Uani 1 1 d . U . . .
 C154 C 0.0139(4) 0.5555(2) 0.0607(4) 0.0532(16) Uani 1 1 d . U . . .
 C155 C -0.2127(4) 0.6391(2) 0.0675(4) 0.0546(17) Uani 1 1 d . U . . .
 C156 C 0.0930(4) 0.5729(2) 0.0977(4) 0.0589(18) Uani 1 1 d . U . . .
 C157 C -0.1750(4) 0.6197(2) 0.0455(4) 0.0521(16) Uani 1 1 d . U . . .
 C158 C -0.1325(5) 0.5572(2) 0.0241(4) 0.0531(16) Uani 1 1 d . U . . .
 C159 C -0.0438(5) 0.6177(2) 0.0590(4) 0.0565(17) Uani 1 1 d . U . . .
 C160 C -0.0574(4) 0.5783(2) 0.0424(4) 0.0527(16) Uani 1 1 d . U . . .
 C161 C 0.0121(5) 0.5137(2) 0.0596(4) 0.0536(16) Uani 1 1 d . U . . .
 C162 C -0.1110(5) 0.4317(2) 0.0530(4) 0.0617(18) Uani 1 1 d . U . . .
 C163 C -0.2923(5) 0.6337(2) 0.1037(4) 0.0562(18) Uani 1 1 d . U . . .
 C164 C -0.1162(5) 0.3785(2) 0.1107(5) 0.068(2) Uani 1 1 d . U . . .
 H164 H -0.093780 0.355491 0.134830 0.081 Uiso 1 1 calc R U . . .
 C165 C -0.1354(4) 0.5146(2) 0.0213(4) 0.0540(16) Uani 1 1 d . U . . .
 C166 C 0.0751(5) 0.3753(3) 0.1646(4) 0.068(2) Uani 1 1 d . U . . .
 H16A H 0.061198 0.348938 0.169937 0.103 Uiso 1 1 calc R U . . .
 H16B H 0.078905 0.393568 0.193047 0.103 Uiso 1 1 calc R U . . .
 H16C H 0.127743 0.374372 0.171814 0.103 Uiso 1 1 calc R U . . .
 C167 C 0.0081(5) 0.3897(2) 0.1001(4) 0.064(2) Uani 1 1 d . U . . .
 C168 C -0.3383(4) 0.5568(2) 0.0603(4) 0.0505(16) Uani 1 1 d . U . . .
 C169 C -0.3557(4) 0.5713(2) 0.0994(4) 0.0558(17) Uani 1 1 d . U . . .
 C170 C -0.2800(5) 0.4540(2) 0.0609(4) 0.0605(18) Uani 1 1 d . U . . .
 C171 C -0.2204(5) 0.4325(2) 0.0592(4) 0.0582(17) Uani 1 1 d . U . . .
 C172 C 0.0915(5) 0.4955(2) 0.0959(4) 0.0577(18) Uani 1 1 d . U . . .
 C173 C -0.3383(5) 0.4596(2) 0.1163(4) 0.0594(18) Uani 1 1 d . U . . .
 H173 H -0.351794 0.448164 0.139830 0.071 Uiso 1 1 calc R U . . .
 C174 C -0.3567(5) 0.5348(3) 0.1788(4) 0.064(2) Uani 1 1 d . U . . .
 H17A H -0.374994 0.558850 0.186553 0.096 Uiso 1 1 calc R U . . .
 H17B H -0.296849 0.534056 0.205154 0.096 Uiso 1 1 calc R U . . .
 H17C H -0.377497 0.511701 0.186381 0.096 Uiso 1 1 calc R U . . .
 C175 C -0.3332(4) 0.6109(2) 0.1212(4) 0.0514(17) Uani 1 1 d . U . . .
 H175 H -0.344768 0.621776 0.146179 0.062 Uiso 1 1 calc R U . . .
 C176 C 0.0882(5) 0.6913(3) 0.1802(4) 0.066(2) Uani 1 1 d . U . . .
 H17D H 0.095317 0.670327 0.206784 0.099 Uiso 1 1 calc R U . . .
 H17E H 0.071642 0.715670 0.188686 0.099 Uiso 1 1 calc R U . . .
 H17F H 0.139838 0.695665 0.186703 0.099 Uiso 1 1 calc R U . . .
 C177 C -0.1060(5) 0.6903(2) 0.1209(4) 0.0590(19) Uani 1 1 d . U . . .
 H177 H -0.083304 0.712806 0.146045 0.071 Uiso 1 1 calc R U . . .
 C178 C -0.1810(5) 0.6725(2) 0.1042(4) 0.0594(19) Uani 1 1 d . U . . .
 C179 C -0.2966(5) 0.4369(2) 0.0987(4) 0.0569(18) Uani 1 1 d . U . . .
 C180 C 0.0192(4) 0.6787(2) 0.1123(4) 0.0537(18) Uani 1 1 d . U . . .
 C181 C -0.0791(5) 0.3973(2) 0.0860(4) 0.0619(19) Uani 1 1 d . U . . .
 C182 C 0.1050(5) 0.6139(2) 0.1171(4) 0.0574(18) Uani 1 1 d . U . . .
 H182 H 0.157899 0.625423 0.142120 0.069 Uiso 1 1 calc R U . . .
 C183 C -0.1901(5) 0.3974(2) 0.0956(4) 0.0613(19) Uani 1 1 d . U . . .
 C184 C 0.0247(5) 0.4318(2) 0.0874(4) 0.0594(18) Uani 1 1 d . U . . .
 C185 C -0.3885(4) 0.5345(2) 0.1150(4) 0.0533(18) Uani 1 1 d . U . . .
 C186 C 0.0103(5) 0.7111(3) 0.0693(5) 0.072(3) Uani 1 1 d . U . . .
 H18A H 0.062495 0.714281 0.076293 0.108 Uiso 1 1 calc R U . . .
 H18B H -0.005229 0.736138 0.077085 0.108 Uiso 1 1 calc R U . . .
 H18C H -0.031992 0.703152 0.027773 0.108 Uiso 1 1 calc R U . . .
 C187 C -0.1028(5) 0.6395(2) 0.0607(4) 0.0554(17) Uani 1 1 d . U . . .
 C188 C -0.4850(4) 0.5358(3) 0.0715(4) 0.065(2) Uani 1 1 d . U . . .
 H18D H -0.506455 0.512770 0.078566 0.098 Uiso 1 1 calc R U . . .
 H18E H -0.504828 0.535691 0.029967 0.098 Uiso 1 1 calc R U . . .
 H18F H -0.503614 0.559915 0.078948 0.098 Uiso 1 1 calc R U . . .
 C189 C 0.0980(5) 0.4543(2) 0.1081(4) 0.0589(19) Uani 1 1 d . U . . .
 H189 H 0.149593 0.441578 0.129641 0.071 Uiso 1 1 calc R U . . .
 C190 C -0.0679(5) 0.6730(2) 0.0983(4) 0.0596(18) Uani 1 1 d . U . . .
 C191 C -0.0040(6) 0.3611(2) 0.0528(5) 0.067(2) Uani 1 1 d . U . . .
 H19A H 0.046482 0.359732 0.056962 0.101 Uiso 1 1 calc R U . . .
 H19B H -0.048629 0.370698 0.012672 0.101 Uiso 1 1 calc R U . . .
 H19C H -0.017667 0.334818 0.058587 0.101 Uiso 1 1 calc R U . . .
 C192 C 0.5316(4) 0.2744(2) 0.5804(4) 0.0565(17) Uani 1 1 d . U . . .
 C193 C 0.2120(4) 0.2486(2) 0.5494(4) 0.0502(16) Uani 1 1 d . U . . .
 C194 C 0.3833(4) 0.2753(2) 0.5396(4) 0.0532(16) Uani 1 1 d . U . . .
 C195 C 0.2203(4) 0.3321(2) 0.5662(4) 0.0508(16) Uani 1 1 d . U . . .
 C196 C 0.2086(5) 0.1873(2) 0.5971(4) 0.0571(18) Uani 1 1 d . U . . .
 C197 C 0.3871(5) 0.3173(2) 0.5483(4) 0.0561(17) Uani 1 1 d . U . . .
 C198 C 0.4551(5) 0.2540(2) 0.5530(4) 0.0526(16) Uani 1 1 d . U . . .
 C199 C 0.2642(4) 0.3144(2) 0.5454(4) 0.0522(16) Uani 1 1 d . U . . .
 C200 C 0.4639(5) 0.2124(2) 0.5626(4) 0.0567(17) Uani 1 1 d . U . . .
 C201 C 0.5355(4) 0.3160(2) 0.5879(4) 0.0512(16) Uani 1 1 d . U . . .
 C202 C 0.4650(5) 0.3375(2) 0.5706(4) 0.0575(17) Uani 1 1 d . U . . .
 C203 C 0.3196(4) 0.2524(2) 0.5342(4) 0.0519(16) Uani 1 1 d . U . . .
 C204 C 0.3469(5) 0.3762(2) 0.5775(4) 0.0619(18) Uani 1 1 d . U . . .
 C205 C 0.5384(5) 0.1913(2) 0.5962(4) 0.0519(17) Uani 1 1 d . U . . .
 C206 C 0.3276(4) 0.3365(2) 0.5508(4) 0.0541(17) Uani 1 1 d . U . . .
 C207 C 0.2881(5) 0.1875(2) 0.5612(4) 0.0538(17) Uani 1 1 d . U . . .
 C208 C 0.6087(5) 0.2556(2) 0.6156(4) 0.0550(17) Uani 1 1 d . U . . .
 C209 C 0.2602(5) 0.2724(2) 0.5371(4) 0.0535(16) Uani 1 1 d . U . . .
 C210 C 0.1712(5) 0.2672(2) 0.5694(4) 0.0564(17) Uani 1 1 d . U . . .
 C211 C 0.4791(5) 0.3758(2) 0.5933(4) 0.0609(19) Uani 1 1 d . U . . .
 C212 C 0.1760(4) 0.3087(2) 0.5774(4) 0.0550(17) Uani 1 1 d . U . . .
 C213 C 0.3309(4) 0.2095(2) 0.5444(4) 0.0508(16) Uani 1 1 d . U . . .
 C214 C 0.3084(5) 0.3918(2) 0.6007(4) 0.0614(18) Uani 1 1 d . U . . .
 C215 C 0.2444(5) 0.3703(2) 0.5947(4) 0.0628(19) Uani 1 1 d . U . . .
 C216 C 0.3433(5) 0.4223(3) 0.6445(5) 0.076(2) Uani 1 1 d . U . . .
 C217 C 0.1552(5) 0.3195(2) 0.6154(4) 0.0569(18) Uani 1 1 d . U . . .
 C218 C 0.2286(4) 0.2076(2) 0.5636(4) 0.0530(16) Uani 1 1 d . U . . .
 C219 C 0.3166(5) 0.1513(2) 0.5914(4) 0.0559(18) Uani 1 1 d . U . . .
 C220 C 0.4002(5) 0.1905(2) 0.5573(4) 0.0565(17) Uani 1 1 d . U . . .
 C221 C 0.1510(5) 0.2487(2) 0.6044(4) 0.0525(17) Uani 1 1 d . U . . .
 C222 C 0.1226(5) 0.2819(2) 0.6274(4) 0.0579(19) Uani 1 1 d . U . . .
 C223 C 0.5178(4) 0.1468(2) 0.6016(4) 0.0549(18) Uani 1 1 d . U . . .
 C224 C 0.3886(5) 0.1316(2) 0.6045(4) 0.0611(19) Uani 1 1 d . U . . .
 H224 H 0.407028 0.106760 0.623773 0.073 Uiso 1 1 calc R U . . .
 C225 C 0.1700(5) 0.2079(2) 0.6194(4) 0.0614(19) Uani 1 1 d . U . . .
 H225 H 0.158167 0.194729 0.642783 0.074 Uiso 1 1 calc R U . . .
 C226 C 0.6170(5) 0.3318(2) 0.6292(4) 0.0595(19) Uani 1 1 d . U . . .
 C227 C 0.0253(5) 0.2820(3) 0.5835(5) 0.075(3) Uani 1 1 d . U . . .
 H22A H 0.005396 0.308545 0.581829 0.113 Uiso 1 1 calc R U . . .
 H22B H 0.005094 0.263444 0.598231 0.113 Uiso 1 1 calc R U . . .
 H22C H 0.005384 0.274027 0.543348 0.113 Uiso 1 1 calc R U . . .
 C228 C 0.6152(5) 0.2123(2) 0.6248(4) 0.0562(18) Uani 1 1 d . U . . .
 H228 H 0.666425 0.199067 0.647983 0.067 Uiso 1 1 calc R U . . .
 C229 C 0.5581(5) 0.3936(3) 0.6332(5) 0.071(2) Uani 1 1 d . U . . .
 C230 C 0.4295(5) 0.1531(2) 0.5856(4) 0.0572(18) Uani 1 1 d . U . . .
 C231 C 0.5805(5) 0.1289(3) 0.6630(4) 0.068(2) Uani 1 1 d . U . . .
 H23A H 0.633180 0.126667 0.670389 0.101 Uiso 1 1 calc R U . . .
 H23B H 0.562156 0.102734 0.664673 0.101 Uiso 1 1 calc R U . . .
 H23C H 0.586763 0.145885 0.693577 0.101 Uiso 1 1 calc R U . . .
 C232 C 0.5454(5) 0.4338(2) 0.6542(5) 0.071(2) Uani 1 1 d . U . . .
 C233 C 0.5096(5) 0.1214(3) 0.5527(4) 0.067(2) Uani 1 1 d . U . . .
 H23D H 0.490382 0.094943 0.552535 0.100 Uiso 1 1 calc R U . . .
 H23E H 0.562973 0.119354 0.561105 0.100 Uiso 1 1 calc R U . . .
 H23F H 0.470353 0.133694 0.513491 0.100 Uiso 1 1 calc R U . . .
 C234 C 0.4204(5) 0.3959(2) 0.5971(5) 0.066(2) Uani 1 1 d . U . . .
 C235 C 0.6275(5) 0.3710(2) 0.6522(5) 0.066(2) Uani 1 1 d . U . . .
 H235 H 0.680753 0.381621 0.680006 0.079 Uiso 1 1 calc R U . . .
 C236 C 0.6137(6) 0.4449(3) 0.7200(6) 0.100(4) Uani 1 1 d . U . . .
 H23G H 0.665330 0.448220 0.726118 0.150 Uiso 1 1 calc R U . . .
 H23H H 0.619676 0.423963 0.746220 0.150 Uiso 1 1 calc R U . . .
 H23I H 0.599495 0.469670 0.729462 0.150 Uiso 1 1 calc R U . . .
 C237 C 0.2275(5) 0.3836(3) 0.6338(4) 0.062(2) Uani 1 1 d . U . . .
 C238 C 0.4181(5) 0.4416(3) 0.6623(5) 0.075(2) Uani 1 1 d . U . . .
 H238 H 0.440361 0.463193 0.689308 0.090 Uiso 1 1 calc R U . . .
 C239 C 0.1532(6) 0.2769(3) 0.6919(4) 0.076(3) Uani 1 1 d . U . . .
 H23J H 0.123098 0.294800 0.699197 0.114 Uiso 1 1 calc R U . . .
 H23K H 0.211676 0.283089 0.719573 0.114 Uiso 1 1 calc R U . . .
 H23L H 0.144436 0.249628 0.698171 0.114 Uiso 1 1 calc R U . . .
 C240 C 0.4568(6) 0.4273(3) 0.6382(5) 0.075(2) Uani 1 1 d . U . . .
 C241 C 0.5369(6) 0.4686(3) 0.6146(6) 0.091(3) Uani 1 1 d . U . . .
 H24A H 0.591283 0.476347 0.627832 0.137 Uiso 1 1 calc R U . . .
 H24B H 0.510874 0.491097 0.618567 0.137 Uiso 1 1 calc R U . . .
 H24C H 0.503403 0.460228 0.572742 0.137 Uiso 1 1 calc R U . . .
 C242 C 0.1841(5) 0.3582(3) 0.6467(5) 0.070(2) Uani 1 1 d . U . . .
 H242 H 0.174434 0.365875 0.674048 0.083 Uiso 1 1 calc R U . . .

loop_
  _atom_site_aniso_label
  _atom_site_aniso_U_11
  _atom_site_aniso_U_22
  _atom_site_aniso_U_33
  _atom_site_aniso_U_23
  _atom_site_aniso_U_13
  _atom_site_aniso_U_12
 S1 0.0443(9) 0.0585(11) 0.0941(16) -0.0062(11) 0.0508(11) -0.0013(8)
 S2 0.0784(14) 0.0444(10) 0.130(2) -0.0080(12) 0.0823(16) -0.0072(10)
 S3 0.0567(11) 0.0464(10) 0.1112(18) -0.0155(11) 0.0620(13) -0.0047(8)
 S4 0.0518(10) 0.0667(12) 0.0955(17) -0.0008(11) 0.0556(12) -0.0047(9)
 S5 0.0655(12) 0.0500(11) 0.125(2) 0.0114(12) 0.0728(14) 0.0013(9)
 S6 0.0503(11) 0.0784(15) 0.0953(19) -0.0264(13) 0.0360(12) 0.0067(10)
 C1 0.069(4) 0.081(5) 0.120(5) 0.011(4) 0.074(4) 0.011(4)
 C2 0.070(4) 0.087(5) 0.119(5) -0.001(4) 0.076(4) 0.005(4)
 C3 0.080(4) 0.089(5) 0.113(5) 0.010(4) 0.087(4) 0.007(4)
 C4 0.097(5) 0.093(5) 0.114(5) 0.006(5) 0.082(4) 0.000(4)
 C5 0.087(5) 0.086(5) 0.138(6) 0.007(5) 0.070(5) 0.010(4)
 C6 0.075(4) 0.099(5) 0.136(6) 0.017(5) 0.081(4) 0.016(4)
 C7 0.087(5) 0.084(5) 0.142(6) 0.023(5) 0.083(4) 0.024(4)
 C8 0.096(5) 0.088(5) 0.139(6) 0.034(5) 0.084(4) 0.023(4)
 C9 0.091(5) 0.111(6) 0.147(6) 0.015(6) 0.069(5) 0.029(5)
 C10 0.075(5) 0.112(6) 0.142(6) 0.019(5) 0.072(4) 0.026(4)
 C11 0.089(5) 0.096(6) 0.137(6) 0.003(5) 0.086(4) 0.010(4)
 C12 0.096(5) 0.080(5) 0.137(6) 0.026(5) 0.079(4) 0.025(4)
 C13 0.104(5) 0.079(5) 0.138(6) 0.024(5) 0.085(5) 0.014(4)
 C14 0.085(5) 0.089(5) 0.139(6) 0.008(5) 0.080(4) -0.006(4)
 C15 0.094(5) 0.085(5) 0.122(6) 0.005(5) 0.068(5) 0.000(5)
 C16 0.100(5) 0.104(6) 0.126(6) -0.010(5) 0.081(4) -0.004(5)
 C17 0.097(5) 0.098(5) 0.109(5) -0.005(5) 0.084(4) -0.003(4)
 C18 0.094(5) 0.095(6) 0.121(6) 0.016(5) 0.069(4) -0.012(5)
 C19 0.106(5) 0.101(6) 0.107(6) 0.006(5) 0.070(4) -0.018(5)
 C20 0.095(5) 0.094(5) 0.113(5) -0.018(5) 0.079(4) -0.008(4)
 C21 0.072(4) 0.089(5) 0.123(6) 0.000(4) 0.069(4) -0.015(4)
 C22 0.098(5) 0.090(5) 0.136(6) 0.004(5) 0.085(4) -0.014(4)
 C23 0.089(5) 0.097(6) 0.135(6) -0.002(5) 0.079(4) -0.015(4)
 C24 0.083(4) 0.094(5) 0.126(6) 0.008(5) 0.079(4) -0.017(4)
 C25 0.081(5) 0.104(6) 0.133(6) -0.011(5) 0.073(4) -0.013(4)
 C26 0.072(5) 0.109(6) 0.151(6) -0.011(5) 0.069(5) 0.016(4)
 C27 0.080(5) 0.119(6) 0.141(6) 0.006(5) 0.084(4) -0.001(4)
 C28 0.092(5) 0.114(6) 0.135(6) -0.002(5) 0.080(5) 0.002(5)
 C29 0.099(5) 0.105(6) 0.150(6) -0.011(6) 0.068(5) 0.016(5)
 C30 0.079(5) 0.096(6) 0.146(6) 0.013(5) 0.077(4) 0.013(4)
 C31 0.091(5) 0.100(6) 0.155(6) 0.004(5) 0.078(5) 0.022(5)
 C32 0.095(5) 0.086(5) 0.130(6) 0.023(5) 0.064(5) 0.005(5)
 C33 0.080(5) 0.087(5) 0.142(6) 0.033(5) 0.070(4) 0.008(4)
 C34 0.092(5) 0.083(5) 0.156(6) 0.016(5) 0.071(5) -0.001(5)
 C35 0.097(5) 0.083(5) 0.148(6) 0.015(5) 0.075(5) 0.011(5)
 C36 0.114(6) 0.091(6) 0.145(7) 0.017(6) 0.066(5) -0.003(5)
 C37 0.111(5) 0.094(6) 0.153(6) 0.008(5) 0.083(5) 0.004(5)
 C38 0.110(5) 0.107(6) 0.136(6) 0.001(5) 0.095(4) -0.013(5)
 C39 0.112(5) 0.102(6) 0.141(6) -0.010(5) 0.084(5) 0.010(5)
 C40 0.092(5) 0.104(6) 0.155(6) 0.007(5) 0.085(5) -0.003(5)
 C41 0.118(5) 0.102(6) 0.124(6) 0.005(5) 0.099(4) -0.012(5)
 C42 0.119(6) 0.127(6) 0.121(6) -0.008(5) 0.088(5) 0.001(5)
 C43 0.107(5) 0.107(6) 0.122(6) 0.024(5) 0.088(4) 0.003(5)
 C44 0.116(5) 0.116(6) 0.127(6) 0.000(5) 0.102(4) -0.010(5)
 C45 0.102(5) 0.120(6) 0.131(6) 0.000(5) 0.094(4) 0.016(5)
 C46 0.115(5) 0.086(5) 0.137(6) 0.030(5) 0.093(5) 0.006(5)
 C47 0.106(5) 0.095(5) 0.140(6) 0.032(5) 0.097(4) 0.006(4)
 C48 0.100(5) 0.087(5) 0.132(6) 0.023(5) 0.079(4) -0.020(4)
 C49 0.108(5) 0.070(5) 0.125(6) 0.021(4) 0.089(4) 0.003(4)
 C50 0.089(5) 0.075(5) 0.147(6) 0.032(5) 0.075(5) 0.013(4)
 C51 0.125(6) 0.110(6) 0.129(6) 0.008(6) 0.057(5) 0.005(6)
 C52 0.073(5) 0.115(6) 0.149(6) -0.024(5) 0.064(4) 0.007(5)
 C53 0.105(5) 0.102(6) 0.132(6) -0.016(5) 0.081(4) -0.019(5)
 C54 0.101(5) 0.098(5) 0.140(5) -0.008(5) 0.088(4) -0.007(4)
 C55 0.117(5) 0.123(6) 0.116(6) -0.008(5) 0.086(5) -0.013(5)
 C56 0.088(5) 0.081(5) 0.134(6) 0.004(5) 0.084(4) -0.017(4)
 C57 0.089(5) 0.075(5) 0.138(6) 0.011(5) 0.086(4) -0.012(4)
 C58 0.087(5) 0.075(5) 0.152(6) 0.015(5) 0.076(5) -0.004(4)
 C59 0.108(5) 0.084(5) 0.146(6) 0.002(5) 0.088(5) -0.009(5)
 C60 0.103(5) 0.091(5) 0.139(6) -0.004(5) 0.089(4) -0.012(4)
 C61 0.080(5) 0.101(6) 0.134(6) 0.020(5) 0.059(5) 0.000(5)
 C62 0.069(4) 0.096(5) 0.134(6) 0.013(5) 0.055(4) -0.005(4)
 C63 0.084(5) 0.112(6) 0.142(6) 0.000(5) 0.088(4) -0.017(4)
 C64 0.104(5) 0.117(6) 0.126(6) 0.022(5) 0.091(4) -0.017(5)
 C65 0.118(5) 0.133(6) 0.134(6) 0.032(5) 0.090(5) 0.003(5)
 C66 0.110(6) 0.119(6) 0.146(6) 0.003(6) 0.062(5) 0.012(5)
 C67 0.077(5) 0.119(6) 0.124(6) -0.006(5) 0.068(4) 0.007(4)
 C68 0.068(4) 0.086(5) 0.143(6) -0.003(5) 0.081(4) -0.012(4)
 C69 0.077(4) 0.077(5) 0.129(5) 0.008(4) 0.081(4) -0.010(4)
 C70 0.095(5) 0.087(5) 0.127(6) 0.025(5) 0.075(4) -0.009(4)
 C71 0.094(5) 0.100(6) 0.128(6) -0.012(5) 0.087(4) 0.015(4)
 C72 0.096(5) 0.103(5) 0.113(5) -0.029(5) 0.069(4) -0.001(4)
 C73 0.100(5) 0.116(5) 0.102(5) -0.010(5) 0.067(4) 0.024(4)
 C74 0.107(5) 0.105(5) 0.116(5) -0.011(5) 0.093(4) -0.011(4)
 C75 0.082(5) 0.121(6) 0.129(6) -0.017(5) 0.086(4) 0.000(4)
 C76 0.098(5) 0.102(5) 0.129(6) -0.026(5) 0.057(4) -0.004(5)
 C77 0.105(6) 0.099(6) 0.142(6) -0.014(6) 0.051(5) -0.004(5)
 C78 0.084(5) 0.092(6) 0.143(6) -0.006(5) 0.058(5) -0.018(5)
 C79 0.088(5) 0.109(6) 0.154(6) -0.023(6) 0.043(5) -0.019(5)
 C80 0.094(5) 0.097(5) 0.120(5) -0.017(5) 0.038(4) -0.007(5)
 C81 0.093(5) 0.102(5) 0.115(5) -0.007(5) 0.043(4) -0.001(5)
 C82 0.101(5) 0.107(5) 0.114(5) 0.000(5) 0.052(4) 0.000(5)
 C83 0.110(5) 0.103(5) 0.107(5) 0.002(5) 0.050(4) 0.011(5)
 C84 0.098(5) 0.102(5) 0.122(6) -0.007(5) 0.041(5) 0.014(5)
 C85 0.093(5) 0.112(5) 0.127(5) -0.006(5) 0.040(4) 0.015(5)
 C86 0.111(5) 0.097(6) 0.119(6) 0.010(5) 0.071(5) -0.018(5)
 C87 0.106(5) 0.114(6) 0.164(7) 0.011(6) 0.067(5) -0.009(5)
 C88 0.089(5) 0.095(6) 0.162(7) 0.008(6) 0.077(5) -0.023(5)
 C89 0.104(5) 0.137(7) 0.142(6) 0.010(6) 0.088(5) -0.041(5)
 C90 0.121(6) 0.127(6) 0.136(6) 0.004(6) 0.073(5) -0.015(5)
 C91 0.112(6) 0.095(6) 0.157(7) 0.016(6) 0.069(5) 0.002(5)
 C92 0.101(5) 0.088(6) 0.142(6) -0.009(5) 0.076(5) 0.005(5)
 C93 0.093(5) 0.100(6) 0.146(6) -0.020(5) 0.082(5) 0.020(5)
 C94 0.087(5) 0.108(6) 0.140(6) -0.009(5) 0.078(4) 0.016(5)
 C95 0.089(5) 0.090(5) 0.130(6) 0.004(5) 0.077(4) 0.012(4)
 C96 0.069(4) 0.103(6) 0.139(6) 0.000(5) 0.081(4) 0.011(4)
 C97 0.076(4) 0.127(6) 0.143(6) -0.008(5) 0.089(4) 0.003(4)
 C98 0.063(4) 0.101(6) 0.157(6) 0.002(5) 0.077(4) -0.005(4)
 C99 0.063(4) 0.109(6) 0.152(6) -0.026(6) 0.048(5) -0.013(4)
 C100 0.067(4) 0.111(6) 0.134(6) -0.006(5) 0.049(4) 0.010(4)
 C101 0.098(5) 0.126(6) 0.141(6) 0.003(6) 0.084(5) 0.004(5)
 C102 0.104(5) 0.127(6) 0.150(6) 0.013(6) 0.090(5) -0.010(5)
 C103 0.109(5) 0.126(6) 0.138(5) 0.030(5) 0.092(4) -0.011(5)
 C104 0.123(6) 0.130(6) 0.129(6) 0.020(5) 0.090(5) 0.013(5)
 C105 0.115(6) 0.133(7) 0.140(6) 0.006(6) 0.082(5) -0.003(5)
 C106 0.109(6) 0.114(6) 0.143(6) -0.020(6) 0.071(5) 0.015(5)
 C107 0.131(6) 0.128(7) 0.142(6) -0.007(6) 0.083(5) 0.000(6)
 C108 0.118(6) 0.114(6) 0.140(6) 0.001(6) 0.067(5) 0.009(6)
 C109 0.107(5) 0.114(6) 0.160(6) -0.006(5) 0.066(4) -0.007(5)
 C110 0.105(5) 0.111(6) 0.154(6) -0.019(6) 0.069(5) 0.004(5)
 C111 0.101(5) 0.110(6) 0.151(6) 0.006(5) 0.063(4) -0.026(5)
 C112 0.089(5) 0.105(6) 0.166(6) -0.007(6) 0.078(5) -0.016(5)
 C113 0.075(5) 0.115(6) 0.162(6) -0.008(6) 0.082(5) -0.013(4)
 C114 0.081(5) 0.130(7) 0.159(7) -0.005(6) 0.069(5) 0.006(5)
 C115 0.099(6) 0.124(6) 0.153(7) 0.006(6) 0.063(5) -0.001(5)
 C116 0.079(5) 0.128(6) 0.165(7) 0.002(5) 0.065(5) 0.018(4)
 C117 0.101(5) 0.112(6) 0.142(5) 0.008(4) 0.053(5) 0.025(4)
 C118 0.118(6) 0.108(6) 0.146(5) 0.008(5) 0.061(5) 0.014(4)
 C119 0.102(5) 0.112(6) 0.158(5) -0.012(5) 0.081(5) 0.033(5)
 C120 0.082(5) 0.117(6) 0.149(6) -0.006(6) 0.077(5) 0.020(5)
 C121 0.120(5) 0.093(6) 0.131(5) 0.011(5) 0.074(4) -0.011(5)
 C122 0.112(5) 0.113(6) 0.149(5) 0.003(5) 0.074(4) -0.015(5)
 C123 0.117(5) 0.103(5) 0.141(4) 0.029(5) 0.086(4) -0.012(4)
 C124 0.112(5) 0.092(5) 0.134(6) 0.018(5) 0.066(5) -0.002(5)
 C125 0.114(6) 0.101(6) 0.161(7) 0.020(6) 0.078(5) 0.005(5)
 C126 0.109(5) 0.115(6) 0.132(6) 0.027(5) 0.063(5) -0.003(5)
 C127 0.101(5) 0.117(6) 0.143(6) 0.021(5) 0.054(5) 0.006(5)
 C128 0.103(6) 0.117(6) 0.146(7) 0.006(6) 0.058(5) 0.000(5)
 C129 0.123(6) 0.134(7) 0.140(7) 0.002(6) 0.058(6) -0.002(6)
 C130 0.118(6) 0.120(6) 0.126(6) 0.019(5) 0.068(5) -0.007(5)
 C131 0.085(5) 0.128(6) 0.144(6) -0.001(5) 0.095(4) 0.007(5)
 C132 0.078(4) 0.117(6) 0.157(6) 0.005(5) 0.096(4) -0.013(4)
 C133 0.095(5) 0.102(6) 0.163(6) 0.007(6) 0.062(5) -0.032(5)
 C134 0.109(5) 0.100(6) 0.160(6) -0.010(6) 0.070(5) 0.000(5)
 C135 0.090(5) 0.104(6) 0.140(6) -0.017(5) 0.090(4) 0.015(4)
 C136 0.080(5) 0.128(6) 0.151(6) -0.012(5) 0.087(4) 0.008(5)
 C137 0.097(5) 0.132(6) 0.157(6) 0.009(6) 0.081(5) -0.031(5)
 C138 0.083(5) 0.097(6) 0.167(7) -0.001(6) 0.058(5) -0.025(5)
 C139 0.103(5) 0.092(6) 0.151(6) -0.014(5) 0.070(5) 0.005(5)
 C140 0.093(5) 0.098(6) 0.139(6) -0.015(5) 0.083(4) 0.012(4)
 C141 0.049(3) 0.053(4) 0.079(4) -0.010(3) 0.051(3) -0.002(3)
 C142 0.039(3) 0.050(3) 0.075(4) -0.014(3) 0.043(3) -0.002(3)
 C143 0.043(3) 0.047(3) 0.075(4) -0.009(3) 0.048(3) 0.000(3)
 C144 0.045(3) 0.052(4) 0.071(4) -0.011(3) 0.043(3) -0.007(3)
 C145 0.047(3) 0.055(4) 0.077(4) -0.009(3) 0.049(3) -0.004(3)
 C146 0.048(3) 0.051(4) 0.086(4) -0.010(3) 0.052(3) -0.005(3)
 C147 0.049(3) 0.048(4) 0.085(4) -0.006(3) 0.051(3) 0.001(3)
 C148 0.057(4) 0.050(4) 0.097(5) -0.004(4) 0.058(4) -0.009(3)
 C149 0.045(3) 0.045(3) 0.084(4) -0.002(3) 0.048(3) -0.002(3)
 C150 0.046(3) 0.047(3) 0.080(4) -0.012(3) 0.048(3) -0.007(3)
 C151 0.055(3) 0.054(4) 0.089(4) -0.020(3) 0.056(3) -0.003(3)
 C152 0.046(3) 0.056(4) 0.079(4) -0.012(3) 0.051(3) -0.008(3)
 C153 0.053(3) 0.044(3) 0.093(4) -0.013(3) 0.055(3) -0.005(3)
 C154 0.044(3) 0.053(4) 0.081(4) -0.007(3) 0.048(3) -0.004(3)
 C155 0.048(3) 0.048(4) 0.087(4) -0.006(3) 0.051(3) -0.001(3)
 C156 0.042(3) 0.063(4) 0.090(5) -0.004(4) 0.050(3) -0.005(3)
 C157 0.045(3) 0.049(3) 0.080(4) 0.000(3) 0.048(3) -0.002(3)
 C158 0.049(3) 0.055(4) 0.075(4) -0.007(3) 0.048(3) -0.001(3)
 C159 0.051(3) 0.055(4) 0.084(4) -0.006(3) 0.052(3) -0.002(3)
 C160 0.048(3) 0.047(3) 0.086(4) -0.005(3) 0.053(3) -0.001(3)
 C161 0.053(3) 0.057(4) 0.078(4) -0.007(3) 0.054(3) 0.000(3)
 C162 0.055(3) 0.049(4) 0.098(5) -0.019(4) 0.056(3) -0.002(3)
 C163 0.048(3) 0.053(4) 0.084(5) -0.012(4) 0.049(3) -0.005(3)
 C164 0.072(4) 0.050(4) 0.103(5) -0.011(4) 0.066(4) 0.000(3)
 C165 0.048(3) 0.058(4) 0.084(4) -0.009(3) 0.054(3) -0.008(3)
 C166 0.062(5) 0.054(5) 0.089(6) -0.015(4) 0.046(5) 0.002(4)
 C167 0.054(4) 0.054(4) 0.091(6) -0.024(4) 0.047(4) -0.004(3)
 C168 0.041(3) 0.051(4) 0.074(4) -0.011(3) 0.043(3) -0.005(3)
 C169 0.043(3) 0.059(4) 0.083(5) -0.015(4) 0.047(3) -0.007(3)
 C170 0.051(3) 0.045(4) 0.108(5) -0.018(3) 0.060(3) -0.007(3)
 C171 0.052(3) 0.045(4) 0.099(5) -0.016(3) 0.058(3) -0.004(3)
 C172 0.049(3) 0.060(4) 0.091(5) -0.011(4) 0.056(4) -0.003(3)
 C173 0.057(4) 0.049(4) 0.092(5) -0.009(4) 0.056(4) -0.012(3)
 C174 0.052(4) 0.071(5) 0.088(6) -0.010(5) 0.053(4) -0.014(4)
 C175 0.035(3) 0.046(4) 0.080(5) -0.013(3) 0.039(3) -0.005(3)
 C176 0.058(4) 0.065(5) 0.102(7) -0.006(5) 0.062(5) -0.008(4)
 C177 0.057(4) 0.035(3) 0.101(5) -0.006(4) 0.056(4) -0.003(3)
 C178 0.048(3) 0.042(4) 0.099(5) -0.002(4) 0.050(4) 0.006(3)
 C179 0.059(4) 0.044(4) 0.091(5) -0.009(4) 0.058(4) -0.008(3)
 C180 0.046(3) 0.044(4) 0.084(5) 0.004(4) 0.047(4) 0.000(3)
 C181 0.062(4) 0.045(4) 0.096(5) -0.014(4) 0.058(4) 0.001(3)
 C182 0.045(3) 0.049(4) 0.094(5) -0.006(4) 0.051(4) -0.007(3)
 C183 0.070(4) 0.038(4) 0.099(5) -0.016(4) 0.064(4) -0.007(3)
 C184 0.060(4) 0.056(4) 0.088(5) -0.015(4) 0.058(4) 0.001(3)
 C185 0.044(3) 0.052(4) 0.085(5) -0.022(4) 0.050(4) -0.010(3)
 C186 0.047(4) 0.070(5) 0.104(7) 0.007(5) 0.049(5) -0.009(4)
 C187 0.052(3) 0.047(4) 0.085(4) -0.005(3) 0.051(3) -0.004(3)
 C188 0.043(4) 0.070(5) 0.100(6) -0.020(5) 0.052(4) -0.018(4)
 C189 0.049(3) 0.055(4) 0.088(5) -0.015(4) 0.050(4) 0.003(3)
 C190 0.050(3) 0.043(4) 0.102(5) -0.001(4) 0.054(4) 0.000(3)
 C191 0.079(5) 0.054(5) 0.100(7) -0.015(4) 0.070(5) -0.005(4)
 C192 0.044(3) 0.067(4) 0.075(4) 0.002(4) 0.045(3) -0.005(3)
 C193 0.039(3) 0.052(4) 0.071(4) -0.001(3) 0.040(3) -0.004(3)
 C194 0.044(3) 0.056(4) 0.075(4) -0.001(3) 0.045(3) -0.002(3)
 C195 0.044(3) 0.050(4) 0.068(4) -0.005(3) 0.039(3) 0.004(3)
 C196 0.048(3) 0.053(4) 0.088(5) 0.007(4) 0.051(4) 0.001(3)
 C197 0.049(3) 0.051(4) 0.077(4) 0.007(3) 0.044(3) -0.004(3)
 C198 0.050(3) 0.061(4) 0.068(4) -0.005(3) 0.048(3) -0.006(3)
 C199 0.041(3) 0.045(3) 0.073(4) 0.005(3) 0.036(3) 0.000(3)
 C200 0.051(3) 0.062(4) 0.074(4) 0.001(4) 0.047(3) 0.003(3)
 C201 0.048(3) 0.051(4) 0.069(4) 0.005(3) 0.043(3) -0.005(3)
 C202 0.053(3) 0.052(4) 0.078(4) 0.006(3) 0.045(3) -0.007(3)
 C203 0.046(3) 0.051(4) 0.072(4) 0.003(3) 0.043(3) 0.001(3)
 C204 0.053(3) 0.047(4) 0.083(4) 0.004(3) 0.041(3) 0.001(3)
 C205 0.051(3) 0.051(4) 0.073(4) -0.006(3) 0.048(3) -0.003(3)
 C206 0.045(3) 0.052(4) 0.070(4) 0.005(3) 0.038(3) -0.001(3)
 C207 0.052(3) 0.050(4) 0.079(4) -0.004(3) 0.050(3) -0.007(3)
 C208 0.049(4) 0.059(4) 0.069(5) 0.000(4) 0.042(4) 0.002(3)
 C209 0.048(3) 0.055(4) 0.074(4) 0.000(3) 0.046(3) -0.005(3)
 C210 0.047(3) 0.056(4) 0.078(4) 0.007(3) 0.045(3) 0.002(3)
 C211 0.050(3) 0.047(4) 0.085(5) 0.008(4) 0.041(3) -0.005(3)
 C212 0.042(3) 0.054(4) 0.081(4) 0.003(3) 0.044(3) 0.006(3)
 C213 0.048(3) 0.047(3) 0.072(4) -0.002(3) 0.045(3) -0.007(3)
 C214 0.046(3) 0.051(4) 0.088(5) -0.006(4) 0.042(3) 0.004(3)
 C215 0.045(3) 0.055(4) 0.085(5) -0.003(4) 0.039(3) 0.005(3)
 C216 0.054(4) 0.073(5) 0.093(5) -0.020(4) 0.042(4) 0.007(4)
 C217 0.048(3) 0.067(4) 0.073(5) 0.005(4) 0.046(3) 0.009(3)
 C218 0.047(3) 0.050(4) 0.077(4) 0.001(3) 0.046(3) -0.001(3)
 C219 0.053(4) 0.045(4) 0.080(5) -0.004(3) 0.046(4) -0.004(3)
 C220 0.051(3) 0.051(4) 0.081(5) -0.001(3) 0.047(3) -0.002(3)
 C221 0.048(3) 0.062(4) 0.064(4) 0.004(3) 0.042(3) 0.002(3)
 C222 0.048(4) 0.070(5) 0.075(5) 0.006(4) 0.047(4) 0.011(3)
 C223 0.044(3) 0.058(4) 0.073(5) -0.004(4) 0.041(4) 0.008(3)
 C224 0.058(4) 0.046(4) 0.091(5) -0.003(4) 0.051(4) 0.002(3)
 C225 0.056(4) 0.066(4) 0.088(5) 0.004(4) 0.058(4) 0.000(3)
 C226 0.051(4) 0.052(4) 0.085(5) 0.006(4) 0.047(4) -0.002(3)
 C227 0.052(4) 0.081(6) 0.111(7) 0.002(5) 0.059(5) 0.007(4)
 C228 0.051(4) 0.066(4) 0.070(5) -0.008(4) 0.047(4) 0.000(3)
 C229 0.051(4) 0.052(4) 0.109(6) 0.007(4) 0.048(4) -0.004(3)
 C230 0.044(3) 0.053(4) 0.081(5) -0.009(4) 0.042(4) -0.002(3)
 C231 0.064(5) 0.064(5) 0.092(7) -0.013(5) 0.057(5) -0.008(4)
 C232 0.053(4) 0.048(4) 0.106(6) -0.007(4) 0.045(4) -0.008(3)
 C233 0.052(4) 0.071(5) 0.086(6) -0.027(5) 0.047(5) -0.005(4)
 C234 0.051(4) 0.053(4) 0.096(5) -0.003(4) 0.046(4) -0.001(3)
 C235 0.055(4) 0.053(4) 0.099(6) -0.002(4) 0.052(4) -0.009(3)
 C236 0.057(5) 0.081(7) 0.125(9) -0.034(6) 0.037(6) -0.015(5)
 C237 0.048(4) 0.067(5) 0.076(5) -0.009(4) 0.040(4) 0.000(3)
 C238 0.053(4) 0.057(4) 0.106(6) -0.020(4) 0.044(4) -0.002(3)
 C239 0.062(5) 0.120(8) 0.054(5) 0.015(5) 0.039(5) 0.024(5)
 C240 0.060(4) 0.050(4) 0.103(6) 0.000(4) 0.043(4) -0.006(3)
 C241 0.059(5) 0.053(5) 0.147(9) 0.014(6) 0.056(6) -0.005(4)
 C242 0.048(4) 0.077(5) 0.090(5) -0.008(4) 0.045(4) 0.012(4)

_geom_special_details
;
 All esds (except the esd in the dihedral angle between two l.s. planes)
 are estimated using the full covariance matrix.  The cell esds are taken
 into account individually in the estimation of esds in distances, angles
 and torsion angles; correlations between esds in cell parameters are only
 used when they are defined by crystal symmetry.  An approximate (isotropic)
 treatment of cell esds is used for estimating esds involving l.s. planes.
;
loop_
  _geom_bond_atom_site_label_1
  _geom_bond_atom_site_label_2
  _geom_bond_distance
  _geom_bond_site_symmetry_2
  _geom_bond_publ_flag
 S1 C156 1.775(8) . ?
 S1 C172 1.769(8) . ?
 S2 C179 1.768(8) . ?
 S2 C183 1.760(8) . ?
 S3 C163 1.792(8) . ?
 S3 C178 1.771(8) . ?
 S4 C208 1.764(8) . ?
 S4 C226 1.754(8) . ?
 S5 C196 1.778(8) . ?
 S5 C219 1.787(7) . ?
 S6 C216 1.751(9) . ?
 S6 C237 1.749(9) . ?
 C1 C2 1.4091 . ?
 C1 C5 1.4341 . ?
 C1 C6 1.3777 . ?
 C2 C3 1.4548 . ?
 C2 C68 1.3987 . ?
 C3 C4 1.3948 . ?
 C3 C69 1.3819 . ?
 C4 C5 1.4597 . ?
 C4 C17 1.2951 . ?
 C5 C11 1.3171 . ?
 C6 C7 1.4411 . ?
 C6 C10 1.4079 . ?
 C7 C8 1.4033 . ?
 C7 C12 1.3871 . ?
 C8 C9 1.4229 . ?
 C8 C50 1.4205 . ?
 C9 C10 1.5122 . ?
 C9 C66 1.2731 . ?
 C10 C67 1.4523 . ?
 C11 C12 1.4125 . ?
 C11 C15 1.4585 . ?
 C12 C13 1.4162 . ?
 C13 C14 1.4141 . ?
 C13 C49 1.3734 . ?
 C14 C15 1.4369 . ?
 C14 C22 1.4710 . ?
 C15 C16 1.3607 . ?
 C16 C17 1.4650 . ?
 C16 C20 1.3899 . ?
 C17 C18 1.3958 . ?
 C18 C19 1.4459 . ?
 C18 C70 1.3792 . ?
 C19 C20 1.4143 . ?
 C19 C61 1.3729 . ?
 C20 C21 1.4254 . ?
 C21 C22 1.4441 . ?
 C21 C25 1.4191 . ?
 C22 C23 1.4058 . ?
 C23 C24 1.4629 . ?
 C23 C48 1.4596 . ?
 C24 C25 1.4378 . ?
 C24 C63 1.3337 . ?
 C25 C62 1.3914 . ?
 C26 C27 1.3901 . ?
 C26 C30 1.4072 . ?
 C26 C62 1.4311 . ?
 C27 C28 1.4154 . ?
 C27 C63 1.5257 . ?
 C28 C29 1.4698 . ?
 C28 C45 1.3260 . ?
 C29 C30 1.4479 . ?
 C29 C40 1.2550 . ?
 C30 C31 1.4050 . ?
 C31 C32 1.4214 . ?
 C31 C35 1.4310 . ?
 C32 C33 1.4323 . ?
 C32 C61 1.4370 . ?
 C33 C34 1.4239 . ?
 C33 C70 1.4863 . ?
 C34 C35 1.4393 . ?
 C34 C58 1.2764 . ?
 C35 C36 1.3277 . ?
 C36 C37 1.3801 . ?
 C36 C40 1.4817 . ?
 C37 C38 1.4301 . ?
 C37 C59 1.3863 . ?
 C38 C39 1.4074 . ?
 C38 C54 1.3804 . ?
 C39 C40 1.3842 . ?
 C39 C41 1.3939 . ?
 C41 C42 1.4111 . ?
 C41 C45 1.4335 . ?
 C42 C43 1.4058 . ?
 C42 C55 1.4381 . ?
 C43 C44 1.4412 . ?
 C43 C65 1.4281 . ?
 C44 C45 1.4761 . ?
 C44 C64 1.4020 . ?
 C46 C47 1.4922 . ?
 C46 C50 1.4305 . ?
 C46 C65 1.5539 . ?
 C47 C48 1.4375 . ?
 C47 C64 1.5053 . ?
 C48 C49 1.4266 . ?
 C49 C50 1.4107 . ?
 C51 C52 1.4068 . ?
 C51 C55 1.4408 . ?
 C51 C66 1.6592 . ?
 C52 C53 1.4293 . ?
 C52 C67 1.5124 . ?
 C53 C54 1.4454 . ?
 C53 C60 1.3971 . ?
 C54 C55 1.4725 . ?
 C56 C57 1.4254 . ?
 C56 C60 1.4290 . ?
 C56 C68 1.3987 . ?
 C57 C58 1.4294 . ?
 C57 C69 1.4232 . ?
 C58 C59 1.4354 . ?
 C59 C60 1.4171 . ?
 C61 C62 1.5409 . ?
 C63 C64 1.3885 . ?
 C65 C66 1.3891 . ?
 C67 C68 1.4593 . ?
 C69 C70 1.4767 . ?
 C71 C72 1.4375 . ?
 C71 C75 1.4173 . ?
 C71 C140 1.4935 . ?
 C72 C73 1.4837 . ?
 C72 C76 1.3484 . ?
 C73 C74 1.4704 . ?
 C73 C82 1.3684 . ?
 C74 C75 1.4187 . ?
 C74 C90 1.5262 . ?
 C75 C131 1.4257 . ?
 C76 C77 1.4314 . ?
 C76 C80 1.4775 . ?
 C77 C78 1.4826 . ?
 C77 C139 1.3195 . ?
 C78 C79 1.3935 . ?
 C78 C138 1.4926 . ?
 C79 C80 1.4267 . ?
 C79 C99 1.4215 . ?
 C80 C81 1.2787 . ?
 C81 C82 1.3827 . ?
 C81 C85 1.4909 . ?
 C82 C83 1.4222 . ?
 C83 C84 1.4840 . ?
 C83 C86 1.2792 . ?
 C84 C85 1.3774 . ?
 C84 C95 1.3416 . ?
 C85 C100 1.4551 . ?
 C86 C87 1.4936 . ?
 C86 C90 1.4037 . ?
 C87 C88 1.3968 . ?
 C87 C91 1.1490 . ?
 C88 C89 1.4749 . ?
 C88 C133 1.4670 . ?
 C89 C90 1.3698 . ?
 C89 C132 1.5068 . ?
 C91 C92 1.5083 . ?
 C91 C95 1.4531 . ?
 C92 C93 1.4135 . ?
 C92 C134 1.4269 . ?
 C93 C94 1.4333 . ?
 C93 C135 1.4795 . ?
 C94 C95 1.3944 . ?
 C94 C96 1.3987 . ?
 C96 C97 1.4296 . ?
 C96 C100 1.4504 . ?
 C97 C98 1.4434 . ?
 C97 C136 1.2848 . ?
 C98 C99 1.4346 . ?
 C98 C137 1.4235 . ?
 C99 C100 1.4533 . ?
 C101 C102 1.4462 . ?
 C101 C105 1.3792 . ?
 C101 C136 1.4398 . ?
 C102 C103 1.3973 . ?
 C102 C137 1.4363 . ?
 C103 C104 1.4414 . ?
 C103 C123 1.4989 . ?
 C104 C105 1.4696 . ?
 C104 C130 1.4146 . ?
 C105 C107 1.2161 . ?
 C106 C107 1.4487 . ?
 C106 C110 1.4286 . ?
 C106 C135 1.3499 . ?
 C107 C108 1.4620 . ?
 C108 C109 1.4344 . ?
 C108 C129 1.2704 . ?
 C109 C110 1.3987 . ?
 C109 C111 1.3920 . ?
 C110 C134 1.4845 . ?
 C111 C112 1.4547 . ?
 C111 C115 1.4536 . ?
 C112 C113 1.3939 . ?
 C112 C133 1.3169 . ?
 C113 C114 1.4652 . ?
 C113 C132 1.4585 . ?
 C114 C115 1.4137 . ?
 C114 C116 1.2380 . ?
 C115 C128 1.3739 . ?
 C116 C117 1.4503 . ?
 C116 C120 1.4113 . ?
 C117 C118 1.3914 . ?
 C117 C127 1.3054 . ?
 C118 C119 1.4755 . ?
 C118 C125 1.2559 . ?
 C119 C120 1.4414 . ?
 C119 C140 1.4262 . ?
 C120 C131 1.3366 . ?
 C121 C122 1.4166 . ?
 C121 C125 1.4773 . ?
 C121 C139 1.4289 . ?
 C122 C123 1.4075 . ?
 C122 C138 1.4047 . ?
 C123 C124 1.4100 . ?
 C124 C125 1.4637 . ?
 C124 C126 1.3692 . ?
 C126 C127 1.4201 . ?
 C126 C130 1.3964 . ?
 C127 C128 1.4681 . ?
 C128 C129 1.4281 . ?
 C129 C130 1.4324 . ?
 C131 C132 1.5456 . ?
 C133 C134 1.4312 . ?
 C135 C136 1.5404 . ?
 C137 C138 1.4214 . ?
 C139 C140 1.4830 . ?
 C141 C151 1.400(11) . ?
 C141 C161 1.385(10) . ?
 C141 C165 1.459(9) . ?
 C142 C143 1.481(8) . ?
 C142 C147 1.360(10) . ?
 C142 C168 1.385(9) . ?
 C143 C145 1.393(10) . ?
 C143 C149 1.439(9) . ?
 C144 C150 1.378(9) . ?
 C144 C152 1.426(10) . ?
 C144 C168 1.401(10) . ?
 C145 C146 1.414(9) . ?
 C145 C150 1.443(9) . ?
 C146 C153 1.421(11) . ?
 C146 C165 1.431(9) . ?
 C147 C155 1.441(9) . ?
 C147 C163 1.403(10) . ?
 C148 C159 1.390(11) . ?
 C148 C180 1.578(10) . ?
 C148 C182 1.379(10) . ?
 C149 C157 1.440(10) . ?
 C149 C158 1.420(9) . ?
 C150 C170 1.389(11) . ?
 C151 C162 1.398(10) . ?
 C151 C184 1.407(11) . ?
 C152 C173 1.380(11) . ?
 C152 C185 1.547(9) . ?
 C153 C162 1.408(10) . ?
 C153 C171 1.375(10) . ?
 C154 C156 1.393(10) . ?
 C154 C160 1.423(9) . ?
 C154 C161 1.389(10) . ?
 C155 C157 1.395(9) . ?
 C155 C178 1.369(11) . ?
 C156 C182 1.432(11) . ?
 C157 C187 1.415(9) . ?
 C158 C160 1.458(9) . ?
 C158 C165 1.417(10) . ?
 C159 C160 1.361(10) . ?
 C159 C187 1.425(9) . ?
 C161 C172 1.409(11) . ?
 C162 C181 1.356(12) . ?
 C163 C175 1.413(10) . ?
 C164 H164 0.9300 . ?
 C164 C181 1.436(11) . ?
 C164 C183 1.433(11) . ?
 C166 H16A 0.9600 . ?
 C166 H16B 0.9600 . ?
 C166 H16C 0.9600 . ?
 C166 C167 1.514(13) . ?
 C167 C181 1.582(10) . ?
 C167 C184 1.533(12) . ?
 C167 C191 1.514(11) . ?
 C168 C169 1.419(10) . ?
 C169 C175 1.402(10) . ?
 C169 C185 1.577(10) . ?
 C170 C171 1.433(9) . ?
 C170 C179 1.403(11) . ?
 C171 C183 1.412(12) . ?
 C172 C189 1.397(11) . ?
 C173 H173 0.9300 . ?
 C173 C179 1.427(10) . ?
 C174 H17A 0.9600 . ?
 C174 H17B 0.9600 . ?
 C174 H17C 0.9600 . ?
 C174 C185 1.465(12) . ?
 C175 H175 0.9300 . ?
 C176 H17D 0.9600 . ?
 C176 H17E 0.9600 . ?
 C176 H17F 0.9600 . ?
 C176 C180 1.564(12) . ?
 C177 H177 0.9300 . ?
 C177 C178 1.421(10) . ?
 C177 C190 1.384(10) . ?
 C180 C186 1.532(11) . ?
 C180 C190 1.573(9) . ?
 C182 H182 0.9300 . ?
 C184 C189 1.433(10) . ?
 C185 C188 1.546(10) . ?
 C186 H18A 0.9600 . ?
 C186 H18B 0.9600 . ?
 C186 H18C 0.9600 . ?
 C187 C190 1.387(11) . ?
 C188 H18D 0.9600 . ?
 C188 H18E 0.9600 . ?
 C188 H18F 0.9600 . ?
 C189 H189 0.9300 . ?
 C191 H19A 0.9600 . ?
 C191 H19B 0.9600 . ?
 C191 H19C 0.9600 . ?
 C192 C198 1.413(10) . ?
 C192 C201 1.392(11) . ?
 C192 C208 1.384(11) . ?
 C193 C209 1.455(9) . ?
 C193 C210 1.392(10) . ?
 C193 C218 1.400(10) . ?
 C194 C197 1.409(11) . ?
 C194 C198 1.450(10) . ?
 C194 C203 1.426(9) . ?
 C195 C199 1.452(10) . ?
 C195 C212 1.361(10) . ?
 C195 C215 1.413(11) . ?
 C196 C218 1.395(10) . ?
 C196 C225 1.436(10) . ?
 C197 C202 1.461(10) . ?
 C197 C206 1.406(10) . ?
 C198 C200 1.399(11) . ?
 C199 C206 1.410(9) . ?
 C199 C209 1.407(10) . ?
 C200 C205 1.384(11) . ?
 C200 C220 1.410(10) . ?
 C201 C202 1.396(10) . ?
 C201 C226 1.415(11) . ?
 C202 C211 1.371(11) . ?
 C203 C209 1.423(9) . ?
 C203 C213 1.445(10) . ?
 C204 C206 1.443(11) . ?
 C204 C214 1.385(11) . ?
 C204 C234 1.400(11) . ?
 C205 C223 1.566(11) . ?
 C205 C228 1.426(10) . ?
 C207 C213 1.415(9) . ?
 C207 C218 1.420(9) . ?
 C207 C219 1.374(11) . ?
 C208 C228 1.456(11) . ?
 C210 C212 1.393(11) . ?
 C210 C221 1.407(10) . ?
 C211 C229 1.401(11) . ?
 C211 C234 1.424(11) . ?
 C212 C217 1.403(10) . ?
 C213 C220 1.373(10) . ?
 C214 C215 1.402(11) . ?
 C214 C216 1.395(12) . ?
 C215 C237 1.398(12) . ?
 C216 C238 1.429(12) . ?
 C217 C222 1.543(11) . ?
 C217 C242 1.458(12) . ?
 C219 C224 1.430(10) . ?
 C220 C230 1.394(11) . ?
 C221 C222 1.551(10) . ?
 C221 C225 1.402(11) . ?
 C222 C227 1.559(11) . ?
 C222 C239 1.502(12) . ?
 C223 C230 1.575(9) . ?
 C223 C231 1.488(12) . ?
 C223 C233 1.522(11) . ?
 C224 H224 0.9300 . ?
 C224 C230 1.418(11) . ?
 C225 H225 0.9300 . ?
 C226 C235 1.407(11) . ?
 C227 H22A 0.9600 . ?
 C227 H22B 0.9600 . ?
 C227 H22C 0.9600 . ?
 C228 H228 0.9300 . ?
 C229 C232 1.541(12) . ?
 C229 C235 1.385(11) . ?
 C231 H23A 0.9600 . ?
 C231 H23B 0.9600 . ?
 C231 H23C 0.9600 . ?
 C232 C236 1.512(14) . ?
 C232 C240 1.579(11) . ?
 C232 C241 1.531(13) . ?
 C233 H23D 0.9600 . ?
 C233 H23E 0.9600 . ?
 C233 H23F 0.9600 . ?
 C234 C240 1.380(13) . ?
 C235 H235 0.9300 . ?
 C236 H23G 0.9600 . ?
 C236 H23H 0.9600 . ?
 C236 H23I 0.9600 . ?
 C237 C242 1.415(12) . ?
 C238 H238 0.9300 . ?
 C238 C240 1.393(13) . ?
 C239 H23J 0.9600 . ?
 C239 H23K 0.9600 . ?
 C239 H23L 0.9600 . ?
 C241 H24A 0.9600 . ?
 C241 H24B 0.9600 . ?
 C241 H24C 0.9600 . ?
 C242 H242 0.9300 . ?

loop_
  _geom_angle_atom_site_label_1
  _geom_angle_atom_site_label_2
  _geom_angle_atom_site_label_3
  _geom_angle
  _geom_angle_site_symmetry_1
  _geom_angle_site_symmetry_3
  _geom_angle_publ_flag
 C172 S1 C156 93.0(3) . . ?
 C183 S2 C179 93.8(4) . . ?
 C178 S3 C163 93.5(3) . . ?
 C226 S4 C208 92.9(4) . . ?
 C196 S5 C219 93.0(3) . . ?
 C237 S6 C216 92.7(4) . . ?
 C2 C1 C5 107.2 . . ?
 C6 C1 C2 120.1 . . ?
 C6 C1 C5 124.6 . . ?
 C1 C2 C3 109.2 . . ?
 C68 C2 C1 121.4 . . ?
 C68 C2 C3 121.1 . . ?
 C4 C3 C2 107.5 . . ?
 C69 C3 C2 122.2 . . ?
 C69 C3 C4 119.9 . . ?
 C3 C4 C5 108.1 . . ?
 C17 C4 C3 121.3 . . ?
 C17 C4 C5 123.4 . . ?
 C1 C5 C4 107.7 . . ?
 C11 C5 C1 118.6 . . ?
 C11 C5 C4 119.5 . . ?
 C1 C6 C7 115.9 . . ?
 C1 C6 C10 123.7 . . ?
 C10 C6 C7 109.0 . . ?
 C8 C7 C6 109.1 . . ?
 C12 C7 C6 117.9 . . ?
 C12 C7 C8 119.6 . . ?
 C7 C8 C9 108.9 . . ?
 C7 C8 C50 120.2 . . ?
 C50 C8 C9 118.8 . . ?
 C8 C9 C10 106.8 . . ?
 C66 C9 C8 118.7 . . ?
 C66 C9 C10 124.9 . . ?
 C6 C10 C9 106.2 . . ?
 C6 C10 C67 115.1 . . ?
 C67 C10 C9 127.7 . . ?
 C5 C11 C12 119.2 . . ?
 C5 C11 C15 118.8 . . ?
 C12 C11 C15 108.8 . . ?
 C7 C12 C11 123.6 . . ?
 C7 C12 C13 119.4 . . ?
 C11 C12 C13 108.1 . . ?
 C14 C13 C12 108.4 . . ?
 C49 C13 C12 122.4 . . ?
 C49 C13 C14 118.1 . . ?
 C13 C14 C15 109.2 . . ?
 C13 C14 C22 126.0 . . ?
 C15 C14 C22 116.1 . . ?
 C14 C15 C11 105.4 . . ?
 C16 C15 C11 121.0 . . ?
 C16 C15 C14 122.4 . . ?
 C15 C16 C17 119.1 . . ?
 C15 C16 C20 121.1 . . ?
 C20 C16 C17 108.0 . . ?
 C4 C17 C16 118.2 . . ?
 C4 C17 C18 122.3 . . ?
 C18 C17 C16 106.5 . . ?
 C17 C18 C19 109.4 . . ?
 C70 C18 C17 120.3 . . ?
 C70 C18 C19 121.4 . . ?
 C20 C19 C18 106.5 . . ?
 C61 C19 C18 121.7 . . ?
 C61 C19 C20 122.0 . . ?
 C16 C20 C19 109.7 . . ?
 C16 C20 C21 122.2 . . ?
 C19 C20 C21 116.4 . . ?
 C20 C21 C22 116.8 . . ?
 C25 C21 C20 124.1 . . ?
 C25 C21 C22 107.4 . . ?
 C21 C22 C14 120.9 . . ?
 C23 C22 C14 114.0 . . ?
 C23 C22 C21 108.6 . . ?
 C22 C23 C24 108.5 . . ?
 C22 C23 C48 120.1 . . ?
 C48 C23 C24 119.3 . . ?
 C25 C24 C23 106.0 . . ?
 C63 C24 C23 115.9 . . ?
 C63 C24 C25 129.7 . . ?
 C21 C25 C24 109.4 . . ?
 C62 C25 C21 120.2 . . ?
 C62 C25 C24 121.6 . . ?
 C27 C26 C30 108.0 . . ?
 C27 C26 C62 121.8 . . ?
 C30 C26 C62 125.0 . . ?
 C26 C27 C28 111.0 . . ?
 C26 C27 C63 125.0 . . ?
 C28 C27 C63 114.0 . . ?
 C27 C28 C29 105.7 . . ?
 C45 C28 C27 126.3 . . ?
 C45 C28 C29 120.3 . . ?
 C30 C29 C28 106.5 . . ?
 C40 C29 C28 121.0 . . ?
 C40 C29 C30 120.9 . . ?
 C26 C30 C29 108.4 . . ?
 C31 C30 C26 114.7 . . ?
 C31 C30 C29 120.3 . . ?
 C30 C31 C32 124.2 . . ?
 C30 C31 C35 116.2 . . ?
 C32 C31 C35 108.7 . . ?
 C31 C32 C33 108.5 . . ?
 C31 C32 C61 123.3 . . ?
 C33 C32 C61 118.7 . . ?
 C32 C33 C70 121.0 . . ?
 C34 C33 C32 106.9 . . ?
 C34 C33 C70 121.4 . . ?
 C33 C34 C35 109.2 . . ?
 C58 C34 C33 119.8 . . ?
 C58 C34 C35 126.0 . . ?
 C31 C35 C34 106.5 . . ?
 C36 C35 C31 122.3 . . ?
 C36 C35 C34 119.0 . . ?
 C35 C36 C37 118.9 . . ?
 C35 C36 C40 118.8 . . ?
 C37 C36 C40 107.4 . . ?
 C36 C37 C38 108.3 . . ?
 C36 C37 C59 119.5 . . ?
 C59 C37 C38 122.9 . . ?
 C39 C38 C37 107.9 . . ?
 C54 C38 C37 122.3 . . ?
 C54 C38 C39 116.2 . . ?
 C40 C39 C38 109.3 . . ?
 C40 C39 C41 114.3 . . ?
 C41 C39 C38 121.5 . . ?
 C29 C40 C36 121.1 . . ?
 C29 C40 C39 124.0 . . ?
 C39 C40 C36 106.7 . . ?
 C39 C41 C42 120.9 . . ?
 C39 C41 C45 125.2 . . ?
 C42 C41 C45 108.6 . . ?
 C41 C42 C55 120.8 . . ?
 C43 C42 C41 108.4 . . ?
 C43 C42 C55 114.9 . . ?
 C42 C43 C44 109.9 . . ?
 C42 C43 C65 120.1 . . ?
 C65 C43 C44 119.8 . . ?
 C43 C44 C45 105.2 . . ?
 C64 C44 C43 133.2 . . ?
 C64 C44 C45 112.2 . . ?
 C28 C45 C41 114.5 . . ?
 C28 C45 C44 121.9 . . ?
 C41 C45 C44 107.3 . . ?
 C47 C46 C65 121.0 . . ?
 C50 C46 C47 107.8 . . ?
 C50 C46 C65 120.7 . . ?
 C46 C47 C64 123.1 . . ?
 C48 C47 C46 105.5 . . ?
 C48 C47 C64 115.6 . . ?
 C47 C48 C23 121.9 . . ?
 C49 C48 C23 122.2 . . ?
 C49 C48 C47 108.8 . . ?
 C13 C49 C48 119.3 . . ?
 C13 C49 C50 118.4 . . ?
 C50 C49 C48 109.4 . . ?
 C8 C50 C46 119.6 . . ?
 C49 C50 C8 120.0 . . ?
 C49 C50 C46 108.2 . . ?
 C52 C51 C55 109.4 . . ?
 C52 C51 C66 121.4 . . ?
 C55 C51 C66 111.7 . . ?
 C51 C52 C53 109.6 . . ?
 C51 C52 C67 124.1 . . ?
 C53 C52 C67 116.2 . . ?
 C52 C53 C54 106.8 . . ?
 C60 C53 C52 121.3 . . ?
 C60 C53 C54 121.4 . . ?
 C38 C54 C53 115.2 . . ?
 C38 C54 C55 126.4 . . ?
 C53 C54 C55 108.4 . . ?
 C42 C55 C51 130.5 . . ?
 C42 C55 C54 113.1 . . ?
 C51 C55 C54 105.6 . . ?
 C57 C56 C60 108.6 . . ?
 C68 C56 C57 120.9 . . ?
 C68 C56 C60 120.3 . . ?
 C56 C57 C58 108.1 . . ?
 C69 C57 C56 122.8 . . ?
 C69 C57 C58 121.2 . . ?
 C34 C58 C57 123.0 . . ?
 C34 C58 C59 113.6 . . ?
 C57 C58 C59 106.8 . . ?
 C37 C59 C58 122.5 . . ?
 C37 C59 C60 115.0 . . ?
 C60 C59 C58 109.3 . . ?
 C53 C60 C56 122.5 . . ?
 C53 C60 C59 122.9 . . ?
 C59 C60 C56 107.0 . . ?
 C19 C61 C32 119.5 . . ?
 C19 C61 C62 121.1 . . ?
 C32 C61 C62 112.9 . . ?
 C25 C62 C26 113.7 . . ?
 C25 C62 C61 115.6 . . ?
 C26 C62 C61 118.7 . . ?
 C24 C63 C27 106.7 . . ?
 C24 C63 C64 129.2 . . ?
 C64 C63 C27 116.5 . . ?
 C44 C64 C47 106.8 . . ?
 C63 C64 C44 128.1 . . ?
 C63 C64 C47 117.4 . . ?
 C43 C65 C46 112.5 . . ?
 C66 C65 C43 129.1 . . ?
 C66 C65 C46 108.3 . . ?
 C9 C66 C51 109.7 . . ?
 C9 C66 C65 133.8 . . ?
 C65 C66 C51 112.5 . . ?
 C10 C67 C52 107.4 . . ?
 C10 C67 C68 121.9 . . ?
 C68 C67 C52 120.5 . . ?
 C2 C68 C56 117.0 . . ?
 C2 C68 C67 117.2 . . ?
 C56 C68 C67 119.0 . . ?
 C3 C69 C57 115.2 . . ?
 C3 C69 C70 118.8 . . ?
 C57 C69 C70 117.0 . . ?
 C18 C70 C33 116.8 . . ?
 C18 C70 C69 117.0 . . ?
 C69 C70 C33 116.1 . . ?
 C72 C71 C140 118.4 . . ?
 C75 C71 C72 107.8 . . ?
 C75 C71 C140 122.9 . . ?
 C71 C72 C73 107.7 . . ?
 C76 C72 C71 117.3 . . ?
 C76 C72 C73 121.5 . . ?
 C74 C73 C72 106.4 . . ?
 C82 C73 C72 117.5 . . ?
 C82 C73 C74 126.6 . . ?
 C73 C74 C90 106.6 . . ?
 C75 C74 C73 107.1 . . ?
 C75 C74 C90 134.0 . . ?
 C71 C75 C74 111.0 . . ?
 C71 C75 C131 115.1 . . ?
 C74 C75 C131 121.8 . . ?
 C72 C76 C77 126.8 . . ?
 C72 C76 C80 116.5 . . ?
 C77 C76 C80 107.1 . . ?
 C76 C77 C78 107.7 . . ?
 C139 C77 C76 118.1 . . ?
 C139 C77 C78 123.3 . . ?
 C77 C78 C138 118.6 . . ?
 C79 C78 C77 107.3 . . ?
 C79 C78 C138 127.8 . . ?
 C78 C79 C80 110.5 . . ?
 C78 C79 C99 110.1 . . ?
 C99 C79 C80 122.1 . . ?
 C79 C80 C76 107.1 . . ?
 C81 C80 C76 120.0 . . ?
 C81 C80 C79 124.7 . . ?
 C80 C81 C82 125.6 . . ?
 C80 C81 C85 119.0 . . ?
 C82 C81 C85 106.6 . . ?
 C73 C82 C81 118.5 . . ?
 C73 C82 C83 115.9 . . ?
 C81 C82 C83 110.9 . . ?
 C82 C83 C84 105.8 . . ?
 C86 C83 C82 128.2 . . ?
 C86 C83 C84 112.1 . . ?
 C85 C84 C83 108.3 . . ?
 C95 C84 C83 119.5 . . ?
 C95 C84 C85 119.6 . . ?
 C84 C85 C81 108.1 . . ?
 C84 C85 C100 118.0 . . ?
 C100 C85 C81 116.1 . . ?
 C83 C86 C87 130.5 . . ?
 C83 C86 C90 114.1 . . ?
 C90 C86 C87 104.4 . . ?
 C88 C87 C86 108.3 . . ?
 C91 C87 C86 110.4 . . ?
 C91 C87 C88 130.2 . . ?
 C87 C88 C89 107.6 . . ?
 C87 C88 C133 121.9 . . ?
 C133 C88 C89 122.1 . . ?
 C88 C89 C132 119.9 . . ?
 C90 C89 C88 106.7 . . ?
 C90 C89 C132 124.0 . . ?
 C86 C90 C74 127.5 . . ?
 C89 C90 C74 104.8 . . ?
 C89 C90 C86 112.9 . . ?
 C87 C91 C92 111.8 . . ?
 C87 C91 C95 130.1 . . ?
 C95 C91 C92 107.2 . . ?
 C93 C92 C91 106.0 . . ?
 C93 C92 C134 119.0 . . ?
 C134 C92 C91 126.3 . . ?
 C92 C93 C94 108.7 . . ?
 C92 C93 C135 124.9 . . ?
 C94 C93 C135 117.5 . . ?
 C95 C94 C93 110.9 . . ?
 C95 C94 C96 120.1 . . ?
 C96 C94 C93 118.0 . . ?
 C84 C95 C91 116.9 . . ?
 C84 C95 C94 124.9 . . ?
 C94 C95 C91 107.2 . . ?
 C94 C96 C97 124.6 . . ?
 C94 C96 C100 115.6 . . ?
 C97 C96 C100 107.7 . . ?
 C96 C97 C98 109.8 . . ?
 C136 C97 C96 120.9 . . ?
 C136 C97 C98 120.9 . . ?
 C99 C98 C97 106.1 . . ?
 C137 C98 C97 127.8 . . ?
 C137 C98 C99 119.3 . . ?
 C79 C99 C98 127.0 . . ?
 C79 C99 C100 113.2 . . ?
 C98 C99 C100 109.7 . . ?
 C96 C100 C85 121.6 . . ?
 C96 C100 C99 106.6 . . ?
 C99 C100 C85 123.5 . . ?
 C105 C101 C102 108.6 . . ?
 C105 C101 C136 122.7 . . ?
 C136 C101 C102 118.0 . . ?
 C103 C102 C101 108.6 . . ?
 C103 C102 C137 110.6 . . ?
 C137 C102 C101 126.0 . . ?
 C102 C103 C104 108.1 . . ?
 C102 C103 C123 122.9 . . ?
 C104 C103 C123 117.5 . . ?
 C103 C104 C105 106.5 . . ?
 C130 C104 C103 124.7 . . ?
 C130 C104 C105 119.7 . . ?
 C101 C105 C104 108.1 . . ?
 C107 C105 C101 122.8 . . ?
 C107 C105 C104 119.5 . . ?
 C110 C106 C107 107.2 . . ?
 C135 C106 C107 125.1 . . ?
 C135 C106 C110 121.8 . . ?
 C105 C107 C106 120.2 . . ?
 C105 C107 C108 120.6 . . ?
 C106 C107 C108 107.4 . . ?
 C109 C108 C107 106.7 . . ?
 C129 C108 C107 124.6 . . ?
 C129 C108 C109 118.5 . . ?
 C110 C109 C108 109.2 . . ?
 C111 C109 C108 124.7 . . ?
 C111 C109 C110 114.0 . . ?
 C106 C110 C134 122.9 . . ?
 C109 C110 C106 109.4 . . ?
 C109 C110 C134 118.2 . . ?
 C109 C111 C112 129.9 . . ?
 C109 C111 C115 112.9 . . ?
 C115 C111 C112 107.1 . . ?
 C113 C112 C111 108.5 . . ?
 C133 C112 C111 113.1 . . ?
 C133 C112 C113 131.0 . . ?
 C112 C113 C114 108.5 . . ?
 C112 C113 C132 120.3 . . ?
 C132 C113 C114 123.4 . . ?
 C115 C114 C113 107.8 . . ?
 C116 C114 C113 122.2 . . ?
 C116 C114 C115 119.2 . . ?
 C114 C115 C111 108.0 . . ?
 C128 C115 C111 121.8 . . ?
 C128 C115 C114 117.6 . . ?
 C114 C116 C117 125.7 . . ?
 C114 C116 C120 120.3 . . ?
 C120 C116 C117 106.5 . . ?
 C118 C117 C116 110.3 . . ?
 C127 C117 C116 118.7 . . ?
 C127 C117 C118 111.7 . . ?
 C117 C118 C119 105.9 . . ?
 C125 C118 C117 131.1 . . ?
 C125 C118 C119 118.7 . . ?
 C120 C119 C118 107.2 . . ?
 C140 C119 C118 122.4 . . ?
 C140 C119 C120 120.0 . . ?
 C116 C120 C119 108.7 . . ?
 C131 C120 C116 123.0 . . ?
 C131 C120 C119 120.5 . . ?
 C122 C121 C125 105.7 . . ?
 C122 C121 C139 120.9 . . ?
 C139 C121 C125 124.0 . . ?
 C123 C122 C121 111.2 . . ?
 C138 C122 C121 123.6 . . ?
 C138 C122 C123 113.0 . . ?
 C122 C123 C103 123.8 . . ?
 C122 C123 C124 108.1 . . ?
 C124 C123 C103 115.6 . . ?
 C123 C124 C125 108.3 . . ?
 C126 C124 C123 122.6 . . ?
 C126 C124 C125 119.3 . . ?
 C118 C125 C121 121.4 . . ?
 C118 C125 C124 114.6 . . ?
 C124 C125 C121 106.6 . . ?
 C124 C126 C127 116.4 . . ?
 C124 C126 C130 125.7 . . ?
 C130 C126 C127 107.6 . . ?
 C117 C127 C126 126.1 . . ?
 C117 C127 C128 116.2 . . ?
 C126 C127 C128 108.7 . . ?
 C115 C128 C127 121.8 . . ?
 C115 C128 C129 119.2 . . ?
 C129 C128 C127 105.8 . . ?
 C108 C129 C128 122.5 . . ?
 C108 C129 C130 117.9 . . ?
 C128 C129 C130 108.0 . . ?
 C104 C130 C129 117.3 . . ?
 C126 C130 C104 113.8 . . ?
 C126 C130 C129 109.6 . . ?
 C75 C131 C132 105.8 . . ?
 C120 C131 C75 124.8 . . ?
 C120 C131 C132 122.3 . . ?
 C89 C132 C131 128.2 . . ?
 C113 C132 C89 113.1 . . ?
 C113 C132 C131 108.3 . . ?
 C112 C133 C88 112.8 . . ?
 C112 C133 C134 122.2 . . ?
 C134 C133 C88 113.5 . . ?
 C92 C134 C110 115.1 . . ?
 C92 C134 C133 115.7 . . ?
 C133 C134 C110 120.8 . . ?
 C93 C135 C136 118.8 . . ?
 C106 C135 C93 115.6 . . ?
 C106 C135 C136 113.9 . . ?
 C97 C136 C101 118.4 . . ?
 C97 C136 C135 119.3 . . ?
 C101 C136 C135 114.8 . . ?
 C98 C137 C102 106.3 . . ?
 C138 C137 C98 118.2 . . ?
 C138 C137 C102 127.2 . . ?
 C122 C138 C78 113.8 . . ?
 C122 C138 C137 122.4 . . ?
 C137 C138 C78 116.8 . . ?
 C77 C139 C121 117.6 . . ?
 C77 C139 C140 121.4 . . ?
 C121 C139 C140 113.4 . . ?
 C119 C140 C71 115.5 . . ?
 C119 C140 C139 119.1 . . ?
 C139 C140 C71 117.6 . . ?
 C151 C141 C165 119.2(6) . . ?
 C161 C141 C151 115.4(7) . . ?
 C161 C141 C165 122.0(7) . . ?
 C147 C142 C143 122.6(6) . . ?
 C147 C142 C168 116.5(6) . . ?
 C168 C142 C143 118.5(6) . . ?
 C145 C143 C142 119.8(6) . . ?
 C145 C143 C149 121.0(6) . . ?
 C149 C143 C142 116.5(6) . . ?
 C150 C144 C152 125.2(7) . . ?
 C150 C144 C168 121.1(6) . . ?
 C168 C144 C152 110.5(6) . . ?
 C143 C145 C146 120.8(6) . . ?
 C143 C145 C150 118.9(6) . . ?
 C146 C145 C150 118.8(7) . . ?
 C145 C146 C153 119.0(6) . . ?
 C145 C146 C165 118.8(7) . . ?
 C153 C146 C165 120.3(6) . . ?
 C142 C147 C155 121.0(6) . . ?
 C142 C147 C163 122.4(7) . . ?
 C163 C147 C155 113.5(7) . . ?
 C159 C148 C180 105.7(6) . . ?
 C182 C148 C159 120.2(7) . . ?
 C182 C148 C180 133.8(7) . . ?
 C143 C149 C157 118.6(6) . . ?
 C158 C149 C143 118.6(6) . . ?
 C158 C149 C157 118.7(6) . . ?
 C144 C150 C145 120.4(6) . . ?
 C144 C150 C170 114.5(7) . . ?
 C170 C150 C145 120.4(6) . . ?
 C141 C151 C184 124.7(7) . . ?
 C162 C151 C141 121.4(6) . . ?
 C162 C151 C184 109.9(8) . . ?
 C144 C152 C185 107.9(6) . . ?
 C173 C152 C144 119.0(6) . . ?
 C173 C152 C185 132.6(7) . . ?
 C162 C153 C146 119.7(6) . . ?
 C171 C153 C146 121.7(6) . . ?
 C171 C153 C162 114.0(8) . . ?
 C156 C154 C160 120.1(7) . . ?
 C161 C154 C156 115.7(7) . . ?
 C161 C154 C160 121.1(6) . . ?
 C157 C155 C147 117.6(7) . . ?
 C178 C155 C147 115.7(7) . . ?
 C178 C155 C157 124.5(6) . . ?
 C154 C156 S1 108.1(6) . . ?
 C154 C156 C182 121.7(6) . . ?
 C182 C156 S1 128.6(6) . . ?
 C155 C157 C149 123.5(6) . . ?
 C155 C157 C187 113.6(7) . . ?
 C187 C157 C149 120.9(6) . . ?
 C149 C158 C160 118.4(6) . . ?
 C165 C158 C149 119.9(6) . . ?
 C165 C158 C160 119.9(6) . . ?
 C148 C159 C187 110.5(7) . . ?
 C160 C159 C148 124.6(7) . . ?
 C160 C159 C187 120.1(6) . . ?
 C154 C160 C158 119.1(6) . . ?
 C159 C160 C154 116.2(6) . . ?
 C159 C160 C158 122.1(6) . . ?
 C141 C161 C154 120.1(6) . . ?
 C141 C161 C172 123.6(7) . . ?
 C154 C161 C172 114.2(7) . . ?
 C151 C162 C153 120.7(7) . . ?
 C181 C162 C151 111.8(7) . . ?
 C181 C162 C153 124.8(7) . . ?
 C147 C163 S3 108.0(5) . . ?
 C147 C163 C175 121.2(7) . . ?
 C175 C163 S3 129.4(6) . . ?
 C181 C164 H164 122.2 . . ?
 C183 C164 H164 122.2 . . ?
 C183 C164 C181 115.6(8) . . ?
 C146 C165 C141 118.6(7) . . ?
 C158 C165 C141 117.5(6) . . ?
 C158 C165 C146 120.7(6) . . ?
 H16A C166 H16B 109.5 . . ?
 H16A C166 H16C 109.5 . . ?
 H16B C166 H16C 109.5 . . ?
 C167 C166 H16A 109.5 . . ?
 C167 C166 H16B 109.5 . . ?
 C167 C166 H16C 109.5 . . ?
 C166 C167 C181 113.5(7) . . ?
 C166 C167 C184 113.3(7) . . ?
 C184 C167 C181 99.7(6) . . ?
 C191 C167 C166 112.3(7) . . ?
 C191 C167 C181 109.0(7) . . ?
 C191 C167 C184 108.3(7) . . ?
 C142 C168 C144 121.0(6) . . ?
 C142 C168 C169 123.6(7) . . ?
 C144 C168 C169 110.7(7) . . ?
 C168 C169 C185 107.1(6) . . ?
 C175 C169 C168 118.8(7) . . ?
 C175 C169 C185 133.7(7) . . ?
 C150 C170 C171 119.7(7) . . ?
 C150 C170 C179 123.2(6) . . ?
 C179 C170 C171 114.7(8) . . ?
 C153 C171 C170 119.6(7) . . ?
 C153 C171 C183 125.0(6) . . ?
 C183 C171 C170 113.2(7) . . ?
 C161 C172 S1 108.5(6) . . ?
 C189 C172 S1 131.3(6) . . ?
 C189 C172 C161 119.4(7) . . ?
 C152 C173 H173 121.3 . . ?
 C152 C173 C179 117.5(7) . . ?
 C179 C173 H173 121.3 . . ?
 H17A C174 H17B 109.5 . . ?
 H17A C174 H17C 109.5 . . ?
 H17B C174 H17C 109.5 . . ?
 C185 C174 H17A 109.5 . . ?
 C185 C174 H17B 109.5 . . ?
 C185 C174 H17C 109.5 . . ?
 C163 C175 H175 121.4 . . ?
 C169 C175 C163 117.2(7) . . ?
 C169 C175 H175 121.4 . . ?
 H17D C176 H17E 109.5 . . ?
 H17D C176 H17F 109.5 . . ?
 H17E C176 H17F 109.5 . . ?
 C180 C176 H17D 109.5 . . ?
 C180 C176 H17E 109.5 . . ?
 C180 C176 H17F 109.5 . . ?
 C178 C177 H177 121.1 . . ?
 C190 C177 H177 121.1 . . ?
 C190 C177 C178 117.7(7) . . ?
 C155 C178 S3 108.8(5) . . ?
 C155 C178 C177 120.0(7) . . ?
 C177 C178 S3 129.9(7) . . ?
 C170 C179 S2 108.6(5) . . ?
 C170 C179 C173 120.5(7) . . ?
 C173 C179 S2 129.8(7) . . ?
 C176 C180 C148 113.0(7) . . ?
 C176 C180 C190 111.5(6) . . ?
 C186 C180 C148 112.1(7) . . ?
 C186 C180 C176 109.9(7) . . ?
 C186 C180 C190 108.4(6) . . ?
 C190 C180 C148 101.7(5) . . ?
 C162 C181 C164 121.2(7) . . ?
 C162 C181 C167 107.4(7) . . ?
 C164 C181 C167 130.4(8) . . ?
 C148 C182 C156 116.8(7) . . ?
 C148 C182 H182 121.6 . . ?
 C156 C182 H182 121.6 . . ?
 C164 C183 S2 130.1(7) . . ?
 C171 C183 S2 109.3(5) . . ?
 C171 C183 C164 119.3(7) . . ?
 C151 C184 C167 107.5(6) . . ?
 C151 C184 C189 117.2(7) . . ?
 C189 C184 C167 134.9(8) . . ?
 C152 C185 C169 100.4(5) . . ?
 C174 C185 C152 115.2(7) . . ?
 C174 C185 C169 112.3(6) . . ?
 C174 C185 C188 110.5(6) . . ?
 C188 C185 C152 109.7(6) . . ?
 C188 C185 C169 108.0(7) . . ?
 C180 C186 H18A 109.5 . . ?
 C180 C186 H18B 109.5 . . ?
 C180 C186 H18C 109.5 . . ?
 H18A C186 H18B 109.5 . . ?
 H18A C186 H18C 109.5 . . ?
 H18B C186 H18C 109.5 . . ?
 C157 C187 C159 119.5(7) . . ?
 C190 C187 C157 123.7(7) . . ?
 C190 C187 C159 112.5(7) . . ?
 C185 C188 H18D 109.5 . . ?
 C185 C188 H18E 109.5 . . ?
 C185 C188 H18F 109.5 . . ?
 H18D C188 H18E 109.5 . . ?
 H18D C188 H18F 109.5 . . ?
 H18E C188 H18F 109.5 . . ?
 C172 C189 C184 119.5(7) . . ?
 C172 C189 H189 120.2 . . ?
 C184 C189 H189 120.2 . . ?
 C177 C190 C180 134.1(8) . . ?
 C177 C190 C187 120.3(6) . . ?
 C187 C190 C180 105.0(6) . . ?
 C167 C191 H19A 109.5 . . ?
 C167 C191 H19B 109.5 . . ?
 C167 C191 H19C 109.5 . . ?
 H19A C191 H19B 109.5 . . ?
 H19A C191 H19C 109.5 . . ?
 H19B C191 H19C 109.5 . . ?
 C201 C192 C198 119.9(7) . . ?
 C208 C192 C198 123.8(8) . . ?
 C208 C192 C201 113.9(7) . . ?
 C210 C193 C209 120.1(7) . . ?
 C210 C193 C218 114.8(6) . . ?
 C218 C193 C209 121.1(6) . . ?
 C197 C194 C198 119.9(6) . . ?
 C197 C194 C203 119.8(6) . . ?
 C203 C194 C198 118.1(7) . . ?
 C212 C195 C199 120.9(7) . . ?
 C212 C195 C215 115.8(7) . . ?
 C215 C195 C199 120.0(6) . . ?
 C218 C196 S5 108.3(5) . . ?
 C218 C196 C225 121.1(7) . . ?
 C225 C196 S5 129.1(6) . . ?
 C194 C197 C202 117.4(7) . . ?
 C206 C197 C194 120.1(6) . . ?
 C206 C197 C202 120.6(7) . . ?
 C192 C198 C194 120.3(7) . . ?
 C200 C198 C192 113.7(7) . . ?
 C200 C198 C194 121.4(6) . . ?
 C206 C199 C195 119.4(7) . . ?
 C209 C199 C195 118.7(6) . . ?
 C209 C199 C206 119.4(6) . . ?
 C198 C200 C220 119.2(6) . . ?
 C205 C200 C198 126.0(7) . . ?
 C205 C200 C220 111.2(7) . . ?
 C192 C201 C202 120.4(6) . . ?
 C192 C201 C226 115.0(7) . . ?
 C202 C201 C226 122.0(7) . . ?
 C201 C202 C197 121.6(7) . . ?
 C211 C202 C197 119.3(7) . . ?
 C211 C202 C201 116.0(7) . . ?
 C194 C203 C213 118.8(6) . . ?
 C209 C203 C194 119.4(7) . . ?
 C209 C203 C213 119.2(6) . . ?
 C214 C204 C206 122.1(7) . . ?
 C214 C204 C234 114.6(8) . . ?
 C234 C204 C206 121.0(7) . . ?
 C200 C205 C223 107.3(6) . . ?
 C200 C205 C228 119.8(7) . . ?
 C228 C205 C223 132.3(7) . . ?
 C197 C206 C199 120.9(7) . . ?
 C197 C206 C204 118.1(7) . . ?
 C199 C206 C204 118.2(7) . . ?
 C213 C207 C218 119.1(7) . . ?
 C219 C207 C213 122.7(7) . . ?
 C219 C207 C218 115.6(6) . . ?
 C192 C208 S4 109.6(6) . . ?
 C192 C208 C228 120.8(7) . . ?
 C228 C208 S4 128.7(6) . . ?
 C199 C209 C193 118.7(6) . . ?
 C199 C209 C203 120.5(6) . . ?
 C203 C209 C193 118.4(7) . . ?
 C193 C210 C221 125.3(7) . . ?
 C212 C210 C193 120.3(6) . . ?
 C212 C210 C221 110.0(7) . . ?
 C202 C211 C229 124.7(7) . . ?
 C202 C211 C234 121.4(7) . . ?
 C229 C211 C234 110.3(8) . . ?
 C195 C212 C210 121.3(6) . . ?
 C195 C212 C217 125.0(7) . . ?
 C210 C212 C217 110.5(7) . . ?
 C207 C213 C203 121.3(6) . . ?
 C220 C213 C203 121.2(6) . . ?
 C220 C213 C207 114.5(7) . . ?
 C204 C214 C215 119.9(8) . . ?
 C204 C214 C216 123.4(7) . . ?
 C216 C214 C215 114.4(8) . . ?
 C214 C215 C195 120.3(7) . . ?
 C237 C215 C195 123.5(8) . . ?
 C237 C215 C214 113.5(8) . . ?
 C214 C216 S6 109.2(7) . . ?
 C214 C216 C238 119.3(8) . . ?
 C238 C216 S6 131.2(8) . . ?
 C212 C217 C222 108.8(7) . . ?
 C212 C217 C242 118.4(7) . . ?
 C242 C217 C222 131.0(7) . . ?
 C193 C218 C207 120.6(6) . . ?
 C196 C218 C193 122.6(7) . . ?
 C196 C218 C207 114.2(7) . . ?
 C207 C219 S5 108.1(5) . . ?
 C207 C219 C224 122.4(7) . . ?
 C224 C219 S5 128.8(6) . . ?
 C213 C220 C200 121.2(7) . . ?
 C213 C220 C230 124.8(7) . . ?
 C230 C220 C200 110.7(7) . . ?
 C210 C221 C222 108.4(7) . . ?
 C225 C221 C210 118.9(7) . . ?
 C225 C221 C222 132.0(7) . . ?
 C217 C222 C221 99.8(5) . . ?
 C217 C222 C227 109.6(7) . . ?
 C221 C222 C227 107.1(7) . . ?
 C239 C222 C217 115.3(8) . . ?
 C239 C222 C221 115.3(7) . . ?
 C239 C222 C227 109.2(6) . . ?
 C205 C223 C230 99.9(5) . . ?
 C231 C223 C205 113.3(7) . . ?
 C231 C223 C230 113.7(7) . . ?
 C231 C223 C233 110.3(7) . . ?
 C233 C223 C205 109.1(7) . . ?
 C233 C223 C230 110.0(6) . . ?
 C219 C224 H224 122.7 . . ?
 C230 C224 C219 114.6(7) . . ?
 C230 C224 H224 122.7 . . ?
 C196 C225 H225 121.4 . . ?
 C221 C225 C196 117.2(7) . . ?
 C221 C225 H225 121.4 . . ?
 C201 C226 S4 108.1(6) . . ?
 C235 C226 S4 131.0(7) . . ?
 C235 C226 C201 119.3(7) . . ?
 C222 C227 H22A 109.5 . . ?
 C222 C227 H22B 109.5 . . ?
 C222 C227 H22C 109.5 . . ?
 H22A C227 H22B 109.5 . . ?
 H22A C227 H22C 109.5 . . ?
 H22B C227 H22C 109.5 . . ?
 C205 C228 C208 115.9(7) . . ?
 C205 C228 H228 122.1 . . ?
 C208 C228 H228 122.1 . . ?
 C211 C229 C232 106.7(7) . . ?
 C235 C229 C211 118.4(8) . . ?
 C235 C229 C232 133.9(8) . . ?
 C220 C230 C223 107.2(6) . . ?
 C220 C230 C224 120.9(6) . . ?
 C224 C230 C223 130.8(7) . . ?
 C223 C231 H23A 109.5 . . ?
 C223 C231 H23B 109.5 . . ?
 C223 C231 H23C 109.5 . . ?
 H23A C231 H23B 109.5 . . ?
 H23A C231 H23C 109.5 . . ?
 H23B C231 H23C 109.5 . . ?
 C229 C232 C240 101.6(6) . . ?
 C236 C232 C229 115.2(8) . . ?
 C236 C232 C240 114.5(9) . . ?
 C236 C232 C241 107.3(8) . . ?
 C241 C232 C229 110.8(9) . . ?
 C241 C232 C240 107.1(7) . . ?
 C223 C233 H23D 109.5 . . ?
 C223 C233 H23E 109.5 . . ?
 C223 C233 H23F 109.5 . . ?
 H23D C233 H23E 109.5 . . ?
 H23D C233 H23F 109.5 . . ?
 H23E C233 H23F 109.5 . . ?
 C204 C234 C211 119.6(8) . . ?
 C240 C234 C204 125.3(8) . . ?
 C240 C234 C211 111.6(7) . . ?
 C226 C235 H235 120.2 . . ?
 C229 C235 C226 119.6(8) . . ?
 C229 C235 H235 120.2 . . ?
 C232 C236 H23G 109.5 . . ?
 C232 C236 H23H 109.5 . . ?
 C232 C236 H23I 109.5 . . ?
 H23G C236 H23H 109.5 . . ?
 H23G C236 H23I 109.5 . . ?
 H23H C236 H23I 109.5 . . ?
 C215 C237 S6 109.7(6) . . ?
 C215 C237 C242 119.8(8) . . ?
 C242 C237 S6 128.7(7) . . ?
 C216 C238 H238 120.8 . . ?
 C240 C238 C216 118.4(8) . . ?
 C240 C238 H238 120.8 . . ?
 C222 C239 H23J 109.5 . . ?
 C222 C239 H23K 109.5 . . ?
 C222 C239 H23L 109.5 . . ?
 H23J C239 H23K 109.5 . . ?
 H23J C239 H23L 109.5 . . ?
 H23K C239 H23L 109.5 . . ?
 C234 C240 C232 105.9(8) . . ?
 C234 C240 C238 118.8(8) . . ?
 C238 C240 C232 134.5(9) . . ?
 C232 C241 H24A 109.5 . . ?
 C232 C241 H24B 109.5 . . ?
 C232 C241 H24C 109.5 . . ?
 H24A C241 H24B 109.5 . . ?
 H24A C241 H24C 109.5 . . ?
 H24B C241 H24C 109.5 . . ?
 C217 C242 H242 121.3 . . ?
 C237 C242 C217 117.4(8) . . ?
 C237 C242 H242 121.3 . . ?

loop_
  _geom_torsion_atom_site_label_1
  _geom_torsion_atom_site_label_2
  _geom_torsion_atom_site_label_3
  _geom_torsion_atom_site_label_4
  _geom_torsion
  _geom_torsion_site_symmetry_1
  _geom_torsion_site_symmetry_2
  _geom_torsion_site_symmetry_3
  _geom_torsion_site_symmetry_4
  _geom_torsion_publ_flag
 S1 C156 C182 C148 -164.6(7) . . . . ?
 S1 C172 C189 C184 164.2(6) . . . . ?
 S3 C163 C175 C169 -164.3(6) . . . . ?
 S4 C208 C228 C205 167.1(6) . . . . ?
 S4 C226 C235 C229 -165.1(7) . . . . ?
 S5 C196 C218 C193 -167.7(7) . . . . ?
 S5 C196 C218 C207 -5.9(9) . . . . ?
 S5 C196 C225 C221 166.3(7) . . . . ?
 S5 C219 C224 C230 -167.6(7) . . . . ?
 S6 C216 C238 C240 168.6(8) . . . . ?
 S6 C237 C242 C217 -165.9(7) . . . . ?
 C1 C2 C3 C4 -2.0 . . . . ?
 C1 C2 C3 C69 -146.5 . . . . ?
 C1 C2 C68 C56 150.8 . . . . ?
 C1 C2 C68 C67 0.0 . . . . ?
 C1 C5 C11 C12 0.7 . . . . ?
 C1 C5 C11 C15 -135.9 . . . . ?
 C1 C6 C7 C8 143.0 . . . . ?
 C1 C6 C7 C12 2.2 . . . . ?
 C1 C6 C10 C9 -138.8 . . . . ?
 C1 C6 C10 C67 8.2 . . . . ?
 C2 C1 C5 C4 5.4 . . . . ?
 C2 C1 C5 C11 145.1 . . . . ?
 C2 C1 C6 C7 -142.9 . . . . ?
 C2 C1 C6 C10 -3.6 . . . . ?
 C2 C3 C4 C5 5.3 . . . . ?
 C2 C3 C4 C17 -145.9 . . . . ?
 C2 C3 C69 C57 -8.5 . . . . ?
 C2 C3 C69 C70 137.7 . . . . ?
 C3 C2 C68 C56 5.9 . . . . ?
 C3 C2 C68 C67 -144.9 . . . . ?
 C3 C4 C5 C1 -6.7 . . . . ?
 C3 C4 C5 C11 -146.0 . . . . ?
 C3 C4 C17 C16 142.1 . . . . ?
 C3 C4 C17 C18 6.1 . . . . ?
 C3 C69 C70 C18 0.1 . . . . ?
 C3 C69 C70 C33 -144.3 . . . . ?
 C4 C3 C69 C57 -148.9 . . . . ?
 C4 C3 C69 C70 -2.6 . . . . ?
 C4 C5 C11 C12 135.7 . . . . ?
 C4 C5 C11 C15 -1.0 . . . . ?
 C4 C17 C18 C19 139.0 . . . . ?
 C4 C17 C18 C70 -8.6 . . . . ?
 C5 C1 C2 C3 -2.2 . . . . ?
 C5 C1 C2 C68 -150.8 . . . . ?
 C5 C1 C6 C7 1.6 . . . . ?
 C5 C1 C6 C10 140.9 . . . . ?
 C5 C4 C17 C16 -4.6 . . . . ?
 C5 C4 C17 C18 -140.6 . . . . ?
 C5 C11 C12 C7 3.3 . . . . ?
 C5 C11 C12 C13 -143.6 . . . . ?
 C5 C11 C15 C14 142.5 . . . . ?
 C5 C11 C15 C16 -1.9 . . . . ?
 C6 C1 C2 C3 147.8 . . . . ?
 C6 C1 C2 C68 -0.8 . . . . ?
 C6 C1 C5 C4 -142.9 . . . . ?
 C6 C1 C5 C11 -3.2 . . . . ?
 C6 C7 C8 C9 0.3 . . . . ?
 C6 C7 C8 C50 -141.8 . . . . ?
 C6 C7 C12 C11 -4.8 . . . . ?
 C6 C7 C12 C13 138.6 . . . . ?
 C6 C10 C67 C52 -154.1 . . . . ?
 C6 C10 C67 C68 -8.8 . . . . ?
 C7 C6 C10 C9 2.8 . . . . ?
 C7 C6 C10 C67 149.8 . . . . ?
 C7 C8 C9 C10 1.5 . . . . ?
 C7 C8 C9 C66 -146.5 . . . . ?
 C7 C8 C50 C46 139.7 . . . . ?
 C7 C8 C50 C49 1.6 . . . . ?
 C7 C12 C13 C14 -145.4 . . . . ?
 C7 C12 C13 C49 -2.3 . . . . ?
 C8 C7 C12 C11 -141.4 . . . . ?
 C8 C7 C12 C13 2.1 . . . . ?
 C8 C9 C10 C6 -2.7 . . . . ?
 C8 C9 C10 C67 -144.1 . . . . ?
 C8 C9 C66 C51 158.9 . . . . ?
 C8 C9 C66 C65 3.7 . . . . ?
 C9 C8 C50 C46 1.3 . . . . ?
 C9 C8 C50 C49 -136.8 . . . . ?
 C9 C10 C67 C52 -15.6 . . . . ?
 C9 C10 C67 C68 129.8 . . . . ?
 C10 C6 C7 C8 -2.0 . . . . ?
 C10 C6 C7 C12 -142.8 . . . . ?
 C10 C9 C66 C51 17.1 . . . . ?
 C10 C9 C66 C65 -138.0 . . . . ?
 C10 C67 C68 C2 5.0 . . . . ?
 C10 C67 C68 C56 -145.1 . . . . ?
 C11 C12 C13 C14 3.2 . . . . ?
 C11 C12 C13 C49 146.2 . . . . ?
 C11 C15 C16 C17 1.6 . . . . ?
 C11 C15 C16 C20 140.0 . . . . ?
 C12 C7 C8 C9 140.2 . . . . ?
 C12 C7 C8 C50 -1.8 . . . . ?
 C12 C11 C15 C14 1.8 . . . . ?
 C12 C11 C15 C16 -142.6 . . . . ?
 C12 C13 C14 C15 -2.0 . . . . ?
 C12 C13 C14 C22 143.9 . . . . ?
 C12 C13 C49 C48 -135.2 . . . . ?
 C12 C13 C49 C50 2.1 . . . . ?
 C13 C14 C15 C11 0.2 . . . . ?
 C13 C14 C15 C16 143.9 . . . . ?
 C13 C14 C22 C21 -135.1 . . . . ?
 C13 C14 C22 C23 -2.8 . . . . ?
 C13 C49 C50 C8 -1.8 . . . . ?
 C13 C49 C50 C46 -144.1 . . . . ?
 C14 C13 C49 C48 4.5 . . . . ?
 C14 C13 C49 C50 141.8 . . . . ?
 C14 C15 C16 C17 -136.7 . . . . ?
 C14 C15 C16 C20 1.7 . . . . ?
 C14 C22 C23 C24 -139.5 . . . . ?
 C14 C22 C23 C48 2.9 . . . . ?
 C15 C11 C12 C7 143.8 . . . . ?
 C15 C11 C12 C13 -3.1 . . . . ?
 C15 C14 C22 C21 8.8 . . . . ?
 C15 C14 C22 C23 141.1 . . . . ?
 C15 C16 C17 C4 1.6 . . . . ?
 C15 C16 C17 C18 143.8 . . . . ?
 C15 C16 C20 C19 -141.9 . . . . ?
 C15 C16 C20 C21 -0.4 . . . . ?
 C16 C17 C18 C19 -1.3 . . . . ?
 C16 C17 C18 C70 -148.9 . . . . ?
 C16 C20 C21 C22 3.3 . . . . ?
 C16 C20 C21 C25 -135.0 . . . . ?
 C17 C4 C5 C1 143.7 . . . . ?
 C17 C4 C5 C11 4.4 . . . . ?
 C17 C16 C20 C19 0.5 . . . . ?
 C17 C16 C20 C21 142.0 . . . . ?
 C17 C18 C19 C20 1.6 . . . . ?
 C17 C18 C19 C61 -144.8 . . . . ?
 C17 C18 C70 C33 149.4 . . . . ?
 C17 C18 C70 C69 5.2 . . . . ?
 C18 C19 C20 C16 -1.2 . . . . ?
 C18 C19 C20 C21 -145.3 . . . . ?
 C18 C19 C61 C32 -10.0 . . . . ?
 C18 C19 C61 C62 139.6 . . . . ?
 C19 C18 C70 C33 5.6 . . . . ?
 C19 C18 C70 C69 -138.5 . . . . ?
 C19 C20 C21 C22 142.5 . . . . ?
 C19 C20 C21 C25 4.2 . . . . ?
 C19 C61 C62 C25 -2.7 . . . . ?
 C19 C61 C62 C26 -143.2 . . . . ?
 C20 C16 C17 C4 -141.7 . . . . ?
 C20 C16 C17 C18 0.5 . . . . ?
 C20 C19 C61 C32 -151.3 . . . . ?
 C20 C19 C61 C62 -1.6 . . . . ?
 C20 C21 C22 C14 -7.7 . . . . ?
 C20 C21 C22 C23 -142.2 . . . . ?
 C20 C21 C25 C24 139.0 . . . . ?
 C20 C21 C25 C62 -8.8 . . . . ?
 C21 C22 C23 C24 -1.5 . . . . ?
 C21 C22 C23 C48 140.9 . . . . ?
 C21 C25 C62 C26 150.0 . . . . ?
 C21 C25 C62 C61 7.6 . . . . ?
 C22 C14 C15 C11 -149.5 . . . . ?
 C22 C14 C15 C16 -5.8 . . . . ?
 C22 C21 C25 C24 -2.6 . . . . ?
 C22 C21 C25 C62 -150.4 . . . . ?
 C22 C23 C24 C25 -0.1 . . . . ?
 C22 C23 C24 C63 151.3 . . . . ?
 C22 C23 C48 C47 -146.8 . . . . ?
 C22 C23 C48 C49 0.4 . . . . ?
 C23 C24 C25 C21 1.7 . . . . ?
 C23 C24 C25 C62 148.9 . . . . ?
 C23 C24 C63 C27 -155.0 . . . . ?
 C23 C24 C63 C64 -7.1 . . . . ?
 C23 C48 C49 C13 -4.4 . . . . ?
 C23 C48 C49 C50 -145.2 . . . . ?
 C24 C23 C48 C47 -8.4 . . . . ?
 C24 C23 C48 C49 138.9 . . . . ?
 C24 C25 C62 C26 6.2 . . . . ?
 C24 C25 C62 C61 -136.2 . . . . ?
 C24 C63 C64 C44 -140.9 . . . . ?
 C24 C63 C64 C47 4.4 . . . . ?
 C25 C21 C22 C14 137.1 . . . . ?
 C25 C21 C22 C23 2.6 . . . . ?
 C25 C24 C63 C27 -11.7 . . . . ?
 C25 C24 C63 C64 136.2 . . . . ?
 C26 C27 C28 C29 -3.9 . . . . ?
 C26 C27 C28 C45 145.1 . . . . ?
 C26 C27 C63 C24 13.2 . . . . ?
 C26 C27 C63 C64 -139.5 . . . . ?
 C26 C30 C31 C32 -2.1 . . . . ?
 C26 C30 C31 C35 137.9 . . . . ?
 C27 C26 C30 C29 -6.1 . . . . ?
 C27 C26 C30 C31 -143.7 . . . . ?
 C27 C26 C62 C25 -4.2 . . . . ?
 C27 C26 C62 C61 137.0 . . . . ?
 C27 C28 C29 C30 0.1 . . . . ?
 C27 C28 C29 C40 143.5 . . . . ?
 C27 C28 C45 C41 -136.9 . . . . ?
 C27 C28 C45 C44 -4.8 . . . . ?
 C27 C63 C64 C44 4.5 . . . . ?
 C27 C63 C64 C47 149.7 . . . . ?
 C28 C27 C63 C24 155.4 . . . . ?
 C28 C27 C63 C64 2.7 . . . . ?
 C28 C29 C30 C26 3.6 . . . . ?
 C28 C29 C30 C31 138.5 . . . . ?
 C28 C29 C40 C36 -138.6 . . . . ?
 C28 C29 C40 C39 5.6 . . . . ?
 C29 C28 C45 C41 8.1 . . . . ?
 C29 C28 C45 C44 140.2 . . . . ?
 C29 C30 C31 C32 -134.3 . . . . ?
 C29 C30 C31 C35 5.7 . . . . ?
 C30 C26 C27 C28 6.3 . . . . ?
 C30 C26 C27 C63 149.5 . . . . ?
 C30 C26 C62 C25 -155.5 . . . . ?
 C30 C26 C62 C61 -14.3 . . . . ?
 C30 C29 C40 C36 -0.4 . . . . ?
 C30 C29 C40 C39 143.8 . . . . ?
 C30 C31 C32 C33 142.9 . . . . ?
 C30 C31 C32 C61 -2.7 . . . . ?
 C30 C31 C35 C34 -143.0 . . . . ?
 C30 C31 C35 C36 -1.2 . . . . ?
 C31 C32 C33 C34 -3.6 . . . . ?
 C31 C32 C33 C70 -148.5 . . . . ?
 C31 C32 C61 C19 151.5 . . . . ?
 C31 C32 C61 C62 -0.6 . . . . ?
 C31 C35 C36 C37 -137.7 . . . . ?
 C31 C35 C36 C40 -3.9 . . . . ?
 C32 C31 C35 C34 2.9 . . . . ?
 C32 C31 C35 C36 144.7 . . . . ?
 C32 C33 C34 C35 5.4 . . . . ?
 C32 C33 C34 C58 -150.9 . . . . ?
 C32 C33 C70 C18 -6.2 . . . . ?
 C32 C33 C70 C69 138.2 . . . . ?
 C32 C61 C62 C25 148.8 . . . . ?
 C32 C61 C62 C26 8.3 . . . . ?
 C33 C32 C61 C19 9.1 . . . . ?
 C33 C32 C61 C62 -142.9 . . . . ?
 C33 C34 C35 C31 -5.2 . . . . ?
 C33 C34 C35 C36 -148.4 . . . . ?
 C33 C34 C58 C57 14.2 . . . . ?
 C33 C34 C58 C59 145.6 . . . . ?
 C34 C33 C70 C18 -146.1 . . . . ?
 C34 C33 C70 C69 -1.6 . . . . ?
 C34 C35 C36 C37 -0.4 . . . . ?
 C34 C35 C36 C40 133.3 . . . . ?
 C34 C58 C59 C37 1.9 . . . . ?
 C34 C58 C59 C60 -137.0 . . . . ?
 C35 C31 C32 C33 0.4 . . . . ?
 C35 C31 C32 C61 -145.2 . . . . ?
 C35 C34 C58 C57 -137.8 . . . . ?
 C35 C34 C58 C59 -6.4 . . . . ?
 C35 C36 C37 C38 144.2 . . . . ?
 C35 C36 C37 C59 -3.6 . . . . ?
 C35 C36 C40 C29 4.9 . . . . ?
 C35 C36 C40 C39 -144.7 . . . . ?
 C36 C37 C38 C39 -3.4 . . . . ?
 C36 C37 C38 C54 -142.3 . . . . ?
 C36 C37 C59 C58 3.0 . . . . ?
 C36 C37 C59 C60 139.8 . . . . ?
 C37 C36 C40 C29 143.3 . . . . ?
 C37 C36 C40 C39 -6.2 . . . . ?
 C37 C38 C39 C40 -0.7 . . . . ?
 C37 C38 C39 C41 -137.2 . . . . ?
 C37 C38 C54 C53 -5.1 . . . . ?
 C37 C38 C54 C55 136.2 . . . . ?
 C37 C59 C60 C53 3.7 . . . . ?
 C37 C59 C60 C56 -146.4 . . . . ?
 C38 C37 C59 C58 -140.0 . . . . ?
 C38 C37 C59 C60 -3.1 . . . . ?
 C38 C39 C40 C29 -144.3 . . . . ?
 C38 C39 C40 C36 4.2 . . . . ?
 C38 C39 C41 C42 -11.1 . . . . ?
 C38 C39 C41 C45 140.0 . . . . ?
 C38 C54 C55 C42 1.1 . . . . ?
 C38 C54 C55 C51 -147.3 . . . . ?
 C39 C38 C54 C53 -140.9 . . . . ?
 C39 C38 C54 C55 0.4 . . . . ?
 C39 C41 C42 C43 148.4 . . . . ?
 C39 C41 C42 C55 12.7 . . . . ?
 C39 C41 C45 C28 -7.6 . . . . ?
 C39 C41 C45 C44 -146.3 . . . . ?
 C40 C29 C30 C26 -139.8 . . . . ?
 C40 C29 C30 C31 -5.0 . . . . ?
 C40 C36 C37 C38 5.8 . . . . ?
 C40 C36 C37 C59 -142.0 . . . . ?
 C40 C39 C41 C42 -145.7 . . . . ?
 C40 C39 C41 C45 5.4 . . . . ?
 C41 C39 C40 C29 -4.4 . . . . ?
 C41 C39 C40 C36 144.1 . . . . ?
 C41 C42 C43 C44 3.3 . . . . ?
 C41 C42 C43 C65 -141.8 . . . . ?
 C41 C42 C55 C51 131.0 . . . . ?
 C41 C42 C55 C54 -7.4 . . . . ?
 C42 C41 C45 C28 146.4 . . . . ?
 C42 C41 C45 C44 7.7 . . . . ?
 C42 C43 C44 C45 1.4 . . . . ?
 C42 C43 C44 C64 -141.0 . . . . ?
 C42 C43 C65 C46 152.9 . . . . ?
 C42 C43 C65 C66 12.3 . . . . ?
 C43 C42 C55 C51 -2.2 . . . . ?
 C43 C42 C55 C54 -140.6 . . . . ?
 C43 C44 C45 C28 -140.5 . . . . ?
 C43 C44 C45 C41 -5.6 . . . . ?
 C43 C44 C64 C47 -18.4 . . . . ?
 C43 C44 C64 C63 129.7 . . . . ?
 C43 C65 C66 C9 141.2 . . . . ?
 C43 C65 C66 C51 -13.5 . . . . ?
 C44 C43 C65 C46 11.2 . . . . ?
 C44 C43 C65 C66 -129.5 . . . . ?
 C45 C28 C29 C30 -151.2 . . . . ?
 C45 C28 C29 C40 -7.8 . . . . ?
 C45 C41 C42 C43 -6.9 . . . . ?
 C45 C41 C42 C55 -142.7 . . . . ?
 C45 C44 C64 C47 -159.0 . . . . ?
 C45 C44 C64 C63 -10.9 . . . . ?
 C46 C47 C48 C23 145.0 . . . . ?
 C46 C47 C48 C49 -6.1 . . . . ?
 C46 C47 C64 C44 17.2 . . . . ?
 C46 C47 C64 C63 -134.8 . . . . ?
 C46 C65 C66 C9 -0.7 . . . . ?
 C46 C65 C66 C51 -155.3 . . . . ?
 C47 C46 C50 C8 -143.5 . . . . ?
 C47 C46 C50 C49 -1.0 . . . . ?
 C47 C46 C65 C43 -10.3 . . . . ?
 C47 C46 C65 C66 138.4 . . . . ?
 C47 C48 C49 C13 146.6 . . . . ?
 C47 C48 C49 C50 5.7 . . . . ?
 C48 C23 C24 C25 -142.8 . . . . ?
 C48 C23 C24 C63 8.6 . . . . ?
 C48 C47 C64 C44 149.0 . . . . ?
 C48 C47 C64 C63 -3.0 . . . . ?
 C48 C49 C50 C8 139.5 . . . . ?
 C48 C49 C50 C46 -2.9 . . . . ?
 C49 C13 C14 C15 -146.9 . . . . ?
 C49 C13 C14 C22 -1.0 . . . . ?
 C50 C8 C9 C10 144.1 . . . . ?
 C50 C8 C9 C66 -3.8 . . . . ?
 C50 C46 C47 C48 4.3 . . . . ?
 C50 C46 C47 C64 140.0 . . . . ?
 C50 C46 C65 C43 -150.8 . . . . ?
 C50 C46 C65 C66 -2.1 . . . . ?
 C51 C52 C53 C54 -0.6 . . . . ?
 C51 C52 C53 C60 144.6 . . . . ?
 C51 C52 C67 C10 8.5 . . . . ?
 C51 C52 C67 C68 -137.4 . . . . ?
 C52 C51 C55 C42 -137.1 . . . . ?
 C52 C51 C55 C54 3.6 . . . . ?
 C52 C51 C66 C9 -22.6 . . . . ?
 C52 C51 C66 C65 138.2 . . . . ?
 C52 C53 C54 C38 150.7 . . . . ?
 C52 C53 C54 C55 2.8 . . . . ?
 C52 C53 C60 C56 0.2 . . . . ?
 C52 C53 C60 C59 -145.4 . . . . ?
 C52 C67 C68 C2 146.0 . . . . ?
 C52 C67 C68 C56 -4.2 . . . . ?
 C53 C52 C67 C10 150.2 . . . . ?
 C53 C52 C67 C68 4.3 . . . . ?
 C53 C54 C55 C42 144.5 . . . . ?
 C53 C54 C55 C51 -3.9 . . . . ?
 C54 C38 C39 C40 141.0 . . . . ?
 C54 C38 C39 C41 4.5 . . . . ?
 C54 C53 C60 C56 140.4 . . . . ?
 C54 C53 C60 C59 -5.2 . . . . ?
 C55 C42 C43 C44 142.0 . . . . ?
 C55 C42 C43 C65 -3.1 . . . . ?
 C55 C51 C52 C53 -1.9 . . . . ?
 C55 C51 C52 C67 141.9 . . . . ?
 C55 C51 C66 C9 -154.1 . . . . ?
 C55 C51 C66 C65 6.7 . . . . ?
 C56 C57 C58 C34 135.2 . . . . ?
 C56 C57 C58 C59 1.1 . . . . ?
 C56 C57 C69 C3 7.4 . . . . ?
 C56 C57 C69 C70 -139.4 . . . . ?
 C57 C56 C60 C53 -145.5 . . . . ?
 C57 C56 C60 C59 4.8 . . . . ?
 C57 C56 C68 C2 -7.0 . . . . ?
 C57 C56 C68 C67 143.2 . . . . ?
 C57 C58 C59 C37 140.8 . . . . ?
 C57 C58 C59 C60 1.9 . . . . ?
 C57 C69 C70 C18 145.8 . . . . ?
 C57 C69 C70 C33 1.4 . . . . ?
 C58 C34 C35 C31 149.3 . . . . ?
 C58 C34 C35 C36 6.0 . . . . ?
 C58 C57 C69 C3 152.8 . . . . ?
 C58 C57 C69 C70 5.9 . . . . ?
 C58 C59 C60 C53 146.0 . . . . ?
 C58 C59 C60 C56 -4.1 . . . . ?
 C59 C37 C38 C39 143.1 . . . . ?
 C59 C37 C38 C54 4.2 . . . . ?
 C60 C53 C54 C38 5.6 . . . . ?
 C60 C53 C54 C55 -142.3 . . . . ?
 C60 C56 C57 C58 -3.7 . . . . ?
 C60 C56 C57 C69 145.6 . . . . ?
 C60 C56 C68 C2 -148.2 . . . . ?
 C60 C56 C68 C67 2.0 . . . . ?
 C61 C19 C20 C16 145.0 . . . . ?
 C61 C19 C20 C21 1.0 . . . . ?
 C61 C32 C33 C34 143.8 . . . . ?
 C61 C32 C33 C70 -1.1 . . . . ?
 C62 C26 C27 C28 -149.2 . . . . ?
 C62 C26 C27 C63 -6.1 . . . . ?
 C62 C26 C30 C29 148.5 . . . . ?
 C62 C26 C30 C31 10.8 . . . . ?
 C63 C24 C25 C21 -144.3 . . . . ?
 C63 C24 C25 C62 3.0 . . . . ?
 C63 C27 C28 C29 -151.4 . . . . ?
 C63 C27 C28 C45 -2.4 . . . . ?
 C64 C44 C45 C28 10.8 . . . . ?
 C64 C44 C45 C41 145.8 . . . . ?
 C64 C47 C48 C23 5.4 . . . . ?
 C64 C47 C48 C49 -145.7 . . . . ?
 C65 C43 C44 C45 146.7 . . . . ?
 C65 C43 C44 C64 4.3 . . . . ?
 C65 C46 C47 C48 -140.6 . . . . ?
 C65 C46 C47 C64 -4.9 . . . . ?
 C65 C46 C50 C8 1.6 . . . . ?
 C65 C46 C50 C49 144.1 . . . . ?
 C66 C9 C10 C6 142.7 . . . . ?
 C66 C9 C10 C67 1.3 . . . . ?
 C66 C51 C52 C53 -134.4 . . . . ?
 C66 C51 C52 C67 9.4 . . . . ?
 C66 C51 C55 C42 0.2 . . . . ?
 C66 C51 C55 C54 140.9 . . . . ?
 C67 C52 C53 C54 -147.5 . . . . ?
 C67 C52 C53 C60 -2.3 . . . . ?
 C68 C2 C3 C4 146.7 . . . . ?
 C68 C2 C3 C69 2.1 . . . . ?
 C68 C56 C57 C58 -148.9 . . . . ?
 C68 C56 C57 C69 0.3 . . . . ?
 C68 C56 C60 C53 0.0 . . . . ?
 C68 C56 C60 C59 150.3 . . . . ?
 C69 C3 C4 C5 150.8 . . . . ?
 C69 C3 C4 C17 -0.4 . . . . ?
 C69 C57 C58 C34 -14.6 . . . . ?
 C69 C57 C58 C59 -148.7 . . . . ?
 C70 C18 C19 C20 148.8 . . . . ?
 C70 C18 C19 C61 2.4 . . . . ?
 C70 C33 C34 C35 150.1 . . . . ?
 C70 C33 C34 C58 -6.2 . . . . ?
 C71 C72 C73 C74 0.4 . . . . ?
 C71 C72 C73 C82 -148.1 . . . . ?
 C71 C72 C76 C77 -0.9 . . . . ?
 C71 C72 C76 C80 140.6 . . . . ?
 C71 C75 C131 C120 7.5 . . . . ?
 C71 C75 C131 C132 -143.4 . . . . ?
 C72 C71 C75 C74 1.2 . . . . ?
 C72 C71 C75 C131 144.7 . . . . ?
 C72 C71 C140 C119 -149.7 . . . . ?
 C72 C71 C140 C139 -0.8 . . . . ?
 C72 C73 C74 C75 0.3 . . . . ?
 C72 C73 C74 C90 -148.0 . . . . ?
 C72 C73 C82 C81 7.7 . . . . ?
 C72 C73 C82 C83 143.2 . . . . ?
 C72 C76 C77 C78 141.9 . . . . ?
 C72 C76 C77 C139 -3.6 . . . . ?
 C72 C76 C80 C79 -150.2 . . . . ?
 C72 C76 C80 C81 -0.3 . . . . ?
 C73 C72 C76 C77 -136.8 . . . . ?
 C73 C72 C76 C80 4.7 . . . . ?
 C73 C74 C75 C71 -0.9 . . . . ?
 C73 C74 C75 C131 -141.5 . . . . ?
 C73 C74 C90 C86 8.8 . . . . ?
 C73 C74 C90 C89 144.1 . . . . ?
 C73 C82 C83 C84 -141.8 . . . . ?
 C73 C82 C83 C86 -5.8 . . . . ?
 C74 C73 C82 C81 -133.8 . . . . ?
 C74 C73 C82 C83 1.7 . . . . ?
 C74 C75 C131 C120 146.6 . . . . ?
 C74 C75 C131 C132 -4.3 . . . . ?
 C75 C71 C72 C73 -1.0 . . . . ?
 C75 C71 C72 C76 -142.4 . . . . ?
 C75 C71 C140 C119 -9.8 . . . . ?
 C75 C71 C140 C139 139.1 . . . . ?
 C75 C74 C90 C86 -126.8 . . . . ?
 C75 C74 C90 C89 8.5 . . . . ?
 C75 C131 C132 C89 12.0 . . . . ?
 C75 C131 C132 C113 153.8 . . . . ?
 C76 C72 C73 C74 140.0 . . . . ?
 C76 C72 C73 C82 -8.6 . . . . ?
 C76 C77 C78 C79 5.7 . . . . ?
 C76 C77 C78 C138 -148.4 . . . . ?
 C76 C77 C139 C121 153.5 . . . . ?
 C76 C77 C139 C140 5.8 . . . . ?
 C76 C80 C81 C82 -0.3 . . . . ?
 C76 C80 C81 C85 -143.4 . . . . ?
 C77 C76 C80 C79 -1.5 . . . . ?
 C77 C76 C80 C81 148.3 . . . . ?
 C77 C78 C79 C80 -6.8 . . . . ?
 C77 C78 C79 C99 -144.6 . . . . ?
 C77 C78 C138 C122 -8.5 . . . . ?
 C77 C78 C138 C137 142.7 . . . . ?
 C77 C139 C140 C71 -3.8 . . . . ?
 C77 C139 C140 C119 143.9 . . . . ?
 C78 C77 C139 C121 13.7 . . . . ?
 C78 C77 C139 C140 -134.0 . . . . ?
 C78 C79 C80 C76 5.3 . . . . ?
 C78 C79 C80 C81 -142.7 . . . . ?
 C78 C79 C99 C98 0.8 . . . . ?
 C78 C79 C99 C100 142.2 . . . . ?
 C79 C78 C138 C122 -156.7 . . . . ?
 C79 C78 C138 C137 -5.5 . . . . ?
 C79 C80 C81 C82 143.9 . . . . ?
 C79 C80 C81 C85 0.9 . . . . ?
 C79 C99 C100 C85 -1.0 . . . . ?
 C79 C99 C100 C96 -149.5 . . . . ?
 C80 C76 C77 C78 -2.5 . . . . ?
 C80 C76 C77 C139 -148.1 . . . . ?
 C80 C79 C99 C98 -131.2 . . . . ?
 C80 C79 C99 C100 10.3 . . . . ?
 C80 C81 C82 C73 -3.7 . . . . ?
 C80 C81 C82 C83 -141.2 . . . . ?
 C80 C81 C85 C84 143.3 . . . . ?
 C80 C81 C85 C100 8.0 . . . . ?
 C81 C82 C83 C84 -3.0 . . . . ?
 C81 C82 C83 C86 133.0 . . . . ?
 C81 C85 C100 C96 136.1 . . . . ?
 C81 C85 C100 C99 -7.8 . . . . ?
 C82 C73 C74 C75 145.1 . . . . ?
 C82 C73 C74 C90 -3.2 . . . . ?
 C82 C81 C85 C84 -6.0 . . . . ?
 C82 C81 C85 C100 -141.4 . . . . ?
 C82 C83 C84 C85 -0.9 . . . . ?
 C82 C83 C84 C95 140.8 . . . . ?
 C82 C83 C86 C87 -127.3 . . . . ?
 C82 C83 C86 C90 10.5 . . . . ?
 C83 C84 C85 C81 4.2 . . . . ?
 C83 C84 C85 C100 138.5 . . . . ?
 C83 C84 C95 C91 2.2 . . . . ?
 C83 C84 C95 C94 -137.0 . . . . ?
 C83 C86 C87 C88 139.1 . . . . ?
 C83 C86 C87 C91 -8.8 . . . . ?
 C83 C86 C90 C74 -12.5 . . . . ?
 C83 C86 C90 C89 -144.9 . . . . ?
 C84 C83 C86 C87 6.6 . . . . ?
 C84 C83 C86 C90 144.4 . . . . ?
 C84 C85 C100 C96 5.3 . . . . ?
 C84 C85 C100 C99 -138.6 . . . . ?
 C85 C81 C82 C73 143.1 . . . . ?
 C85 C81 C82 C83 5.5 . . . . ?
 C85 C84 C95 C91 139.6 . . . . ?
 C85 C84 C95 C94 0.5 . . . . ?
 C86 C83 C84 C85 -144.9 . . . . ?
 C86 C83 C84 C95 -3.1 . . . . ?
 C86 C87 C88 C89 -0.3 . . . . ?
 C86 C87 C88 C133 -149.0 . . . . ?
 C86 C87 C91 C92 146.5 . . . . ?
 C86 C87 C91 C95 7.5 . . . . ?
 C87 C86 C90 C74 135.7 . . . . ?
 C87 C86 C90 C89 3.3 . . . . ?
 C87 C88 C89 C90 2.3 . . . . ?
 C87 C88 C89 C132 -145.3 . . . . ?
 C87 C88 C133 C112 149.3 . . . . ?
 C87 C88 C133 C134 4.9 . . . . ?
 C87 C91 C92 C93 -149.6 . . . . ?
 C87 C91 C92 C134 -2.9 . . . . ?
 C87 C91 C95 C84 -5.4 . . . . ?
 C87 C91 C95 C94 140.4 . . . . ?
 C88 C87 C91 C92 7.8 . . . . ?
 C88 C87 C91 C95 -131.2 . . . . ?
 C88 C89 C90 C74 -146.2 . . . . ?
 C88 C89 C90 C86 -3.5 . . . . ?
 C88 C89 C132 C113 -8.8 . . . . ?
 C88 C89 C132 C131 131.5 . . . . ?
 C88 C133 C134 C92 -1.0 . . . . ?
 C88 C133 C134 C110 145.7 . . . . ?
 C89 C88 C133 C112 5.2 . . . . ?
 C89 C88 C133 C134 -139.3 . . . . ?
 C90 C74 C75 C71 134.6 . . . . ?
 C90 C74 C75 C131 -6.0 . . . . ?
 C90 C86 C87 C88 -1.7 . . . . ?
 C90 C86 C87 C91 -149.6 . . . . ?
 C90 C89 C132 C113 -150.6 . . . . ?
 C90 C89 C132 C131 -10.3 . . . . ?
 C91 C87 C88 C89 139.0 . . . . ?
 C91 C87 C88 C133 -9.6 . . . . ?
 C91 C92 C93 C94 2.1 . . . . ?
 C91 C92 C93 C135 148.2 . . . . ?
 C91 C92 C134 C110 -148.7 . . . . ?
 C91 C92 C134 C133 -0.1 . . . . ?
 C92 C91 C95 C84 -145.8 . . . . ?
 C92 C91 C95 C94 0.1 . . . . ?
 C92 C93 C94 C95 -2.2 . . . . ?
 C92 C93 C94 C96 142.0 . . . . ?
 C92 C93 C135 C106 5.6 . . . . ?
 C92 C93 C135 C136 -135.2 . . . . ?
 C93 C92 C134 C110 -5.8 . . . . ?
 C93 C92 C134 C133 142.8 . . . . ?
 C93 C94 C95 C84 143.6 . . . . ?
 C93 C94 C95 C91 1.3 . . . . ?
 C93 C94 C96 C97 -1.2 . . . . ?
 C93 C94 C96 C100 -139.1 . . . . ?
 C93 C135 C136 C97 -1.3 . . . . ?
 C93 C135 C136 C101 147.9 . . . . ?
 C94 C93 C135 C106 149.1 . . . . ?
 C94 C93 C135 C136 8.3 . . . . ?
 C94 C96 C97 C98 -139.5 . . . . ?
 C94 C96 C97 C136 8.9 . . . . ?
 C94 C96 C100 C85 -4.4 . . . . ?
 C94 C96 C100 C99 144.7 . . . . ?
 C95 C84 C85 C81 -137.5 . . . . ?
 C95 C84 C85 C100 -3.2 . . . . ?
 C95 C91 C92 C93 -1.3 . . . . ?
 C95 C91 C92 C134 145.4 . . . . ?
 C95 C94 C96 C97 139.5 . . . . ?
 C95 C94 C96 C100 1.6 . . . . ?
 C96 C94 C95 C84 0.3 . . . . ?
 C96 C94 C95 C91 -142.1 . . . . ?
 C96 C97 C98 C99 -2.0 . . . . ?
 C96 C97 C98 C137 148.3 . . . . ?
 C96 C97 C136 C101 -155.1 . . . . ?
 C96 C97 C136 C135 -7.0 . . . . ?
 C97 C96 C100 C85 -149.0 . . . . ?
 C97 C96 C100 C99 0.1 . . . . ?
 C97 C98 C99 C79 144.6 . . . . ?
 C97 C98 C99 C100 2.0 . . . . ?
 C97 C98 C137 C102 13.0 . . . . ?
 C97 C98 C137 C138 -137.5 . . . . ?
 C98 C97 C136 C101 -10.2 . . . . ?
 C98 C97 C136 C135 137.8 . . . . ?
 C98 C99 C100 C85 147.1 . . . . ?
 C98 C99 C100 C96 -1.4 . . . . ?
 C98 C137 C138 C78 -3.1 . . . . ?
 C98 C137 C138 C122 145.5 . . . . ?
 C99 C79 C80 C76 137.1 . . . . ?
 C99 C79 C80 C81 -10.9 . . . . ?
 C99 C98 C137 C102 160.0 . . . . ?
 C99 C98 C137 C138 9.4 . . . . ?
 C100 C96 C97 C98 1.1 . . . . ?
 C100 C96 C97 C136 149.5 . . . . ?
 C101 C102 C103 C104 2.2 . . . . ?
 C101 C102 C103 C123 -139.9 . . . . ?
 C101 C102 C137 C98 -17.4 . . . . ?
 C101 C102 C137 C138 129.6 . . . . ?
 C101 C105 C107 C106 -3.5 . . . . ?
 C101 C105 C107 C108 -141.6 . . . . ?
 C102 C101 C105 C104 -0.5 . . . . ?
 C102 C101 C105 C107 145.4 . . . . ?
 C102 C101 C136 C97 5.8 . . . . ?
 C102 C101 C136 C135 -143.7 . . . . ?
 C102 C103 C104 C105 -2.5 . . . . ?
 C102 C103 C104 C130 -148.8 . . . . ?
 C102 C103 C123 C122 2.4 . . . . ?
 C102 C103 C123 C124 139.7 . . . . ?
 C102 C137 C138 C78 -146.8 . . . . ?
 C102 C137 C138 C122 1.8 . . . . ?
 C103 C102 C137 C98 -151.3 . . . . ?
 C103 C102 C137 C138 -4.3 . . . . ?
 C103 C104 C105 C101 1.8 . . . . ?
 C103 C104 C105 C107 -145.4 . . . . ?
 C103 C104 C130 C126 5.9 . . . . ?
 C103 C104 C130 C129 135.7 . . . . ?
 C103 C123 C124 C125 -145.0 . . . . ?
 C103 C123 C124 C126 0.6 . . . . ?
 C104 C103 C123 C122 -136.4 . . . . ?
 C104 C103 C123 C124 0.9 . . . . ?
 C104 C105 C107 C106 138.8 . . . . ?
 C104 C105 C107 C108 0.7 . . . . ?
 C105 C101 C102 C103 -1.1 . . . . ?
 C105 C101 C102 C137 -135.7 . . . . ?
 C105 C101 C136 C97 146.2 . . . . ?
 C105 C101 C136 C135 -3.3 . . . . ?
 C105 C104 C130 C126 -136.4 . . . . ?
 C105 C104 C130 C129 -6.6 . . . . ?
 C105 C107 C108 C109 143.9 . . . . ?
 C105 C107 C108 C129 -0.4 . . . . ?
 C106 C107 C108 C109 1.2 . . . . ?
 C106 C107 C108 C129 -143.2 . . . . ?
 C106 C110 C134 C92 9.6 . . . . ?
 C106 C110 C134 C133 -137.3 . . . . ?
 C106 C135 C136 C97 -142.7 . . . . ?
 C106 C135 C136 C101 6.5 . . . . ?
 C107 C106 C110 C109 3.1 . . . . ?
 C107 C106 C110 C134 148.7 . . . . ?
 C107 C106 C135 C93 -151.6 . . . . ?
 C107 C106 C135 C136 -8.9 . . . . ?
 C107 C108 C109 C110 0.8 . . . . ?
 C107 C108 C109 C111 -139.3 . . . . ?
 C107 C108 C129 C128 135.2 . . . . ?
 C107 C108 C129 C130 -3.6 . . . . ?
 C108 C109 C110 C106 -2.5 . . . . ?
 C108 C109 C110 C134 -149.8 . . . . ?
 C108 C109 C111 C112 133.5 . . . . ?
 C108 C109 C111 C115 -6.7 . . . . ?
 C108 C129 C130 C104 6.8 . . . . ?
 C108 C129 C130 C126 138.5 . . . . ?
 C109 C108 C129 C128 -5.3 . . . . ?
 C109 C108 C129 C130 -144.1 . . . . ?
 C109 C110 C134 C92 152.3 . . . . ?
 C109 C110 C134 C133 5.4 . . . . ?
 C109 C111 C112 C113 -138.9 . . . . ?
 C109 C111 C112 C133 14.6 . . . . ?
 C109 C111 C115 C114 145.0 . . . . ?
 C109 C111 C115 C128 4.1 . . . . ?
 C110 C106 C107 C105 -145.6 . . . . ?
 C110 C106 C107 C108 -2.6 . . . . ?
 C110 C106 C135 C93 -1.9 . . . . ?
 C110 C106 C135 C136 140.8 . . . . ?
 C110 C109 C111 C112 -4.9 . . . . ?
 C110 C109 C111 C115 -145.1 . . . . ?
 C111 C109 C110 C106 142.3 . . . . ?
 C111 C109 C110 C134 -5.1 . . . . ?
 C111 C112 C113 C114 -0.7 . . . . ?
 C111 C112 C113 C132 149.5 . . . . ?
 C111 C112 C133 C88 -154.4 . . . . ?
 C111 C112 C133 C134 -13.4 . . . . ?
 C111 C115 C128 C127 133.2 . . . . ?
 C111 C115 C128 C129 -2.3 . . . . ?
 C112 C111 C115 C114 -4.1 . . . . ?
 C112 C111 C115 C128 -145.0 . . . . ?
 C112 C113 C114 C115 -1.8 . . . . ?
 C112 C113 C114 C116 142.0 . . . . ?
 C112 C113 C132 C89 6.7 . . . . ?
 C112 C113 C132 C131 -141.4 . . . . ?
 C112 C133 C134 C92 -141.6 . . . . ?
 C112 C133 C134 C110 5.1 . . . . ?
 C113 C112 C133 C88 -8.4 . . . . ?
 C113 C112 C133 C134 132.5 . . . . ?
 C113 C114 C115 C111 3.6 . . . . ?
 C113 C114 C115 C128 146.4 . . . . ?
 C113 C114 C116 C117 -142.6 . . . . ?
 C113 C114 C116 C120 2.8 . . . . ?
 C114 C113 C132 C89 152.3 . . . . ?
 C114 C113 C132 C131 4.2 . . . . ?
 C114 C115 C128 C127 -4.2 . . . . ?
 C114 C115 C128 C129 -139.7 . . . . ?
 C114 C116 C117 C118 137.9 . . . . ?
 C114 C116 C117 C127 7.3 . . . . ?
 C114 C116 C120 C119 -145.5 . . . . ?
 C114 C116 C120 C131 3.6 . . . . ?
 C115 C111 C112 C113 2.9 . . . . ?
 C115 C111 C112 C133 156.5 . . . . ?
 C115 C114 C116 C117 -2.7 . . . . ?
 C115 C114 C116 C120 142.8 . . . . ?
 C115 C128 C129 C108 3.0 . . . . ?
 C115 C128 C129 C130 145.3 . . . . ?
 C116 C114 C115 C111 -141.5 . . . . ?
 C116 C114 C115 C128 1.3 . . . . ?
 C116 C117 C118 C119 12.0 . . . . ?
 C116 C117 C118 C125 -143.7 . . . . ?
 C116 C117 C127 C126 133.8 . . . . ?
 C116 C117 C127 C128 -9.4 . . . . ?
 C116 C120 C131 C75 -152.5 . . . . ?
 C116 C120 C131 C132 -6.1 . . . . ?
 C117 C116 C120 C119 5.8 . . . . ?
 C117 C116 C120 C131 154.9 . . . . ?
 C117 C118 C119 C120 -8.2 . . . . ?
 C117 C118 C119 C140 -152.9 . . . . ?
 C117 C118 C125 C121 141.2 . . . . ?
 C117 C118 C125 C124 10.9 . . . . ?
 C117 C127 C128 C115 8.6 . . . . ?
 C117 C127 C128 C129 149.1 . . . . ?
 C118 C117 C127 C126 3.8 . . . . ?
 C118 C117 C127 C128 -139.4 . . . . ?
 C118 C119 C120 C116 1.3 . . . . ?
 C118 C119 C120 C131 -148.7 . . . . ?
 C118 C119 C140 C71 150.9 . . . . ?
 C118 C119 C140 C139 2.6 . . . . ?
 C119 C118 C125 C121 -12.0 . . . . ?
 C119 C118 C125 C124 -142.3 . . . . ?
 C119 C120 C131 C75 -6.8 . . . . ?
 C119 C120 C131 C132 139.6 . . . . ?
 C120 C116 C117 C118 -11.4 . . . . ?
 C120 C116 C117 C127 -142.0 . . . . ?
 C120 C119 C140 C71 10.5 . . . . ?
 C120 C119 C140 C139 -137.8 . . . . ?
 C120 C131 C132 C89 -139.8 . . . . ?
 C120 C131 C132 C113 2.0 . . . . ?
 C121 C122 C123 C103 139.1 . . . . ?
 C121 C122 C123 C124 -0.9 . . . . ?
 C121 C122 C138 C78 13.6 . . . . ?
 C121 C122 C138 C137 -135.9 . . . . ?
 C121 C139 C140 C71 -152.8 . . . . ?
 C121 C139 C140 C119 -5.0 . . . . ?
 C122 C121 C125 C118 -136.9 . . . . ?
 C122 C121 C125 C124 -3.3 . . . . ?
 C122 C121 C139 C77 -8.8 . . . . ?
 C122 C121 C139 C140 141.4 . . . . ?
 C122 C123 C124 C125 -1.3 . . . . ?
 C122 C123 C124 C126 144.2 . . . . ?
 C123 C103 C104 C105 142.0 . . . . ?
 C123 C103 C104 C130 -4.4 . . . . ?
 C123 C122 C138 C78 152.4 . . . . ?
 C123 C122 C138 C137 3.0 . . . . ?
 C123 C124 C125 C118 140.1 . . . . ?
 C123 C124 C125 C121 2.9 . . . . ?
 C123 C124 C126 C127 -139.3 . . . . ?
 C123 C124 C126 C130 1.3 . . . . ?
 C124 C126 C127 C117 -1.5 . . . . ?
 C124 C126 C127 C128 144.0 . . . . ?
 C124 C126 C130 C104 -4.3 . . . . ?
 C124 C126 C130 C129 -137.9 . . . . ?
 C125 C118 C119 C120 151.2 . . . . ?
 C125 C118 C119 C140 6.5 . . . . ?
 C125 C121 C122 C123 2.6 . . . . ?
 C125 C121 C122 C138 142.1 . . . . ?
 C125 C121 C139 C77 -150.4 . . . . ?
 C125 C121 C139 C140 -0.2 . . . . ?
 C125 C124 C126 C127 2.7 . . . . ?
 C125 C124 C126 C130 143.2 . . . . ?
 C126 C124 C125 C118 -6.8 . . . . ?
 C126 C124 C125 C121 -144.0 . . . . ?
 C126 C127 C128 C115 -140.7 . . . . ?
 C126 C127 C128 C129 -0.2 . . . . ?
 C127 C117 C118 C119 146.2 . . . . ?
 C127 C117 C118 C125 -9.5 . . . . ?
 C127 C126 C130 C104 139.0 . . . . ?
 C127 C126 C130 C129 5.5 . . . . ?
 C127 C128 C129 C108 -138.8 . . . . ?
 C127 C128 C129 C130 3.5 . . . . ?
 C128 C129 C130 C104 -137.4 . . . . ?
 C128 C129 C130 C126 -5.7 . . . . ?
 C129 C108 C109 C110 147.7 . . . . ?
 C129 C108 C109 C111 7.6 . . . . ?
 C130 C104 C105 C101 150.2 . . . . ?
 C130 C104 C105 C107 2.9 . . . . ?
 C130 C126 C127 C117 -148.7 . . . . ?
 C130 C126 C127 C128 -3.2 . . . . ?
 C132 C89 C90 C74 -0.2 . . . . ?
 C132 C89 C90 C86 142.4 . . . . ?
 C132 C113 C114 C115 -150.9 . . . . ?
 C132 C113 C114 C116 -7.0 . . . . ?
 C133 C88 C89 C90 150.9 . . . . ?
 C133 C88 C89 C132 3.2 . . . . ?
 C133 C112 C113 C114 -147.8 . . . . ?
 C133 C112 C113 C132 2.4 . . . . ?
 C134 C92 C93 C94 -147.6 . . . . ?
 C134 C92 C93 C135 -1.5 . . . . ?
 C135 C93 C94 C95 -151.1 . . . . ?
 C135 C93 C94 C96 -7.0 . . . . ?
 C135 C106 C107 C105 7.8 . . . . ?
 C135 C106 C107 C108 150.7 . . . . ?
 C135 C106 C110 C109 -151.3 . . . . ?
 C135 C106 C110 C134 -5.7 . . . . ?
 C136 C97 C98 C99 -150.3 . . . . ?
 C136 C97 C98 C137 0.0 . . . . ?
 C136 C101 C102 C103 144.5 . . . . ?
 C136 C101 C102 C137 9.9 . . . . ?
 C136 C101 C105 C104 -144.1 . . . . ?
 C136 C101 C105 C107 1.8 . . . . ?
 C137 C98 C99 C79 -8.8 . . . . ?
 C137 C98 C99 C100 -151.3 . . . . ?
 C137 C102 C103 C104 144.2 . . . . ?
 C137 C102 C103 C123 2.2 . . . . ?
 C138 C78 C79 C80 144.2 . . . . ?
 C138 C78 C79 C99 6.5 . . . . ?
 C138 C122 C123 C103 -4.9 . . . . ?
 C138 C122 C123 C124 -144.9 . . . . ?
 C139 C77 C78 C79 149.1 . . . . ?
 C139 C77 C78 C138 -5.1 . . . . ?
 C139 C121 C122 C123 -145.1 . . . . ?
 C139 C121 C122 C138 -5.6 . . . . ?
 C139 C121 C125 C118 9.5 . . . . ?
 C139 C121 C125 C124 143.1 . . . . ?
 C140 C71 C72 C73 144.4 . . . . ?
 C140 C71 C72 C76 2.9 . . . . ?
 C140 C71 C75 C74 -142.3 . . . . ?
 C140 C71 C75 C131 1.2 . . . . ?
 C140 C119 C120 C116 147.0 . . . . ?
 C140 C119 C120 C131 -3.0 . . . . ?
 C141 C151 C162 C153 2.5(14) . . . . ?
 C141 C151 C162 C181 -160.0(8) . . . . ?
 C141 C151 C184 C167 171.3(8) . . . . ?
 C141 C151 C184 C189 -2.4(12) . . . . ?
 C141 C161 C172 S1 -167.0(7) . . . . ?
 C141 C161 C172 C189 4.0(12) . . . . ?
 C142 C143 C145 C146 -161.8(8) . . . . ?
 C142 C143 C145 C150 4.3(12) . . . . ?
 C142 C143 C149 C157 3.2(11) . . . . ?
 C142 C143 C149 C158 160.0(8) . . . . ?
 C142 C147 C155 C157 2.2(13) . . . . ?
 C142 C147 C155 C178 -161.9(8) . . . . ?
 C142 C147 C163 S3 165.7(7) . . . . ?
 C142 C147 C163 C175 -1.9(13) . . . . ?
 C142 C168 C169 C175 4.6(12) . . . . ?
 C142 C168 C169 C185 -168.4(7) . . . . ?
 C143 C142 C147 C155 1.1(13) . . . . ?
 C143 C142 C147 C163 -157.7(8) . . . . ?
 C143 C142 C168 C144 3.5(12) . . . . ?
 C143 C142 C168 C169 157.0(8) . . . . ?
 C143 C145 C146 C153 165.1(8) . . . . ?
 C143 C145 C146 C165 0.7(13) . . . . ?
 C143 C145 C150 C144 -3.9(13) . . . . ?
 C143 C145 C150 C170 -158.4(8) . . . . ?
 C143 C149 C157 C155 0.0(13) . . . . ?
 C143 C149 C157 C187 163.2(8) . . . . ?
 C143 C149 C158 C160 -160.8(8) . . . . ?
 C143 C149 C158 C165 4.0(13) . . . . ?
 C144 C150 C170 C171 -163.2(8) . . . . ?
 C144 C150 C170 C179 -1.8(12) . . . . ?
 C144 C152 C173 C179 2.3(11) . . . . ?
 C144 C152 C185 C169 -17.2(8) . . . . ?
 C144 C152 C185 C174 -138.1(7) . . . . ?
 C144 C152 C185 C188 96.4(7) . . . . ?
 C144 C168 C169 C175 160.5(7) . . . . ?
 C144 C168 C169 C185 -12.5(9) . . . . ?
 C145 C143 C149 C157 -158.1(8) . . . . ?
 C145 C143 C149 C158 -1.3(13) . . . . ?
 C145 C146 C153 C162 -161.2(8) . . . . ?
 C145 C146 C153 C171 -6.8(13) . . . . ?
 C145 C146 C165 C141 161.4(8) . . . . ?
 C145 C146 C165 C158 2.0(13) . . . . ?
 C145 C150 C170 C171 -7.3(13) . . . . ?
 C145 C150 C170 C179 154.1(8) . . . . ?
 C146 C145 C150 C144 162.4(8) . . . . ?
 C146 C145 C150 C170 8.0(12) . . . . ?
 C146 C153 C162 C151 -2.8(14) . . . . ?
 C146 C153 C162 C181 157.3(9) . . . . ?
 C146 C153 C171 C170 7.6(13) . . . . ?
 C146 C153 C171 C183 -154.5(9) . . . . ?
 C147 C142 C143 C145 157.7(8) . . . . ?
 C147 C142 C143 C149 -3.8(12) . . . . ?
 C147 C142 C168 C144 -159.5(8) . . . . ?
 C147 C142 C168 C169 -5.9(12) . . . . ?
 C147 C155 C157 C149 -2.8(13) . . . . ?
 C147 C155 C157 C187 -167.1(8) . . . . ?
 C147 C155 C178 S3 -3.5(10) . . . . ?
 C147 C155 C178 C177 164.7(8) . . . . ?
 C147 C163 C175 C169 0.3(12) . . . . ?
 C148 C159 C160 C154 -6.5(13) . . . . ?
 C148 C159 C160 C158 155.3(8) . . . . ?
 C148 C159 C187 C157 -156.3(8) . . . . ?
 C148 C159 C187 C190 1.1(11) . . . . ?
 C148 C180 C190 C177 151.1(10) . . . . ?
 C148 C180 C190 C187 -19.7(9) . . . . ?
 C149 C143 C145 C146 -1.0(13) . . . . ?
 C149 C143 C145 C150 165.0(8) . . . . ?
 C149 C157 C187 C159 -4.7(13) . . . . ?
 C149 C157 C187 C190 -159.5(8) . . . . ?
 C149 C158 C160 C154 161.2(8) . . . . ?
 C149 C158 C160 C159 -0.1(13) . . . . ?
 C149 C158 C165 C141 -164.0(8) . . . . ?
 C149 C158 C165 C146 -4.4(13) . . . . ?
 C150 C144 C152 C173 -1.7(12) . . . . ?
 C150 C144 C152 C185 171.1(7) . . . . ?
 C150 C144 C168 C142 -3.2(13) . . . . ?
 C150 C144 C168 C169 -159.8(7) . . . . ?
 C150 C145 C146 C153 -1.0(12) . . . . ?
 C150 C145 C146 C165 -165.3(8) . . . . ?
 C150 C170 C171 C153 -0.4(13) . . . . ?
 C150 C170 C171 C183 163.7(8) . . . . ?
 C150 C170 C179 S2 -167.0(7) . . . . ?
 C150 C170 C179 C173 2.7(13) . . . . ?
 C151 C141 C161 C154 -165.1(8) . . . . ?
 C151 C141 C161 C172 -2.6(12) . . . . ?
 C151 C141 C165 C146 2.5(12) . . . . ?
 C151 C141 C165 C158 162.6(8) . . . . ?
 C151 C162 C181 C164 158.5(8) . . . . ?
 C151 C162 C181 C167 -11.0(10) . . . . ?
 C151 C184 C189 C172 3.6(12) . . . . ?
 C152 C144 C150 C145 -154.6(8) . . . . ?
 C152 C144 C150 C170 1.3(12) . . . . ?
 C152 C144 C168 C142 157.7(7) . . . . ?
 C152 C144 C168 C169 1.0(9) . . . . ?
 C152 C173 C179 S2 164.4(7) . . . . ?
 C152 C173 C179 C170 -2.9(12) . . . . ?
 C153 C146 C165 C141 -2.8(13) . . . . ?
 C153 C146 C165 C158 -162.2(8) . . . . ?
 C153 C162 C181 C164 -3.1(14) . . . . ?
 C153 C162 C181 C167 -172.7(8) . . . . ?
 C153 C171 C183 S2 166.8(7) . . . . ?
 C153 C171 C183 C164 -1.4(13) . . . . ?
 C154 C156 C182 C148 -0.6(13) . . . . ?
 C154 C161 C172 S1 -3.6(9) . . . . ?
 C154 C161 C172 C189 167.5(7) . . . . ?
 C155 C147 C163 S3 5.5(9) . . . . ?
 C155 C147 C163 C175 -162.1(8) . . . . ?
 C155 C157 C187 C159 160.1(8) . . . . ?
 C155 C157 C187 C190 5.3(13) . . . . ?
 C156 S1 C172 C161 5.3(6) . . . . ?
 C156 S1 C172 C189 -164.2(8) . . . . ?
 C156 C154 C160 C158 -157.4(8) . . . . ?
 C156 C154 C160 C159 5.0(12) . . . . ?
 C156 C154 C161 C141 163.2(8) . . . . ?
 C156 C154 C161 C172 -0.9(11) . . . . ?
 C157 C149 C158 C160 -4.0(12) . . . . ?
 C157 C149 C158 C165 160.7(8) . . . . ?
 C157 C155 C178 S3 -166.4(7) . . . . ?
 C157 C155 C178 C177 1.8(14) . . . . ?
 C157 C187 C190 C177 -3.4(14) . . . . ?
 C157 C187 C190 C180 169.0(8) . . . . ?
 C158 C149 C157 C155 -156.8(8) . . . . ?
 C158 C149 C157 C187 6.5(13) . . . . ?
 C159 C148 C180 C176 140.2(7) . . . . ?
 C159 C148 C180 C186 -95.0(8) . . . . ?
 C159 C148 C180 C190 20.6(9) . . . . ?
 C159 C148 C182 C156 -0.6(13) . . . . ?
 C159 C187 C190 C177 -159.7(8) . . . . ?
 C159 C187 C190 C180 12.7(10) . . . . ?
 C160 C154 C156 S1 165.3(6) . . . . ?
 C160 C154 C156 C182 -1.7(13) . . . . ?
 C160 C154 C161 C141 3.0(13) . . . . ?
 C160 C154 C161 C172 -161.1(8) . . . . ?
 C160 C158 C165 C141 0.5(12) . . . . ?
 C160 C158 C165 C146 160.1(8) . . . . ?
 C160 C159 C187 C157 0.5(13) . . . . ?
 C160 C159 C187 C190 157.9(8) . . . . ?
 C161 C141 C151 C162 157.1(8) . . . . ?
 C161 C141 C151 C184 1.9(12) . . . . ?
 C161 C141 C165 C146 -155.6(8) . . . . ?
 C161 C141 C165 C158 4.5(13) . . . . ?
 C161 C154 C156 S1 4.9(9) . . . . ?
 C161 C154 C156 C182 -162.0(8) . . . . ?
 C161 C154 C160 C158 1.9(13) . . . . ?
 C161 C154 C160 C159 164.3(8) . . . . ?
 C161 C172 C189 C184 -4.4(12) . . . . ?
 C162 C151 C184 C167 13.6(9) . . . . ?
 C162 C151 C184 C189 -160.1(7) . . . . ?
 C162 C153 C171 C170 163.3(8) . . . . ?
 C162 C153 C171 C183 1.2(13) . . . . ?
 C163 S3 C178 C155 5.6(7) . . . . ?
 C163 S3 C178 C177 -161.0(8) . . . . ?
 C163 C147 C155 C157 162.8(8) . . . . ?
 C163 C147 C155 C178 -1.4(11) . . . . ?
 C165 C141 C151 C162 -2.4(13) . . . . ?
 C165 C141 C151 C184 -157.6(8) . . . . ?
 C165 C141 C161 C154 -6.3(13) . . . . ?
 C165 C141 C161 C172 156.2(8) . . . . ?
 C165 C146 C153 C162 2.9(13) . . . . ?
 C165 C146 C153 C171 157.3(8) . . . . ?
 C165 C158 C160 C154 -3.6(12) . . . . ?
 C165 C158 C160 C159 -164.9(8) . . . . ?
 C166 C167 C181 C162 138.4(8) . . . . ?
 C166 C167 C181 C164 -29.8(12) . . . . ?
 C166 C167 C184 C151 -139.3(7) . . . . ?
 C166 C167 C184 C189 32.8(12) . . . . ?
 C167 C184 C189 C172 -167.9(9) . . . . ?
 C168 C142 C143 C145 -4.1(12) . . . . ?
 C168 C142 C143 C149 -165.7(8) . . . . ?
 C168 C142 C147 C155 163.3(8) . . . . ?
 C168 C142 C147 C163 4.5(12) . . . . ?
 C168 C144 C150 C145 3.3(13) . . . . ?
 C168 C144 C150 C170 159.2(8) . . . . ?
 C168 C144 C152 C173 -161.6(7) . . . . ?
 C168 C144 C152 C185 11.2(9) . . . . ?
 C168 C169 C175 C163 -1.6(11) . . . . ?
 C168 C169 C185 C152 17.8(8) . . . . ?
 C168 C169 C185 C174 140.7(7) . . . . ?
 C168 C169 C185 C188 -97.1(7) . . . . ?
 C170 C171 C183 S2 3.7(9) . . . . ?
 C170 C171 C183 C164 -164.5(8) . . . . ?
 C171 C153 C162 C151 -159.0(8) . . . . ?
 C171 C153 C162 C181 1.1(13) . . . . ?
 C171 C170 C179 S2 -4.8(9) . . . . ?
 C171 C170 C179 C173 164.9(8) . . . . ?
 C172 S1 C156 C154 -5.8(6) . . . . ?
 C172 S1 C156 C182 159.9(8) . . . . ?
 C173 C152 C185 C169 154.2(8) . . . . ?
 C173 C152 C185 C174 33.3(11) . . . . ?
 C173 C152 C185 C188 -92.2(11) . . . . ?
 C175 C169 C185 C152 -153.7(9) . . . . ?
 C175 C169 C185 C174 -30.8(11) . . . . ?
 C175 C169 C185 C188 91.3(10) . . . . ?
 C176 C180 C190 C177 30.4(13) . . . . ?
 C176 C180 C190 C187 -140.4(7) . . . . ?
 C178 S3 C163 C147 -6.3(7) . . . . ?
 C178 S3 C163 C175 159.9(8) . . . . ?
 C178 C155 C157 C149 159.8(9) . . . . ?
 C178 C155 C157 C187 -4.5(13) . . . . ?
 C178 C177 C190 C180 -169.6(9) . . . . ?
 C178 C177 C190 C187 0.1(13) . . . . ?
 C179 S2 C183 C164 161.0(8) . . . . ?
 C179 S2 C183 C171 -5.5(7) . . . . ?
 C179 C170 C171 C153 -163.4(8) . . . . ?
 C179 C170 C171 C183 0.8(11) . . . . ?
 C180 C148 C159 C160 -169.9(8) . . . . ?
 C180 C148 C159 C187 -14.4(10) . . . . ?
 C180 C148 C182 C156 171.8(8) . . . . ?
 C181 C164 C183 S2 -166.0(7) . . . . ?
 C181 C164 C183 C171 -0.6(12) . . . . ?
 C181 C167 C184 C151 -18.4(9) . . . . ?
 C181 C167 C184 C189 153.7(9) . . . . ?
 C182 C148 C159 C160 4.4(14) . . . . ?
 C182 C148 C159 C187 160.0(8) . . . . ?
 C182 C148 C180 C176 -33.0(12) . . . . ?
 C182 C148 C180 C186 91.8(11) . . . . ?
 C182 C148 C180 C190 -152.6(9) . . . . ?
 C183 S2 C179 C170 5.9(7) . . . . ?
 C183 S2 C179 C173 -162.6(8) . . . . ?
 C183 C164 C181 C162 2.7(13) . . . . ?
 C183 C164 C181 C167 169.6(8) . . . . ?
 C184 C151 C162 C153 161.1(8) . . . . ?
 C184 C151 C162 C181 -1.4(10) . . . . ?
 C184 C167 C181 C162 17.7(9) . . . . ?
 C184 C167 C181 C164 -150.5(9) . . . . ?
 C185 C152 C173 C179 -168.3(8) . . . . ?
 C185 C169 C175 C163 169.2(8) . . . . ?
 C186 C180 C190 C177 -90.7(12) . . . . ?
 C186 C180 C190 C187 98.5(8) . . . . ?
 C187 C159 C160 C154 -159.9(8) . . . . ?
 C187 C159 C160 C158 1.9(14) . . . . ?
 C190 C177 C178 S3 166.0(7) . . . . ?
 C190 C177 C178 C155 0.6(13) . . . . ?
 C191 C167 C181 C162 -95.6(9) . . . . ?
 C191 C167 C181 C164 96.2(11) . . . . ?
 C191 C167 C184 C151 95.5(8) . . . . ?
 C191 C167 C184 C189 -92.4(11) . . . . ?
 C192 C198 C200 C205 1.1(12) . . . . ?
 C192 C198 C200 C220 158.0(8) . . . . ?
 C192 C201 C202 C197 4.4(13) . . . . ?
 C192 C201 C202 C211 164.1(8) . . . . ?
 C192 C201 C226 S4 3.7(9) . . . . ?
 C192 C201 C226 C235 -163.5(8) . . . . ?
 C192 C208 C228 C205 -0.7(11) . . . . ?
 C193 C210 C212 C195 0.0(13) . . . . ?
 C193 C210 C212 C217 -160.7(8) . . . . ?
 C193 C210 C221 C222 168.8(8) . . . . ?
 C193 C210 C221 C225 -2.5(13) . . . . ?
 C194 C197 C202 C201 -5.6(13) . . . . ?
 C194 C197 C202 C211 -164.7(8) . . . . ?
 C194 C197 C206 C199 0.8(13) . . . . ?
 C194 C197 C206 C204 161.5(8) . . . . ?
 C194 C198 C200 C205 -154.8(8) . . . . ?
 C194 C198 C200 C220 2.1(13) . . . . ?
 C194 C203 C209 C193 -162.2(8) . . . . ?
 C194 C203 C209 C199 -0.1(13) . . . . ?
 C194 C203 C213 C207 157.2(8) . . . . ?
 C194 C203 C213 C220 -2.0(13) . . . . ?
 C195 C199 C206 C197 161.3(8) . . . . ?
 C195 C199 C206 C204 0.6(12) . . . . ?
 C195 C199 C209 C193 0.3(12) . . . . ?
 C195 C199 C209 C203 -161.8(8) . . . . ?
 C195 C212 C217 C222 -167.6(8) . . . . ?
 C195 C212 C217 C242 -1.3(12) . . . . ?
 C195 C215 C237 S6 166.0(7) . . . . ?
 C195 C215 C237 C242 0.1(13) . . . . ?
 C196 S5 C219 C207 -7.3(7) . . . . ?
 C196 S5 C219 C224 163.6(8) . . . . ?
 C197 C194 C198 C192 6.4(12) . . . . ?
 C197 C194 C198 C200 160.8(8) . . . . ?
 C197 C194 C203 C209 0.5(13) . . . . ?
 C197 C194 C203 C213 -160.9(8) . . . . ?
 C197 C202 C211 C229 158.1(9) . . . . ?
 C197 C202 C211 C234 1.7(14) . . . . ?
 C198 C192 C201 C202 2.4(12) . . . . ?
 C198 C192 C201 C226 164.2(7) . . . . ?
 C198 C192 C208 S4 -167.6(7) . . . . ?
 C198 C192 C208 C228 2.3(13) . . . . ?
 C198 C194 C197 C202 0.2(12) . . . . ?
 C198 C194 C197 C206 -163.7(8) . . . . ?
 C198 C194 C203 C209 163.7(8) . . . . ?
 C198 C194 C203 C213 2.3(12) . . . . ?
 C198 C200 C205 C223 172.2(8) . . . . ?
 C198 C200 C205 C228 0.3(13) . . . . ?
 C198 C200 C220 C213 -1.7(13) . . . . ?
 C198 C200 C220 C230 -162.1(8) . . . . ?
 C199 C195 C212 C210 0.0(13) . . . . ?
 C199 C195 C212 C217 157.8(8) . . . . ?
 C199 C195 C215 C214 2.5(13) . . . . ?
 C199 C195 C215 C237 -157.3(8) . . . . ?
 C200 C205 C223 C230 -18.4(8) . . . . ?
 C200 C205 C223 C231 -139.7(7) . . . . ?
 C200 C205 C223 C233 96.9(7) . . . . ?
 C200 C205 C228 C208 -0.5(11) . . . . ?
 C200 C220 C230 C223 -10.5(10) . . . . ?
 C200 C220 C230 C224 158.6(8) . . . . ?
 C201 C192 C198 C194 -7.7(12) . . . . ?
 C201 C192 C198 C200 -164.0(8) . . . . ?
 C201 C192 C208 S4 -5.1(9) . . . . ?
 C201 C192 C208 C228 164.8(7) . . . . ?
 C201 C202 C211 C229 -2.1(13) . . . . ?
 C201 C202 C211 C234 -158.5(8) . . . . ?
 C201 C226 C235 C229 -1.3(13) . . . . ?
 C202 C197 C206 C199 -162.6(8) . . . . ?
 C202 C197 C206 C204 -1.8(12) . . . . ?
 C202 C201 C226 S4 165.2(6) . . . . ?
 C202 C201 C226 C235 -2.0(12) . . . . ?
 C202 C211 C229 C232 -171.6(9) . . . . ?
 C202 C211 C229 C235 -1.0(15) . . . . ?
 C202 C211 C234 C204 0.2(14) . . . . ?
 C202 C211 C234 C240 160.1(9) . . . . ?
 C203 C194 C197 C202 163.1(8) . . . . ?
 C203 C194 C197 C206 -0.8(13) . . . . ?
 C203 C194 C198 C192 -156.8(8) . . . . ?
 C203 C194 C198 C200 -2.4(12) . . . . ?
 C203 C213 C220 C200 1.7(13) . . . . ?
 C203 C213 C220 C230 159.3(8) . . . . ?
 C204 C214 C215 C195 1.5(14) . . . . ?
 C204 C214 C215 C237 163.3(8) . . . . ?
 C204 C214 C216 S6 -167.6(7) . . . . ?
 C204 C214 C216 C238 6.8(15) . . . . ?
 C204 C234 C240 C232 170.1(9) . . . . ?
 C204 C234 C240 C238 -0.9(15) . . . . ?
 C205 C200 C220 C213 158.4(8) . . . . ?
 C205 C200 C220 C230 -2.0(11) . . . . ?
 C205 C223 C230 C220 17.2(9) . . . . ?
 C205 C223 C230 C224 -150.5(9) . . . . ?
 C206 C197 C202 C201 158.2(8) . . . . ?
 C206 C197 C202 C211 -0.9(13) . . . . ?
 C206 C199 C209 C193 162.1(8) . . . . ?
 C206 C199 C209 C203 0.1(13) . . . . ?
 C206 C204 C214 C215 -4.6(14) . . . . ?
 C206 C204 C214 C216 156.9(9) . . . . ?
 C206 C204 C234 C211 -3.0(14) . . . . ?
 C206 C204 C234 C240 -160.0(9) . . . . ?
 C207 C213 C220 C200 -158.8(8) . . . . ?
 C207 C213 C220 C230 -1.3(13) . . . . ?
 C207 C219 C224 C230 2.1(13) . . . . ?
 C208 S4 C226 C201 -5.5(6) . . . . ?
 C208 S4 C226 C235 159.7(8) . . . . ?
 C208 C192 C198 C194 153.8(8) . . . . ?
 C208 C192 C198 C200 -2.4(12) . . . . ?
 C208 C192 C201 C202 -160.9(8) . . . . ?
 C208 C192 C201 C226 1.0(10) . . . . ?
 C209 C193 C210 C212 0.2(13) . . . . ?
 C209 C193 C210 C221 -153.9(8) . . . . ?
 C209 C193 C218 C196 155.3(8) . . . . ?
 C209 C193 C218 C207 -5.5(13) . . . . ?
 C209 C199 C206 C197 -0.4(13) . . . . ?
 C209 C199 C206 C204 -161.2(8) . . . . ?
 C209 C203 C213 C207 -4.2(12) . . . . ?
 C209 C203 C213 C220 -163.4(8) . . . . ?
 C210 C193 C209 C199 -0.3(12) . . . . ?
 C210 C193 C209 C203 162.1(8) . . . . ?
 C210 C193 C218 C196 -2.3(12) . . . . ?
 C210 C193 C218 C207 -163.0(8) . . . . ?
 C210 C212 C217 C222 -7.8(9) . . . . ?
 C210 C212 C217 C242 158.5(7) . . . . ?
 C210 C221 C222 C217 -15.7(8) . . . . ?
 C210 C221 C222 C227 98.5(8) . . . . ?
 C210 C221 C222 C239 -139.8(8) . . . . ?
 C210 C221 C225 C196 -0.6(12) . . . . ?
 C211 C229 C232 C236 142.9(9) . . . . ?
 C211 C229 C232 C240 18.5(10) . . . . ?
 C211 C229 C232 C241 -95.1(8) . . . . ?
 C211 C229 C235 C226 2.7(14) . . . . ?
 C211 C234 C240 C232 11.5(11) . . . . ?
 C211 C234 C240 C238 -159.4(9) . . . . ?
 C212 C195 C199 C206 -162.0(8) . . . . ?
 C212 C195 C199 C209 -0.1(12) . . . . ?
 C212 C195 C215 C214 162.1(8) . . . . ?
 C212 C195 C215 C237 2.2(12) . . . . ?
 C212 C210 C221 C222 12.4(9) . . . . ?
 C212 C210 C221 C225 -158.8(8) . . . . ?
 C212 C217 C222 C221 14.0(8) . . . . ?
 C212 C217 C222 C227 -98.2(8) . . . . ?
 C212 C217 C222 C239 138.0(7) . . . . ?
 C212 C217 C242 C237 3.6(12) . . . . ?
 C213 C203 C209 C193 -0.9(12) . . . . ?
 C213 C203 C209 C199 161.2(8) . . . . ?
 C213 C207 C218 C193 0.3(13) . . . . ?
 C213 C207 C218 C196 -162.0(8) . . . . ?
 C213 C207 C219 S5 167.0(7) . . . . ?
 C213 C207 C219 C224 -4.7(13) . . . . ?
 C213 C220 C230 C223 -170.1(8) . . . . ?
 C213 C220 C230 C224 -1.0(14) . . . . ?
 C214 C204 C206 C197 -157.8(8) . . . . ?
 C214 C204 C206 C199 3.5(13) . . . . ?
 C214 C204 C234 C211 159.8(9) . . . . ?
 C214 C204 C234 C240 2.9(14) . . . . ?
 C214 C215 C237 S6 5.0(10) . . . . ?
 C214 C215 C237 C242 -160.9(8) . . . . ?
 C214 C216 C238 C240 -4.3(15) . . . . ?
 C215 C195 C199 C206 -3.5(12) . . . . ?
 C215 C195 C199 C209 158.3(8) . . . . ?
 C215 C195 C212 C210 -159.3(8) . . . . ?
 C215 C195 C212 C217 -1.6(12) . . . . ?
 C215 C214 C216 S6 -5.2(10) . . . . ?
 C215 C214 C216 C238 169.2(9) . . . . ?
 C215 C237 C242 C217 -3.0(12) . . . . ?
 C216 S6 C237 C215 -6.7(7) . . . . ?
 C216 S6 C237 C242 157.6(8) . . . . ?
 C216 C214 C215 C195 -161.6(8) . . . . ?
 C216 C214 C215 C237 0.2(12) . . . . ?
 C216 C238 C240 C232 -166.3(10) . . . . ?
 C216 C238 C240 C234 1.6(15) . . . . ?
 C218 C193 C209 C199 -156.7(8) . . . . ?
 C218 C193 C209 C203 5.7(12) . . . . ?
 C218 C193 C210 C212 158.0(8) . . . . ?
 C218 C193 C210 C221 3.9(12) . . . . ?
 C218 C196 C225 C221 2.0(12) . . . . ?
 C218 C207 C213 C203 4.6(13) . . . . ?
 C218 C207 C213 C220 165.1(8) . . . . ?
 C218 C207 C219 S5 5.3(9) . . . . ?
 C218 C207 C219 C224 -166.3(8) . . . . ?
 C219 S5 C196 C218 7.5(7) . . . . ?
 C219 S5 C196 C225 -158.4(8) . . . . ?
 C219 C207 C213 C203 -156.5(8) . . . . ?
 C219 C207 C213 C220 4.0(12) . . . . ?
 C219 C207 C218 C193 162.7(8) . . . . ?
 C219 C207 C218 C196 0.4(11) . . . . ?
 C219 C224 C230 C220 0.6(12) . . . . ?
 C219 C224 C230 C223 166.8(8) . . . . ?
 C220 C200 C205 C223 13.8(9) . . . . ?
 C220 C200 C205 C228 -158.2(7) . . . . ?
 C221 C210 C212 C195 157.7(8) . . . . ?
 C221 C210 C212 C217 -3.0(10) . . . . ?
 C222 C217 C242 C237 166.4(8) . . . . ?
 C222 C221 C225 C196 -169.4(8) . . . . ?
 C223 C205 C228 C208 -170.1(7) . . . . ?
 C225 C196 C218 C193 -0.5(13) . . . . ?
 C225 C196 C218 C207 161.4(8) . . . . ?
 C225 C221 C222 C217 154.0(9) . . . . ?
 C225 C221 C222 C227 -91.9(11) . . . . ?
 C225 C221 C222 C239 29.9(12) . . . . ?
 C226 S4 C208 C192 6.1(6) . . . . ?
 C226 S4 C208 C228 -162.8(7) . . . . ?
 C226 C201 C202 C197 -156.2(8) . . . . ?
 C226 C201 C202 C211 3.6(12) . . . . ?
 C228 C205 C223 C230 152.1(8) . . . . ?
 C228 C205 C223 C231 30.8(11) . . . . ?
 C228 C205 C223 C233 -92.6(10) . . . . ?
 C229 C211 C234 C204 -159.2(9) . . . . ?
 C229 C211 C234 C240 0.7(12) . . . . ?
 C229 C232 C240 C234 -18.1(10) . . . . ?
 C229 C232 C240 C238 150.8(11) . . . . ?
 C231 C223 C230 C220 138.2(8) . . . . ?
 C231 C223 C230 C224 -29.4(12) . . . . ?
 C232 C229 C235 C226 170.1(10) . . . . ?
 C233 C223 C230 C220 -97.5(8) . . . . ?
 C233 C223 C230 C224 94.8(11) . . . . ?
 C234 C204 C206 C197 3.8(13) . . . . ?
 C234 C204 C206 C199 165.1(9) . . . . ?
 C234 C204 C214 C215 -167.3(9) . . . . ?
 C234 C204 C214 C216 -5.8(14) . . . . ?
 C234 C211 C229 C232 -13.0(11) . . . . ?
 C234 C211 C229 C235 157.6(9) . . . . ?
 C235 C229 C232 C236 -25.6(15) . . . . ?
 C235 C229 C232 C240 -150.0(11) . . . . ?
 C235 C229 C232 C241 96.4(13) . . . . ?
 C236 C232 C240 C234 -143.0(9) . . . . ?
 C236 C232 C240 C238 25.9(15) . . . . ?
 C237 S6 C216 C214 6.8(8) . . . . ?
 C237 S6 C216 C238 -166.7(10) . . . . ?
 C241 C232 C240 C234 98.2(9) . . . . ?
 C241 C232 C240 C238 -92.8(14) . . . . ?
 C242 C217 C222 C221 -150.0(8) . . . . ?
 C242 C217 C222 C227 97.8(10) . . . . ?
 C242 C217 C222 C239 -26.0(11) . . . . ?

_shelx_res_file
;
TITL z in P21/c
    z_sq_tw.res
    created by SHELXL-2019/2 at 16:09:22 on 10-Apr-2023
CELL 1.54178 20.312 33.234 27.77 90 127.915 90
ZERR 8 0.004 0.009 0.006 0 0.013 0
LATT 1
SYMM -X,0.5+Y,0.5-Z
SFAC C S H
UNIT 968 24 192
SIMU 0.03 0.06 3.8
DFIX 1.39 C121 C122 C122 C123 C123 C124 C124 C125 C125 C121
DFIX 1.39 C126 C127 C127 C128 C128 C129 C129 C130 C130 C126
DFIX 2.32 C121 C123 C121 C124 C122 C124 C122 C125 C123 C125
DFIX 2.32 C126 C128 C126 C129 C127 C129 C127 C130 C128 C130
DFIX 1.39 C111 C112 C112 C113 C113 C114 C114 C115 C115 C111
DFIX 1.39 C116 C117 C117 C118 C118 C119 C119 C120 C120 C116
DFIX 2.32 C111 C113 C111 C114 C112 C114 C112 C115 C113 C115
DFIX 2.32 C116 C118 C116 C119 C117 C119 C117 C120 C118 C120
DFIX 1.39 C101 C102 C102 C103 C103 C104 C104 C105 C105 C101
DFIX 1.39 C106 C107 C107 C108 C108 C109 C109 C110 C110 C106
DFIX 2.32 C101 C103 C101 C104 C102 C104 C102 C105 C103 C105
DFIX 2.32 C106 C108 C106 C109 C107 C109 C107 C110 C108 C110
DFIX 1.39 C91 C92 C92 C93 C93 C94 C94 C95 C95 C91
DFIX 1.39 C96 C97 C97 C98 C98 C99 C99 C100 C100 C96
DFIX 2.32 C91 C93 C91 C94 C92 C94 C92 C95 C93 C95
DFIX 2.32 C96 C98 C96 C99 C97 C99 C97 C100 C98 C100
DFIX 1.39 C81 C82 C82 C83 C83 C84 C84 C85 C85 C81
DFIX 1.39 C86 C87 C87 C88 C88 C89 C89 C90 C90 C86
DFIX 2.32 C81 C83 C81 C84 C82 C84 C82 C85 C83 C85
DFIX 2.32 C86 C88 C86 C89 C87 C89 C87 C90 C88 C90
DFIX 1.39 C71 C72 C72 C73 C73 C74 C74 C75 C75 C71
DFIX 1.39 C76 C77 C77 C78 C78 C79 C79 C80 C80 C76
DFIX 2.32 C71 C73 C71 C74 C72 C74 C72 C75 C73 C75
DFIX 2.32 C76 C78 C76 C79 C77 C79 C77 C80 C78 C80
DFIX 1.39 C51 C52 C52 C53 C53 C54 C54 C55 C55 C51
DFIX 1.39 C56 C57 C57 C58 C58 C59 C59 C60 C60 C56
DFIX 2.32 C51 C53 C51 C54 C52 C54 C52 C55 C53 C55
DFIX 2.32 C56 C58 C56 C59 C57 C59 C57 C60 C58 C60
DFIX 1.39 C41 C42 C42 C43 C43 C44 C44 C45 C45 C41
DFIX 1.39 C46 C47 C47 C48 C48 C49 C49 C50 C50 C46
DFIX 2.32 C41 C43 C41 C44 C42 C44 C42 C45 C43 C45
DFIX 2.32 C46 C48 C46 C49 C47 C49 C47 C50 C48 C50
DFIX 1.39 C31 C32 C32 C33 C33 C34 C34 C35 C35 C31
DFIX 1.39 C36 C37 C37 C38 C38 C39 C39 C40 C40 C36
DFIX 2.32 C31 C33 C31 C34 C32 C34 C32 C35 C33 C35
DFIX 2.32 C36 C38 C36 C39 C37 C39 C37 C40 C38 C40
DFIX 1.39 C21 C22 C22 C23 C23 C24 C24 C25 C25 C21
DFIX 1.39 C26 C27 C27 C28 C28 C29 C29 C30 C30 C26
DFIX 2.32 C21 C23 C21 C24 C22 C24 C22 C25 C23 C25
DFIX 2.32 C26 C28 C26 C29 C27 C29 C27 C30 C28 C30
DFIX 1.39 C11 C12 C12 C13 C13 C14 C14 C15 C15 C11
DFIX 1.39 C16 C17 C17 C18 C18 C19 C19 C20 C20 C16
DFIX 2.32 C11 C13 C11 C14 C12 C14 C12 C15 C13 C15
DFIX 2.32 C16 C18 C16 C19 C17 C19 C17 C20 C18 C20
DFIX 1.39 C1 C2 C2 C3 C3 C4 C4 C5 C5 C1
DFIX 1.39 C6 C7 C7 C8 C8 C9 C9 C10 C10 C6
DFIX 2.32 C1 C3 C1 C4 C2 C4 C2 C5 C3 C5
DFIX 2.32 C6 C8 C6 C9 C7 C9 C7 C10 C8 C10
DFIX 1.39 0.01 C133 C134 C121 C139 C137 C138 C43 C65 C98 C137
DELU 0.002 0.001 C51 C52 C87 C91 C121 C122 C103 C123 C116 C117 C118 C119
DELU 0.002 0.001 C109 C111 C21 C25

L.S. 16 0 0
PLAN  2
SIZE 0.2 0.15 0.13
CONF
FREE C25 C103
BOND $H
ABIN
fmap 2
acta
MORE -1
MERG 0
REM <olex2.extras>
REM <HklSrc "%.\\z_sq_tw.hkl">
REM </olex2.extras>

WGHT    0.026500   76.483002
BASF   0.20177
FVAR       1.12243
S1    2    0.168094    0.533750    0.127421    11.00000    0.04434    0.05851 =
         0.09407   -0.00621    0.05081   -0.00130
S2    2   -0.242349    0.390738    0.127323    11.00000    0.07838    0.04443 =
         0.13021   -0.00799    0.08229   -0.00719
S3    2   -0.234582    0.679635    0.135197    11.00000    0.05671    0.04639 =
         0.11116   -0.01546    0.06202   -0.00469
S4    2    0.688276    0.292251    0.654147    11.00000    0.05182    0.06673 =
         0.09548   -0.00079    0.05557   -0.00470
S5    2    0.259053    0.139656    0.618878    11.00000    0.06550    0.05004 =
         0.12491    0.01136    0.07282    0.00129
S6    2    0.287407    0.426263    0.673396    11.00000    0.05034    0.07838 =
         0.09530   -0.02637    0.03596    0.00668
AFIX   9
C1    1    0.243434    0.803579    0.645000    11.00000    0.06935    0.08084 =
         0.12004    0.01059    0.07368    0.01100
C2    1    0.245954    0.761596    0.653074    11.00000    0.06956    0.08650 =
         0.11944   -0.00101    0.07638    0.00483
C3    1    0.315321    0.751683    0.715895    11.00000    0.08043    0.08867 =
         0.11321    0.00993    0.08665    0.00680
C4    1    0.356546    0.787503    0.745341    11.00000    0.09655    0.09335 =
         0.11411    0.00581    0.08248    0.00001
C5    1    0.308991    0.820648    0.703075    11.00000    0.08715    0.08628 =
         0.13810    0.00732    0.06990    0.00974
C6    1    0.215698    0.819225    0.589467    11.00000    0.07514    0.09881 =
         0.13558    0.01684    0.08134    0.01648
C7    1    0.258550    0.854658    0.591891    11.00000    0.08711    0.08364 =
         0.14189    0.02268    0.08338    0.02433
C8    1    0.265735    0.852833    0.544805    11.00000    0.09573    0.08805 =
         0.13946    0.03375    0.08378    0.02312
C9    1    0.227800    0.816692    0.511158    11.00000    0.09056    0.11073 =
         0.14717    0.01536    0.06939    0.02928
C10   1    0.193062    0.795507    0.539370    11.00000    0.07476    0.11163 =
         0.14237    0.01875    0.07152    0.02570
C11   1    0.348683    0.852491    0.704407    11.00000    0.08857    0.09631 =
         0.13744    0.00280    0.08590    0.00976
C12   1    0.324877    0.868946    0.648865    11.00000    0.09586    0.07993 =
         0.13730    0.02586    0.07949    0.02535
C13   1    0.397799    0.882709    0.658004    11.00000    0.10356    0.07884 =
         0.13832    0.02437    0.08480    0.01439
C14   1    0.467646    0.872895    0.718215    11.00000    0.08541    0.08863 =
         0.13867    0.00822    0.08029   -0.00645
C15   1    0.439408    0.853870    0.749037    11.00000    0.09450    0.08510 =
         0.12221    0.00492    0.06750   -0.00037
C16   1    0.482473    0.823476    0.789844    11.00000    0.10042    0.10399 =
         0.12592   -0.01043    0.08105   -0.00437
C17   1    0.436641    0.788502    0.787462    11.00000    0.09673    0.09819 =
         0.10863   -0.00477    0.08434   -0.00339
C18   1    0.487252    0.755021    0.801965    11.00000    0.09428    0.09547 =
         0.12060    0.01642    0.06886   -0.01228
C19   1    0.562994    0.767663    0.812094    11.00000    0.10636    0.10108 =
         0.10724    0.00603    0.06965   -0.01777
C20   1    0.557845    0.809956    0.804969    11.00000    0.09459    0.09372 =
         0.11336   -0.01821    0.07937   -0.00829
C21   1    0.593642    0.826821    0.778627    11.00000    0.07152    0.08920 =
         0.12272   -0.00019    0.06929   -0.01493
C22   1    0.550208    0.860405    0.737640    11.00000    0.09837    0.08955 =
         0.13640    0.00356    0.08508   -0.01414
C23   1    0.555183    0.856840    0.689514    11.00000    0.08930    0.09685 =
         0.13540   -0.00212    0.07859   -0.01460
C24   1    0.604444    0.821069    0.700057    11.00000    0.08287    0.09370 =
         0.12614    0.00761    0.07858   -0.01748
C25   1    0.628350    0.803733    0.756189    11.00000    0.08079    0.10435 =
         0.13303   -0.01063    0.07329   -0.01297
C26   1    0.633284    0.740463    0.719636    11.00000    0.07247    0.10874 =
         0.15083   -0.01052    0.06864    0.01611
C27   1    0.612509    0.759178    0.667164    11.00000    0.07995    0.11882 =
         0.14145    0.00574    0.08404   -0.00067
C28   1    0.568922    0.732510    0.616807    11.00000    0.09167    0.11359 =
         0.13495   -0.00209    0.08017    0.00227
C29   1    0.567834    0.693575    0.641414    11.00000    0.09904    0.10496 =
         0.14958   -0.01103    0.06804    0.01643
C30   1    0.611501    0.699561    0.706120    11.00000    0.07897    0.09574 =
         0.14553    0.01309    0.07676    0.01267
C31   1    0.580904    0.682346    0.735072    11.00000    0.09051    0.10048 =
         0.15461    0.00405    0.07780    0.02205
C32   1    0.574229    0.703193    0.776600    11.00000    0.09478    0.08620 =
         0.13008    0.02292    0.06426    0.00544
C33   1    0.499687    0.690161    0.766901    11.00000    0.07961    0.08743 =
         0.14162    0.03280    0.07007    0.00846
C34   1    0.458470    0.663082    0.716544    11.00000    0.09241    0.08262 =
         0.15567    0.01611    0.07145   -0.00121
C35   1    0.510509    0.656176    0.698508    11.00000    0.09657    0.08289 =
         0.14850    0.01458    0.07544    0.01100
C36   1    0.474782    0.648969    0.640183    11.00000    0.11430    0.09085 =
         0.14550    0.01681    0.06644   -0.00335
C37   1    0.388806    0.648090    0.598824    11.00000    0.11058    0.09409 =
         0.15345    0.00842    0.08303    0.00368
C38   1    0.364250    0.664775    0.542481    11.00000    0.10965    0.10662 =
         0.13564    0.00098    0.09475   -0.01274
C39   1    0.436712    0.678058    0.551230    11.00000    0.11210    0.10178 =
         0.14098   -0.01024    0.08450    0.00982
C40   1    0.505549    0.670774    0.610991    11.00000    0.09151    0.10359 =
         0.15523    0.00684    0.08548   -0.00329
C41   1    0.438981    0.714802    0.528083    11.00000    0.11837    0.10171 =
         0.12391    0.00505    0.09936   -0.01162
C42   1    0.365146    0.736785    0.486256    11.00000    0.11932    0.12744 =
         0.12137   -0.00767    0.08769    0.00105
C43   1    0.384708    0.778017    0.495442    11.00000    0.10679    0.10708 =
         0.12191    0.02383    0.08806    0.00272
C44   1    0.473315    0.783336    0.541482    11.00000    0.11615    0.11615 =
         0.12694    0.00049    0.10202   -0.00997
C45   1    0.508016    0.742234    0.559276    11.00000    0.10239    0.12008 =
         0.13055   -0.00029    0.09367    0.01592
C46   1    0.372964    0.844487    0.530166    11.00000    0.11510    0.08592 =
         0.13658    0.02954    0.09260    0.00574
C47   1    0.465830    0.846317    0.575185    11.00000    0.10614    0.09491 =
         0.13950    0.03197    0.09717    0.00604
C48   1    0.483396    0.867114    0.627323    11.00000    0.10020    0.08659 =
         0.13160    0.02335    0.07938   -0.02018
C49   1    0.406774    0.881193    0.612888    11.00000    0.10830    0.07004 =
         0.12453    0.02125    0.08932    0.00265
C50   1    0.339547    0.866585    0.554924    11.00000    0.08864    0.07466 =
         0.14660    0.03200    0.07502    0.01341
C51   1    0.229714    0.751182    0.474945    11.00000    0.12464    0.10975 =
         0.12947    0.00793    0.05687    0.00547
C52   1    0.204847    0.731437    0.506216    11.00000    0.07285    0.11483 =
         0.14916   -0.02433    0.06409    0.00670
C53   1    0.244078    0.692874    0.526451    11.00000    0.10515    0.10216 =
         0.13236   -0.01554    0.08058   -0.01904
C54   1    0.294396    0.688728    0.506155    11.00000    0.10118    0.09787 =
         0.14027   -0.00775    0.08808   -0.00667
C55   1    0.288544    0.726362    0.475748    11.00000    0.11725    0.12334 =
         0.11643   -0.00822    0.08641   -0.01347
C56   1    0.257879    0.697106    0.621391    11.00000    0.08817    0.08100 =
         0.13441    0.00408    0.08405   -0.01707
C57   1    0.326716    0.688122    0.683012    11.00000    0.08948    0.07546 =
         0.13792    0.01091    0.08585   -0.01195
C58   1    0.379136    0.659853    0.682285    11.00000    0.08718    0.07524 =
         0.15155    0.01479    0.07637   -0.00412
C59   1    0.341928    0.652477    0.619379    11.00000    0.10799    0.08429 =
         0.14587    0.00193    0.08841   -0.00903
C60   1    0.269524    0.676609    0.581893    11.00000    0.10283    0.09085 =
         0.13943   -0.00357    0.08913   -0.01165
C61   1    0.601512    0.744005    0.795516    11.00000    0.08022    0.10139 =
         0.13441    0.02036    0.05925   -0.00035
C62   1    0.639350    0.762450    0.766534    11.00000    0.06855    0.09596 =
         0.13407    0.01281    0.05539   -0.00532
C63   1    0.586118    0.803081    0.650210    11.00000    0.08417    0.11215 =
         0.14204    0.00027    0.08789   -0.01702
C64   1    0.521461    0.810985    0.589239    11.00000    0.10376    0.11662 =
         0.12573    0.02164    0.09136   -0.01697
C65   1    0.328088    0.806237    0.490889    11.00000    0.11771    0.13271 =
         0.13450    0.03227    0.08966    0.00325
C66   1    0.258657    0.799115    0.488391    11.00000    0.10955    0.11939 =
         0.14620    0.00325    0.06174    0.01160
C67   1    0.189722    0.752494    0.546905    11.00000    0.07658    0.11863 =
         0.12433   -0.00604    0.06777    0.00657
C68   1    0.219768    0.734958    0.605357    11.00000    0.06775    0.08613 =
         0.14261   -0.00277    0.08056   -0.01240
C69   1    0.360242    0.716411    0.731339    11.00000    0.07689    0.07701 =
         0.12872    0.00847    0.08088   -0.00956
C70   1    0.451998    0.717910    0.777159    11.00000    0.09531    0.08714 =
         0.12727    0.02461    0.07546   -0.00871
C71   1    0.124882    0.465522    0.257305    11.00000    0.09428    0.10005 =
         0.12838   -0.01219    0.08708    0.01548
C72   1    0.039856    0.474924    0.207026    11.00000    0.09614    0.10293 =
         0.11320   -0.02896    0.06877   -0.00118
C73   1    0.037255    0.517458    0.189701    11.00000    0.10017    0.11636 =
         0.10179   -0.00997    0.06681    0.02447
C74   1    0.123421    0.532508    0.231063    11.00000    0.10704    0.10545 =
         0.11634   -0.01059    0.09256   -0.01077
C75   1    0.173775    0.500265    0.270329    11.00000    0.08215    0.12091 =
         0.12901   -0.01702    0.08574   -0.00008
C76   1   -0.020395    0.459341    0.208248    11.00000    0.09806    0.10207 =
         0.12919   -0.02613    0.05706   -0.00411
C77   1   -0.008991    0.433685    0.254248    11.00000    0.10451    0.09899 =
         0.14250   -0.01378    0.05122   -0.00447
C78   1   -0.071210    0.445513    0.263175    11.00000    0.08352    0.09242 =
         0.14255   -0.00623    0.05815   -0.01795
C79   1   -0.122784    0.474497    0.219277    11.00000    0.08775    0.10947 =
         0.15450   -0.02282    0.04333   -0.01866
C80   1   -0.092117    0.485792    0.186763    11.00000    0.09411    0.09684 =
         0.11956   -0.01674    0.03845   -0.00677
C81   1   -0.094428    0.521486    0.168587    11.00000    0.09275    0.10212 =
         0.11518   -0.00748    0.04334   -0.00081
C82   1   -0.033857    0.538869    0.167096    11.00000    0.10055    0.10686 =
         0.11412    0.00037    0.05249    0.00036
C83   1   -0.022234    0.580040    0.184573    11.00000    0.10999    0.10297 =
         0.10734    0.00153    0.04971    0.01090
C84   1   -0.084653    0.588858    0.194559    11.00000    0.09836    0.10234 =
         0.12194   -0.00664    0.04124    0.01384
C85   1   -0.130356    0.554455    0.182365    11.00000    0.09307    0.11226 =
         0.12736   -0.00553    0.04027    0.01527
C86   1    0.046351    0.598870    0.222316    11.00000    0.11090    0.09731 =
         0.11875    0.00979    0.07142   -0.01762
C87   1    0.074438    0.624098    0.276394    11.00000    0.10624    0.11374 =
         0.16442    0.01062    0.06704   -0.00907
C88   1    0.158114    0.615266    0.323323    11.00000    0.08866    0.09517 =
         0.16174    0.00838    0.07691   -0.02261
C89   1    0.184680    0.584307    0.300434    11.00000    0.10449    0.13729 =
         0.14190    0.01019    0.08836   -0.04131
C90   1    0.117753    0.577170    0.240881    11.00000    0.12062    0.12738 =
         0.13585    0.00434    0.07269   -0.01499
C91   1    0.020038    0.629616    0.278078    11.00000    0.11220    0.09505 =
         0.15697    0.01622    0.06857    0.00171
C92   1    0.049305    0.632021    0.342774    11.00000    0.10115    0.08821 =
         0.14249   -0.00892    0.07569    0.00532
C93   1   -0.017486    0.617568    0.341145    11.00000    0.09322    0.09962 =
         0.14638   -0.01994    0.08216    0.02013
C94   1   -0.083874    0.605260    0.280011    11.00000    0.08658    0.10764 =
         0.13969   -0.00903    0.07762    0.01643
C95   1   -0.063517    0.612635    0.241146    11.00000    0.08925    0.09039 =
         0.13043    0.00363    0.07671    0.01198
C96   1   -0.129296    0.570858    0.272037    11.00000    0.06913    0.10327 =
         0.13926   -0.00023    0.08111    0.01115
C97   1   -0.113291    0.546492    0.320638    11.00000    0.07563    0.12738 =
         0.14347   -0.00760    0.08904    0.00317
C98   1   -0.121884    0.504511    0.304411    11.00000    0.06338    0.10116 =
         0.15704    0.00171    0.07708   -0.00507
C99   1   -0.146461    0.503486    0.243705    11.00000    0.06302    0.10919 =
         0.15217   -0.02611    0.04767   -0.01328
C100  1   -0.150232    0.544210    0.223069    11.00000    0.06741    0.11130 =
         0.13410   -0.00634    0.04873    0.01034
C101  1   -0.021690    0.527595    0.423481    11.00000    0.09773    0.12558 =
         0.14089    0.00313    0.08362    0.00414
C102  1   -0.036913    0.485833    0.404934    11.00000    0.10390    0.12711 =
         0.14967    0.01264    0.09032   -0.00955
C103  1    0.035912    0.463941    0.446581    11.00000    0.10936    0.12566 =
         0.13838    0.03013    0.09206   -0.01124
C104  1    0.097478    0.491140    0.493546    11.00000    0.12319    0.12989 =
         0.12858    0.01961    0.09008    0.01301
C105  1    0.058967    0.531273    0.476493    11.00000    0.11497    0.13312 =
         0.13978    0.00585    0.08229   -0.00297
C106  1    0.070685    0.593000    0.443928    11.00000    0.10870    0.11361 =
         0.14342   -0.02003    0.07146    0.01487
C107  1    0.101910    0.560745    0.488076    11.00000    0.13105    0.12779 =
         0.14249   -0.00742    0.08306   -0.00043
C108  1    0.191044    0.556505    0.518113    11.00000    0.11838    0.11428 =
         0.13954    0.00051    0.06698    0.00866
C109  1    0.211722    0.586660    0.492434    11.00000    0.10657    0.11357 =
         0.15987   -0.00576    0.06555   -0.00706
C110  1    0.140247    0.609013    0.449346    11.00000    0.10501    0.11145 =
         0.15395   -0.01853    0.06910    0.00379
C111  1    0.264930    0.580773    0.477358    11.00000    0.10092    0.10989 =
         0.15115    0.00602    0.06317   -0.02618
C112  1    0.254395    0.591769    0.422284    11.00000    0.08925    0.10454 =
         0.16560   -0.00657    0.07788   -0.01601
C113  1    0.283542    0.560219    0.406906    11.00000    0.07542    0.11524 =
         0.16208   -0.00809    0.08182   -0.01325
C114  1    0.314577    0.528324    0.452575    11.00000    0.08145    0.13044 =
         0.15882   -0.00517    0.06876    0.00591
C115  1    0.306032    0.541790    0.496772    11.00000    0.09867    0.12422 =
         0.15317    0.00587    0.06272   -0.00142
C116  1    0.304344    0.492203    0.438819    11.00000    0.07868    0.12751 =
         0.16469    0.00249    0.06505    0.01838
C117  1    0.287076    0.460878    0.466028    11.00000    0.10059    0.11182 =
         0.14183    0.00770    0.05278    0.02547
C118  1    0.226230    0.434819    0.421213    11.00000    0.11839    0.10839 =
         0.14601    0.00814    0.06128    0.01447
C119  1    0.216794    0.444514    0.365409    11.00000    0.10203    0.11246 =
         0.15812   -0.01208    0.08051    0.03278
C120  1    0.264917    0.480357    0.377923    11.00000    0.08172    0.11743 =
         0.14945   -0.00600    0.07741    0.02005
C121  1    0.085071    0.412008    0.356141    11.00000    0.11973    0.09316 =
         0.13141    0.01061    0.07389   -0.01101
C122  1    0.026192    0.419996    0.366506    11.00000    0.11204    0.11257 =
         0.14913    0.00282    0.07444   -0.01464
C123  1    0.066079    0.431012    0.427622    11.00000    0.11683    0.10262 =
         0.14140    0.02926    0.08649   -0.01243
C124  1    0.152993    0.429822    0.458900    11.00000    0.11197    0.09195 =
         0.13427    0.01849    0.06557   -0.00199
C125  1    0.167908    0.416696    0.416033    11.00000    0.11445    0.10135 =
         0.16144    0.01999    0.07849    0.00461
C126  1    0.206850    0.456601    0.504036    11.00000    0.10927    0.11544 =
         0.13160    0.02650    0.06257   -0.00285
C127  1    0.272570    0.471234    0.504074    11.00000    0.10110    0.11705 =
         0.14322    0.02115    0.05424    0.00555
C128  1    0.288194    0.513536    0.523372    11.00000    0.10321    0.11679 =
         0.14578    0.00590    0.05802    0.00026
C129  1    0.229945    0.523213    0.534348    11.00000    0.12271    0.13407 =
         0.13988    0.00233    0.05847   -0.00208
C130  1    0.184582    0.487400    0.525724    11.00000    0.11752    0.12037 =
         0.12582    0.01872    0.06833   -0.00740
C131  1    0.240973    0.506531    0.333333    11.00000    0.08533    0.12760 =
         0.14425   -0.00118    0.09530    0.00711
C132  1    0.246615    0.552553    0.343190    11.00000    0.07807    0.11707 =
         0.15669    0.00537    0.09560   -0.01258
C133  1    0.193371    0.617651    0.387838    11.00000    0.09511    0.10207 =
         0.16293    0.00690    0.06160   -0.03178
C134  1    0.132732    0.626428    0.396934    11.00000    0.10870    0.10042 =
         0.15980   -0.01003    0.07048   -0.00022
C135  1   -0.008021    0.595792    0.391547    11.00000    0.08991    0.10440 =
         0.14009   -0.01677    0.09004    0.01489
C136  1   -0.061144    0.557870    0.376473    11.00000    0.08017    0.12751 =
         0.15132   -0.01250    0.08659    0.00833
C137  1   -0.077920    0.471177    0.343987    11.00000    0.09661    0.13158 =
         0.15694    0.00867    0.08086   -0.03135
C138  1   -0.048913    0.440828    0.325079    11.00000    0.08253    0.09704 =
         0.16700   -0.00056    0.05815   -0.02520
C139  1    0.067485    0.421923    0.299207    11.00000    0.10283    0.09161 =
         0.15103   -0.01351    0.07013    0.00480
C140  1    0.140887    0.437726    0.305736    11.00000    0.09293    0.09835 =
         0.13911   -0.01459    0.08334    0.01161
AFIX   0

C141  1   -0.061035    0.493521    0.037859    11.00000    0.04872    0.05308 =
         0.07861   -0.00996    0.05073   -0.00213
C142  1   -0.294965    0.578671    0.045374    11.00000    0.03932    0.04978 =
         0.07540   -0.01402    0.04295   -0.00240
C143  1   -0.252860    0.556548    0.024896    11.00000    0.04339    0.04747 =
         0.07536   -0.00872    0.04764    0.00031
C144  1   -0.338622    0.514688    0.059322    11.00000    0.04454    0.05219 =
         0.07116   -0.01075    0.04315   -0.00661
C145  1   -0.252983    0.514630    0.024783    11.00000    0.04747    0.05474 =
         0.07704   -0.00859    0.04895   -0.00442
C146  1   -0.195044    0.492804    0.022655    11.00000    0.04831    0.05146 =
         0.08605   -0.00966    0.05154   -0.00486
C147  1   -0.275393    0.617279    0.065777    11.00000    0.04878    0.04772 =
         0.08500   -0.00593    0.05108    0.00113
C148  1    0.034408    0.635642    0.096848    11.00000    0.05663    0.04950 =
         0.09691   -0.00421    0.05849   -0.00862
C149  1   -0.192986    0.578817    0.023877    11.00000    0.04507    0.04544 =
         0.08356   -0.00205    0.04801   -0.00211
C150  1   -0.299360    0.493626    0.040706    11.00000    0.04597    0.04664 =
         0.08036   -0.01205    0.04804   -0.00720
C151  1   -0.051941    0.452507    0.052112    11.00000    0.05470    0.05354 =
         0.08899   -0.02008    0.05640   -0.00345
C152  1   -0.357888    0.499107    0.097196    11.00000    0.04585    0.05608 =
         0.07854   -0.01207    0.05115   -0.00766
C153  1   -0.183448    0.451126    0.037161    11.00000    0.05341    0.04431 =
         0.09255   -0.01273    0.05465   -0.00538
C154  1    0.013921    0.555498    0.060685    11.00000    0.04409    0.05327 =
         0.08053   -0.00666    0.04758   -0.00407
C155  1   -0.212663    0.639106    0.067501    11.00000    0.04792    0.04763 =
         0.08734   -0.00625    0.05118   -0.00120
C156  1    0.092997    0.572882    0.097722    11.00000    0.04205    0.06334 =
         0.08995   -0.00432    0.05002   -0.00463
C157  1   -0.175040    0.619718    0.045505    11.00000    0.04518    0.04922 =
         0.07996   -0.00026    0.04754   -0.00150
C158  1   -0.132535    0.557177    0.024056    11.00000    0.04852    0.05548 =
         0.07476   -0.00673    0.04777   -0.00087
C159  1   -0.043803    0.617724    0.059024    11.00000    0.05083    0.05549 =
         0.08362   -0.00570    0.05167   -0.00178
C160  1   -0.057372    0.578273    0.042384    11.00000    0.04839    0.04661 =
         0.08552   -0.00485    0.05253   -0.00094
C161  1    0.012073    0.513705    0.059610    11.00000    0.05342    0.05708 =
         0.07791   -0.00657    0.05430   -0.00047
C162  1   -0.110967    0.431687    0.053020    11.00000    0.05492    0.04883 =
         0.09847   -0.01906    0.05573   -0.00215
C163  1   -0.292299    0.633698    0.103675    11.00000    0.04771    0.05340 =
         0.08447   -0.01165    0.04916   -0.00495
C164  1   -0.116234    0.378467    0.110681    11.00000    0.07245    0.04996 =
         0.10332   -0.01127    0.06555   -0.00039
AFIX  43
H164  3   -0.093780    0.355491    0.134830    11.00000   -1.20000
AFIX   0
C165  1   -0.135382    0.514575    0.021336    11.00000    0.04793    0.05784 =
         0.08361   -0.00874    0.05435   -0.00768
C166  1    0.075111    0.375322    0.164632    11.00000    0.06163    0.05375 =
         0.08869   -0.01457    0.04550    0.00186
AFIX 137
H16A  3    0.061198    0.348938    0.169937    11.00000   -1.50000
H16B  3    0.078905    0.393568    0.193047    11.00000   -1.50000
H16C  3    0.127743    0.374372    0.171814    11.00000   -1.50000
AFIX   0
C167  1    0.008067    0.389653    0.100126    11.00000    0.05396    0.05386 =
         0.09062   -0.02361    0.04711   -0.00399
C168  1   -0.338262    0.556830    0.060268    11.00000    0.04119    0.05066 =
         0.07384   -0.01058    0.04251   -0.00514
C169  1   -0.355682    0.571346    0.099427    11.00000    0.04274    0.05889 =
         0.08297   -0.01453    0.04737   -0.00661
C170  1   -0.280038    0.454040    0.060924    11.00000    0.05055    0.04499 =
         0.10805   -0.01779    0.05987   -0.00738
C171  1   -0.220442    0.432469    0.059208    11.00000    0.05230    0.04531 =
         0.09880   -0.01575    0.05753   -0.00421
C172  1    0.091454    0.495495    0.095867    11.00000    0.04938    0.05993 =
         0.09051   -0.01107    0.05648   -0.00263
C173  1   -0.338309    0.459587    0.116325    11.00000    0.05745    0.04943 =
         0.09151   -0.00910    0.05593   -0.01228
AFIX  43
H173  3   -0.351794    0.448164    0.139830    11.00000   -1.20000
AFIX   0
C174  1   -0.356730    0.534802    0.178770    11.00000    0.05241    0.07089 =
         0.08766   -0.00957    0.05297   -0.01416
AFIX 137
H17A  3   -0.374994    0.558850    0.186553    11.00000   -1.50000
H17B  3   -0.296849    0.534056    0.205154    11.00000   -1.50000
H17C  3   -0.377497    0.511701    0.186381    11.00000   -1.50000
AFIX   0
C175  1   -0.333220    0.610941    0.121220    11.00000    0.03453    0.04608 =
         0.08048   -0.01320    0.03890   -0.00527
AFIX  43
H175  3   -0.344768    0.621776    0.146179    11.00000   -1.20000
AFIX   0
C176  1    0.088160    0.691308    0.180167    11.00000    0.05795    0.06470 =
         0.10158   -0.00647    0.06249   -0.00827
AFIX 137
H17D  3    0.095317    0.670327    0.206784    11.00000   -1.50000
H17E  3    0.071642    0.715670    0.188686    11.00000   -1.50000
H17F  3    0.139838    0.695665    0.186703    11.00000   -1.50000
AFIX   0
C177  1   -0.106000    0.690300    0.120859    11.00000    0.05705    0.03461 =
         0.10064   -0.00595    0.05620   -0.00332
AFIX  43
H177  3   -0.083304    0.712806    0.146045    11.00000   -1.20000
AFIX   0
C178  1   -0.181019    0.672474    0.104162    11.00000    0.04839    0.04177 =
         0.09857   -0.00213    0.05046    0.00638
C179  1   -0.296581    0.436922    0.098657    11.00000    0.05921    0.04449 =
         0.09103   -0.00902    0.05825   -0.00782
C180  1    0.019214    0.678701    0.112273    11.00000    0.04596    0.04448 =
         0.08439    0.00416    0.04699    0.00005
C181  1   -0.079135    0.397277    0.086035    11.00000    0.06206    0.04543 =
         0.09644   -0.01356    0.05796    0.00075
C182  1    0.105022    0.613938    0.117092    11.00000    0.04548    0.04901 =
         0.09396   -0.00609    0.05105   -0.00676
AFIX  43
H182  3    0.157899    0.625423    0.142120    11.00000   -1.20000
AFIX   0
C183  1   -0.190121    0.397412    0.095634    11.00000    0.07032    0.03803 =
         0.09920   -0.01588    0.06411   -0.00731
C184  1    0.024680    0.431839    0.087398    11.00000    0.05958    0.05577 =
         0.08785   -0.01460    0.05789    0.00078
C185  1   -0.388548    0.534497    0.115014    11.00000    0.04398    0.05246 =
         0.08470   -0.02197    0.05028   -0.01007
C186  1    0.010289    0.711091    0.069350    11.00000    0.04739    0.06960 =
         0.10450    0.00654    0.04896   -0.00882
AFIX 137
H18A  3    0.062495    0.714281    0.076293    11.00000   -1.50000
H18B  3   -0.005229    0.736138    0.077085    11.00000   -1.50000
H18C  3   -0.031992    0.703152    0.027773    11.00000   -1.50000
AFIX   0
C187  1   -0.102768    0.639506    0.060744    11.00000    0.05203    0.04675 =
         0.08461   -0.00479    0.05076   -0.00393
C188  1   -0.485005    0.535846    0.071499    11.00000    0.04347    0.06960 =
         0.09960   -0.02006    0.05220   -0.01755
AFIX 137
H18D  3   -0.506455    0.512770    0.078566    11.00000   -1.50000
H18E  3   -0.504828    0.535691    0.029967    11.00000   -1.50000
H18F  3   -0.503614    0.559915    0.078948    11.00000   -1.50000
AFIX   0
C189  1    0.098004    0.454318    0.108148    11.00000    0.04882    0.05491 =
         0.08830   -0.01471    0.04987    0.00321
AFIX  43
H189  3    0.149593    0.441578    0.129641    11.00000   -1.20000
AFIX   0
C190  1   -0.067879    0.673010    0.098346    11.00000    0.04973    0.04262 =
         0.10172   -0.00080    0.05430   -0.00042
C191  1   -0.004045    0.361113    0.052751    11.00000    0.07886    0.05432 =
         0.09957   -0.01460    0.07031   -0.00466
AFIX 137
H19A  3    0.046482    0.359732    0.056962    11.00000   -1.50000
H19B  3   -0.048629    0.370698    0.012672    11.00000   -1.50000
H19C  3   -0.017667    0.334818    0.058587    11.00000   -1.50000
AFIX   0

C192  1    0.531602    0.274394    0.580377    11.00000    0.04359    0.06658 =
         0.07547    0.00223    0.04474   -0.00452
C193  1    0.212014    0.248558    0.549445    11.00000    0.03926    0.05197 =
         0.07077   -0.00107    0.03950   -0.00444
C194  1    0.383314    0.275298    0.539637    11.00000    0.04447    0.05617 =
         0.07480   -0.00088    0.04465   -0.00154
C195  1    0.220305    0.332088    0.566238    11.00000    0.04398    0.04975 =
         0.06764   -0.00454    0.03879    0.00370
C196  1    0.208629    0.187306    0.597106    11.00000    0.04847    0.05343 =
         0.08809    0.00658    0.05148    0.00121
C197  1    0.387088    0.317253    0.548290    11.00000    0.04924    0.05118 =
         0.07738    0.00703    0.04376   -0.00383
C198  1    0.455143    0.254015    0.552981    11.00000    0.05034    0.06064 =
         0.06848   -0.00512    0.04752   -0.00634
C199  1    0.264178    0.314370    0.545408    11.00000    0.04060    0.04543 =
         0.07347    0.00540    0.03646   -0.00010
C200  1    0.463907    0.212390    0.562638    11.00000    0.05069    0.06223 =
         0.07392    0.00127    0.04674    0.00280
C201  1    0.535465    0.315951    0.587890    11.00000    0.04760    0.05135 =
         0.06898    0.00519    0.04311   -0.00476
C202  1    0.464977    0.337507    0.570597    11.00000    0.05250    0.05192 =
         0.07813    0.00635    0.04526   -0.00665
C203  1    0.319624    0.252418    0.534180    11.00000    0.04600    0.05081 =
         0.07172    0.00307    0.04261    0.00075
C204  1    0.346872    0.376154    0.577507    11.00000    0.05328    0.04709 =
         0.08348    0.00409    0.04103    0.00078
C205  1    0.538354    0.191265    0.596190    11.00000    0.05072    0.05130 =
         0.07349   -0.00562    0.04815   -0.00304
C206  1    0.327583    0.336531    0.550759    11.00000    0.04518    0.05183 =
         0.07021    0.00500    0.03802   -0.00064
C207  1    0.288138    0.187485    0.561159    11.00000    0.05188    0.04997 =
         0.07943   -0.00402    0.05039   -0.00745
C208  1    0.608703    0.255647    0.615607    11.00000    0.04875    0.05888 =
         0.06884    0.00003    0.04187    0.00165
C209  1    0.260198    0.272433    0.537097    11.00000    0.04804    0.05493 =
         0.07387    0.00014    0.04567   -0.00535
C210  1    0.171205    0.267167    0.569354    11.00000    0.04728    0.05610 =
         0.07801    0.00681    0.04461    0.00184
C211  1    0.479083    0.375843    0.593290    11.00000    0.04977    0.04746 =
         0.08517    0.00839    0.04133   -0.00493
C212  1    0.176028    0.308733    0.577437    11.00000    0.04206    0.05397 =
         0.08088    0.00260    0.04377    0.00585
C213  1    0.330897    0.209492    0.544384    11.00000    0.04843    0.04737 =
         0.07189   -0.00170    0.04466   -0.00669
C214  1    0.308416    0.391846    0.600727    11.00000    0.04590    0.05086 =
         0.08830   -0.00594    0.04160    0.00394
C215  1    0.244405    0.370251    0.594671    11.00000    0.04511    0.05533 =
         0.08547   -0.00278    0.03891    0.00540
C216  1    0.343261    0.422317    0.644507    11.00000    0.05373    0.07252 =
         0.09350   -0.02030    0.04155    0.00706
C217  1    0.155227    0.319490    0.615440    11.00000    0.04782    0.06708 =
         0.07280    0.00541    0.04565    0.00946
C218  1    0.228595    0.207578    0.563638    11.00000    0.04744    0.05014 =
         0.07727    0.00076    0.04636   -0.00094
C219  1    0.316602    0.151335    0.591426    11.00000    0.05312    0.04492 =
         0.08042   -0.00352    0.04650   -0.00377
C220  1    0.400178    0.190538    0.557282    11.00000    0.05110    0.05140 =
         0.08079   -0.00110    0.04744   -0.00209
C221  1    0.151031    0.248726    0.604390    11.00000    0.04755    0.06190 =
         0.06404    0.00419    0.04230    0.00217
C222  1    0.122576    0.281866    0.627351    11.00000    0.04758    0.07035 =
         0.07470    0.00560    0.04718    0.01052
C223  1    0.517815    0.146846    0.601623    11.00000    0.04385    0.05774 =
         0.07308   -0.00371    0.04093    0.00773
C224  1    0.388557    0.131645    0.604469    11.00000    0.05760    0.04557 =
         0.09115   -0.00347    0.05126    0.00162
AFIX  43
H224  3    0.407028    0.106760    0.623773    11.00000   -1.20000
AFIX   0
C225  1    0.170044    0.207910    0.619386    11.00000    0.05620    0.06631 =
         0.08806    0.00419    0.05764   -0.00019
AFIX  43
H225  3    0.158167    0.194729    0.642783    11.00000   -1.20000
AFIX   0
C226  1    0.616968    0.331834    0.629184    11.00000    0.05101    0.05234 =
         0.08542    0.00613    0.04708   -0.00247
C227  1    0.025261    0.281982    0.583473    11.00000    0.05156    0.08082 =
         0.11128    0.00210    0.05910    0.00714
AFIX 137
H22A  3    0.005396    0.308545    0.581829    11.00000   -1.50000
H22B  3    0.005094    0.263444    0.598231    11.00000   -1.50000
H22C  3    0.005384    0.274027    0.543348    11.00000   -1.50000
AFIX   0
C228  1    0.615246    0.212261    0.624834    11.00000    0.05116    0.06620 =
         0.07006   -0.00755    0.04670    0.00001
AFIX  43
H228  3    0.666425    0.199067    0.647983    11.00000   -1.20000
AFIX   0
C229  1    0.558057    0.393579    0.633219    11.00000    0.05145    0.05178 =
         0.10852    0.00665    0.04837   -0.00401
C230  1    0.429468    0.153133    0.585589    11.00000    0.04443    0.05326 =
         0.08073   -0.00943    0.04187   -0.00203
C231  1    0.580543    0.128945    0.663011    11.00000    0.06438    0.06431 =
         0.09160   -0.01300    0.05689   -0.00762
AFIX 137
H23A  3    0.633180    0.126667    0.670389    11.00000   -1.50000
H23B  3    0.562156    0.102734    0.664673    11.00000   -1.50000
H23C  3    0.586763    0.145885    0.693577    11.00000   -1.50000
AFIX   0
C232  1    0.545366    0.433790    0.654189    11.00000    0.05277    0.04781 =
         0.10576   -0.00729    0.04484   -0.00803
C233  1    0.509625    0.121358    0.552672    11.00000    0.05225    0.07129 =
         0.08589   -0.02678    0.04690   -0.00542
AFIX 137
H23D  3    0.490382    0.094943    0.552535    11.00000   -1.50000
H23E  3    0.562973    0.119354    0.561105    11.00000   -1.50000
H23F  3    0.470353    0.133694    0.513491    11.00000   -1.50000
AFIX   0
C234  1    0.420448    0.395889    0.597091    11.00000    0.05134    0.05301 =
         0.09568   -0.00313    0.04583   -0.00142
C235  1    0.627491    0.370984    0.652207    11.00000    0.05549    0.05275 =
         0.09947   -0.00199    0.05241   -0.00874
AFIX  43
H235  3    0.680753    0.381621    0.680006    11.00000   -1.20000
AFIX   0
C236  1    0.613704    0.444927    0.720004    11.00000    0.05682    0.08051 =
         0.12510   -0.03360    0.03709   -0.01488
AFIX 137
H23G  3    0.665330    0.448220    0.726118    11.00000   -1.50000
H23H  3    0.619676    0.423963    0.746220    11.00000   -1.50000
H23I  3    0.599495    0.469670    0.729462    11.00000   -1.50000
AFIX   0
C237  1    0.227455    0.383560    0.633796    11.00000    0.04799    0.06679 =
         0.07562   -0.00931    0.03964   -0.00038
C238  1    0.418078    0.441614    0.662284    11.00000    0.05308    0.05665 =
         0.10555   -0.02028    0.04372   -0.00193
AFIX  43
H238  3    0.440361    0.463193    0.689308    11.00000   -1.20000
AFIX   0
C239  1    0.153211    0.276898    0.691897    11.00000    0.06158    0.11990 =
         0.05440    0.01528    0.03930    0.02428
AFIX 137
H23J  3    0.123098    0.294800    0.699197    11.00000   -1.50000
H23K  3    0.211676    0.283089    0.719573    11.00000   -1.50000
H23L  3    0.144436    0.249628    0.698171    11.00000   -1.50000
AFIX   0
C240  1    0.456849    0.427341    0.638180    11.00000    0.05973    0.04953 =
         0.10291   -0.00049    0.04301   -0.00625
C241  1    0.536946    0.468612    0.614646    11.00000    0.05924    0.05349 =
         0.14679    0.01388    0.05633   -0.00507
AFIX 137
H24A  3    0.591283    0.476347    0.627832    11.00000   -1.50000
H24B  3    0.510874    0.491097    0.618567    11.00000   -1.50000
H24C  3    0.503403    0.460228    0.572742    11.00000   -1.50000
AFIX   0
C242  1    0.184113    0.358174    0.646690    11.00000    0.04752    0.07718 =
         0.09002   -0.00795    0.04538    0.01161
AFIX  43
H242  3    0.174434    0.365875    0.674048    11.00000   -1.20000
AFIX   0
HKLF 5


REM  z in P21/c
REM wR2 = 0.3173, GooF = S = 1.047, Restrained GooF = 0.917 for all data
REM R1 = 0.1516 for 15614 Fo > 4sig(Fo) and 0.1916 for all 25643 data
REM 1833 parameters refined using 12433 restraints

END

WGHT      0.2000      0.0000

REM Highest difference peak  1.154,  deepest hole -0.504,  1-sigma level  0.115
Q1    1   0.1911  0.7806  0.4880  11.00000  0.05    1.15
Q2    1   0.2995  0.7742  0.4596  11.00000  0.05    1.10
;
_shelx_res_checksum                57929
_shelx_hkl_file
;
   1   0   0    2002      65   1
   3   0   0    2051     575   1
   4   0   0   38728    1967   1
   5   0   0     168     241   1
   6   0   0     596     342   1
   7   0   0     920     434   1
   8   0   0    2854     888   1
   9   0   0     281     168   1
  10   0   0     243      92   1
  11   0   0    1293     199   1
  12   0   0     246      74   1
  13   0   0    3609     192   1
  14   0   0    1552     112   1
  15   0   0       7      59   1
  16   0   0      71     167   1
  17   0   0     292      50   1
  18   0   0     132      41   1
   1   1   0      33      67   1
   2   1   0   24171     100   1
   3   1   0   29810     679   1
   4   1   0   18409     745   1
   5   1   0    3582     361   1
   6   1   0     389     222   1
   7   1   0    2927     477   1
   8   1   0   11555     816   1
  10   1   0     131      43   1
  11   1   0    2443     125   1
  12   1   0      46      37   1
  13   1   0      38      34   1
  14   1   0     324      67   1
  15   1   0     228      40   1
  16   1   0      49      36   1
  17   1   0     912      50   1
  18   1   0      83      29   1
   0   2   0    1150      97   1
   1   2   0 1677335   31219   1
   2   2   0      65      83   1
   3   2   0   11710     416   1
   4   2   0    4966     378   1
   5   2   0   98619    3931   1
   6   2   0    1096     525   1
   7   2   0    6983     553   1
   8   2   0     761     382   1
   9   2   0    3756     380   1
  10   2   0     438      51   1
  11   2   0     983      59   1
  12   2   0     111      31   1
  13   2   0    5121     224   1
  14   2   0    2176     136   1
  15   2   0      33      40   1
  16   2   0     229      36   1
  17   2   0     856      59   1
  18   2   0      14      28   1
   1   3   0    4718     482   1
   2   3   0     534    1426   1
   3   3   0   36313     994   1
   4   3   0   60572    3061   1
   5   3   0    1896     258   1
   6   3   0    3333     480   1
   7   3   0    3296     536   1
   8   3   0     387     353   1
   9   3   0     798     192   1
  10   3   0     258      57   1
  11   3   0     792      74   1
  12   3   0      58      36   1
  13   3   0    1379      91   1
  14   3   0    1005     176   1
  15   3   0     380     118   1
  16   3   0      24      64   1
  17   3   0     597      70   1
  18   3   0      85      29   1
   0   4   0      97     182   1
   1   4   0    2818     185   1
   2   4   0   53652     587   1
   3   4   0    2133     412   1
   4   4   0   37952    1661   1
   5   4   0    1019     250   1
   6   4   0   18949    1078   1
   7   4   0    2495     395   1
   8   4   0     218     319   1
   9   4   0    1302     166   1
  10   4   0      97      32   1
  11   4   0      94      38   1
  12   4   0    2893     117   1
  13   4   0    1472     218   1
  14   4   0     110      37   1
  15   4   0     131      35   1
  16   4   0      70      38   1
  17   4   0      58      31   1
  18   4   0      27      28   1
   1   5   0    1894     159   1
   2   5   0   13208     430   1
   3   5   0  116721    7026   1
   4   5   0    2159     336   1
   5   5   0   24504    1341   1
   6   5   0    3097     416   1
   7   5   0     712     287   1
   8   5   0     518     350   1
   9   5   0   17221    1152   1
  10   5   0     566      54   1
  11   5   0     217      64   1
  12   5   0     142      41   1
  13   5   0    1695     150   1
  14   5   0     523     186   1
  15   5   0    1627      83   1
  16   5   0      90      37   1
  17   5   0      84      31   1
  18   5   0     153      38   1
   0   6   0    4413     386   1
   1   6   0  142309    3602   1
   2   6   0     117     174   1
   3   6   0     525     225   1
   4   6   0    4943     483   1
   5   6   0    4462     507   1
   6   6   0     127     226   1
   7   6   0     542     266   1
   8   6   0    1657     534   1
   9   6   0     225      84   1
  10   6   0     144      38   1
  11   6   0     604      54   1
  12   6   0    1709      76   1
  13   6   0      56      49   1
  14   6   0    1307      83   1
  15   6   0      34      83   1
  16   6   0      48      39   1
  17   6   0      19      31   1
  18   6   0      39      34   1
   1   7   0    3404     295   1
   2   7   0   17836    1286   1
   3   7   0     486     206   1
   4   7   0   55682    2948   1
   5   7   0     197     200   1
   6   7   0    1482     262   1
   7   7   0   35211    1636   1
   8   7   0     464     670   1
   9   7   0     513      65   1
  10   7   0    2213     156   1
  11   7   0     185      49   1
  12   7   0     630      59   1
  13   7   0      42      61   1
  14   7   0    1182     116   1
  15   7   0      37      37   1
  16   7   0      42      31   1
  17   7   0      54      28   1
  18   7   0      69      30   1
   0   8   0   18235    1275   1
   1   8   0      70     160   1
   2   8   0    5677     401   1
   3   8   0      71     139   1
   4   8   0    3284     488   1
   5   8   0     222     201   1
   6   8   0    6512     625   1
   7   8   0    2460     398   1
   8   8   0    1603     556   1
   9   8   0      40      39   1
  10   8   0     414      37   1
  11   8   0      32      34   1
  12   8   0     818     136   1
  13   8   0     400      93   1
  14   8   0     112      66   1
  15   8   0      42      26   1
  16   8   0     447      48   1
  17   8   0     241      49   1
  18   8   0     169      32   1
   1   9   0    2429     300   1
   2   9   0     261     221   1
   3   9   0   46797    2867   1
   4   9   0     530     323   1
   5   9   0    2991     483   1
   6   9   0    5443     565   1
   7   9   0    4437     597   1
   8   9   0    5100     651   1
  10   9   0     500      43   1
  11   9   0     217      38   1
  12   9   0     358      90   1
  13   9   0      58      34   1
  14   9   0      84      47   1
  15   9   0     378      60   1
  16   9   0    1603      82   1
  17   9   0      80      33   1
  18   9   0     853     145   1
   0  10   0    2793     557   1
   1  10   0   21000    1239   1
   2  10   0    4923     339   1
   3  10   0     247     152   1
   4  10   0     249     193   1
   5  10   0     395     206   1
   6  10   0    4715     536   1
   7  10   0     682     368   1
   8  10   0    1756     210   1
   9  10   0    2419     155   1
  10  10   0    1002      92   1
  11  10   0      57      29   1
  12  10   0     759     165   1
  13  10   0     633      94   1
  14  10   0      10      32   1
  15  10   0     261     128   1
  16  10   0     172      31   1
  17  10   0      80      31   1
  18  10   0     170      51   1
   1  11   0   25196    1203   1
   2  11   0   11946     687   1
   3  11   0     771     211   1
   4  11   0    1661     338   1
   5  11   0     251     225   1
   6  11   0    5470     739   1
   7  11   0    6609     632   1
   8  11   0     290      59   1
   9  11   0    1097     106   1
  10  11   0     891      81   1
  11  11   0     973      68   1
  12  11   0     616      98   1
  13  11   0     305     260   1
  14  11   0     291      56   1
  15  11   0     101      24   1
  16  11   0      38      17   1
  17  11   0      64      22   1
  18  11   0     103      40   1
   0  12   0   53009    3507   1
   1  12   0      93     148   1
   2  12   0    4007     256   1
   3  12   0    2142     319   1
   4  12   0     403     272   1
   5  12   0     149     265   1
   6  12   0    3104     530   1
   7  12   0    1492     391   1
   8  12   0     514     105   1
  10  12   0    1190     115   1
  11  12   0      47      53   1
  12  12   0    2020     156   1
  13  12   0      72      63   1
  14  12   0    2038     112   1
  15  12   0     199      43   1
  16  12   0      22      17   1
  17  12   0      24      36   1
  18  12   0      13      31   1
   1  13   0     139     149   1
   2  13   0   13078     648   1
   3  13   0   10818     830   1
   4  13   0    2610     268   1
   5  13   0     369     289   1
   6  13   0     539     323   1
   7  13   0    3396     270   1
   8  13   0      57      49   1
   9  13   0    1397      98   1
  10  13   0     112      27   1
  11  13   0     495      69   1
  12  13   0     468      81   1
  13  13   0      52      45   1
  14  13   0     151      33   1
  15  13   0      36      37   1
  16  13   0      48      22   1
  17  13   0      13      32   1
   0  14   0     146     232   1
   1  14   0     192     171   1
   2  14   0    1060     207   1
   3  14   0   13155     583   1
   4  14   0     360     185   1
   5  14   0    9936     863   1
   6  14   0    2051     272   1
   7  14   0    2506     303   1
   8  14   0      70      60   1
   9  14   0     437     100   1
  10  14   0      46      39   1
  11  14   0    2769     186   1
  12  14   0    3606     307   1
  13  14   0    1425      93   1
  14  14   0     458     109   1
  15  14   0     182      59   1
  16  14   0     217      41   1
  17  14   0      15      31   1
   1  15   0     353     225   1
   2  15   0    9292     562   1
   3  15   0    2886    1103   1
   4  15   0    3059     433   1
   5  15   0    1870    1162   1
   6  15   0    2104     278   1
   7  15   0     689      66   1
   8  15   0     188     102   1
   9  15   0     188      37   1
  10  15   0      20      30   1
  11  15   0      57      37   1
  12  15   0    1143      70   1
  13  15   0      58      42   1
  14  15   0     123     269   1
  15  15   0      94      37   1
  16  15   0      29      28   1
  17  15   0      43      33   1
   0  16   0  132747    8084   1
   1  16   0    3848     508   1
   2  16   0   10792     999   1
   3  16   0    1176     627   1
   4  16   0    1870     351   1
   5  16   0     116      63   1
   6  16   0    3732     228   1
   7  16   0      97      36   1
   8  16   0    2670     149   1
   9  16   0     174      35   1
  10  16   0    1263     121   1
  11  16   0     867     102   1
  12  16   0     284     156   1
  13  16   0      36      42   1
  14  16   0     289      49   1
  15  16   0      33      36   1
  16  16   0      89      30   1
  17  16   0      34      31   1
   1  17   0   39405    1662   1
   2  17   0    1506     381   1
   3  17   0    1800     442   1
   4  17   0    3332     392   1
   5  17   0      59      52   1
   6  17   0     310      64   1
   7  17   0     422      48   1
   8  17   0    1412      90   1
   9  17   0     238      53   1
  10  17   0    4220     225   1
  11  17   0     264      63   1
  12  17   0     236      45   1
  13  17   0     323      47   1
  14  17   0      53     139   1
  15  17   0     144      36   1
  16  17   0      25      28   1
  17  17   0      37      28   1
   0  18   0     421     729   1
   1  18   0     776     218   1
   2  18   0    1619     290   1
   3  18   0      54      78   1
   4  18   0    2634     294   1
   5  18   0    1810     157   1
   6  18   0      54      38   1
   7  18   0     143      33   1
   8  18   0     104      35   1
   9  18   0    1810     129   1
  10  18   0     118      46   1
  11  18   0    1102     156   1
  12  18   0      38      41   1
  13  18   0     528      68   1
  14  18   0     156      36   1
  15  18   0      11      33   1
  16  18   0     111      28   1
   1  19   0    3028     278   1
   2  19   0    2135     319   1
   3  19   0    4743     333   1
   4  19   0    3506     186   1
   5  19   0     441      59   1
   6  19   0     486      56   1
   7  19   0    3820     151   1
   8  19   0      44      53   1
   9  19   0     780      62   1
  10  19   0      86      71   1
  11  19   0    3692     350   1
  12  19   0     588      69   1
  13  19   0     142     142   1
  14  19   0     243      62   1
  15  19   0      49      31   1
  16  19   0      11      26   1
   1  20   0     785     136   1
   2  20   0    1377     135   1
   3  20   0     179      83   1
   4  20   0     192      63   1
   5  20   0      77      56   1
   6  20   0     196      51   1
   7  20   0     104      45   1
   8  20   0     569     127   1
   9  20   0    1379      79   1
  10  20   0      85      28   1
  11  20   0     307      66   1
  12  20   0    1574     165   1
  13  20   0      58      62   1
  14  20   0      48      34   1
  15  20   0      82      30   1
  16  20   0     612      53   1
   1  21   0    6987     298   1
   2  21   0      21      54   1
   3  21   0    5118     423   1
   4  21   0     398      60   1
   5  21   0    7428     263   1
   6  21   0    2758     161   1
   7  21   0    4995     244   1
   8  21   0      94      42   1
   9  21   0     151      41   1
  10  21   0     785     192   1
  11  21   0     512      86   1
  12  21   0      63      95   1
  13  21   0      31      36   1
  14  21   0     257      37   1
  15  21   0     343      62   1
  16  21   0     107      41   1
   0  22   0     296      85   1
   1  22   0    1131     120   1
   2  22   0     314      58   1
   3  22   0     612     155   1
   4  22   0    1026     126   1
   5  22   0     191      55   1
   6  22   0    2680     195   1
   7  22   0     289      67   1
   8  22   0     710      76   1
   9  22   0    1842     152   1
  10  22   0      31      24   1
  11  22   0     635     121   1
  12  22   0     173      47   1
  13  22   0     144      45   1
  14  22   0      12      29   1
  15  22   0      37      27   1
   1  23   0     832     132   1
   2  23   0      82      56   1
   3  23   0      36      58   1
   4  23   0    5907     327   1
   5  23   0    3116     218   1
   6  23   0    1828     214   1
   7  23   0   13669     651   1
   8  23   0     145      56   1
   9  23   0      72      39   1
  10  23   0      90     147   1
  11  23   0    1333     203   1
  12  23   0      24      34   1
  13  23   0    1297      88   1
  14  23   0     125      34   1
  15  23   0     768      88   1
   0  24   0      66      91   1
   1  24   0      65      62   1
   2  24   0     744     110   1
   3  24   0     508     182   1
   4  24   0    5408     336   1
   5  24   0      70      73   1
   6  24   0    7170     358   1
   7  24   0    1119     274   1
   8  24   0    1392     132   1
   9  24   0     404      63   1
  10  24   0     996    1439   1
  11  24   0     202      45   1
  12  24   0     161      55   1
  13  24   0     103      36   1
  14  24   0      24      31   1
  15  24   0      24      27   1
   1  25   0      44      64   1
   2  25   0    4689     235   1
   3  25   0    1030     143   1
   4  25   0    5677     349   1
   5  25   0      17      61   1
   6  25   0    1442     144   1
   7  25   0    1267     210   1
   8  25   0    6930     356   1
   9  25   0    1095     119   1
  10  25   0      33      23   1
  11  25   0    1331     138   1
  12  25   0     188      40   1
  13  25   0     409      61   1
  14  25   0      29      32   1
   0  26   0     211     107   1
   1  26   0     144      67   1
   2  26   0      80      65   1
   3  26   0    1149     139   1
   4  26   0    1302     127   1
   5  26   0     693      92   1
   6  26   0     168     100   1
   7  26   0      58      50   1
   8  26   0      55      69   1
   9  26   0     643      91   1
  10  26   0      43      22   1
  11  26   0    1225      83   1
  12  26   0      51      35   1
  13  26   0     211      36   1
  14  26   0      20      29   1
   1  27   0     135     116   1
   2  27   0      39      66   1
   3  27   0     936     124   1
   4  27   0     171      69   1
   5  27   0     663     142   1
   6  27   0     193      56   1
   7  27   0    1350     171   1
   8  27   0     158      32   1
   9  27   0     138     133   1
  10  27   0      46      21   1
  11  27   0      76      45   1
  12  27   0     128      37   1
  13  27   0      13      30   1
   0  28   0   16355    1815   1
   1  28   0      47      70   1
   2  28   0    2265     285   1
   3  28   0      74     105   1
   4  28   0    1040     139   1
   5  28   0      91      77   1
   6  28   0      68      75   1
   7  28   0     135      79   1
   8  28   0     103      24   1
   9  28   0     119     138   1
  10  28   0      19      21   1
  11  28   0      14      24   1
  12  28   0      35      27   1
  13  28   0     341      74   1
   1  29   0    1117     131   1
   2  29   0     735     135   1
   3  29   0      42      67   1
   4  29   0     268      85   1
   5  29   0      37      51   1
   6  29   0      50      57   1
   7  29   0      60     124   1
   8  29   0      30      47   1
   9  29   0      32      45   1
  10  29   0      22      20   1
  11  29   0      20      23   1
  12  29   0      56      34   1
   0  30   0     598     161   1
   1  30   0      62      70   1
   2  30   0     125     103   1
   3  30   0      44      76   1
   4  30   0     630      99   1
   5  30   0      73      68   1
   6  30   0      30      51   1
   7  30   0      41      45   1
   8  30   0    1602    2266   1
   9  30   0      77      37   1
  10  30   0      18      36   1
  11  30   0      62      35   1
  12  30   0      10      40   1
   1  31   0     183      71   1
   2  31   0     501      94   1
   3  31   0     485     316   1
   4  31   0      58      61   1
   5  31   0      78     100   1
   6  31   0     155      98   1
   7  31   0      27      41   1
   8  31   0      29      45   1
   9  31   0      45      31   1
  10  31   0     431      78   1
  11  31   0     162      37   1
   0  32   0      89     163   1
   1  32   0     995     304   1
   2  32   0    1877     226   1
   3  32   0     594     244   1
   4  32   0    1683     489   1
   5  32   0      41     107   1
   6  32   0    1710     111   1
   7  32   0      51      40   1
   8  32   0      45      49   1
   9  32   0      52      38   1
  10  32   0      32      34   1
  11  32   0      18      38   1
   1  33   0     317      72   1
   2  33   0     235     186   1
   3  33   0      54      58   1
   4  33   0    1029    1705   1
   5  33   0      30      45   1
   6  33   0     193      43   1
   7  33   0     347      44   1
   8  33   0      42      25   1
   9  33   0     124      38   1
  10  33   0      85      34   1
   0  34   0     138      83   1
   1  34   0      73      58   1
   2  34   0     143      51   1
   3  34   0     148     171   1
   4  34   0      24      43   1
   5  34   0     563      65   1
   6  34   0      52      38   1
   7  34   0      31      38   1
   8  34   0      39      35   1
   9  34   0      57      32   1
   1  35   0     811     121   1
   2  35   0      27      50   1
   3  35   0      42      41   1
   4  35   0      56      36   1
   5  35   0     143      41   1
   6  35   0     601      49   1
   7  35   0     321      44   1
   8  35   0       5      30   1
   0  36   0      25      86   1
   1  36   0     141      47   1
   2  36   0     141      44   1
   3  36   0      18      31   1
   4  36   0      31      35   1
   5  36   0      89      32   1
   6  36   0     311      47   1
   7  36   0      18      27   1
   1  37   0      16      36   1
   2  37   0      15      31   1
   3  37   0     118      33   1
   4  37   0      96      27   1
   5  37   0      21      30   1
   6  37   0      28      31   1
   0  38   0     265      58   1
   1  38   0      62      28   1
   2  38   0      32      31   1
   3  38   0     128      30   1
   4  38   0      13      25   1
   5  38   0      17      30   1
   1  39   0      59      24   1
   2  39   0      44      24   1
 -19   1   1      62      25   1
 -18   1   1     310      39   1
 -17   1   1     218      37   1
 -16   1   1     265      44   1
 -15   1   1    2057     147   1
 -14   1   1     148      54   1
 -13   1   1     146      41   1
 -12   1   1    4600     162   1
 -11   1   1     557      52   1
 -10   1   1     374      74   1
  -9   1   1     191     375   1
  -8   1   1   14054     713   1
  -7   1   1    1236     284   1
  -6   1   1    7521     517   1
  -5   1   1     826     179   1
  -4   1   1   37109    1073   1
  -2   1   1   37443     679   1
  -1   1   1     291      61   1
   0   1   1   25416     297   1
   1   1   1   47542     959   1
   2   1   1     405     632   1
   3   1   1    8280     666   1
   4   1   1    1600     241   1
   5   1   1     394     145   1
   6   1   1     491     265   1
   7   1   1   11062    1085   1
   8   1   1     114     304   1
   9   1   1     496     113   1
  10   1   1    1185      68   1
  11   1   1    1002      97   1
  12   1   1    2855     150   1
  13   1   1    3971     201   1
  14   1   1    1158     145   1
  15   1   1     591      65   1
  16   1   1     132      36   1
  17   1   1      86      32   1
  18   1   1     649     118   1
 -19   2   1     224      51   1
 -18   2   1      11      30   1
 -17   2   1     368      52   1
 -16   2   1      27      41   1
 -15   2   1    2833     116   1
 -14   2   1     210      91   1
 -13   2   1     133      57   1
 -12   2   1    1582      96   1
 -11   2   1      59      25   1
 -10   2   1    1307      82   1
  -9   2   1     219     382   1
  -8   2   1     477     303   1
  -7   2   1     281     196   1
  -6   2   1    1158     341   1
  -5   2   1     366     146   1
  -4   2   1     432     141   1
  -2   2   1    7017     184   1
  -1   2   1    4744      71   1
   0   2   1  699170    9060   1
   1   2   1    2390     146   1
   2   2   1    1281     272   1
   4   2   1   22847    1109   1
   5   2   1     145     238   1
   6   2   1    5620     490   1
   7   2   1    2522     536   1
   8   2   1    4277     799   1
   9   2   1    2641     193   1
  10   2   1     126      31   1
  11   2   1     760      64   1
  12   2   1     442      61   1
  13   2   1    4701     176   1
  14   2   1      48      87   1
  15   2   1      59      36   1
  16   2   1     753      52   1
  17   2   1     116      32   1
  18   2   1     107      29   1
 -19   3   1     141      41   1
 -18   3   1     150      31   1
 -17   3   1    1199      69   1
 -16   3   1     204      57   1
 -15   3   1     200      41   1
 -14   3   1     674      63   1
 -13   3   1    1240      83   1
 -12   3   1      82      30   1
 -11   3   1      50      27   1
 -10   3   1    4246     163   1
  -9   3   1     227     348   1
  -8   3   1     122     247   1
  -7   3   1     239     238   1
  -6   3   1   44195    2290   1
  -5   3   1    4308     245   1
  -4   3   1  216137    9411   1
  -3   3   1   31163     473   1
  -2   3   1    7382     955   1
  -1   3   1    8037     133   1
   0   3   1   40412     256   1
   1   3   1   13917     337   1
   2   3   1    5982     256   1
   3   3   1   10424     570   1
   4   3   1     280     262   1
   5   3   1     959     240   1
   6   3   1    9015     726   1
   7   3   1     418     290   1
   8   3   1     236     395   1
   9   3   1    1427     151   1
  10   3   1     633      71   1
  11   3   1    1666      94   1
  12   3   1     160     110   1
  13   3   1     603      78   1
  14   3   1     228     139   1
  15   3   1     139      35   1
  16   3   1     576      75   1
  17   3   1     155      35   1
  18   3   1     223      41   1
 -19   4   1      74      29   1
 -18   4   1      18      28   1
 -17   4   1     313      38   1
 -16   4   1     890      89   1
 -15   4   1      59      37   1
 -14   4   1     127      37   1
 -13   4   1    1611     144   1
 -12   4   1     100      44   1
 -11   4   1     871      89   1
 -10   4   1     630      51   1
  -9   4   1    1741     400   1
  -8   4   1     226     289   1
  -7   4   1    5649     610   1
  -6   4   1    4180     386   1
  -5   4   1    8598     978   1
  -4   4   1    4478     427   1
  -3   4   1     878     282   1
  -2   4   1     681      94   1
  -1   4   1  151381     822   1
   0   4   1     957      84   1
   1   4   1   45285     623   1
   2   4   1    1003     216   1
   3   4   1    3557     208   1
   4   4   1    3738     371   1
   5   4   1     117     211   1
   6   4   1     118     231   1
   7   4   1    3603     721   1
   8   4   1     212     366   1
   9   4   1   18087     690   1
  10   4   1      76      62   1
  11   4   1    1752      99   1
  12   4   1     383      57   1
  13   4   1    1664     113   1
  14   4   1    1739     130   1
  15   4   1     539      47   1
  16   4   1    1933      93   1
  17   4   1      82      32   1
  18   4   1     427      63   1
 -19   5   1     151      31   1
 -18   5   1      46      29   1
 -17   5   1     509      61   1
 -16   5   1    1802     147   1
 -15   5   1     325      38   1
 -14   5   1    2055     111   1
 -13   5   1    1760      82   1
 -12   5   1      36      29   1
 -11   5   1     136      28   1
 -10   5   1      45      39   1
  -9   5   1    2006     226   1
  -8   5   1     322     282   1
  -7   5   1     166     230   1
  -6   5   1     425     257   1
  -5   5   1   47050    2147   1
  -4   5   1     350     186   1
  -3   5   1  131447    6156   1
  -2   5   1   12754     337   1
  -1   5   1    9147     272   1
   0   5   1      59     405   1
   1   5   1    9405     338   1
   2   5   1   13596     447   1
   3   5   1    9665     681   1
   4   5   1    6193     517   1
   5   5   1     145     269   1
   6   5   1    3851     447   1
   7   5   1   13085    1218   1
   8   5   1     240     388   1
   9   5   1   10436     431   1
  10   5   1    2108     184   1
  11   5   1     141      53   1
  12   5   1     359      60   1
  13   5   1      83      35   1
  14   5   1     407      41   1
  15   5   1      51     202   1
  16   5   1      63      37   1
  17   5   1      76      30   1
  18   5   1      27      28   1
 -19   6   1     260      59   1
 -18   6   1      33      28   1
 -17   6   1     430      62   1
 -16   6   1      22      34   1
 -15   6   1      47      30   1
 -14   6   1    1563      88   1
 -13   6   1    5183     178   1
 -12   6   1    2945     127   1
 -11   6   1      31      49   1
 -10   6   1    3900     142   1
  -9   6   1      33      54   1
  -8   6   1    6306     716   1
  -7   6   1     773     324   1
  -6   6   1    7061     645   1
  -5   6   1     681     180   1
  -4   6   1     247     159   1
  -3   6   1    5071     412   1
  -2   6   1  160795   14529   1
  -1   6   1    4760     255   1
   0   6   1    2310    1847   1
   1   6   1    4033     226   1
   2   6   1   10608     460   1
   3   6   1    2765     426   1
   4   6   1   10824     884   1
   6   6   1    7741     687   1
   7   6   1    3448     649   1
   8   6   1   40412    2851   1
   9   6   1    2274     161   1
  10   6   1    4009     207   1
  11   6   1      40      31   1
  12   6   1    8491     246   1
  13   6   1      87      36   1
  14   6   1     161     161   1
  15   6   1     201      38   1
  16   6   1     838      68   1
  17   6   1      63      31   1
  18   6   1      71      28   1
 -19   7   1     236      61   1
 -18   7   1      23      34   1
 -17   7   1     566      48   1
 -16   7   1     102      33   1
 -15   7   1      73      27   1
 -14   7   1      34      34   1
 -13   7   1    1603      68   1
 -12   7   1    1859     122   1
 -11   7   1      84      42   1
 -10   7   1    2922     129   1
  -9   7   1     262      63   1
  -8   7   1    1495     509   1
  -7   7   1    3512     501   1
  -6   7   1    4757     446   1
  -5   7   1     801     188   1
  -4   7   1   40729    2262   1
  -3   7   1    1236     239   1
  -2   7   1    4622     332   1
  -1   7   1     498     194   1
   0   7   1  116015    4712   1
   1   7   1    2058     691   1
   2   7   1     269     391   1
   3   7   1     540     309   1
   4   7   1    1237     231   1
   5   7   1    2052     402   1
   6   7   1    2638     450   1
   7   7   1    5089     697   1
   9   7   1    3952     141   1
  10   7   1     416      54   1
  11   7   1     240      52   1
  12   7   1     466     117   1
  13   7   1      56      37   1
  14   7   1     357      68   1
  15   7   1      53      46   1
  16   7   1     120      33   1
  17   7   1      44      30   1
  18   7   1      33      27   1
 -19   8   1     209      55   1
 -18   8   1      39      31   1
 -17   8   1    1042      72   1
 -16   8   1      32      33   1
 -15   8   1    1195      66   1
 -14   8   1      48      34   1
 -13   8   1    1672     132   1
 -12   8   1     322      57   1
 -11   8   1      67      72   1
 -10   8   1    1121      56   1
  -9   8   1     102      43   1
  -8   8   1      92     310   1
  -7   8   1   33556    1727   1
  -6   8   1     196     215   1
  -5   8   1   23282    1131   1
  -4   8   1     223     175   1
  -3   8   1     975     387   1
  -2   8   1    6138     487   1
  -1   8   1     985     334   1
   0   8   1    6543     739   1
   1   8   1    4612     356   1
   2   8   1     315     139   1
   3   8   1   81905    4756   1
   4   8   1     334     211   1
   5   8   1   23633    1473   1
   6   8   1     447     281   1
   7   8   1    9114     893   1
   8   8   1     356     239   1
   9   8   1     887      57   1
  10   8   1     507      74   1
  11   8   1     102      46   1
  12   8   1     241      65   1
  13   8   1      86      82   1
  14   8   1     432      72   1
  15   8   1      62      64   1
  16   8   1     213      41   1
  17   8   1      47      29   1
  18   8   1     186      59   1
 -18   9   1     257      93   1
 -17   9   1      26      29   1
 -16   9   1     135      25   1
 -15   9   1    1019      74   1
 -14   9   1     107     104   1
 -13   9   1      54      63   1
 -12   9   1     491      71   1
 -11   9   1     729      66   1
 -10   9   1      96      84   1
  -9   9   1    7099     437   1
  -8   9   1    1350     623   1
  -7   9   1     150     307   1
  -6   9   1     446     228   1
  -5   9   1     353     182   1
  -4   9   1     213     173   1
  -3   9   1   11288     812   1
  -2   9   1     238     135   1
  -1   9   1     349     142   1
   0   9   1     740     208   1
   1   9   1    9607     534   1
   2   9   1   12205    1080   1
   3   9   1    3081     456   1
   4   9   1     154     198   1
   5   9   1     393     240   1
   6   9   1     297     270   1
   7   9   1    4425     642   1
   8   9   1     584     122   1
   9   9   1     108      49   1
  10   9   1      60      40   1
  11   9   1     186      44   1
  12   9   1     609     110   1
  13   9   1     232      38   1
  14   9   1      76      32   1
  15   9   1     585      59   1
  16   9   1      28      36   1
  17   9   1      14      29   1
  18   9   1      36      31   1
 -18  10   1     231      37   1
 -17  10   1    1035      76   1
 -16  10   1     842      61   1
 -15  10   1      64      26   1
 -14  10   1      33      34   1
 -13  10   1     883     156   1
 -12  10   1     723      61   1
 -11  10   1      22      29   1
 -10  10   1      42      30   1
  -9  10   1     675      86   1
  -8  10   1   10156     878   1
  -7  10   1     327     320   1
  -6  10   1   12905     629   1
  -5  10   1     364     180   1
  -4  10   1     602     200   1
  -3  10   1      92     163   1
  -2  10   1   23570    1401   1
  -1  10   1     774     166   1
   0  10   1   14808     420   1
   1  10   1    2306     300   1
   2  10   1    3956     465   1
   3  10   1     731     187   1
   4  10   1    2026     356   1
   5  10   1    1790     394   1
   6  10   1   43468    2388   1
   7  10   1     276     413   1
   8  10   1     108      51   1
   9  10   1      70      66   1
  10  10   1    1804     101   1
  11  10   1     365      66   1
  12  10   1     923      57   1
  13  10   1     333      63   1
  14  10   1     153      35   1
  15  10   1     558      65   1
  16  10   1     215      40   1
  17  10   1     104      33   1
 -18  11   1     437      77   1
 -17  11   1     301      37   1
 -16  11   1      76      65   1
 -15  11   1      61      33   1
 -14  11   1     428      44   1
 -13  11   1      43      34   1
 -12  11   1     619      61   1
 -11  11   1      70      31   1
 -10  11   1    1311      71   1
  -9  11   1     713     100   1
  -8  11   1    2770     376   1
  -7  11   1    1699     339   1
  -6  11   1     176     207   1
  -5  11   1    1185     254   1
  -4  11   1    1023     346   1
  -3  11   1     192     239   1
  -2  11   1     287     145   1
  -1  11   1    1110     231   1
   0  11   1   10929     546   1
   1  11   1   29451    1561   1
   2  11   1    1862     264   1
   3  11   1    5091     576   1
   4  11   1     822     389   1
   5  11   1    2640     437   1
   6  11   1    4817     591   1
   7  11   1   12813     810   1
   8  11   1     458      60   1
   9  11   1    4380     196   1
  10  11   1     105      40   1
  11  11   1    1360      90   1
  12  11   1    1926     145   1
  13  11   1    1160     134   1
  14  11   1     334      81   1
  15  11   1     209     107   1
  16  11   1      15      22   1
  17  11   1      23      32   1
 -18  12   1     107      35   1
 -17  12   1      28      34   1
 -16  12   1     133      52   1
 -15  12   1      41      22   1
 -14  12   1     397     161   1
 -12  12   1      78      35   1
 -11  12   1     259      30   1
 -10  12   1      97      61   1
  -9  12   1     100      34   1
  -8  12   1      82      58   1
  -7  12   1     736     278   1
  -6  12   1    1149     307   1
  -5  12   1    5352     481   1
  -4  12   1      81     169   1
  -3  12   1     770     179   1
  -2  12   1     761     173   1
  -1  12   1   11820     661   1
   0  12   1    2610     203   1
   1  12   1    3953     389   1
   2  12   1    1174     193   1
   3  12   1     268     191   1
   4  12   1     736     273   1
   5  12   1    1020     496   1
   6  12   1     712     347   1
   7  12   1    1575     313   1
   8  12   1      28      41   1
   9  12   1     753      82   1
  10  12   1      54      34   1
  11  12   1     626      81   1
  12  12   1    2373     127   1
  13  12   1     355     104   1
  14  12   1      91     108   1
  15  12   1      77     161   1
  16  12   1      19      22   1
  17  12   1      13      32   1
 -18  13   1    1345     104   1
 -17  13   1      12      21   1
 -16  13   1    1169      65   1
 -15  13   1     111      22   1
 -14  13   1     364     755   1
 -13  13   1    1475     140   1
 -12  13   1     538      58   1
 -11  13   1    2113     102   1
 -10  13   1     119      56   1
  -9  13   1    3060     115   1
  -8  13   1    3309     235   1
  -7  13   1     278     308   1
  -6  13   1    2215     336   1
  -5  13   1    2372     550   1
  -4  13   1    4387     310   1
  -3  13   1     505     218   1
  -2  13   1     102     178   1
  -1  13   1     108     170   1
   0  13   1   25069    1277   1
   1  13   1    1213     282   1
   2  13   1      93     222   1
   3  13   1   17004     759   1
   4  13   1     946     294   1
   5  13   1    8873    1265   1
   6  13   1    4285     585   1
   7  13   1    2873     253   1
   8  13   1      65      41   1
   9  13   1      31      32   1
  10  13   1      63      37   1
  11  13   1    1117     123   1
  12  13   1      68      31   1
  13  13   1     923      78   1
  14  13   1     500     115   1
  15  13   1      99      27   1
  16  13   1     204      30   1
  17  13   1     151      31   1
 -18  14   1     125      37   1
 -17  14   1      60      22   1
 -16  14   1     108      37   1
 -15  14   1     279      40   1
 -14  14   1      94      22   1
 -13  14   1     655     117   1
 -12  14   1      84     136   1
 -11  14   1      49      55   1
 -10  14   1     191     105   1
  -9  14   1      61      30   1
  -8  14   1    1290     121   1
  -7  14   1     366     100   1
  -6  14   1     673     291   1
  -5  14   1    1714     366   1
  -4  14   1     339     208   1
  -3  14   1     237     197   1
  -2  14   1    5886     464   1
  -1  14   1     101     158   1
   0  14   1    2778     260   1
   1  14   1    1610     313   1
   2  14   1     308     267   1
   3  14   1      97     245   1
   4  14   1    1374     291   1
   5  14   1     160     268   1
   6  14   1    2812     292   1
   7  14   1     644     125   1
   8  14   1     784      57   1
   9  14   1     233      51   1
  10  14   1     618      67   1
  11  14   1     163      69   1
  12  14   1     341      41   1
  13  14   1      92      30   1
  14  14   1     162      45   1
  15  14   1      32      33   1
  16  14   1      23      20   1
  17  14   1      20      27   1
 -18  15   1      94      33   1
 -17  15   1      40      25   1
 -16  15   1     130      36   1
 -15  15   1     150      77   1
 -14  15   1     484     120   1
 -13  15   1     318      35   1
 -12  15   1    1558     153   1
 -11  15   1     166      87   1
 -10  15   1    1088     127   1
  -9  15   1     823      84   1
  -8  15   1      65      49   1
  -7  15   1     870      75   1
  -6  15   1    3868     397   1
  -5  15   1     609     296   1
  -4  15   1    5292     368   1
  -3  15   1    2991     384   1
  -2  15   1     193     192   1
  -1  15   1     421     179   1
   0  15   1   80569    3620   1
   1  15   1   12608     751   1
   2  15   1    1688     308   1
   3  15   1    4111     348   1
   4  15   1     320     260   1
   5  15   1    2265     364   1
   6  15   1    4717     401   1
   7  15   1     343      69   1
   8  15   1    2210      85   1
   9  15   1    1745      89   1
  11  15   1     375      74   1
  12  15   1      92      89   1
  13  15   1     911      87   1
  14  15   1      70      38   1
  15  15   1     168      37   1
  16  15   1     479      85   1
  17  15   1     158      37   1
 -17  16   1      50      25   1
 -16  16   1      48      31   1
 -15  16   1     794      59   1
 -14  16   1     538      54   1
 -13  16   1      87      42   1
 -12  16   1    2037     170   1
 -11  16   1      66      38   1
 -10  16   1     757      69   1
  -9  16   1    2266     156   1
  -8  16   1     786      60   1
  -7  16   1     219      87   1
  -6  16   1     352     143   1
  -5  16   1     679     156   1
  -4  16   1    2795     298   1
  -3  16   1     256     201   1
  -2  16   1    3375     304   1
  -1  16   1   10274     502   1
   0  16   1    3095     331   1
   1  16   1    7523     492   1
   2  16   1     605     275   1
   3  16   1    5217     655   1
   4  16   1    1067     353   1
   5  16   1   10995     560   1
   6  16   1     986     127   1
   7  16   1    1421     117   1
   8  16   1     854      67   1
   9  16   1    1580     171   1
  10  16   1     265      70   1
  11  16   1    1826     155   1
  12  16   1     308      97   1
  13  16   1     412     136   1
  14  16   1      87      37   1
  15  16   1      40      32   1
  16  16   1      67      26   1
 -17  17   1      45      24   1
 -16  17   1     680      54   1
 -15  17   1      46      36   1
 -14  17   1      21      40   1
 -13  17   1      66      42   1
 -12  17   1    1065    1839   1
 -11  17   1    1226      70   1
 -10  17   1     515      51   1
  -9  17   1     712      80   1
  -8  17   1     886      79   1
  -7  17   1     845      89   1
  -6  17   1     502      81   1
  -5  17   1    2118     154   1
  -4  17   1     633     194   1
  -3  17   1   17021    1067   1
  -2  17   1    1938     370   1
  -1  17   1     985     407   1
   0  17   1     990     285   1
   1  17   1   54495    2363   1
   2  17   1     519     232   1
   3  17   1     662     131   1
   4  17   1    1106     153   1
   5  17   1      46      61   1
   6  17   1     479      92   1
   7  17   1      52      40   1
   8  17   1     722     125   1
   9  17   1    1002     108   1
  10  17   1    1278     149   1
  11  17   1    5719     351   1
  12  17   1     595     173   1
  13  17   1      52      42   1
  14  17   1      37      72   1
  15  17   1     168      32   1
  16  17   1      65      26   1
 -17  18   1      29      23   1
 -16  18   1      70      30   1
 -15  18   1      36      34   1
 -14  18   1     400      83   1
 -13  18   1      33      43   1
 -12  18   1     122      41   1
 -11  18   1     123      37   1
 -10  18   1    2655     168   1
  -9  18   1     319      33   1
  -8  18   1    7035     265   1
  -7  18   1    1527     106   1
  -6  18   1    1258      84   1
  -5  18   1     246      71   1
  -4  18   1    1086     173   1
  -3  18   1    1545     359   1
  -2  18   1    1555     211   1
  -1  18   1    1880     475   1
   0  18   1   31176    1745   1
   1  18   1    2073     369   1
   2  18   1    3493     355   1
   4  18   1     739     184   1
   5  18   1      84      48   1
   6  18   1    2746     104   1
   7  18   1     451      62   1
   8  18   1     119      39   1
   9  18   1     730     220   1
  10  18   1     255      99   1
  11  18   1     512     136   1
  12  18   1     542      62   1
  13  18   1     166      40   1
  14  18   1      71      35   1
  15  18   1      43      30   1
  16  18   1      74      25   1
 -17  19   1      45      26   1
 -16  19   1     110      29   1
 -15  19   1     432      74   1
 -14  19   1     116      40   1
 -13  19   1     218      75   1
 -12  19   1     461      42   1
 -11  19   1    4719     335   1
 -10  19   1     128      28   1
  -9  19   1    1190     103   1
  -8  19   1      27      35   1
  -7  19   1      37      38   1
  -6  19   1    1052     119   1
  -5  19   1     302      55   1
  -4  19   1     239     247   1
  -3  19   1    2405     196   1
  -2  19   1    3611     271   1
  -1  19   1     110      73   1
   0  19   1    2923     296   1
   1  19   1     496     365   1
   2  19   1    1944     295   1
   3  19   1    2598     194   1
   4  19   1    2505     174   1
   5  19   1     157      86   1
   6  19   1    1791     103   1
   7  19   1      75      35   1
   8  19   1     308      74   1
   9  19   1     100      41   1
  10  19   1    2454     199   1
  11  19   1     119      41   1
  12  19   1      62      40   1
  13  19   1      21      36   1
  14  19   1     201      37   1
  15  19   1     264      77   1
  16  19   1      91      26   1
 -16  20   1      62      27   1
 -15  20   1     236      48   1
 -14  20   1      52     114   1
 -13  20   1      28      41   1
 -12  20   1     962     104   1
 -11  20   1    6714     310   1
 -10  20   1     126      41   1
  -9  20   1     493      56   1
  -8  20   1     217      62   1
  -7  20   1   13532     472   1
  -6  20   1     514     135   1
  -5  20   1    9516     465   1
  -4  20   1     210      72   1
  -3  20   1    4771     420   1
  -2  20   1     101      66   1
  -1  20   1    2032     247   1
   0  20   1    2550     352   1
   1  20   1     797     852   1
   2  20   1      36      59   1
   3  20   1    1033     150   1
   4  20   1     617      81   1
   5  20   1    1859     155   1
   6  20   1     110      47   1
   7  20   1    1963     209   1
   8  20   1    2777     199   1
   9  20   1      56      37   1
  10  20   1     839      94   1
  11  20   1    1183     185   1
  12  20   1     598      85   1
  13  20   1     290     156   1
  14  20   1      70      61   1
  15  20   1     503      54   1
 -16  21   1     106      25   1
 -15  21   1     284      34   1
 -14  21   1      40      34   1
 -13  21   1      40      39   1
 -12  21   1     128      96   1
 -11  21   1     124      31   1
 -10  21   1      72      94   1
  -9  21   1     801      78   1
  -8  21   1      97      43   1
  -7  21   1    2288     115   1
  -6  21   1      19      45   1
  -5  21   1      46      47   1
  -4  21   1    3905     252   1
  -3  21   1     399      93   1
  -2  21   1    1783     182   1
  -1  21   1     130      60   1
   0  21   1    2431     168   1
   1  21   1     847     151   1
   2  21   1      65      60   1
   3  21   1    5011     204   1
   4  21   1     140     195   1
   5  21   1    6339     292   1
   6  21   1     161     129   1
   7  21   1    1460     103   1
   8  21   1      25      38   1
   9  21   1      25      36   1
  10  21   1      98      39   1
  11  21   1      33      39   1
  12  21   1     430      70   1
  13  21   1      93      38   1
  14  21   1     364      58   1
  15  21   1      11      26   1
 -16  22   1     211      30   1
 -15  22   1     206      29   1
 -14  22   1      23      34   1
 -13  22   1      27      36   1
 -12  22   1     145     454   1
 -11  22   1       9      29   1
 -10  22   1     234      59   1
  -9  22   1    4291     205   1
  -8  22   1     155     128   1
  -7  22   1     444      59   1
  -6  22   1    3148     179   1
  -5  22   1    1252     158   1
  -4  22   1    1750     140   1
  -3  22   1      56      46   1
  -2  22   1    1345      92   1
  -1  22   1      68      60   1
   0  22   1   13056     773   1
   1  22   1      37      55   1
   2  22   1    1635     217   1
   3  22   1     295      80   1
   4  22   1    1487     122   1
   5  22   1    1795     107   1
   6  22   1     173     411   1
   7  22   1    1281      98   1
   8  22   1      53      93   1
   9  22   1      26      39   1
  10  22   1    2228     198   1
  11  22   1      86     128   1
  12  22   1      15      35   1
  13  22   1     140      35   1
  14  22   1      19      30   1
  15  22   1      93      28   1
 -15  23   1      86      30   1
 -14  23   1      61      31   1
 -13  23   1      91      35   1
 -12  23   1      85     143   1
 -11  23   1      64      30   1
 -10  23   1     189     131   1
  -9  23   1    3332     287   1
  -8  23   1    4004     223   1
  -7  23   1      80      31   1
  -6  23   1     403     164   1
  -5  23   1     269     117   1
  -4  23   1    1207      94   1
  -3  23   1      59      47   1
  -2  23   1     189     104   1
  -1  23   1     109      75   1
   0  23   1     232      65   1
   1  23   1     929     135   1
   2  23   1      78      56   1
   3  23   1      66      67   1
   4  23   1    1985     147   1
   5  23   1      59      59   1
   6  23   1     691     131   1
   7  23   1     631     136   1
   8  23   1    1612     170   1
   9  23   1     750      84   1
  10  23   1     351      47   1
  11  23   1      46      39   1
  12  23   1      54      37   1
  13  23   1      31      30   1
  14  23   1      30      37   1
 -15  24   1      32      27   1
 -14  24   1      75      35   1
 -13  24   1     800      65   1
 -12  24   1      77      51   1
 -11  24   1    5374     239   1
 -10  24   1      55      61   1
  -9  24   1    1649     163   1
  -8  24   1      93      57   1
  -7  24   1    4959     379   1
  -6  24   1    1891     202   1
  -5  24   1    2717     268   1
  -4  24   1     563      75   1
  -3  24   1    1957     123   1
  -2  24   1    1825     162   1
  -1  24   1    4328     271   1
   0  24   1     132      47   1
   1  24   1    1215     180   1
   2  24   1      32      60   1
   3  24   1    1630     187   1
   4  24   1    2203     158   1
   5  24   1     125      55   1
   6  24   1    2158     213   1
   7  24   1     939     161   1
   8  24   1    5195     364   1
   9  24   1      66      42   1
  10  24   1      58     182   1
  11  24   1      91     773   1
  12  24   1     136      50   1
  13  24   1      19      34   1
  14  24   1      96      35   1
 -15  25   1     198      43   1
 -14  25   1     272      61   1
 -13  25   1      95      36   1
 -12  25   1     841      68   1
 -11  25   1      34      30   1
 -10  25   1      96     130   1
  -9  25   1    5729     246   1
  -8  25   1    2536     167   1
  -7  25   1     205      32   1
  -6  25   1     133      62   1
  -5  25   1      62      49   1
  -4  25   1    6122     302   1
  -3  25   1     174      63   1
  -2  25   1    5896     307   1
  -1  25   1     208      53   1
   0  25   1    1047      87   1
   1  25   1    1213     142   1
   2  25   1      17      61   1
   3  25   1    1248     134   1
   4  25   1     336      68   1
   5  25   1     151     114   1
   6  25   1     488      75   1
   7  25   1     320     153   1
   8  25   1     376     161   1
   9  25   1      27      46   1
  10  25   1      25      24   1
  11  25   1     306      48   1
  12  25   1      93      39   1
  13  25   1     442      94   1
  14  25   1     112      30   1
 -14  26   1     162      37   1
 -13  26   1      16      34   1
 -12  26   1      23      36   1
 -11  26   1     279      48   1
 -10  26   1     124      26   1
  -9  26   1      40      22   1
  -8  26   1    3934     179   1
  -7  26   1    1561     164   1
  -6  26   1    1048     103   1
  -5  26   1     835     173   1
  -4  26   1     710      96   1
  -3  26   1     876     105   1
  -2  26   1     275      74   1
  -1  26   1    1028     128   1
   0  26   1     283      62   1
   1  26   1     139      54   1
   2  26   1    2464     234   1
   3  26   1    1770     168   1
   4  26   1     832     112   1
   5  26   1    1142     219   1
   6  26   1      90      73   1
   7  26   1     675     157   1
   8  26   1      25      30   1
   9  26   1     347     150   1
  10  26   1      39      75   1
  11  26   1     164      41   1
  12  26   1      57      36   1
  13  26   1      27      34   1
 -14  27   1     110      25   1
 -13  27   1      90      31   1
 -12  27   1     738      79   1
 -11  27   1     304      59   1
 -10  27   1     104      21   1
  -9  27   1     574     521   1
  -8  27   1     114      43   1
  -7  27   1    1343     158   1
  -6  27   1     755     144   1
  -5  27   1      63      65   1
  -4  27   1     620      83   1
  -3  27   1     280      67   1
  -2  27   1     752     118   1
  -1  27   1    2584     306   1
   0  27   1    3020     210   1
   1  27   1    2913     204   1
   2  27   1    3300     239   1
   3  27   1     363     224   1
   4  27   1    1840     175   1
   5  27   1      60      52   1
   6  27   1      69      95   1
   7  27   1    1810     176   1
   8  27   1      15      44   1
   9  27   1     136     205   1
  10  27   1      14      49   1
  11  27   1      39      36   1
  12  27   1      56      30   1
  13  27   1      14      27   1
 -13  28   1      13      25   1
 -12  28   1      21      23   1
 -11  28   1      18      22   1
 -10  28   1      34      71   1
  -9  28   1     229      65   1
  -8  28   1     962     134   1
  -7  28   1     874     175   1
  -6  28   1     525      93   1
  -5  28   1      75     106   1
  -4  28   1     343     139   1
  -3  28   1     526     111   1
  -2  28   1     165      94   1
  -1  28   1      51      70   1
   0  28   1     484     124   1
   1  28   1    2820     263   1
   2  28   1     485     112   1
   3  28   1     318      80   1
   4  28   1      59      59   1
   5  28   1     117      54   1
   6  28   1      70     180   1
   7  28   1      55      98   1
   8  28   1     419      93   1
   9  28   1      19      62   1
  10  28   1     662     124   1
  11  28   1     144      40   1
  12  28   1      36      30   1
 -13  29   1     102      31   1
 -12  29   1     225      46   1
 -11  29   1     170      43   1
 -10  29   1      79      31   1
  -9  29   1      56     192   1
  -8  29   1    1504     125   1
  -7  29   1      84      98   1
  -6  29   1     658     238   1
  -5  29   1     184     172   1
  -4  29   1     728     129   1
  -3  29   1      65      66   1
  -2  29   1     939     191   1
  -1  29   1    2288     198   1
   0  29   1    1027     119   1
   1  29   1     258      66   1
   2  29   1    1109     147   1
   3  29   1     143      60   1
   4  29   1     144      56   1
   5  29   1    1219     145   1
   6  29   1     116     214   1
   7  29   1    1731     182   1
   8  29   1     248     654   1
   9  29   1     487      89   1
  10  29   1     129      44   1
  11  29   1     745      72   1
  12  29   1      75      39   1
 -12  30   1     212      39   1
 -11  30   1     559      78   1
 -10  30   1     242      63   1
  -9  30   1     170      46   1
  -8  30   1    2426     214   1
  -7  30   1     122      75   1
  -6  30   1      95     160   1
  -5  30   1     398     238   1
  -4  30   1     611      95   1
  -3  30   1      87      70   1
  -2  30   1     561      79   1
  -1  30   1     379      69   1
   0  30   1     988     146   1
   1  30   1     475      77   1
   2  30   1     476     111   1
   3  30   1     159     102   1
   4  30   1      58      58   1
   5  30   1      64     150   1
   6  30   1     270      54   1
   7  30   1      32      39   1
   8  30   1     162      47   1
   9  30   1      41      25   1
  10  30   1     110      40   1
  11  30   1      48      44   1
 -12  31   1     762      66   1
 -11  31   1     106      39   1
 -10  31   1     142      43   1
  -9  31   1      45      58   1
  -8  31   1     972      77   1
  -7  31   1      57     149   1
  -6  31   1    1218     146   1
  -5  31   1      32      51   1
  -4  31   1    3297     324   1
  -3  31   1     125      59   1
  -2  31   1    2465     184   1
  -1  31   1     147      66   1
   0  31   1    2023     136   1
   1  31   1     817     107   1
   2  31   1     304      99   1
   3  31   1     257     485   1
   4  31   1     472      86   1
   5  31   1     296      52   1
   6  31   1      79      51   1
   7  31   1      30      48   1
   8  31   1     184      57   1
   9  31   1     424      81   1
  10  31   1     489     107   1
  11  31   1      56      40   1
 -11  32   1     534      54   1
 -10  32   1     237      51   1
  -9  32   1     147      39   1
  -8  32   1      46      41   1
  -7  32   1     497      63   1
  -6  32   1     262     154   1
  -5  32   1     558     420   1
  -4  32   1     433     276   1
  -3  32   1     407     536   1
  -2  32   1      36      66   1
  -1  32   1    3060     300   1
   0  32   1     135     130   1
   1  32   1    2924     379   1
   2  32   1     302      70   1
   3  32   1    1398     167   1
   4  32   1      87      80   1
   5  32   1     102     132   1
   6  32   1      15      38   1
   7  32   1     679      87   1
   8  32   1     177      42   1
   9  32   1     418      47   1
  10  32   1      26      47   1
 -10  33   1      11      34   1
  -9  33   1     172      36   1
  -8  33   1      38      21   1
  -7  33   1     733      78   1
  -6  33   1     218      46   1
  -5  33   1      38      42   1
  -4  33   1     143      60   1
  -3  33   1     241     150   1
  -2  33   1     100     127   1
  -1  33   1     147     195   1
   0  33   1      40      61   1
   1  33   1    1263     426   1
   2  33   1     185     240   1
   3  33   1     103      63   1
   4  33   1      31      44   1
   5  33   1     639     106   1
   6  33   1     549      57   1
   7  33   1     164      41   1
   8  33   1      13      38   1
   9  33   1     307      42   1
 -10  34   1      92      30   1
  -9  34   1      13      30   1
  -8  34   1     387      73   1
  -7  34   1      35      33   1
  -6  34   1      22      40   1
  -5  34   1     199      40   1
  -4  34   1     538      61   1
  -3  34   1      96      53   1
  -2  34   1     732      92   1
  -1  34   1     264     346   1
   0  34   1      53      66   1
   1  34   1     154     146   1
   2  34   1      23      51   1
   3  34   1     151      56   1
   4  34   1     754      70   1
   5  34   1      40      36   1
   6  34   1     136      48   1
   7  34   1      24      39   1
   8  34   1     557      65   1
   9  34   1      63      40   1
  -9  35   1      34      26   1
  -8  35   1     268      42   1
  -7  35   1     141      30   1
  -6  35   1     108      36   1
  -5  35   1     212      44   1
  -4  35   1     230      50   1
  -3  35   1      46      40   1
  -2  35   1     143      54   1
  -1  35   1      94      62   1
   0  35   1      45      60   1
   1  35   1      99      54   1
   2  35   1      29      47   1
   3  35   1     210      54   1
   4  35   1      74      37   1
   5  35   1      26      34   1
   6  35   1     211      42   1
   7  35   1     303      68   1
   8  35   1      15      30   1
  -8  36   1      60      31   1
  -7  36   1      13      29   1
  -6  36   1      30      28   1
  -5  36   1    1720      96   1
  -4  36   1      14      32   1
  -3  36   1     183      53   1
  -2  36   1      81      42   1
  -1  36   1      40      49   1
   0  36   1     110      50   1
   1  36   1      27      45   1
   2  36   1      26      23   1
   3  36   1      54      34   1
   4  36   1      49      32   1
   5  36   1      55      38   1
   6  36   1      17      32   1
   7  36   1     234      35   1
  -6  37   1      38      27   1
  -5  37   1      25      26   1
  -4  37   1      24      32   1
  -3  37   1      12      35   1
  -2  37   1      23      38   1
  -1  37   1      23      35   1
   0  37   1      39      32   1
   1  37   1      20      23   1
   2  37   1      89      33   1
   3  37   1      41      32   1
   4  37   1      84      31   1
   5  37   1      12      30   1
   6  37   1     192      37   1
  -5  38   1      23      23   1
  -4  38   1     421      42   1
  -3  38   1      68      32   1
  -2  38   1     172      26   1
  -1  38   1      41      27   1
   0  38   1      42      28   1
   1  38   1      39      29   1
   2  38   1     309      51   1
   3  38   1     118      28   1
   4  38   1     466      51   1
  -3  39   1     204      43   1
  -2  39   1      96      26   1
  -1  39   1      22      20   1
   0  39   1      20      25   1
   1  39   1      82      25   1
   2  39   1      18      24   1
 -19   0   2     302      88   1
 -18   0   2      22      43   1
 -17   0   2     635      92   1
 -16   0   2     127      50   1
 -15   0   2    8198     488   1
 -14   0   2      37      82   1
 -13   0   2    1728     149   1
 -12   0   2    6256     263   1
 -11   0   2     358      70   1
 -10   0   2   11680     895   1
  -9   0   2     116     465   1
  -8   0   2    7650     985   1
  -7   0   2     668     288   1
  -6   0   2   20831    2043   1
  -5   0   2     109     180   1
  -4   0   2  376263   18314   1
  -3   0   2    4138     435   1
  -2   0   2  480471   26978   1
  -1   0   2    5572     104   1
   0   0   2  472593    7825   1
   1   0   2    5327     484   1
   2   0   2  604208   35629   1
   3   0   2    2960     349   1
   4   0   2  250600   16698   1
   5   0   2      15     283   1
   6   0   2    1161     408   1
   7   0   2    6694    1444   1
   8   0   2   23052    1662   1
   9   0   2      68      49   1
  10   0   2     549     175   1
  11   0   2    1055     256   1
  12   0   2    5120     401   1
  13   0   2    7549     703   1
  14   0   2     214    1992   1
  15   0   2    1934    3171   1
  16   0   2     164      47   1
  17   0   2     124      95   1
  18   0   2     124      58   1
 -19   1   2      57      31   1
 -18   1   2      55      33   1
 -17   1   2      31      45   1
 -16   1   2     139      34   1
 -15   1   2    3904     177   1
 -14   1   2    1148      66   1
 -13   1   2     138      31   1
 -12   1   2      74      31   1
 -11   1   2     404      49   1
 -10   1   2     961      68   1
  -9   1   2    1560     547   1
  -8   1   2     119     204   1
  -7   1   2     133     170   1
  -6   1   2   17226     884   1
  -5   1   2    3015     343   1
  -4   1   2   25979     810   1
  -3   1   2      61     134   1
  -2   1   2    5945     313   1
  -1   1   2     463      99   1
   0   1   2   42813     472   1
   1   1   2   20427    1042   1
   2   1   2     679     161   1
   3   1   2   16490     760   1
   4   1   2    4616     349   1
   5   1   2     866     216   1
   6   1   2     231     262   1
   7   1   2   29237    1854   1
   8   1   2    3129     307   1
   9   1   2     179      34   1
  10   1   2      67      56   1
  11   1   2      56      39   1
  12   1   2    1552     100   1
  13   1   2    4174     289   1
  14   1   2     508     101   1
  15   1   2      55     125   1
  16   1   2      96      32   1
  17   1   2      39      34   1
  18   1   2      66      29   1
 -19   2   2     124      30   1
 -18   2   2     165      33   1
 -17   2   2      43      42   1
 -16   2   2     512      75   1
 -15   2   2     958      56   1
 -14   2   2    2928     152   1
 -13   2   2     241      46   1
 -12   2   2      48      27   1
 -11   2   2    1611      94   1
 -10   2   2     152     103   1
  -9   2   2   15765    1201   1
  -8   2   2     318     277   1
  -7   2   2    1092     262   1
  -6   2   2    1825     326   1
  -5   2   2    3226     468   1
  -4   2   2     170     132   1
  -3   2   2  253806    8799   1
  -2   2   2    2849     105   1
  -1   2   2  656990    8401   1
   0   2   2     269     140   1
   1   2   2  116927    7809   1
   2   2   2     103     222   1
   3   2   2    4534     498   1
   4   2   2     412     257   1
   5   2   2    5056     473   1
   6   2   2    1672     293   1
   7   2   2     546     338   1
   8   2   2    2594     259   1
   9   2   2    2002     162   1
  10   2   2     409      85   1
  11   2   2    1407      97   1
  12   2   2     623     136   1
  13   2   2     829     179   1
  14   2   2      68      55   1
  15   2   2     109      72   1
  16   2   2    1484      73   1
  17   2   2      36      29   1
  18   2   2     209      52   1
 -19   3   2      39      28   1
 -18   3   2     449      46   1
 -17   3   2     136      92   1
 -16   3   2    1766     137   1
 -15   3   2     137      48   1
 -14   3   2    2094      96   1
 -13   3   2     482      49   1
 -12   3   2      32      46   1
 -11   3   2     240      38   1
 -10   3   2     756     102   1
  -9   3   2    2895     629   1
  -8   3   2     333     246   1
  -7   3   2     988     228   1
  -6   3   2  138358    5679   1
  -5   3   2     842     142   1
  -4   3   2  194933    9288   1
  -3   3   2     403      98   1
  -2   3   2     738     139   1
  -1   3   2    3848     138   1
   0   3   2    7279     304   1
   1   3   2     186     126   1
   2   3   2   40268    1685   1
   4   3   2    3290     331   1
   5   3   2     169     218   1
   6   3   2     755     227   1
   7   3   2     150     318   1
   8   3   2    3252     405   1
   9   3   2    5292     266   1
  10   3   2     112      37   1
  11   3   2      88      50   1
  12   3   2     571      87   1
  13   3   2     356     192   1
  14   3   2     129     160   1
  15   3   2      41      35   1
  16   3   2     317      54   1
  17   3   2     398      76   1
  18   3   2      70      44   1
 -19   4   2      65      26   1
 -18   4   2      55      32   1
 -17   4   2     223      34   1
 -16   4   2     407      42   1
 -15   4   2     877      74   1
 -14   4   2     793      52   1
 -13   4   2      32      32   1
 -12   4   2      76      34   1
 -11   4   2     177      31   1
 -10   4   2    3608     128   1
  -9   4   2     729     392   1
  -8   4   2   12237     915   1
  -7   4   2     666     254   1
  -6   4   2    1957     323   1
  -5   4   2     104     161   1
  -4   4   2    5303     451   1
  -3   4   2     255     190   1
  -2   4   2  442429    2228   1
  -1   4   2     654      87   1
   0   4   2   52034     632   1
   1   4   2    1055     171   1
   2   4   2  273683    9735   1
   3   4   2    2411     376   1
   4   4   2   89556    4287   1
   5   4   2     231     228   1
   6   4   2    4773     604   1
   7   4   2    1083     301   1
   8   4   2    8470     742   1
  10   4   2     125      41   1
  11   4   2    1601     129   1
  12   4   2     437      49   1
  13   4   2     708      87   1
  14   4   2     591     168   1
  15   4   2      67      53   1
  16   4   2      60      35   1
  17   4   2      22      29   1
 -19   5   2     201      39   1
 -18   5   2     178      38   1
 -17   5   2      37      33   1
 -16   5   2    2886     184   1
 -15   5   2     174      45   1
 -14   5   2      82      36   1
 -13   5   2    1788      86   1
 -12   5   2    3782     165   1
 -11   5   2    2057      78   1
 -10   5   2    1020     115   1
  -9   5   2     153     390   1
  -8   5   2    1263     363   1
  -7   5   2    3625     418   1
  -6   5   2     758     180   1
  -5   5   2   55021    3416   1
  -4   5   2    1160     138   1
  -3   5   2    9826     958   1
  -2   5   2    1991     117   1
  -1   5   2   17752     251   1
   0   5   2    6396    1896   1
   1   5   2  129912    3071   1
   2   5   2     403     255   1
   3   5   2    1138     365   1
   4   5   2     450     268   1
   5   5   2    2924     384   1
   6   5   2     734     273   1
   7   5   2    1424     485   1
   8   5   2    1589     563   1
   9   5   2    4701     159   1
  10   5   2    1992     143   1
  11   5   2    1063     151   1
  12   5   2    3675     152   1
  13   5   2     343      65   1
  14   5   2      57      95   1
  15   5   2     332      54   1
  16   5   2      49      33   1
  17   5   2      87      31   1
 -19   6   2      32      29   1
 -18   6   2     354      35   1
 -17   6   2     150      34   1
 -16   6   2     567     118   1
 -15   6   2     329      44   1
 -14   6   2      40      27   1
 -13   6   2    1057      70   1
 -12   6   2     243      31   1
 -11   6   2     216      33   1
 -10   6   2    1172      87   1
  -9   6   2     323     424   1
  -8   6   2    2503     376   1
  -7   6   2     143     260   1
  -6   6   2    1796     308   1
  -5   6   2    3437     262   1
  -4   6   2     309     144   1
  -3   6   2   57497    5751   1
  -2   6   2     106     185   1
  -1   6   2   64167    4570   1
   0   6   2    3064     397   1
   1   6   2   37765    1274   1
   2   6   2    1322     233   1
   3   6   2   60662    2418   1
   4   6   2     283     251   1
   5   6   2    7348     542   1
   6   6   2    2295     540   1
   7   6   2     326     358   1
   8   6   2     273      75   1
   9   6   2     486      78   1
  10   6   2     389     100   1
  11   6   2     952      69   1
  12   6   2     607     117   1
  13   6   2      94      41   1
  14   6   2     184     250   1
  15   6   2     282     150   1
  16   6   2     290      47   1
  17   6   2      18      30   1
 -19   7   2     176      32   1
 -18   7   2      45      31   1
 -17   7   2     347      53   1
 -16   7   2    1866      86   1
 -15   7   2     971      78   1
 -14   7   2      68      39   1
 -13   7   2    2324     101   1
 -12   7   2    6845     206   1
 -11   7   2      54      25   1
 -10   7   2    9294     332   1
  -9   7   2     280      85   1
  -8   7   2    2122     436   1
  -7   7   2   13708     784   1
  -6   7   2     278     252   1
  -5   7   2    8658     438   1
  -4   7   2   36502    2026   1
  -3   7   2    6962     361   1
  -2   7   2    3329     758   1
  -1   7   2   13173    1535   1
   0   7   2  275808    9327   1
   1   7   2   14528    1473   1
   2   7   2   18038     614   1
   3   7   2   10571     773   1
   4   7   2     339     242   1
   5   7   2   13338     819   1
   6   7   2    4534     696   1
   7   7   2    3046     807   1
   8   7   2   16405     663   1
   9   7   2     178      48   1
  10   7   2     120      71   1
  11   7   2     341      82   1
  12   7   2    2618     138   1
  13   7   2     594     105   1
  14   7   2     178     103   1
  15   7   2     480     192   1
  16   7   2      19      38   1
  17   7   2      74      28   1
 -19   8   2      56      29   1
 -18   8   2      16      34   1
 -17   8   2      22      29   1
 -16   8   2     258      39   1
 -15   8   2    1200      68   1
 -14   8   2      65      49   1
 -13   8   2     542      65   1
 -12   8   2    2717     120   1
 -11   8   2     729      75   1
 -10   8   2    5172     137   1
  -9   8   2    1094     199   1
  -8   8   2    3889     652   1
  -7   8   2     169     244   1
  -6   8   2    2056     253   1
  -5   8   2     634     228   1
  -4   8   2    7283    1022   1
  -2   8   2     304     394   1
  -1   8   2      83     181   1
   0   8   2    1139     338   1
   1   8   2   11348     646   1
   2   8   2    8960     441   1
   3   8   2     595     247   1
   4   8   2     445     257   1
   5   8   2    1389     293   1
   6   8   2     404     341   1
   7   8   2     819     449   1
   8   8   2    1807     144   1
   9   8   2    1307     142   1
  10   8   2     546      88   1
  11   8   2     135      63   1
  12   8   2    1066     136   1
  13   8   2     208      85   1
  14   8   2      38      24   1
  15   8   2     139      42   1
  16   8   2      26      37   1
  17   8   2     149      47   1
 -19   9   2      28      26   1
 -18   9   2     301      34   1
 -16   9   2     407      41   1
 -15   9   2      53      28   1
 -14   9   2      66      78   1
 -13   9   2     548      58   1
 -12   9   2    1318     100   1
 -11   9   2     404      48   1
 -10   9   2    1955     115   1
  -9   9   2    2047     281   1
  -8   9   2   10783     974   1
  -7   9   2     261     238   1
  -6   9   2    3082     373   1
  -5   9   2    8698     337   1
  -4   9   2     170     153   1
  -3   9   2    1040     267   1
  -2   9   2    4849     678   1
  -1   9   2   12520     575   1
   0   9   2    2114     315   1
   1   9   2   55058    1931   1
   2   9   2    7643     661   1
   3   9   2     233     177   1
   4   9   2     732     270   1
   5   9   2    9364     649   1
   6   9   2   28180    1668   1
   7   9   2   10911    1448   1
   8   9   2     913      89   1
   9   9   2    2148     108   1
  10   9   2     101      29   1
  11   9   2     210      38   1
  12   9   2    1242     130   1
  13   9   2      88      94   1
  14   9   2      54      30   1
  15   9   2     389      84   1
  16   9   2     284      59   1
  17   9   2      63      27   1
 -19  10   2      15      24   1
 -18  10   2      20      27   1
 -17  10   2      16      25   1
 -16  10   2      43      21   1
 -15  10   2    3264     130   1
 -14  10   2     225      34   1
 -13  10   2     764      56   1
 -12  10   2      15      29   1
 -11  10   2    6454     231   1
 -10  10   2     286      35   1
  -9  10   2     196      75   1
  -8  10   2     980     495   1
  -7  10   2     136     221   1
  -6  10   2    1049     200   1
  -5  10   2     498     203   1
  -4  10   2     473     145   1
  -3  10   2      14     282   1
  -2  10   2    4352     353   1
  -1  10   2   35406    2146   1
   0  10   2     598     163   1
   1  10   2   14166     489   1
   2  10   2     454     208   1
   3  10   2     379     213   1
   4  10   2     212     265   1
   5  10   2     726     289   1
   6  10   2     831     471   1
   7  10   2    2297     276   1
   8  10   2     428     104   1
   9  10   2     427      80   1
  10  10   2     100      39   1
  11  10   2    1341     111   1
  12  10   2     363     146   1
  13  10   2     283     185   1
  14  10   2     193      38   1
  15  10   2     292      59   1
  16  10   2      44      31   1
  17  10   2     111      40   1
 -19  11   2      23      35   1
 -18  11   2    1328      86   1
 -17  11   2     221      36   1
 -16  11   2    4346     165   1
 -15  11   2     752      66   1
 -14  11   2      48      34   1
 -13  11   2     777     147   1
 -12  11   2     675      53   1
 -11  11   2    2134      97   1
 -10  11   2      59      27   1
  -9  11   2    1502      83   1
  -8  11   2     390     101   1
  -7  11   2     294     220   1
  -6  11   2    1815     309   1
  -5  11   2    3374     393   1
  -4  11   2     272     225   1
  -3  11   2    1312     310   1
  -2  11   2    1593     253   1
  -1  11   2     111     198   1
   0  11   2   29773    1800   1
   1  11   2    8744     432   1
   2  11   2     264     173   1
   3  11   2    1116     226   1
   4  11   2    1624     409   1
   5  11   2     199     268   1
   6  11   2     131     344   1
   7  11   2   14721     970   1
   8  11   2    1048     146   1
   9  11   2    3525     173   1
  10  11   2      93      45   1
  11  11   2     475     112   1
  12  11   2     717      67   1
  13  11   2     495     136   1
  14  11   2      49     136   1
  15  11   2      25      20   1
  16  11   2     116      41   1
  17  11   2      50      27   1
 -18  12   2     654      50   1
 -17  12   2     543      55   1
 -16  12   2    1428      73   1
 -15  12   2      41      28   1
 -14  12   2     410      84   1
 -13  12   2     563      98   1
 -12  12   2     320     163   1
 -11  12   2    2107     110   1
 -10  12   2    1594      74   1
  -9  12   2     225      62   1
  -8  12   2     750     163   1
  -7  12   2     230     243   1
  -6  12   2   23355    1275   1
  -5  12   2     123     192   1
  -4  12   2     123     173   1
  -3  12   2     192     178   1
  -2  12   2   30930     909   1
  -1  12   2    1079     179   1
   0  12   2    3084     446   1
   1  12   2     389     192   1
   2  12   2   13190     714   1
   3  12   2     290     223   1
   4  12   2   11891     943   1
   5  12   2    1666     342   1
   6  12   2    3739     364   1
   7  12   2    4875     291   1
   8  12   2    2679     166   1
   9  12   2    3627     135   1
  10  12   2    3042     109   1
  11  12   2    1195     101   1
  12  12   2     102      39   1
  13  12   2    1713     148   1
  14  12   2     209     161   1
  15  12   2      77      17   1
  16  12   2      40      35   1
  17  12   2      31      25   1
 -18  13   2     133      31   1
 -17  13   2     166      37   1
 -16  13   2     766     140   1
 -15  13   2     655      63   1
 -14  13   2    2086     115   1
 -13  13   2     123      28   1
 -12  13   2     221      95   1
 -11  13   2     872      80   1
 -10  13   2      87      36   1
  -9  13   2    1133     106   1
  -8  13   2     657     333   1
  -7  13   2    2904     480   1
  -6  13   2   13118    1064   1
  -5  13   2    7282     340   1
  -4  13   2     146     215   1
  -3  13   2     475     196   1
  -2  13   2     162     169   1
  -1  13   2     316     170   1
   0  13   2   29793    1405   1
   1  13   2    1299     292   1
   2  13   2   12329     766   1
   3  13   2    4053     460   1
   4  13   2    1222     342   1
   5  13   2     213     280   1
   6  13   2    1509     195   1
   7  13   2    1016     130   1
   8  13   2     341      57   1
   9  13   2     319      56   1
  10  13   2      49      31   1
  11  13   2     490      92   1
  12  13   2     247      91   1
  13  13   2     143     149   1
  14  13   2      82     122   1
  15  13   2     122      28   1
  16  13   2     289      42   1
 -18  14   2     118      36   1
 -17  14   2      53      28   1
 -16  14   2      74      21   1
 -15  14   2     210      45   1
 -14  14   2    2262     121   1
 -13  14   2    1287     113   1
 -12  14   2    1549      92   1
 -11  14   2    2824     132   1
 -10  14   2      89      69   1
  -9  14   2   13865     447   1
  -8  14   2      99      41   1
  -7  14   2   10983     780   1
  -6  14   2     311     216   1
  -5  14   2   13943     800   1
  -4  14   2    1086     269   1
  -3  14   2     325     224   1
  -2  14   2     408     198   1
  -1  14   2   13305     532   1
   0  14   2     683     285   1
   1  14   2     440     288   1
   2  14   2    7212     662   1
   3  14   2    2757     446   1
   4  14   2    1248     355   1
   5  14   2   12242     745   1
   6  14   2     798     211   1
   7  14   2     203      58   1
   8  14   2    2429     133   1
   9  14   2    5664     234   1
  10  14   2    1091     107   1
  11  14   2     265      39   1
  12  14   2      74     104   1
  13  14   2     553      88   1
  14  14   2     112     403   1
  15  14   2     124      33   1
  16  14   2     110      51   1
 -18  15   2      22      29   1
 -17  15   2      52      29   1
 -16  15   2     205      35   1
 -15  15   2      40      37   1
 -14  15   2    1168      70   1
 -12  15   2      92      99   1
 -11  15   2     118      34   1
 -10  15   2    1143     146   1
  -9  15   2     400      39   1
  -8  15   2      17      31   1
  -7  15   2     989     117   1
  -6  15   2     271     114   1
  -5  15   2     326     236   1
  -4  15   2    4783     414   1
  -3  15   2     206     198   1
  -2  15   2    3726     304   1
  -1  15   2    1071     245   1
   0  15   2    2365     280   1
   1  15   2     162     230   1
   2  15   2    3100     513   1
   3  15   2    5608     488   1
   4  15   2     242     171   1
   5  15   2    2554     306   1
   6  15   2     400     117   1
   7  15   2     103      66   1
   8  15   2    1506      91   1
   9  15   2     479      98   1
  10  15   2    1193     114   1
  11  15   2     599      74   1
  12  15   2     131     101   1
  13  15   2     328      54   1
  14  15   2      75      36   1
  15  15   2     149      34   1
  16  15   2      22      32   1
 -18  16   2     108      28   1
 -17  16   2      89      30   1
 -16  16   2     498      45   1
 -15  16   2      51      37   1
 -14  16   2      73      36   1
 -13  16   2     236      44   1
 -12  16   2     690     133   1
 -11  16   2    2001     136   1
 -10  16   2     973      61   1
  -9  16   2     482      47   1
  -8  16   2      48      32   1
  -7  16   2     562     111   1
  -6  16   2     838     120   1
  -5  16   2     344     214   1
  -4  16   2    3242     516   1
  -3  16   2    1205     289   1
  -2  16   2    8953     771   1
  -1  16   2     409     214   1
   0  16   2    2798     429   1
   1  16   2    6532     424   1
   2  16   2    2833     479   1
   3  16   2    1156     324   1
   4  16   2    3077     218   1
   5  16   2    2335     193   1
   6  16   2      84      56   1
   7  16   2     204      49   1
   8  16   2     155      66   1
   9  16   2    2447     253   1
  10  16   2      54      80   1
  11  16   2     102     347   1
  12  16   2     120     187   1
  13  16   2     651      93   1
  14  16   2      43      35   1
  15  16   2     206      41   1
  16  16   2     350      85   1
 -17  17   2      52      28   1
 -16  17   2      43      33   1
 -15  17   2     223      48   1
 -14  17   2     512     210   1
 -13  17   2     379      41   1
 -12  17   2      72      38   1
 -11  17   2    1430      93   1
 -10  17   2     163      29   1
  -9  17   2    2676     122   1
  -8  17   2     246      38   1
  -7  17   2      63      31   1
  -6  17   2     841      92   1
  -5  17   2    2217     286   1
  -4  17   2     703     242   1
  -3  17   2    3887     445   1
  -2  17   2    4232     399   1
  -1  17   2    9246     725   1
   0  17   2    3649     448   1
   1  17   2    1298     319   1
   2  17   2    4897     800   1
   3  17   2    1620     201   1
   4  17   2     196     121   1
   5  17   2     559      76   1
   6  17   2     989     117   1
   7  17   2     597      92   1
   8  17   2     122      67   1
   9  17   2    3972     185   1
  10  17   2     273     118   1
  11  17   2      64      38   1
  12  17   2     211      43   1
  13  17   2      88      59   1
  14  17   2      22      33   1
  15  17   2      66      28   1
  16  17   2     258      53   1
 -17  18   2      52      29   1
 -16  18   2      26      29   1
 -15  18   2     189      38   1
 -14  18   2      48      40   1
 -13  18   2     911      73   1
 -12  18   2     109      37   1
 -11  18   2    5229     193   1
 -10  18   2    2326     148   1
  -9  18   2    1086      67   1
  -8  18   2     440      38   1
  -7  18   2     213      50   1
  -6  18   2      25      44   1
  -5  18   2     826      99   1
  -4  18   2     306     155   1
  -3  18   2   39917    2241   1
  -2  18   2     290     111   1
  -1  18   2   23966     873   1
   0  18   2     864     265   1
   1  18   2   16494     878   1
   2  18   2    2770     249   1
   3  18   2   15598     843   1
   4  18   2    1651      92   1
   5  18   2     493      57   1
   6  18   2     752     119   1
   7  18   2      58      47   1
   8  18   2     391      70   1
   9  18   2     658     102   1
  10  18   2    1073     122   1
  11  18   2    2647     147   1
  12  18   2      64      37   1
  13  18   2      37      36   1
  14  18   2      81      32   1
  15  18   2     171      30   1
 -17  19   2      57      25   1
 -16  19   2     581      46   1
 -15  19   2      45      34   1
 -14  19   2     127      80   1
 -13  19   2     321      40   1
 -12  19   2    2155     118   1
 -11  19   2    1212      98   1
 -10  19   2    1612     117   1
  -9  19   2    4225     213   1
  -8  19   2     373      42   1
  -7  19   2     128      42   1
  -6  19   2    1487     124   1
  -5  19   2     148      46   1
  -4  19   2     500      86   1
  -3  19   2    2098     327   1
  -2  19   2    1128     295   1
  -1  19   2    1438     199   1
   0  19   2     981     153   1
   1  19   2     346     106   1
   2  19   2      67      64   1
   3  19   2    1787     194   1
   4  19   2     617      61   1
   5  19   2     141      44   1
   6  19   2     721      80   1
   7  19   2      52      46   1
   8  19   2     121      94   1
   9  19   2     802     104   1
  10  19   2     127      65   1
  11  19   2     418      82   1
  12  19   2      56      37   1
  13  19   2     497      45   1
  14  19   2      20      35   1
  15  19   2     855     100   1
 -17  20   2     117      26   1
 -16  20   2     129      31   1
 -15  20   2      27      33   1
 -14  20   2      16      38   1
 -13  20   2      80      92   1
 -12  20   2      22      33   1
 -11  20   2      47      32   1
 -10  20   2     204      52   1
  -9  20   2     978      94   1
  -8  20   2     962     158   1
  -7  20   2      73      43   1
  -6  20   2     101      48   1
  -5  20   2      19      51   1
  -4  20   2      90      83   1
  -3  20   2    1060     136   1
  -2  20   2     243      88   1
  -1  20   2    1103     138   1
   0  20   2     449      69   1
   1  20   2     688     113   1
   2  20   2    1078     118   1
   3  20   2     228      75   1
   4  20   2    2057     179   1
   5  20   2     370      50   1
   6  20   2     118      41   1
   7  20   2    1173     148   1
   8  20   2      67      43   1
   9  20   2    1015     100   1
  10  20   2      36      29   1
  11  20   2     165      68   1
  12  20   2      58      47   1
  13  20   2      41      36   1
  14  20   2      41      34   1
  15  20   2     201     104   1
 -16  21   2      28      27   1
 -15  21   2    1999     105   1
 -14  21   2      41      36   1
 -13  21   2    1856      89   1
 -12  21   2    1034      69   1
 -11  21   2      44      31   1
 -10  21   2    1031     108   1
  -9  21   2     145      60   1
  -8  21   2    2161     188   1
  -7  21   2     186      47   1
  -6  21   2     985     103   1
  -5  21   2     134      75   1
  -4  21   2     779      95   1
  -3  21   2     832     153   1
  -2  21   2     491      90   1
  -1  21   2     367      99   1
   0  21   2   13931     747   1
   1  21   2    1905     213   1
   2  21   2    6539     323   1
   3  21   2    1452     124   1
   4  21   2    1854     151   1
   5  21   2      94      47   1
   6  21   2     998     146   1
   7  21   2     482      85   1
   8  21   2    5353     290   1
   9  21   2     301      80   1
  10  21   2    3213     131   1
  11  21   2    1821     377   1
  12  21   2      29      37   1
  13  21   2     927      98   1
  14  21   2      17      30   1
  15  21   2     840     100   1
 -16  22   2     521      49   1
 -15  22   2     263      36   1
 -14  22   2     201      36   1
 -13  22   2     214      38   1
 -12  22   2      78      33   1
 -11  22   2      35      34   1
 -10  22   2     766     213   1
  -9  22   2    1245     186   1
  -8  22   2     700      67   1
  -7  22   2     962     139   1
  -6  22   2    1272      99   1
  -5  22   2    1100     159   1
  -4  22   2     632      92   1
  -3  22   2      26      50   1
  -2  22   2      39      45   1
  -1  22   2      45      58   1
   0  22   2     586     105   1
   1  22   2     437      89   1
   3  22   2    5100     269   1
   4  22   2      87     103   1
   5  22   2     213      68   1
   6  22   2     152      94   1
   7  22   2    1518     180   1
   8  22   2     438      67   1
   9  22   2    1087     136   1
  10  22   2     646     256   1
  11  22   2      55     104   1
  12  22   2     207      38   1
  13  22   2      90      33   1
  14  22   2      58      28   1
 -16  23   2      55      26   1
 -15  23   2      57      31   1
 -14  23   2      26      32   1
 -13  23   2     690      78   1
 -12  23   2      87      50   1
 -11  23   2    4334     196   1
 -10  23   2      49      60   1
  -9  23   2   12363     463   1
  -8  23   2     577      86   1
  -7  23   2    7933     392   1
  -6  23   2     654     165   1
  -5  23   2    1963     203   1
  -4  23   2    3255     233   1
  -3  23   2    1699     139   1
  -2  23   2     254      60   1
  -1  23   2    1882     123   1
   0  23   2     262      64   1
   1  23   2     160      99   1
   2  23   2     525      96   1
   3  23   2     285     108   1
   4  23   2     117      55   1
   5  23   2     506      88   1
   6  23   2     191      53   1
   7  23   2    3580     393   1
   8  23   2      56      51   1
   9  23   2    2434     155   1
  10  23   2     728     658   1
  11  23   2     875      82   1
  12  23   2     653      95   1
  13  23   2     100      33   1
  14  23   2     127      33   1
 -15  24   2     170      39   1
 -14  24   2     167      36   1
 -13  24   2      18      40   1
 -12  24   2     402      71   1
 -11  24   2     563      53   1
 -10  24   2     395     460   1
  -9  24   2    2297     106   1
  -8  24   2   17424     694   1
  -7  24   2    1394     130   1
  -6  24   2     899     144   1
  -5  24   2     519      95   1
  -4  24   2    2320     156   1
  -2  24   2    2625     141   1
  -1  24   2     381      84   1
   0  24   2     537      75   1
   1  24   2     115      72   1
   2  24   2      60      61   1
   3  24   2     616     119   1
   4  24   2    2835     239   1
   5  24   2     191      54   1
   6  24   2    2691     294   1
   7  24   2     548     125   1
   8  24   2    1801     214   1
   9  24   2     114     122   1
  10  24   2    1616    1596   1
  11  24   2      74      45   1
  12  24   2      21      35   1
  13  24   2      42      35   1
  14  24   2      22      26   1
 -15  25   2      61      28   1
 -14  25   2     488      47   1
 -13  25   2      13      38   1
 -12  25   2    1902     130   1
 -11  25   2     362     105   1
 -10  25   2      38      25   1
  -9  25   2    1117     222   1
  -8  25   2    3581     399   1
  -7  25   2    1421     144   1
  -6  25   2     498      82   1
  -5  25   2      58      51   1
  -4  25   2   12117     539   1
  -3  25   2     130      55   1
  -2  25   2     169      53   1
  -1  25   2     386      56   1
   0  25   2     276     144   1
   1  25   2     610     164   1
   2  25   2     900     135   1
   3  25   2     114      70   1
   4  25   2    3358     243   1
   5  25   2      62      58   1
   6  25   2     725     108   1
   7  25   2    1284     159   1
   8  25   2     569     133   1
   9  25   2      42      34   1
  10  25   2     262      61   1
  11  25   2      32      37   1
  12  25   2      26      40   1
  13  25   2      29      35   1
 -15  26   2      76      26   1
 -14  26   2     274      36   1
 -13  26   2      25      33   1
 -12  26   2     346      54   1
 -11  26   2      22      29   1
 -10  26   2      80      72   1
  -9  26   2    8905     403   1
  -8  26   2     666     116   1
  -7  26   2    1082     101   1
  -6  26   2     611      78   1
  -5  26   2     901      85   1
  -4  26   2      18      51   1
  -3  26   2      31      51   1
  -2  26   2      19      51   1
  -1  26   2      26      53   1
   0  26   2      53      50   1
   1  26   2    3827     258   1
   2  26   2      43      66   1
   3  26   2     231      72   1
   4  26   2     291      61   1
   5  26   2     353      64   1
   6  26   2      29      44   1
   7  26   2     431     185   1
   8  26   2     331     627   1
   9  26   2      50      36   1
  10  26   2     613      96   1
  11  26   2      33      36   1
  12  26   2      18      39   1
  13  26   2       5      31   1
 -14  27   2     123      26   1
 -13  27   2     581      53   1
 -12  27   2      21      24   1
 -11  27   2     108     242   1
 -10  27   2      25      28   1
  -9  27   2     385      97   1
  -8  27   2      90      72   1
  -7  27   2      80      49   1
  -6  27   2    1120     158   1
  -5  27   2      80      99   1
  -4  27   2      41      51   1
  -3  27   2     459     114   1
  -2  27   2      47      51   1
  -1  27   2     956     127   1
   0  27   2    1017     100   1
   1  27   2     345      96   1
   2  27   2     215      74   1
   3  27   2     330      94   1
   4  27   2     313      63   1
   5  27   2      47      37   1
   6  27   2    2131    1093   1
   7  27   2    1621     594   1
   8  27   2      28      32   1
   9  27   2      30      55   1
  10  27   2      40      37   1
  11  27   2      36      31   1
  12  27   2      23      34   1
 -14  28   2      24      29   1
 -13  28   2     270      60   1
 -12  28   2     752      91   1
 -11  28   2      17      20   1
 -10  28   2      81      29   1
  -9  28   2      72      70   1
  -8  28   2    2958     191   1
  -7  28   2     105      59   1
  -6  28   2    4088     349   1
  -5  28   2     870     161   1
  -4  28   2     343      64   1
  -3  28   2      67      50   1
  -2  28   2    3097     297   1
  -1  28   2      38      50   1
   0  28   2      96      56   1
   1  28   2     473     114   1
   2  28   2      30      52   1
   3  28   2     121     124   1
   4  28   2     154     176   1
   5  28   2     867     188   1
   6  28   2     427     104   1
   7  28   2     568     205   1
   8  28   2    3149     312   1
   9  28   2     150      54   1
  10  28   2     763      50   1
  11  28   2      15      36   1
  12  28   2     404      77   1
 -13  29   2      21      31   1
 -12  29   2      18      40   1
 -11  29   2       4      29   1
 -10  29   2      51      37   1
  -9  29   2     229      81   1
  -8  29   2     157     292   1
  -7  29   2     116     217   1
  -6  29   2     162      96   1
  -5  29   2     115      87   1
  -4  29   2      71      60   1
  -3  29   2     234     100   1
  -2  29   2     429     339   1
  -1  29   2      28      71   1
   0  29   2     239      69   1
   1  29   2      61      59   1
   2  29   2    1540     229   1
   3  29   2     197      65   1
   4  29   2     711     517   1
   5  29   2     608     137   1
   6  29   2      50      45   1
   7  29   2     182     266   1
   8  29   2     158      49   1
   9  29   2      65      31   1
  10  29   2      93      28   1
  11  29   2      57      31   1
 -13  30   2     447      52   1
 -12  30   2      18      39   1
 -11  30   2     947      66   1
 -10  30   2      32      36   1
  -9  30   2     744      74   1
  -8  30   2     123      47   1
  -7  30   2     690     164   1
  -6  30   2      98      54   1
  -5  30   2     176     152   1
  -4  30   2     776     161   1
  -3  30   2    1814     231   1
  -2  30   2     572     297   1
  -1  30   2     124      96   1
   0  30   2     678      99   1
   1  30   2      70     108   1
   2  30   2     307     167   1
   3  30   2    2402     287   1
   4  30   2      46      73   1
   5  30   2     329     103   1
   6  30   2     102     124   1
   7  30   2     257      92   1
   8  30   2      85      49   1
   9  30   2      42      42   1
  10  30   2     153      97   1
  11  30   2     206      43   1
 -12  31   2     385      52   1
 -11  31   2     139      42   1
 -10  31   2     443      69   1
  -9  31   2     100      42   1
  -8  31   2     260      46   1
  -7  31   2     129      45   1
  -6  31   2    1023     187   1
  -5  31   2     259     133   1
  -4  31   2    1592     202   1
  -3  31   2     747     255   1
  -2  31   2    2422     285   1
  -1  31   2     852     172   1
   0  31   2     629     105   1
   1  31   2     535     150   1
   2  31   2     108      87   1
   3  31   2     114      90   1
   4  31   2     156      84   1
   5  31   2      81      99   1
   6  31   2     142      53   1
   7  31   2      26      48   1
   8  31   2      15      23   1
   9  31   2     102      37   1
  10  31   2      11      43   1
 -11  32   2     353      40   1
 -10  32   2      17      35   1
  -9  32   2     161      37   1
  -8  32   2      60      43   1
  -7  32   2     640      83   1
  -6  32   2      94      46   1
  -5  32   2     262      61   1
  -4  32   2    1105    1155   1
  -3  32   2     190      63   1
  -2  32   2     112      62   1
  -1  32   2      61      63   1
   0  32   2      84      65   1
   1  32   2    2616     304   1
   2  32   2      77     143   1
   3  32   2     812    1034   1
   4  32   2      44      56   1
   5  32   2      32      40   1
   6  32   2     733      77   1
   7  32   2     406      56   1
   8  32   2       8      29   1
   9  32   2     127      47   1
  10  32   2       0      38   1
 -11  33   2      15      29   1
 -10  33   2      28      32   1
  -9  33   2      49      32   1
  -8  33   2     221      70   1
  -7  33   2      33      40   1
  -6  33   2     677      75   1
  -5  33   2     113      46   1
  -4  33   2      53     101   1
  -3  33   2      57      89   1
  -2  33   2     857     106   1
  -1  33   2      65      61   1
   0  33   2    1216     144   1
   1  33   2     101      65   1
   2  33   2      49      53   1
   3  33   2     142      51   1
   4  33   2     101      40   1
   5  33   2     363      52   1
   6  33   2     101      46   1
   7  33   2      34      38   1
   8  33   2      10      36   1
   9  33   2     267      50   1
 -10  34   2      50      26   1
  -9  34   2      21      32   1
  -8  34   2     172      38   1
  -7  34   2      19      35   1
  -6  34   2     149      40   1
  -5  34   2     149      43   1
  -4  34   2      38      48   1
  -3  34   2      38      44   1
  -2  34   2     613     183   1
  -1  34   2      87      57   1
   0  34   2     475     116   1
   1  34   2     222     141   1
   2  34   2      38      49   1
   3  34   2     156      45   1
   4  34   2     279      50   1
   5  34   2      37      43   1
   6  34   2      50      39   1
   7  34   2      12      29   1
   8  34   2      45      42   1
  -9  35   2      23      27   1
  -8  35   2    1021      59   1
  -7  35   2     135      47   1
  -6  35   2     538      55   1
  -5  35   2    1294      85   1
  -4  35   2     582      88   1
  -3  35   2      99      42   1
  -2  35   2     607      72   1
  -1  35   2     160      62   1
   0  35   2    1259      98   1
   1  35   2     168      54   1
   2  35   2     250      43   1
   3  35   2     152      40   1
   4  35   2     180      36   1
   5  35   2    1828     121   1
   6  35   2     128      34   1
   7  35   2     173      43   1
  -8  36   2      62      27   1
  -7  36   2     119      27   1
  -6  36   2      39      30   1
  -5  36   2      13      30   1
  -4  36   2      89      38   1
  -3  36   2      39      41   1
  -2  36   2      24      39   1
  -1  36   2      95      40   1
   0  36   2      19      45   1
   1  36   2      91      28   1
   2  36   2      53      38   1
   3  36   2     301      43   1
   4  36   2      30      34   1
   5  36   2      33      35   1
   6  36   2      62      32   1
  -7  37   2      69      25   1
  -6  37   2      51      24   1
  -5  37   2      25      31   1
  -4  37   2    1035      89   1
  -3  37   2      34      37   1
  -2  37   2      62      37   1
  -1  37   2      23      31   1
   0  37   2     609      69   1
   1  37   2      14      35   1
   2  37   2      43      42   1
   3  37   2      11      28   1
   4  37   2     859      72   1
   5  37   2      63      33   1
  -5  38   2      33      23   1
  -4  38   2      23      32   1
  -3  38   2     344      37   1
  -2  38   2      18      28   1
  -1  38   2      55      27   1
   0  38   2      49      31   1
   1  38   2      15      28   1
   2  38   2      79      28   1
   3  38   2     182      37   1
  -3  39   2     165      22   1
  -2  39   2      44      21   1
  -1  39   2     112      23   1
   0  39   2      21      24   1
   1  39   2      32      24   1
 -20   1   3     549      42   1
 -19   1   3     234      32   1
 -18   1   3     823      53   1
 -17   1   3     127      64   1
 -16   1   3    5400     190   1
 -15   1   3    3156     118   1
 -14   1   3    8157     232   1
 -13   1   3      72      39   1
 -12   1   3    1816     110   1
 -11   1   3     194      40   1
 -10   1   3     121      74   1
  -9   1   3     685     256   1
  -8   1   3    3495     365   1
  -7   1   3    2055     220   1
  -6   1   3    7624     482   1
  -5   1   3    3384     244   1
  -4   1   3    9738     173   1
  -3   1   3      74     113   1
  -2   1   3   55068     304   1
  -1   1   3   73935    1187   1
   0   1   3    1974     645   1
   1   1   3    4412     726   1
   2   1   3    6884     556   1
   3   1   3   24165    1449   1
   4   1   3    6819     558   1
   5   1   3     790     259   1
   6   1   3    7857     783   1
   7   1   3    5357     925   1
   8   1   3    6252     411   1
   9   1   3     141      41   1
  10   1   3      57      35   1
  11   1   3      66      47   1
  12   1   3    3295     235   1
  13   1   3    1207     156   1
  14   1   3     525      99   1
  15   1   3     185      36   1
  16   1   3      32      34   1
  17   1   3      63      29   1
 -20   2   3     255      44   1
 -19   2   3      84      30   1
 -18   2   3     839      60   1
 -17   2   3     220      38   1
 -16   2   3    4256     164   1
 -15   2   3    1977     146   1
 -14   2   3    1298      71   1
 -12   2   3     331      44   1
 -11   2   3     183      40   1
 -10   2   3     364      67   1
  -9   2   3    1032     270   1
  -8   2   3     681     214   1
  -7   2   3     558     154   1
  -6   2   3      85     150   1
  -5   2   3     316     125   1
  -4   2   3    4194    1228   1
  -3   2   3   12302    2555   1
  -1   2   3    5538     178   1
   0   2   3   34901     804   1
   1   2   3    3795     355   1
   2   2   3   18187    1009   1
   4   2   3    2349     244   1
   5   2   3     548     279   1
   6   2   3   18782    1147   1
   7   2   3    1982     581   1
   8   2   3    1455     190   1
   9   2   3    1159      81   1
  10   2   3     932      57   1
  11   2   3     136     118   1
  12   2   3     142      82   1
  13   2   3      48      39   1
  14   2   3      46      92   1
  15   2   3     352      39   1
  16   2   3      76      31   1
  17   2   3     157      34   1
 -20   3   3      35      25   1
 -19   3   3      30      30   1
 -18   3   3      37      33   1
 -17   3   3      89      89   1
 -16   3   3     205      39   1
 -15   3   3    2658     116   1
 -14   3   3    1784      78   1
 -13   3   3    1058      79   1
 -12   3   3     540      39   1
 -11   3   3    1516      87   1
 -10   3   3    4602     206   1
  -9   3   3     998     310   1
  -8   3   3    1457     240   1
  -7   3   3     590     218   1
  -6   3   3  124294    5285   1
  -5   3   3     137     338   1
  -4   3   3   14431     904   1
  -3   3   3    4059     142   1
  -2   3   3    2827     675   1
  -1   3   3    2068     123   1
   0   3   3    5100    2506   1
   1   3   3   10148     492   1
   2   3   3   61694    2510   1
   3   3   3    3413     431   1
   4   3   3    6453     537   1
   5   3   3     196     243   1
   6   3   3    4182     587   1
   7   3   3     293     355   1
   8   3   3    3628     255   1
   9   3   3     766      66   1
  10   3   3     318      60   1
  11   3   3      35      38   1
  12   3   3     394      91   1
  13   3   3    1422     105   1
  14   3   3     832     114   1
  15   3   3     100      35   1
  16   3   3     361      63   1
  17   3   3      85      40   1
 -20   4   3     186      33   1
 -19   4   3     259      33   1
 -18   4   3      53      31   1
 -17   4   3      23      33   1
 -16   4   3     246      40   1
 -15   4   3     206      42   1
 -14   4   3     581      48   1
 -13   4   3     135      30   1
 -12   4   3     205      61   1
 -11   4   3     182      67   1
 -10   4   3     627      73   1
  -9   4   3     521     428   1
  -8   4   3     490     204   1
  -7   4   3     356     196   1
  -6   4   3    1386     403   1
  -5   4   3    1057     278   1
  -4   4   3    3413     331   1
  -3   4   3     901     257   1
  -2   4   3    1151     117   1
  -1   4   3    4732     185   1
   0   4   3   12456     426   1
   1   4   3  321611   11745   1
   2   4   3   14720     584   1
   3   4   3   63282    3546   1
   4   4   3    2584     437   1
   5   4   3     869     321   1
   6   4   3     681     286   1
   7   4   3    1969     616   1
   8   4   3    1062     218   1
   9   4   3     394      71   1
  10   4   3     519      47   1
  11   4   3     244      81   1
  12   4   3    2045     155   1
  13   4   3     363     108   1
  14   4   3     337     162   1
  15   4   3     131      38   1
  16   4   3      35      32   1
  17   4   3      18      29   1
 -20   5   3     129      32   1
 -19   5   3      61      30   1
 -18   5   3     118      31   1
 -17   5   3     230      95   1
 -16   5   3     253      42   1
 -15   5   3    4694     173   1
 -14   5   3      44      29   1
 -13   5   3     195      52   1
 -12   5   3      65      27   1
 -11   5   3     705      52   1
 -10   5   3      40      39   1
  -9   5   3     897     355   1
  -8   5   3    1278     304   1
  -7   5   3    9989     708   1
  -6   5   3    2690     513   1
  -5   5   3    3901     557   1
  -4   5   3    2611     190   1
  -3   5   3   12311     750   1
  -2   5   3    8988     228   1
  -1   5   3   34473     471   1
   0   5   3   18169    1752   1
   1   5   3   22618     725   1
   2   5   3    2791     435   1
   3   5   3    1851     268   1
   4   5   3     238     211   1
   5   5   3     268     251   1
   6   5   3    2411     520   1
   7   5   3    3379     734   1
   8   5   3    1540     139   1
   9   5   3    2858     123   1
  10   5   3     877     116   1
  11   5   3    2181     124   1
  12   5   3    1436     167   1
  13   5   3     247     180   1
  14   5   3      94      91   1
  15   5   3     189      50   1
  16   5   3     255      67   1
  17   5   3      72      29   1
 -20   6   3     104      30   1
 -19   6   3      65      27   1
 -18   6   3      42      31   1
 -17   6   3      40      43   1
 -16   6   3    5182     206   1
 -15   6   3    1572      62   1
 -14   6   3    1096      69   1
 -13   6   3      71      37   1
 -12   6   3   10409     303   1
 -11   6   3     135      31   1
 -10   6   3     232      52   1
  -9   6   3     361     383   1
  -8   6   3    8289     663   1
  -7   6   3     429     208   1
  -6   6   3    4208     406   1
  -5   6   3     382     281   1
  -4   6   3    8296     262   1
  -2   6   3  169582   13510   1
  -1   6   3    1610     136   1
   0   6   3     612    1081   1
   1   6   3    6523     537   1
   2   6   3   89492    3363   1
   3   6   3    4740     412   1
   4   6   3    3158     407   1
   5   6   3    4408     653   1
   6   6   3   14244    1015   1
   7   6   3     353     419   1
   8   6   3    1928     164   1
   9   6   3     835     103   1
  10   6   3      83      35   1
  11   6   3    3643     249   1
  12   6   3    1606     163   1
  13   6   3    1590     113   1
  14   6   3      65      46   1
  15   6   3      24      33   1
  16   6   3     167      37   1
  17   6   3      26      26   1
 -19   7   3      17      32   1
 -18   7   3      70      31   1
 -17   7   3      38      46   1
 -16   7   3     424      51   1
 -15   7   3    2329     101   1
 -14   7   3     229      78   1
 -13   7   3      70     131   1
 -12   7   3    1143      80   1
 -11   7   3      56      26   1
 -10   7   3     162      34   1
  -9   7   3    5208     879   1
  -8   7   3   43938    1635   1
  -7   7   3   45159    1407   1
  -6   7   3    1098     169   1
  -5   7   3    8591     293   1
  -4   7   3      80     137   1
  -3   7   3    3676     524   1
  -2   7   3   10412    1892   1
  -1   7   3    5696     686   1
   0   7   3   55878    3422   1
   1   7   3    7066     563   1
   2   7   3    8294     506   1
   3   7   3    7799     757   1
   4   7   3      91     184   1
   5   7   3   11257     798   1
   6   7   3     702     347   1
   7   7   3      86     346   1
   8   7   3      99     121   1
   9   7   3     238      65   1
  10   7   3      24      36   1
  11   7   3     762     102   1
  12   7   3      78      68   1
  13   7   3    1241    1420   1
  14   7   3      69     258   1
  15   7   3     250      50   1
  16   7   3      38      34   1
  17   7   3      87      28   1
 -19   8   3     124      30   1
 -18   8   3      41      29   1
 -17   8   3     391      38   1
 -16   8   3     905      56   1
 -15   8   3     460      54   1
 -14   8   3     121     101   1
 -13   8   3    9376     227   1
 -12   8   3      75      31   1
 -11   8   3    1015     126   1
 -10   8   3     206      59   1
  -9   8   3    1473     478   1
  -8   8   3    2177     486   1
  -7   8   3    1074     309   1
  -6   8   3     894     247   1
  -5   8   3   27766     612   1
  -4   8   3     758     179   1
  -3   8   3   68053    6021   1
  -2   8   3     353     204   1
  -1   8   3    5389    1882   1
   0   8   3    1340     202   1
   1   8   3   79244    2847   1
   2   8   3    1056     200   1
   3   8   3   11638     692   1
   4   8   3     450     243   1
   5   8   3   23218     995   1
   6   8   3    5186     588   1
   7   8   3   14674    1087   1
   8   8   3     323      71   1
   9   8   3    1248     117   1
  10   8   3     463     125   1
  11   8   3     174      90   1
  12   8   3     209     168   1
  13   8   3      54      43   1
  14   8   3      58     183   1
  15   8   3      33      39   1
  16   8   3      27      32   1
  17   8   3      25      24   1
 -19   9   3      54      30   1
 -18   9   3      28      31   1
 -17   9   3     266      34   1
 -16   9   3     310      42   1
 -15   9   3    1487      93   1
 -14   9   3     237      62   1
 -13   9   3      32      41   1
 -12   9   3     844      65   1
 -11   9   3     534      55   1
 -10   9   3     319      50   1
  -9   9   3     616     112   1
  -8   9   3   19615    1107   1
  -7   9   3     477     222   1
  -6   9   3    2555     503   1
  -5   9   3    6367     392   1
  -4   9   3     130     137   1
  -3   9   3    3694     518   1
  -2   9   3    6015     952   1
  -1   9   3   11005     733   1
   0   9   3    2930     340   1
   1   9   3    8707     591   1
   2   9   3    2147     300   1
   3   9   3     512     232   1
   4   9   3     915     407   1
   5   9   3    1857     450   1
   6   9   3   12345     919   1
   7   9   3     503      82   1
   8   9   3     237     121   1
   9   9   3     876     100   1
  10   9   3     122      36   1
  11   9   3     109      34   1
  12   9   3     174      34   1
  13   9   3     780     106   1
  14   9   3     118     162   1
  15   9   3      68      37   1
  16   9   3      12      29   1
  17   9   3      25      24   1
 -19  10   3     323      53   1
 -18  10   3      48      30   1
 -17  10   3     152      75   1
 -16  10   3    1521      69   1
 -15  10   3    1026      54   1
 -14  10   3     285      40   1
 -13  10   3     222      32   1
 -12  10   3    4007     104   1
 -11  10   3    2310     122   1
 -10  10   3   23872     858   1
  -9  10   3    2607     244   1
  -8  10   3    5078     546   1
  -7  10   3     573     194   1
  -6  10   3   17232     733   1
  -5  10   3     920     203   1
  -4  10   3   75986    2740   1
  -3  10   3    2978     485   1
  -2  10   3     281     399   1
  -1  10   3     180     174   1
   0  10   3   10820     823   1
   1  10   3     121     158   1
   2  10   3    3265     424   1
   3  10   3     971     253   1
   4  10   3    4223     570   1
   5  10   3     674     250   1
   6  10   3     294     428   1
   7  10   3    9273     572   1
   8  10   3    2956     158   1
   9  10   3    4292     182   1
  10  10   3     688      72   1
  11  10   3     252      56   1
  12  10   3      45     101   1
  13  10   3    2242     158   1
  14  10   3     454     134   1
  15  10   3      62      33   1
  16  10   3      28      27   1
 -19  11   3      66      38   1
 -18  11   3     101      30   1
 -17  11   3     759     108   1
 -16  11   3      64      31   1
 -15  11   3    1728      69   1
 -14  11   3      82      32   1
 -13  11   3    1352      78   1
 -12  11   3     140      63   1
 -11  11   3   10741     310   1
 -10  11   3    1018      78   1
  -9  11   3    6465     181   1
  -8  11   3    6207     574   1
  -7  11   3     409     303   1
  -6  11   3    3831     370   1
  -5  11   3    7274     378   1
  -4  11   3     146     225   1
  -3  11   3    5643     728   1
  -2  11   3     115     162   1
  -1  11   3   26623    1231   1
   0  11   3    1397     287   1
   1  11   3      93     173   1
   2  11   3    1032     259   1
   3  11   3     186     227   1
   4  11   3     454     236   1
   5  11   3     371     254   1
   6  11   3     381     162   1
   7  11   3    4798     189   1
   8  11   3     485      57   1
   9  11   3     291      48   1
  10  11   3     461      60   1
  11  11   3     939     175   1
  12  11   3      50      29   1
  13  11   3      53     125   1
  14  11   3     348      53   1
  15  11   3      40      23   1
  16  11   3     156      31   1
 -19  12   3      41      37   1
 -18  12   3      38      21   1
 -17  12   3      24      17   1
 -16  12   3     575      46   1
 -15  12   3    2398     117   1
 -14  12   3      64      27   1
 -13  12   3     686      48   1
 -12  12   3     154      30   1
 -11  12   3    5405     212   1
 -10  12   3     303      39   1
  -9  12   3   11264     335   1
  -8  12   3    2314     185   1
  -7  12   3     196     224   1
  -6  12   3    4136     569   1
  -5  12   3   15991     576   1
  -4  12   3    1402     159   1
  -3  12   3    4385     376   1
  -2  12   3     178     154   1
  -1  12   3    2408     343   1
   0  12   3    6223     537   1
   1  12   3    3767     406   1
   2  12   3     475     247   1
   3  12   3    7753     583   1
   4  12   3     254     283   1
   5  12   3     913     336   1
   6  12   3     982     187   1
   7  12   3    2477     127   1
   8  12   3     725      86   1
   9  12   3     230      30   1
  10  12   3      73      55   1
  11  12   3      93     152   1
  12  12   3      99      68   1
  13  12   3     259     207   1
  14  12   3     163      42   1
  15  12   3      39      22   1
  16  12   3      11      32   1
 -19  13   3     284      39   1
 -18  13   3      14      21   1
 -17  13   3    2502      92   1
 -16  13   3      88      51   1
 -15  13   3     555      63   1
 -14  13   3     505      47   1
 -13  13   3    2431     138   1
 -12  13   3     235      72   1
 -11  13   3     935      79   1
 -10  13   3     153      31   1
  -9  13   3    1416      84   1
  -8  13   3    1307     131   1
  -7  13   3    5818     559   1
  -6  13   3   12891     938   1
  -5  13   3   11562     650   1
  -4  13   3     297     214   1
  -3  13   3     631     206   1
  -2  13   3     920     251   1
  -1  13   3    4767     404   1
   0  13   3   63348    2953   1
   1  13   3     126     237   1
   2  13   3     702     323   1
   3  13   3     654     280   1
   4  13   3    1070     387   1
   5  13   3    5635     612   1
   6  13   3    1844     301   1
   7  13   3    1013     114   1
   8  13   3     278     114   1
   9  13   3    1880     155   1
  10  13   3      72      61   1
  11  13   3     709     218   1
  12  13   3      41      23   1
  13  13   3     291     196   1
  14  13   3     103      37   1
  15  13   3      19      37   1
  16  13   3      40      29   1
 -19  14   3       5      34   1
 -18  14   3      19      34   1
 -17  14   3      92      31   1
 -16  14   3      70      22   1
 -15  14   3     621      66   1
 -14  14   3    1661     134   1
 -13  14   3     266      53   1
 -12  14   3     238      62   1
 -11  14   3      45      30   1
  -9  14   3     360      47   1
  -8  14   3    2371     205   1
  -7  14   3    2425     273   1
  -6  14   3    2193     426   1
  -5  14   3    1175     209   1
  -4  14   3   18281     900   1
  -3  14   3    3425     385   1
  -2  14   3    5055     416   1
  -1  14   3     291     231   1
   0  14   3     352     187   1
   1  14   3    1670     315   1
   2  14   3    2509     384   1
   3  14   3    1543     372   1
   4  14   3     741     343   1
   5  14   3     516     296   1
   6  14   3      75      51   1
   7  14   3     573      74   1
   8  14   3      93      98   1
   9  14   3     152      48   1
  10  14   3      73      54   1
  11  14   3     564      88   1
  12  14   3     855     154   1
  13  14   3    1292     479   1
  14  14   3      80      44   1
  15  14   3      72      36   1
  16  14   3      12      29   1
 -18  15   3      43      27   1
 -17  15   3     544      52   1
 -16  15   3    2151     101   1
 -15  15   3     178      29   1
 -14  15   3     436      75   1
 -13  15   3     481      54   1
 -12  15   3    2061     135   1
 -11  15   3     226      74   1
 -10  15   3     624     105   1
  -9  15   3     281      37   1
  -8  15   3     433      63   1
  -7  15   3     460     131   1
  -6  15   3    7774     745   1
  -5  15   3    2534     524   1
  -4  15   3    8567     768   1
  -3  15   3    1346     288   1
  -2  15   3   11000     638   1
  -1  15   3   15350    1000   1
   0  15   3   54138    2282   1
   1  15   3     780     306   1
   2  15   3   13211    2363   1
   3  15   3    9042     799   1
   4  15   3     110      84   1
   5  15   3     151      63   1
   6  15   3     353      54   1
   7  15   3     169      82   1
   8  15   3    2245     114   1
   9  15   3      85      47   1
  10  15   3     834      86   1
  11  15   3      54      43   1
  12  15   3     134     191   1
  13  15   3      56     104   1
  14  15   3      38      35   1
  15  15   3      29      36   1
  16  15   3     600      70   1
 -18  16   3      47      27   1
 -17  16   3     451      40   1
 -16  16   3     119      80   1
 -15  16   3     207      53   1
 -14  16   3     170      38   1
 -13  16   3    2749     121   1
 -12  16   3     178      59   1
 -11  16   3     144      30   1
 -10  16   3      62      64   1
  -9  16   3     102      28   1
  -8  16   3     191      84   1
  -7  16   3    1623     132   1
  -6  16   3    1003     353   1
  -5  16   3    2072     292   1
  -4  16   3     252     216   1
  -3  16   3    1838     392   1
  -2  16   3     164     199   1
  -1  16   3    4933     792   1
   0  16   3    6471     621   1
   1  16   3     528     263   1
   2  16   3     713     894   1
   3  16   3     313     113   1
   4  16   3     105      64   1
   5  16   3    1120     154   1
   6  16   3     333      61   1
   7  16   3     255      54   1
   8  16   3     124      61   1
   9  16   3      88      48   1
  10  16   3    2096     226   1
  11  16   3     321      79   1
  12  16   3     143     166   1
  13  16   3      29      98   1
  14  16   3     304      55   1
  15  16   3     133      36   1
 -18  17   3      36      27   1
 -17  17   3      83      32   1
 -16  17   3     180      37   1
 -15  17   3     587      87   1
 -14  17   3      65      34   1
 -13  17   3    3355     150   1
 -12  17   3      60      30   1
 -11  17   3    6847     233   1
 -10  17   3     240      39   1
  -9  17   3    4248     122   1
  -8  17   3      98      32   1
  -7  17   3      61      32   1
  -6  17   3    2013     265   1
  -5  17   3     112      73   1
  -4  17   3     633     295   1
  -3  17   3    7779     708   1
  -2  17   3    2322     381   1
  -1  17   3   23865    1299   1
   0  17   3     417     224   1
   1  17   3   34702    2288   1
   2  17   3    1405     293   1
   3  17   3   25866    1031   1
   4  17   3     131      61   1
   5  17   3    1627     176   1
   6  17   3     169      55   1
   7  17   3    1956     119   1
   8  17   3      35      52   1
   9  17   3     521      65   1
  10  17   3    1802     298   1
  11  17   3    1256     174   1
  12  17   3     104     125   1
  13  17   3      17      33   1
  14  17   3     103      35   1
  15  17   3     751     108   1
 -18  18   3      26      25   1
 -17  18   3     327      47   1
 -16  18   3      47      34   1
 -15  18   3     102      39   1
 -14  18   3     356      45   1
 -13  18   3     980      78   1
 -12  18   3    4053     153   1
 -11  18   3    1971     118   1
 -10  18   3    3428     105   1
  -9  18   3     606      85   1
  -8  18   3    2510     109   1
  -7  18   3      89      66   1
  -6  18   3    6206     265   1
  -5  18   3     531     132   1
  -4  18   3     258     128   1
  -2  18   3   14411     941   1
  -1  18   3    1337     341   1
   0  18   3   13308     703   1
   1  18   3    2542     314   1
   2  18   3     900     247   1
   3  18   3    1024     111   1
   4  18   3    1798     110   1
   5  18   3      55      48   1
   6  18   3    4252     186   1
   7  18   3    2385     192   1
   8  18   3    1793     147   1
   9  18   3     877     123   1
  10  18   3    2190     145   1
  11  18   3     250      84   1
  12  18   3      51      39   1
  13  18   3      46      36   1
  14  18   3      24      32   1
  15  18   3      21      28   1
 -17  19   3       7      25   1
 -16  19   3     211      34   1
 -15  19   3     204     865   1
 -14  19   3      95      39   1
 -13  19   3     227      57   1
 -12  19   3      26      27   1
 -11  19   3     245      51   1
 -10  19   3     116      40   1
  -9  19   3     637     136   1
  -8  19   3     382      45   1
  -7  19   3      66      38   1
  -6  19   3    1755     175   1
  -5  19   3     618      98   1
  -4  19   3     351     104   1
  -3  19   3     313     277   1
  -2  19   3     462     108   1
  -1  19   3    1406     273   1
   0  19   3   12169     649   1
   1  19   3    2267    1285   1
   2  19   3    7660     565   1
   3  19   3      29    1002   1
   4  19   3     148      53   1
   5  19   3     558      66   1
   6  19   3      94      47   1
   7  19   3      93     159   1
   8  19   3    1240     130   1
   9  19   3      88      72   1
  10  19   3      50      49   1
  11  19   3     105     153   1
  12  19   3     131      46   1
  13  19   3      61      35   1
  14  19   3    1003      83   1
  15  19   3     165      50   1
 -17  20   3     351      50   1
 -16  20   3      39      31   1
 -15  20   3     960      63   1
 -14  20   3      24      35   1
 -13  20   3     310     137   1
 -12  20   3     499      61   1
 -11  20   3     381     112   1
 -10  20   3      54      49   1
  -9  20   3    9260     286   1
  -8  20   3     127      46   1
  -7  20   3    3985     267   1
  -6  20   3     206      68   1
  -5  20   3     705     136   1
  -4  20   3      91      57   1
  -3  20   3     453     148   1
  -2  20   3     924     162   1
  -1  20   3     402     102   1
   0  20   3      95     148   1
   1  20   3    3108     183   1
   2  20   3     732     108   1
   3  20   3    6751     390   1
   4  20   3     211      54   1
   5  20   3    1798     102   1
   6  20   3     171      76   1
   7  20   3    7268     315   1
   8  20   3      36      44   1
   9  20   3     365      44   1
  10  20   3     246      53   1
  11  20   3     151     119   1
  12  20   3      29      36   1
  13  20   3     101      35   1
  14  20   3     229      42   1
 -17  21   3      47      22   1
 -16  21   3      22      29   1
 -15  21   3      29      33   1
 -14  21   3      32      32   1
 -13  21   3     752     196   1
 -12  21   3     235      41   1
 -11  21   3     692     103   1
 -10  21   3    1112     173   1
  -9  21   3    1518      90   1
  -8  21   3     494      83   1
  -7  21   3    2015     164   1
  -6  21   3     289     102   1
  -5  21   3    6955     301   1
  -4  21   3     138      93   1
  -3  21   3    1254     299   1
  -2  21   3      98      62   1
  -1  21   3    2191     200   1
   0  21   3    3238     175   1
   1  21   3      38      64   1
   2  21   3    1335     145   1
   4  21   3    4335     237   1
   5  21   3      54      46   1
   6  21   3      74      59   1
   7  21   3     259      95   1
   8  21   3      58      86   1
   9  21   3     152      87   1
  10  21   3     119     114   1
  11  21   3      55      76   1
  12  21   3     100      74   1
  13  21   3      36      34   1
  14  21   3      16      26   1
 -17  22   3     292      34   1
 -16  22   3      14      25   1
 -15  22   3      92      32   1
 -14  22   3      51      81   1
 -13  22   3     632      54   1
 -12  22   3      29      27   1
 -11  22   3     466     110   1
 -10  22   3    1229     187   1
  -9  22   3    2604     198   1
  -8  22   3      40      48   1
  -7  22   3     332     187   1
  -6  22   3    1920     201   1
  -5  22   3      89      49   1
  -4  22   3     302     100   1
  -3  22   3      71      53   1
  -2  22   3     309      74   1
  -1  22   3      78      61   1
   0  22   3   12832     496   1
   1  22   3     116      86   1
   2  22   3     588     130   1
   3  22   3     120      74   1
   4  22   3     550     218   1
   5  22   3     700     542   1
   6  22   3     342      69   1
   7  22   3    3296     288   1
   8  22   3     983     224   1
   9  22   3      55      50   1
  10  22   3      52      29   1
  11  22   3      37      35   1
  12  22   3     270      46   1
  13  22   3      62      32   1
  14  22   3      60      24   1
 -16  23   3      69      29   1
 -15  23   3      74      33   1
 -14  23   3      99      36   1
 -13  23   3     409      52   1
 -12  23   3      23      29   1
 -11  23   3     114      91   1
 -10  23   3     132     304   1
  -8  23   3      64      32   1
  -7  23   3     493      88   1
  -6  23   3     221      53   1
  -5  23   3     810     139   1
  -4  23   3     128      57   1
  -3  23   3     548      72   1
  -2  23   3     115      83   1
  -1  23   3    3036     180   1
   0  23   3     437      79   1
   1  23   3    1457     158   1
   2  23   3      90      78   1
   3  23   3      55      68   1
   4  23   3      34      56   1
   5  23   3     107      47   1
   6  23   3     664     195   1
   7  23   3     318      81   1
   8  23   3     158      50   1
   9  23   3     273      90   1
  10  23   3      87      49   1
  11  23   3      25      57   1
  12  23   3      24      35   1
  13  23   3     425     128   1
 -16  24   3     870      60   1
 -15  24   3      26      30   1
 -14  24   3      71      39   1
 -13  24   3      32      35   1
 -12  24   3     278     212   1
 -11  24   3     948      78   1
 -10  24   3     660     269   1
  -9  24   3    3490     217   1
  -8  24   3     112      85   1
  -7  24   3      66      61   1
  -6  24   3     850     163   1
  -5  24   3    1315     122   1
  -4  24   3     233     277   1
  -3  24   3    5196     295   1
  -2  24   3    1231      99   1
  -1  24   3     508      90   1
   0  24   3     242      69   1
   1  24   3    8800     426   1
   2  24   3     168      66   1
   3  24   3     732     103   1
   4  24   3    1953     165   1
   5  24   3    2438     204   1
   6  24   3     442      73   1
   7  24   3     481     113   1
   8  24   3     962     158   1
   9  24   3    1890     281   1
  10  24   3     503      84   1
  11  24   3     442      47   1
  12  24   3      14      42   1
  13  24   3       7      33   1
 -15  25   3      42      28   1
 -14  25   3     216      39   1
 -13  25   3      17      37   1
 -12  25   3     767      68   1
 -11  25   3      25      22   1
 -10  25   3     632     171   1
  -9  25   3    3506     495   1
  -8  25   3     149      39   1
  -7  25   3    2458     161   1
  -6  25   3     101      69   1
  -5  25   3    1502     184   1
  -4  25   3    1416     201   1
  -3  25   3     715      80   1
  -2  25   3     109      56   1
  -1  25   3      45      53   1
   0  25   3     673      99   1
   1  25   3     869     102   1
   2  25   3    3026     259   1
   3  25   3      84     112   1
   4  25   3    3528     255   1
   5  25   3     450      66   1
   6  25   3    1224     160   1
   7  25   3     187     214   1
   8  25   3     156     147   1
   9  25   3      95      45   1
  10  25   3       9      29   1
  11  25   3      35      45   1
  12  25   3      64      39   1
  13  25   3      18      30   1
 -15  26   3     203      27   1
 -14  26   3      93      32   1
 -13  26   3      28      34   1
 -12  26   3     150      41   1
 -11  26   3     134      91   1
 -10  26   3     232      86   1
  -9  26   3    3632     259   1
  -8  26   3     426     111   1
  -7  26   3    1604     256   1
  -6  26   3      52      87   1
  -5  26   3    1172     145   1
  -4  26   3     295      56   1
  -3  26   3      96      53   1
  -2  26   3    1407     130   1
  -1  26   3     920     123   1
   0  26   3      76      54   1
   1  26   3      96      72   1
   2  26   3     182      92   1
   3  26   3     761     103   1
   4  26   3     327      56   1
   5  26   3      61      47   1
   6  26   3     667     221   1
   7  26   3     651     146   1
   8  26   3     332     308   1
   9  26   3     536      44   1
  10  26   3     236      48   1
  11  26   3      54      40   1
  12  26   3      23      34   1
 -15  27   3      98      31   1
 -14  27   3     307      40   1
 -13  27   3      36      23   1
 -12  27   3     111      24   1
 -11  27   3      30      22   1
 -10  27   3     383     115   1
  -9  27   3    1040     351   1
  -8  27   3    2141     124   1
  -7  27   3    1649     229   1
  -6  27   3     118     207   1
  -5  27   3     567      82   1
  -4  27   3     168      61   1
  -3  27   3     155     136   1
  -2  27   3    1618     201   1
  -1  27   3    1372     145   1
   0  27   3    1220     136   1
   1  27   3      85      69   1
   2  27   3     137      71   1
   3  27   3     966     262   1
   4  27   3     238      70   1
   5  27   3     494     122   1
   6  27   3     821     138   1
   7  27   3     610      83   1
   8  27   3    1881     268   1
   9  27   3      14      30   1
  10  27   3     288      63   1
  11  27   3      39      38   1
  12  27   3     401      85   1
 -14  28   3      10      30   1
 -13  28   3     104      41   1
 -12  28   3      12      20   1
 -11  28   3     127      39   1
 -10  28   3      99     113   1
  -9  28   3      79      33   1
  -8  28   3     993     100   1
  -7  28   3      74      45   1
  -6  28   3     520      92   1
  -5  28   3     701      99   1
  -4  28   3    1309     126   1
  -3  28   3     202      53   1
  -2  28   3     190      88   1
  -1  28   3      91      55   1
   0  28   3     200      94   1
   1  28   3    1120     110   1
   2  28   3     175      72   1
   3  28   3     442     134   1
   4  28   3      71     119   1
   5  28   3     135     105   1
   6  28   3      59      27   1
   7  28   3     423     384   1
   8  28   3     562     129   1
   9  28   3      23      33   1
  10  28   3      28      37   1
  11  28   3      23      35   1
 -14  29   3      54      29   1
 -13  29   3    1593      91   1
 -12  29   3     240      48   1
 -11  29   3     231      38   1
 -10  29   3     506      47   1
  -9  29   3    4095     384   1
  -8  29   3      28      48   1
  -7  29   3     312      44   1
  -6  29   3     559     129   1
  -5  29   3    1328     318   1
  -4  29   3     104      50   1
  -3  29   3      77      52   1
  -2  29   3     779     189   1
  -1  29   3      32      52   1
   0  29   3     659     152   1
   1  29   3     166      56   1
   2  29   3      12      56   1
   3  29   3     674      85   1
   4  29   3     222      94   1
   5  29   3     980     168   1
   6  29   3      66     106   1
   7  29   3      71     188   1
   8  29   3     684     107   1
   9  29   3      54      26   1
  10  29   3     847     149   1
  11  29   3      26      29   1
 -13  30   3      47      30   1
 -12  30   3     176      39   1
 -11  30   3      33      32   1
 -10  30   3     170      46   1
  -9  30   3     165      51   1
  -8  30   3    1045     449   1
  -7  30   3      61      61   1
  -6  30   3      67      45   1
  -5  30   3      77      51   1
  -4  30   3      86      79   1
  -3  30   3     450     123   1
  -2  30   3      61      63   1
  -1  30   3      48      52   1
   0  30   3    2526     380   1
   1  30   3     169      51   1
   2  30   3      59      47   1
   3  30   3      23      48   1
   4  30   3    1568     181   1
   5  30   3     764     122   1
   6  30   3     104      54   1
   7  30   3      46      42   1
   8  30   3     281      42   1
   9  30   3      43      51   1
  10  30   3     592     140   1
 -12  31   3     234      39   1
 -11  31   3     689      53   1
 -10  31   3     274      63   1
  -9  31   3     451      64   1
  -8  31   3    1317     162   1
  -7  31   3    1443    1474   1
  -6  31   3     302      94   1
  -5  31   3     389     185   1
  -4  31   3      33      56   1
  -3  31   3      86      69   1
  -2  31   3      99     165   1
  -1  31   3      54      70   1
   0  31   3     173      67   1
   1  31   3     438      75   1
   2  31   3      76      48   1
   3  31   3      94      47   1
   4  31   3     276      70   1
   5  31   3     212     157   1
   6  31   3    1617     145   1
   7  31   3      26      44   1
   8  31   3     145      41   1
   9  31   3     323      52   1
  10  31   3      17      38   1
 -12  32   3      44      30   1
 -11  32   3      19      32   1
 -10  32   3       9      34   1
  -9  32   3      74      39   1
  -8  32   3      25      24   1
  -7  32   3      16      44   1
  -6  32   3      41      46   1
  -5  32   3      47      85   1
  -4  32   3     135      60   1
  -3  32   3     807      96   1
  -2  32   3     130      69   1
  -1  32   3    1300     218   1
   0  32   3     201      67   1
   1  32   3    1248      95   1
   2  32   3     271      60   1
   3  32   3    1303    1119   1
   4  32   3     117      44   1
   5  32   3     201      60   1
   6  32   3     526      74   1
   7  32   3      25      37   1
   8  32   3      60      63   1
   9  32   3      66      43   1
 -11  33   3     241      31   1
 -10  33   3      14      32   1
  -9  33   3     275      40   1
  -8  33   3      18      23   1
  -7  33   3     396      65   1
  -6  33   3      88      46   1
  -5  33   3      60      43   1
  -4  33   3     107      65   1
  -3  33   3     426     210   1
  -2  33   3      41      61   1
  -1  33   3     159     105   1
   0  33   3     112     163   1
   1  33   3     782     114   1
   2  33   3     621     527   1
   3  33   3     116      51   1
   4  33   3     116      47   1
   5  33   3     168      47   1
   6  33   3      24      37   1
   7  33   3     239      42   1
   8  33   3      44      43   1
 -10  34   3    1094      60   1
  -9  34   3      93      27   1
  -8  34   3    2983     161   1
  -7  34   3     351      46   1
  -6  34   3     724      55   1
  -5  34   3      37      42   1
  -4  34   3     191      47   1
  -3  34   3      48      46   1
  -2  34   3      68     140   1
  -1  34   3     622     197   1
   0  34   3      49      96   1
   1  34   3     124      53   1
   2  34   3      28      42   1
   3  34   3     114      40   1
   4  34   3     382      82   1
   5  34   3     559      50   1
   6  34   3      50      37   1
   7  34   3      21      38   1
   8  34   3     143      55   1
  -9  35   3      31      29   1
  -8  35   3      21      29   1
  -7  35   3      78      35   1
  -6  35   3     102      35   1
  -5  35   3     133      64   1
  -4  35   3      20      39   1
  -3  35   3      32      46   1
  -2  35   3     199      45   1
  -1  35   3      52      34   1
   0  35   3     351      64   1
   1  35   3      39      48   1
   2  35   3     101      39   1
   3  35   3      18      39   1
   4  35   3      92      39   1
   5  35   3      24      36   1
   6  35   3      31      44   1
   7  35   3       8      42   1
  -8  36   3      28      25   1
  -7  36   3      44      29   1
  -6  36   3      33      29   1
  -5  36   3       8      29   1
  -4  36   3      17      38   1
  -3  36   3      12      42   1
  -2  36   3      77      40   1
  -1  36   3     135      23   1
   0  36   3      73      23   1
   1  36   3     519      47   1
   2  36   3     359      39   1
   3  36   3     915      83   1
   4  36   3      74      34   1
   5  36   3    1205      78   1
   6  36   3      71      30   1
  -7  37   3      59      24   1
  -6  37   3      28      25   1
  -5  37   3      40      31   1
  -4  37   3     343      40   1
  -3  37   3     144      45   1
  -2  37   3     127      34   1
  -1  37   3      57      23   1
   0  37   3      14      38   1
   1  37   3      17      33   1
   2  37   3     112      39   1
   3  37   3      29      32   1
   4  37   3      24      30   1
  -6  38   3     789      50   1
  -5  38   3      40      24   1
  -4  38   3     701      55   1
  -3  38   3     231      29   1
  -2  38   3     574      47   1
  -1  38   3     326      52   1
   0  38   3     144      34   1
   1  38   3      94      27   1
   2  38   3     125      33   1
   3  38   3      18      27   1
  -3  39   3     250      25   1
  -2  39   3      28      26   1
  -1  39   3     172      25   1
   0  39   3     107      28   1
 -20   0   4     929      75   1
 -19   0   4      54      47   1
 -18   0   4    2252     157   1
 -17   0   4     138      49   1
 -16   0   4   13249     664   1
 -15   0   4    4467     199   1
 -14   0   4   42564    1954   1
 -13   0   4    1480     813   1
 -12   0   4   15640     501   1
 -11   0   4      76      52   1
 -10   0   4   18510    1812   1
  -9   0   4    1210     395   1
  -8   0   4    3719     579   1
  -7   0   4    1119     408   1
  -6   0   4  112491    5040   1
  -5   0   4      24     321   1
  -4   0   4  432994    7510   1
  -3   0   4    2564     240   1
  -2   0   4   79017    2054   1
  -1   0   4    1626     332   1
   0   0   4  164708   12491   1
   1   0   4    1198     872   1
   2   0   4   16778    1590   1
   3   0   4     229     270   1
   4   0   4    4191     597   1
   5   0   4     506     530   1
   6   0   4    3968     668   1
   7   0   4    1673     669   1
   8   0   4     687     159   1
   9   0   4    3793     418   1
  10   0   4    2055     279   1
  11   0   4     229      63   1
  12   0   4    4128     480   1
  13   0   4    7623     445   1
  14   0   4      21      50   1
  15   0   4    1662     202   1
  16   0   4      48      42   1
  17   0   4     256     134   1
 -20   1   4     321      35   1
 -19   1   4     149      34   1
 -18   1   4     516      59   1
 -17   1   4      36      34   1
 -16   1   4    1923      84   1
 -15   1   4    4944     153   1
 -14   1   4    3687     121   1
 -13   1   4    3196     120   1
 -12   1   4    1989     102   1
 -11   1   4    2877      84   1
 -10   1   4     172     349   1
  -9   1   4     661     332   1
  -8   1   4    2477     308   1
  -7   1   4    2828     314   1
  -6   1   4     183     117   1
  -5   1   4    1729     131   1
  -4   1   4    7509     458   1
  -3   1   4    6469     398   1
  -2   1   4    3021     358   1
  -1   1   4    7812     398   1
   0   1   4   32041    1533   1
   1   1   4   48304    2596   1
   2   1   4   21782    1329   1
   3   1   4   16611     968   1
   4   1   4     880     366   1
   5   1   4     408     282   1
   6   1   4     117     294   1
   7   1   4    3160     388   1
   8   1   4    2182     142   1
   9   1   4     515     120   1
  10   1   4    1391      95   1
  11   1   4     446     133   1
  12   1   4     799     341   1
  13   1   4    2342     220   1
  14   1   4     345      53   1
  15   1   4      22      39   1
  16   1   4      11      31   1
  17   1   4      12      29   1
 -20   2   4      19      26   1
 -19   2   4     585      50   1
 -18   2   4     530      50   1
 -17   2   4     260     118   1
 -16   2   4    2759     132   1
 -15   2   4    4169     113   1
 -14   2   4    1089      62   1
 -13   2   4    6571     163   1
 -12   2   4     152      31   1
 -11   2   4   27268     746   1
 -10   2   4    1184     466   1
  -9   2   4    1818     214   1
  -8   2   4     343     140   1
  -7   2   4    1066     202   1
  -6   2   4     114     123   1
  -5   2   4   33264    2113   1
  -4   2   4     963     117   1
  -3   2   4   57667    6182   1
  -2   2   4     387      72   1
  -1   2   4    2322    1818   1
   0   2   4    2268     187   1
   1   2   4  521121   22217   1
   2   2   4   27809    1828   1
   3   2   4   75072    3408   1
   4   2   4    3881     489   1
   5   2   4     278     265   1
   6   2   4     438     324   1
   7   2   4   18761    1421   1
   8   2   4    1065     103   1
   9   2   4     906     100   1
  10   2   4     223      43   1
  11   2   4    2686     194   1
  12   2   4    2089     223   1
  13   2   4     138      69   1
  14   2   4     797      84   1
  15   2   4      14      33   1
  16   2   4     181      52   1
  17   2   4      25      33   1
 -20   3   4     302      44   1
 -19   3   4     444      35   1
 -18   3   4     383      49   1
 -17   3   4      45      35   1
 -16   3   4    5344     221   1
 -15   3   4     167      53   1
 -14   3   4    1344      73   1
 -13   3   4      60      28   1
 -12   3   4     201      36   1
 -11   3   4     233      38   1
 -10   3   4     898     278   1
  -9   3   4    1478     294   1
  -8   3   4     347     220   1
  -7   3   4    1163     171   1
  -6   3   4   38048    2022   1
  -5   3   4     404     113   1
  -4   3   4   82525    3787   1
  -3   3   4   19333     448   1
  -2   3   4   13970     282   1
  -1   3   4      44     191   1
   0   3   4   16536     716   1
   1   3   4    9124     902   1
   2   3   4  147507    6057   1
   3   3   4    9413     615   1
   4   3   4   13978     925   1
   5   3   4    1358     300   1
   6   3   4     933     435   1
   7   3   4      76     105   1
   8   3   4     120      61   1
   9   3   4     813      60   1
  10   3   4      98      39   1
  11   3   4    3496     199   1
  12   3   4     774      87   1
  13   3   4     171     188   1
  14   3   4    4338    4315   1
  15   3   4      46      33   1
  16   3   4      35      30   1
  17   3   4      28      30   1
 -20   4   4     101      29   1
 -19   4   4      92      33   1
 -18   4   4     531      48   1
 -17   4   4     363      40   1
 -16   4   4    4595     175   1
 -15   4   4     792      83   1
 -14   4   4    1242      77   1
 -13   4   4    1034      75   1
 -12   4   4     568      56   1
 -11   4   4    1708      92   1
 -10   4   4    1509     364   1
  -9   4   4     854     349   1
  -8   4   4    3046     311   1
  -7   4   4     132     156   1
  -6   4   4    8617     753   1
  -5   4   4      91     197   1
  -4   4   4    3662     535   1
  -3   4   4     440     115   1
  -2   4   4    1594     803   1
  -1   4   4     853     100   1
   0   4   4  576688   27151   1
   1   4   4    9155     420   1
   2   4   4  197719    9939   1
   3   4   4    5401     420   1
   4   4   4   11369     955   1
   5   4   4     280     290   1
   6   4   4    2859     589   1
   7   4   4     778     213   1
   8   4   4    2120     167   1
   9   4   4    1340     137   1
  10   4   4    1027     140   1
  11   4   4    2193     196   1
  12   4   4     715     128   1
  13   4   4     365     184   1
  14   4   4      63     144   1
  15   4   4      33      33   1
  16   4   4     102      45   1
 -20   5   4     208      29   1
 -19   5   4     415      49   1
 -18   5   4      24      32   1
 -17   5   4     274      34   1
 -16   5   4      75      36   1
 -15   5   4      46      27   1
 -14   5   4    1235      78   1
 -13   5   4     602      46   1
 -12   5   4     292      51   1
 -11   5   4   13174     285   1
 -10   5   4     172      51   1
  -9   5   4   22954    1020   1
  -8   5   4    2784     330   1
  -7   5   4    2375     383   1
  -6   5   4     609     250   1
  -5   5   4     221     138   1
  -4   5   4    3165     387   1
  -3   5   4  168509    8174   1
  -2   5   4   19368     324   1
  -1   5   4   67944    2665   1
   0   5   4    1109     330   1
   1   5   4  101017    4598   1
   2   5   4    3526     360   1
   3   5   4   13100     732   1
   4   5   4    4316     562   1
   5   5   4     449     456   1
   6   5   4    6985     832   1
   7   5   4    2754     299   1
   8   5   4     128      56   1
   9   5   4     164     131   1
  10   5   4     979     112   1
  11   5   4    2355     285   1
  12   5   4    1141     171   1
  13   5   4     121      43   1
  14   5   4      55      34   1
  15   5   4     134      40   1
  16   5   4      23      36   1
 -20   6   4      28      28   1
 -19   6   4      26      29   1
 -18   6   4     125      33   1
 -17   6   4     296      35   1
 -16   6   4    2000     120   1
 -15   6   4    1596      74   1
 -13   6   4     452      41   1
 -12   6   4      90      30   1
 -11   6   4    1880     132   1
 -10   6   4      36      42   1
  -9   6   4    3852     504   1
  -8   6   4     986     337   1
  -7   6   4     566     194   1
  -6   6   4    1194     182   1
  -5   6   4   25834    2280   1
  -4   6   4     392     222   1
  -3   6   4    3270     626   1
  -2   6   4     120     177   1
  -1   6   4   63190    2043   1
   0   6   4    3248     550   1
   1   6   4   84490    3466   1
   2   6   4    5480     583   1
   3   6   4   15235    1004   1
   4   6   4     714     264   1
   5   6   4    8424     770   1
   6   6   4     619     414   1
   7   6   4   17887     953   1
   8   6   4    2935     127   1
   9   6   4     761      90   1
  10   6   4      88      35   1
  11   6   4     295      74   1
  12   6   4      34      41   1
  13   6   4      59      39   1
  14   6   4     154      44   1
  15   6   4     117      60   1
  16   6   4      14      33   1
 -20   7   4     257      35   1
 -19   7   4      30      28   1
 -18   7   4     666      48   1
 -17   7   4     387      37   1
 -16   7   4    6160     203   1
 -15   7   4    2240      96   1
 -14   7   4      77      34   1
 -13   7   4     286      87   1
 -12   7   4    1997      70   1
 -11   7   4     159      32   1
 -10   7   4     484      87   1
  -9   7   4   17812    1065   1
  -8   7   4   53916    2288   1
  -7   7   4   14819     566   1
  -6   7   4    4899     414   1
  -5   7   4    7146     407   1
  -4   7   4   17259     993   1
  -3   7   4     167     158   1
  -2   7   4    3501     731   1
  -1   7   4   19964    1444   1
   0   7   4    1030     248   1
   1   7   4    1661     195   1
   2   7   4   12322     752   1
   3   7   4     653     254   1
   4   7   4    5240     687   1
   5   7   4    3230     569   1
   6   7   4    4777     846   1
   7   7   4    5902     320   1
   8   7   4      39      39   1
   9   7   4     193      40   1
  10   7   4      57     103   1
  11   7   4      73      85   1
  12   7   4     317     139   1
  13   7   4     135      76   1
  14   7   4      42      35   1
  15   7   4      28      35   1
  16   7   4       5      34   1
 -20   8   4      21      27   1
 -19   8   4      42      27   1
 -18   8   4      48      33   1
 -17   8   4      69      21   1
 -16   8   4    2013      91   1
 -15   8   4     384      50   1
 -14   8   4      74      33   1
 -13   8   4     124      31   1
 -12   8   4      82      45   1
 -11   8   4     136      52   1
 -10   8   4    3996     137   1
  -9   8   4    3671     776   1
  -8   8   4   27055    1598   1
  -7   8   4      76     183   1
  -6   8   4     530     147   1
  -5   8   4     232     143   1
  -4   8   4   21099    1481   1
  -3   8   4     899     182   1
  -2   8   4      82     170   1
  -1   8   4    8399     977   1
   0   8   4   17595    1367   1
   1   8   4    1884     314   1
   2   8   4     649     193   1
   3   8   4    1053     329   1
   4   8   4     199     235   1
   5   8   4    1189     484   1
   6   8   4   12468     916   1
   7   8   4    1139     273   1
   8   8   4    2959     151   1
   9   8   4     268      54   1
  10   8   4     943     942   1
  11   8   4     826      98   1
  12   8   4     901     128   1
  13   8   4     978     305   1
  14   8   4      79      39   1
  15   8   4     156      41   1
  16   8   4      36      28   1
 -20   9   4     101      28   1
 -19   9   4      63      29   1
 -18   9   4     355      36   1
 -17   9   4    1838      76   1
 -16   9   4    6623     180   1
 -15   9   4    2733      92   1
 -14   9   4     333      92   1
 -13   9   4     580      46   1
 -12   9   4    1024      85   1
 -11   9   4    2340     144   1
 -10   9   4    2423      93   1
  -9   9   4     729     489   1
  -8   9   4    2981     515   1
  -7   9   4    3123     188   1
  -6   9   4   13480     637   1
  -5   9   4     146     151   1
  -4   9   4   11929     788   1
  -3   9   4   14213    1639   1
  -2   9   4   17168    1502   1
  -1   9   4   52281    2319   1
   0   9   4    2831     490   1
   1   9   4    4597     417   1
   2   9   4     981     225   1
   3   9   4     629     202   1
   4   9   4    4039     679   1
   5   9   4    7466     699   1
   6   9   4    8469     661   1
   7   9   4    3511     307   1
   8   9   4    2445     135   1
   9   9   4    1636     142   1
  10   9   4      80     105   1
  11   9   4      62      85   1
  12   9   4     348      54   1
  13   9   4      44      41   1
  14   9   4     239      64   1
  15   9   4     127      56   1
  16   9   4      80      30   1
 -20  10   4      27      37   1
 -19  10   4      39      28   1
 -18  10   4     738      46   1
 -17  10   4     279      43   1
 -16  10   4    1361      68   1
 -15  10   4     168      37   1
 -14  10   4     166      36   1
 -13  10   4      45      44   1
 -12  10   4     279      61   1
 -11  10   4    1684      84   1
 -10  10   4     109      69   1
  -9  10   4   42317    1545   1
  -8  10   4     506     255   1
  -7  10   4    1907     293   1
  -6  10   4     145     181   1
  -5  10   4     181     611   1
  -4  10   4     601     145   1
  -3  10   4    4728     168   1
  -2  10   4      55     250   1
  -1  10   4    1952     191   1
   0  10   4    1834     380   1
   1  10   4    6981     388   1
   2  10   4     266     164   1
   3  10   4     182     248   1
   4  10   4     149     251   1
   5  10   4     228     256   1
   6  10   4     188     109   1
   7  10   4     688     100   1
   8  10   4     888     101   1
   9  10   4    1434      92   1
  10  10   4     361      47   1
  11  10   4      61      43   1
  12  10   4      96      72   1
  13  10   4     476      69   1
  14  10   4      94      40   1
  15  10   4      29      33   1
  16  10   4      43      24   1
 -19  11   4     419      47   1
 -18  11   4     236      41   1
 -17  11   4     526      42   1
 -16  11   4      36      30   1
 -15  11   4    2238     122   1
 -14  11   4     157      40   1
 -13  11   4    1601      73   1
 -12  11   4     233      31   1
 -11  11   4    8663     217   1
 -10  11   4    1827      96   1
  -9  11   4    4200     153   1
  -8  11   4     588     209   1
  -7  11   4    2911     406   1
  -6  11   4    2949     341   1
  -5  11   4     248     177   1
  -4  11   4     754     160   1
  -3  11   4     456     232   1
  -2  11   4   11742     703   1
  -1  11   4   27590    1113   1
   0  11   4     136     155   1
   1  11   4    1977     415   1
   2  11   4     686     258   1
   3  11   4     750     370   1
   4  11   4    3301     356   1
   5  11   4     159     122   1
   6  11   4     371     109   1
   7  11   4     386      58   1
   8  11   4      97      45   1
   9  11   4    1392      92   1
  10  11   4      69      37   1
  11  11   4      56      31   1
  12  11   4     151     232   1
  13  11   4     771    1401   1
  14  11   4     662      80   1
  15  11   4      18      22   1
  16  11   4     192      33   1
 -19  12   4    1239      84   1
 -18  12   4     637      54   1
 -17  12   4      69      21   1
 -16  12   4     299      35   1
 -15  12   4     297      39   1
 -14  12   4    4110     160   1
 -13  12   4      83      31   1
 -12  12   4    1035      95   1
 -11  12   4    1645      94   1
 -10  12   4     185      31   1
  -9  12   4     564      69   1
  -8  12   4    2242     321   1
  -7  12   4     637     275   1
  -6  12   4     196     319   1
  -5  12   4     860     189   1
  -4  12   4   12958     629   1
  -3  12   4     274     163   1
  -2  12   4      58     339   1
  -1  12   4    3469     417   1
   0  12   4   23276     931   1
   1  12   4     663     391   1
   2  12   4   30381    1263   1
   3  12   4     549     293   1
   4  12   4    1128     340   1
   5  12   4    2130     288   1
   6  12   4     355     160   1
   7  12   4     335      82   1
   8  12   4     311     106   1
   9  12   4      93      96   1
  10  12   4     337      94   1
  11  12   4     728     296   1
  12  12   4      90     185   1
  13  12   4     130      69   1
  14  12   4     106      48   1
  15  12   4      24      36   1
  16  12   4      30      27   1
 -19  13   4     172      37   1
 -18  13   4     527      44   1
 -17  13   4      41      21   1
 -16  13   4     108      33   1
 -15  13   4      56      22   1
 -14  13   4     134      39   1
 -13  13   4     620      55   1
 -12  13   4    4416     182   1
 -11  13   4     309      38   1
 -10  13   4    6719     210   1
  -9  13   4    1502     107   1
  -8  13   4    7701     453   1
  -7  13   4    2699     665   1
  -6  13   4    8920     742   1
  -5  13   4     250     208   1
  -4  13   4     521     194   1
  -3  13   4     785     293   1
  -2  13   4    1873     528   1
  -1  13   4     126     216   1
   0  13   4   26501    1499   1
   1  13   4    1178     260   1
   2  13   4    2192     393   1
   3  13   4    4641     529   1
   4  13   4    2606     344   1
   5  13   4    1637     188   1
   6  13   4      70      72   1
   7  13   4     288      73   1
   8  13   4    1265     166   1
   9  13   4     621      59   1
  10  13   4      69      60   1
  11  13   4      47      53   1
  12  13   4     318      67   1
  13  13   4     488      86   1
  14  13   4      87      27   1
  15  13   4       9      35   1
 -19  14   4      98      30   1
 -18  14   4     355      55   1
 -17  14   4    1061      60   1
 -16  14   4    1256      61   1
 -15  14   4    3855     120   1
 -14  14   4      46      56   1
 -13  14   4   11193     381   1
 -12  14   4    1158      71   1
 -11  14   4     326      39   1
 -10  14   4    1807      97   1
  -9  14   4    4823     184   1
  -8  14   4     230      54   1
  -7  14   4    1271     247   1
  -6  14   4     405     245   1
  -5  14   4   68035    2663   1
  -4  14   4     235     228   1
  -3  14   4    1409     261   1
  -2  14   4     254     173   1
  -1  14   4     887     189   1
   0  14   4   10501     636   1
   1  14   4   15291     912   1
   2  14   4     289     286   1
   3  14   4   30727    1967   1
   4  14   4    1544     417   1
   5  14   4    2352     172   1
   6  14   4      44      53   1
   7  14   4     849     156   1
   8  14   4     134      44   1
   9  14   4     576     105   1
  10  14   4     455     119   1
  11  14   4     188     101   1
  12  14   4     520     185   1
  13  14   4     185     235   1
  14  14   4       9      23   1
  15  14   4      99      35   1
 -19  15   4      12      29   1
 -18  15   4      31      31   1
 -17  15   4     427      41   1
 -16  15   4     497      48   1
 -15  15   4     655      58   1
 -14  15   4     706      64   1
 -13  15   4    1356      77   1
 -12  15   4   11260     308   1
 -11  15   4     143      36   1
 -10  15   4    1423     110   1
  -9  15   4    1183      65   1
  -8  15   4    5096     264   1
  -7  15   4    6025     398   1
  -6  15   4     647     325   1
  -5  15   4    2173     334   1
  -4  15   4     257     196   1
  -3  15   4    1478     451   1
  -2  15   4    4199     326   1
  -1  15   4    4701     680   1
   0  15   4   12550     762   1
   1  15   4     117     260   1
   2  15   4   15268     963   1
   3  15   4    1498     305   1
   4  15   4    2281     305   1
   5  15   4     331     103   1
   6  15   4      33      41   1
   7  15   4      51      63   1
   8  15   4     162      83   1
   9  15   4     107      49   1
  10  15   4      79      51   1
  11  15   4      46      55   1
  12  15   4     337     155   1
  13  15   4      29      41   1
  14  15   4      84      38   1
  15  15   4      24      29   1
 -19  16   4     100      40   1
 -18  16   4      19      30   1
 -17  16   4      98      32   1
 -16  16   4    1387      71   1
 -15  16   4     401      74   1
 -14  16   4     725      58   1
 -13  16   4     325      42   1
 -12  16   4    1287      83   1
 -11  16   4     101      34   1
 -10  16   4      56      33   1
  -9  16   4    1140      66   1
  -8  16   4      34      39   1
  -7  16   4     738     312   1
  -6  16   4   30523    1644   1
  -5  16   4     526     187   1
  -4  16   4    2940     428   1
  -3  16   4    1536     231   1
  -2  16   4    1231     301   1
  -1  16   4     460     247   1
   0  16   4    6531     511   1
   1  16   4    3475     427   1
   2  16   4     354     117   1
   3  16   4     546     212   1
   4  16   4    1165     290   1
   5  16   4     258      58   1
   6  16   4     131      45   1
   7  16   4    1200     105   1
   8  16   4     950     165   1
   9  16   4    1159     164   1
  10  16   4     912     133   1
  11  16   4      61      93   1
  12  16   4     331      74   1
  13  16   4      79      38   1
  14  16   4      47      32   1
  15  16   4      25      29   1
 -18  17   4      69      30   1
 -17  17   4     271      36   1
 -16  17   4      24      34   1
 -15  17   4      89      35   1
 -14  17   4     236      36   1
 -13  17   4    1291      96   1
 -12  17   4     431      56   1
 -11  17   4    2394     135   1
 -10  17   4     230      39   1
  -9  17   4    1394      80   1
  -8  17   4     795      90   1
  -7  17   4     184      41   1
  -6  17   4     168      88   1
  -5  17   4    4926     380   1
  -4  17   4     139     231   1
  -3  17   4   26904    1347   1
  -2  17   4     983     243   1
  -1  17   4     714     335   1
   0  17   4    6711     639   1
   1  17   4    6952     396   1
   2  17   4     291      62   1
   3  17   4    6903     404   1
   4  17   4      48      45   1
   5  17   4      52      44   1
   6  17   4     413      92   1
   7  17   4     511      81   1
   8  17   4     833      72   1
   9  17   4      59      55   1
  10  17   4     164     113   1
  11  17   4      59      40   1
  12  17   4     164     196   1
  13  17   4      37      37   1
  14  17   4     344      73   1
  15  17   4      39      29   1
 -18  18   4      10      27   1
 -17  18   4      85      30   1
 -16  18   4      87      36   1
 -15  18   4     663      57   1
 -14  18   4      50      37   1
 -13  18   4     164      32   1
 -12  18   4     167      31   1
 -11  18   4    4447     179   1
 -10  18   4    1090      90   1
  -9  18   4    5278     175   1
  -8  18   4    1415     102   1
  -7  18   4    1098      99   1
  -6  18   4     508      91   1
  -5  18   4     237      89   1
  -4  18   4    3374     297   1
  -3  18   4    2864     234   1
  -2  18   4     356     128   1
  -1  18   4    1603     304   1
   0  18   4     764     151   1
   1  18   4     939     221   1
   2  18   4     318     135   1
   3  18   4     364     106   1
   4  18   4     156      57   1
   5  18   4      78      49   1
   6  18   4    1457     121   1
   7  18   4     156     175   1
   8  18   4     360      97   1
   9  18   4    2983     242   1
  10  18   4     367     114   1
  11  18   4     115     113   1
  12  18   4     118      41   1
  13  18   4      17      36   1
  14  18   4     445      96   1
 -18  19   4      94      27   1
 -17  19   4     167      30   1
 -16  19   4     202      36   1
 -15  19   4     107      35   1
 -14  19   4      48      45   1
 -13  19   4     388      83   1
 -12  19   4    1998      97   1
 -11  19   4     500     112   1
 -10  19   4     313      49   1
  -9  19   4      79      82   1
  -8  19   4     138      49   1
  -7  19   4    3642     144   1
  -6  19   4    1163     133   1
  -5  19   4     121      48   1
  -4  19   4     205      49   1
  -3  19   4    1238     143   1
  -2  19   4    1543     178   1
  -1  19   4     433      95   1
   0  19   4    9339     637   1
   1  19   4    1036     122   1
   2  19   4    1752     139   1
   3  19   4     578     143   1
   4  19   4      62      55   1
   5  19   4      32      52   1
   6  19   4      96     113   1
   7  19   4    6060     449   1
   8  19   4    1470     208   1
   9  19   4      63      59   1
  10  19   4     620     190   1
  11  19   4     226      80   1
  12  19   4      22      40   1
  13  19   4      17      33   1
  14  19   4     156      42   1
 -18  20   4     132      41   1
 -17  20   4      46      28   1
 -16  20   4     223      45   1
 -15  20   4      81      34   1
 -14  20   4     207      38   1
 -13  20   4      54      28   1
 -12  20   4    1386      77   1
 -11  20   4     908      83   1
 -10  20   4     348      60   1
  -9  20   4    1177      69   1
  -8  20   4     340      69   1
  -7  20   4     364      71   1
  -6  20   4    1395     146   1
  -5  20   4      47      52   1
  -4  20   4     150      50   1
  -3  20   4    1504     177   1
  -2  20   4      52      63   1
  -1  20   4    3224     227   1
   0  20   4    2685     224   1
   1  20   4      88      56   1
   2  20   4     125      59   1
   3  20   4      47      52   1
   4  20   4      35      53   1
   5  20   4     579      74   1
   6  20   4    2571     169   1
   7  20   4    3020     296   1
   8  20   4     319      45   1
   9  20   4     459      49   1
  10  20   4      72      29   1
  11  20   4      29      43   1
  12  20   4      40      43   1
  13  20   4     198      34   1
  14  20   4      12      29   1
 -17  21   4     127      26   1
 -16  21   4      81      30   1
 -15  21   4      36      34   1
 -14  21   4     188      38   1
 -13  21   4     125      30   1
 -12  21   4     227      39   1
 -11  21   4      33      34   1
 -10  21   4      38      29   1
  -9  21   4    2937     208   1
  -8  21   4     678      65   1
  -7  21   4    6168     293   1
  -6  21   4     225      59   1
  -5  21   4    4496     268   1
  -4  21   4     791     140   1
  -3  21   4    1154     140   1
  -2  21   4     282      77   1
  -1  21   4    2540     175   1
   0  21   4     508     105   1
   1  21   4    6019     370   1
   2  21   4     156      60   1
   3  21   4    3819     213   1
   4  21   4      38      48   1
   5  21   4    1595     233   1
   6  21   4      48      67   1
   7  21   4    3018     439   1
   8  21   4    6728     564   1
   9  21   4     164      44   1
  10  21   4     556     125   1
  11  21   4     154      44   1
  12  21   4     775      99   1
  13  21   4      19      31   1
  14  21   4     233      56   1
 -17  22   4      36      25   1
 -16  22   4      29      27   1
 -15  22   4      39      31   1
 -14  22   4      58      35   1
 -13  22   4     177      27   1
 -12  22   4      21      30   1
 -11  22   4     100      44   1
 -10  22   4     214     244   1
  -9  22   4     308      61   1
  -8  22   4     337     120   1
  -7  22   4    1422     125   1
  -6  22   4    2553     149   1
  -5  22   4     561     132   1
  -4  22   4     365      81   1
  -3  22   4      87      54   1
  -2  22   4      61      72   1
  -1  22   4     389      72   1
   0  22   4     330      66   1
   1  22   4    2000     121   1
   2  22   4      74      67   1
   3  22   4     483     107   1
   4  22   4     481      58   1
   5  22   4     151      66   1
   6  22   4     307     101   1
   7  22   4    3156     205   1
   8  22   4    3352     308   1
   9  22   4     272      50   1
  10  22   4    1004      89   1
  11  22   4      32      39   1
  12  22   4     191      38   1
  13  22   4      84      30   1
 -17  23   4     116      28   1
 -16  23   4      58      30   1
 -15  23   4    1035      83   1
 -14  23   4     509      58   1
 -13  23   4     771      78   1
 -12  23   4     348      53   1
 -11  23   4     644      60   1
 -10  23   4    1359     139   1
  -9  23   4   24989     960   1
  -8  23   4    1693     130   1
  -7  23   4     536     136   1
  -6  23   4      34      52   1
  -5  23   4     953     132   1
  -4  23   4     125      64   1
  -3  23   4      32      48   1
  -2  23   4      30      44   1
  -1  23   4    8114     378   1
   0  23   4    2897     197   1
   1  23   4    3080     245   1
   2  23   4    1313     128   1
   3  23   4    1180     154   1
   4  23   4     202      53   1
   5  23   4     286      78   1
   6  23   4     440     128   1
   7  23   4    1030     123   1
   8  23   4    2036     242   1
   9  23   4     148      68   1
  10  23   4     251     103   1
  11  23   4     511     104   1
  12  23   4      19      32   1
  13  23   4      20      30   1
 -16  24   4      33      27   1
 -15  24   4     198      39   1
 -14  24   4     144      47   1
 -13  24   4      18      22   1
 -12  24   4     365     190   1
 -11  24   4      30      30   1
 -10  24   4     619     103   1
  -9  24   4    3740     237   1
  -8  24   4   11008     516   1
  -7  24   4    1175     318   1
  -6  24   4     540     140   1
  -5  24   4      69      76   1
  -4  24   4    9556     521   1
  -3  24   4     273      64   1
  -2  24   4     670      95   1
  -1  24   4      75      57   1
   0  24   4     659     137   1
   1  24   4     705      91   1
   2  24   4     129      67   1
   3  24   4    1667     195   1
   4  24   4    3491     337   1
   5  24   4     177      66   1
   6  24   4     280      84   1
   7  24   4     504      95   1
   8  24   4     524     134   1
   9  24   4      90      46   1
  10  24   4     657     225   1
  11  24   4      72      43   1
  12  24   4     220      44   1
  13  24   4     177      52   1
 -16  25   4     505      38   1
 -15  25   4      11      28   1
 -14  25   4     370      39   1
 -13  25   4     610      96   1
 -12  25   4     595      98   1
 -11  25   4     951      75   1
 -10  25   4    7900     428   1
  -9  25   4     627      83   1
  -8  25   4     674      78   1
  -7  25   4    1934     189   1
  -6  25   4     105      57   1
  -5  25   4    1033     118   1
  -4  25   4     383      71   1
  -3  25   4     791      97   1
  -2  25   4    1330     102   1
  -1  25   4     570      75   1
   0  25   4     990     144   1
   1  25   4    1020     122   1
   2  25   4    5343     324   1
   3  25   4     541      80   1
   4  25   4    2713     179   1
   5  25   4    2203     331   1
   6  25   4     655     157   1
   7  25   4     442      53   1
   8  25   4      51      93   1
   9  25   4      63      38   1
  10  25   4     537      89   1
  11  25   4      51      42   1
  12  25   4     138      37   1
 -15  26   4      22      28   1
 -14  26   4      34      30   1
 -13  26   4     508      43   1
 -12  26   4     174      53   1
 -11  26   4    1901     153   1
 -10  26   4     160      42   1
  -9  26   4    7542     357   1
  -8  26   4     109      68   1
  -7  26   4    1289     130   1
  -6  26   4     211      83   1
  -5  26   4    1245     153   1
  -4  26   4     254      74   1
  -3  26   4     543      72   1
  -2  26   4      83      57   1
  -1  26   4     256      60   1
   0  26   4     294      65   1
   1  26   4    2227     253   1
   2  26   4    1092     113   1
   3  26   4     520      88   1
   4  26   4     941     254   1
   5  26   4     120      64   1
   6  26   4     778     181   1
   7  26   4     939     228   1
   8  26   4     117      97   1
   9  26   4     355     249   1
  10  26   4     174      49   1
  11  26   4      52      37   1
  12  26   4     114      42   1
 -15  27   4      68      24   1
 -14  27   4      34      35   1
 -13  27   4      30      19   1
 -12  27   4      31      20   1
 -11  27   4    1283      74   1
 -10  27   4      37      48   1
  -9  27   4    4356     368   1
  -8  27   4     507     105   1
  -7  27   4     962      93   1
  -6  27   4     110      52   1
  -5  27   4     389      84   1
  -4  27   4      71      57   1
  -3  27   4     125      59   1
  -2  27   4     213      63   1
  -1  27   4    2190     449   1
   0  27   4     231      70   1
   1  27   4      48      64   1
   2  27   4     352     103   1
   3  27   4    1161      89   1
   4  27   4     108      53   1
   5  27   4      93     101   1
   6  27   4     125     118   1
   7  27   4    1041     269   1
   8  27   4      84     166   1
   9  27   4      46      46   1
  10  27   4      75      42   1
  11  27   4      24      33   1
 -14  28   4     356      41   1
 -13  28   4     138      45   1
 -12  28   4     282      42   1
 -11  28   4    1377     149   1
 -10  28   4    2105     140   1
  -9  28   4     600      89   1
  -8  28   4     447     136   1
  -7  28   4     203      59   1
  -6  28   4     466     194   1
  -5  28   4     173      56   1
  -4  28   4    3284     329   1
  -3  28   4      82      55   1
  -2  28   4    1344     188   1
  -1  28   4     125      85   1
   0  28   4    7378     392   1
   1  28   4      51      70   1
   2  28   4    1408     214   1
   3  28   4      77     103   1
   4  28   4     963     138   1
   5  28   4    1500     168   1
   6  28   4      47      67   1
   7  28   4      24     109   1
   8  28   4     140      44   1
   9  28   4      27      22   1
  10  28   4      16      35   1
  11  28   4      31      29   1
 -14  29   4     404      45   1
 -13  29   4      61      36   1
 -12  29   4      34      30   1
 -11  29   4     378      43   1
 -10  29   4      60      87   1
  -9  29   4     891     187   1
  -8  29   4      93      90   1
  -7  29   4     105     122   1
  -6  29   4     187      54   1
  -5  29   4     716     787   1
  -4  29   4     116      64   1
  -3  29   4     121      54   1
  -2  29   4     115      82   1
  -1  29   4     213     141   1
   0  29   4     365      69   1
   1  29   4     603     102   1
   2  29   4     342     112   1
   3  29   4     724     134   1
   4  29   4     270      72   1
   5  29   4      88      72   1
   6  29   4      40      24   1
   7  29   4     169      66   1
   8  29   4      22      24   1
   9  29   4      41      32   1
  10  29   4     129      34   1
 -13  30   4      64      35   1
 -12  30   4      20      32   1
 -11  30   4    1171      87   1
 -10  30   4      10      38   1
  -9  30   4    2524     584   1
  -8  30   4    1310     256   1
  -7  30   4      66     106   1
  -6  30   4      57      98   1
  -5  30   4     457      72   1
  -4  30   4      93      74   1
  -3  30   4      71      54   1
  -2  30   4     212      56   1
  -1  30   4     229      57   1
   0  30   4     673     157   1
   1  30   4     608      77   1
   2  30   4     364      56   1
   3  30   4      77      47   1
   4  30   4      78      82   1
   5  30   4      77     104   1
   6  30   4      62      69   1
   7  30   4     128      33   1
   8  30   4      53      48   1
   9  30   4     217      50   1
  10  30   4      15      39   1
 -13  31   4       8      29   1
 -12  31   4     704      51   1
 -11  31   4     512      48   1
 -10  31   4    1216      67   1
  -9  31   4      89      50   1
  -8  31   4    1136      95   1
  -7  31   4      51      70   1
  -6  31   4     379      74   1
  -5  31   4     628     102   1
  -4  31   4     276      52   1
  -3  31   4     211      92   1
  -2  31   4     220      60   1
  -1  31   4     152     149   1
   0  31   4     896     124   1
   1  31   4     912     135   1
   2  31   4     188      49   1
   3  31   4      50      37   1
   4  31   4     102      96   1
   5  31   4    1049     165   1
   6  31   4      39      43   1
   7  31   4      21      41   1
   8  31   4      15      58   1
   9  31   4      53      45   1
 -12  32   4     535      44   1
 -11  32   4      65      29   1
 -10  32   4     248      38   1
  -9  32   4      80      40   1
  -8  32   4     564      53   1
  -7  32   4      28      43   1
  -6  32   4     337      92   1
  -5  32   4      48      53   1
  -4  32   4     817     124   1
  -3  32   4     872     330   1
  -2  32   4    1145     113   1
  -1  32   4     343      69   1
   0  32   4     464     174   1
   1  32   4     122     128   1
   2  32   4     598     219   1
   3  32   4     456      82   1
   4  32   4    1447     159   1
   5  32   4     105      45   1
   6  32   4      84      39   1
   7  32   4      91      46   1
   8  32   4      41      45   1
   9  32   4      33      40   1
 -11  33   4     479      41   1
 -10  33   4     373      36   1
  -9  33   4      26      36   1
  -8  33   4     258      43   1
  -7  33   4     193      42   1
  -6  33   4      41      42   1
  -5  33   4      82      46   1
  -4  33   4     230     165   1
  -3  33   4     186      54   1
  -2  33   4    1051     168   1
  -1  33   4      83      61   1
   0  33   4    2042     355   1
   1  33   4      44      51   1
   2  33   4     116     182   1
   3  33   4      38      51   1
   4  33   4      45      44   1
   5  33   4     138      46   1
   6  33   4      22      50   1
   7  33   4      37      41   1
   8  33   4      67      40   1
 -11  34   4     173      30   1
 -10  34   4      53      26   1
  -9  34   4      50      31   1
  -8  34   4      76      35   1
  -7  34   4      35      39   1
  -6  34   4     927      70   1
  -5  34   4      87      40   1
  -4  34   4      34      42   1
  -3  34   4      21      44   1
  -2  34   4     233     130   1
  -1  34   4      55      25   1
   0  34   4     267      63   1
   1  34   4     305      84   1
   2  34   4      40      39   1
   3  34   4     187      50   1
   4  34   4     173      44   1
   5  34   4      45      36   1
   6  34   4      13      50   1
   7  34   4      27      42   1
 -10  35   4      23      27   1
  -9  35   4      47      26   1
  -8  35   4      50      33   1
  -7  35   4    1074      80   1
  -6  35   4     768      61   1
  -5  35   4     709      54   1
  -4  35   4     161      50   1
  -3  35   4     118      46   1
  -2  35   4      24      52   1
  -1  35   4      26      24   1
   0  35   4      44      48   1
   1  35   4      25      37   1
   2  35   4     120      44   1
   3  35   4      53      43   1
   4  35   4      12      35   1
   5  35   4    1138      83   1
   6  35   4     210      42   1
  -9  36   4     108      23   1
  -8  36   4      83      26   1
  -7  36   4     159      30   1
  -6  36   4      88      28   1
  -5  36   4      24      38   1
  -4  36   4      62      38   1
  -3  36   4      31      42   1
  -2  36   4     190      51   1
  -1  36   4     114      23   1
   0  36   4       4      44   1
   1  36   4      34      34   1
   2  36   4      25      39   1
   3  36   4     109      40   1
   4  36   4      30      40   1
   5  36   4      23      40   1
  -7  37   4      95      28   1
  -6  37   4     110      31   1
  -5  37   4      55      28   1
  -4  37   4     286      45   1
  -3  37   4     212      43   1
  -2  37   4      28      37   1
  -1  37   4      57      37   1
   0  37   4      25      31   1
   1  37   4      43      42   1
   2  37   4      35      37   1
   3  37   4      58      41   1
   4  37   4     228      59   1
  -6  38   4      29      24   1
  -5  38   4      22      24   1
  -4  38   4      33      30   1
  -3  38   4      28      26   1
  -2  38   4      39      34   1
  -1  38   4     236      31   1
   0  38   4      81      33   1
   1  38   4      63      33   1
   2  38   4     167      35   1
  -3  39   4      40      31   1
  -2  39   4     285      51   1
  -1  39   4      94      38   1
 -21   1   5      84      25   1
 -20   1   5      38      32   1
 -19   1   5      55      33   1
 -18   1   5      24      36   1
 -17   1   5      32      35   1
 -16   1   5     558      46   1
 -15   1   5    5158     134   1
 -14   1   5    1305      70   1
 -13   1   5     113      75   1
 -12   1   5     582      63   1
 -11   1   5     534      40   1
 -10   1   5      94     309   1
  -9   1   5     363     201   1
  -8   1   5      74     133   1
  -7   1   5     382     139   1
  -6   1   5     102     139   1
  -5   1   5    5440     483   1
  -4   1   5   31766     749   1
  -3   1   5   16592     528   1
  -2   1   5   10430    1574   1
  -1   1   5   20215    1584   1
   0   1   5   72953    3930   1
   1   1   5   22507    1245   1
   2   1   5   45054    2181   1
   3   1   5    1924     387   1
   4   1   5     834     246   1
   5   1   5     849     334   1
   6   1   5     402     366   1
   7   1   5     876     196   1
   8   1   5      45      36   1
   9   1   5     632      85   1
  10   1   5    5188     229   1
  11   1   5    1188      68   1
  12   1   5     164      44   1
  13   1   5      44      62   1
  14   1   5      86      43   1
  15   1   5      24      34   1
  16   1   5     154      40   1
 -20   2   5      76      32   1
 -19   2   5     125      34   1
 -18   2   5     410      51   1
 -17   2   5     106      36   1
 -16   2   5     500      60   1
 -15   2   5    4418     153   1
 -14   2   5     229      37   1
 -13   2   5      75      30   1
 -11   2   5     660      52   1
 -10   2   5    4227     623   1
  -9   2   5     368     199   1
  -8   2   5     297     160   1
  -7   2   5     658     141   1
  -6   2   5     268     136   1
  -5   2   5      35     266   1
  -4   2   5    6905    2111   1
  -3   2   5    3199     180   1
  -2   2   5   29287     664   1
  -1   2   5    5658     484   1
   0   2   5     757     208   1
   1   2   5    1155     277   1
   2   2   5   19398    1388   1
   3   2   5    1835     390   1
   4   2   5     699     253   1
   6   2   5    2413     568   1
   7   2   5    3539     291   1
   8   2   5    1818     228   1
   9   2   5     557     105   1
  10   2   5    2107     243   1
  11   2   5     456     276   1
  12   2   5     556     135   1
  13   2   5    1027     329   1
  14   2   5     229      41   1
  15   2   5     272      73   1
  16   2   5      47      30   1
 -20   3   5     739      53   1
 -19   3   5      87      32   1
 -18   3   5    3302     130   1
 -17   3   5      35      35   1
 -16   3   5    3384     160   1
 -15   3   5      52      27   1
 -14   3   5     156      40   1
 -13   3   5      97      40   1
 -12   3   5      43      28   1
 -11   3   5     623      67   1
 -10   3   5    4992     724   1
  -9   3   5    3754     410   1
  -8   3   5    4327     378   1
  -7   3   5    1224     275   1
  -6   3   5    1302     143   1
  -5   3   5     123     203   1
  -4   3   5  209661   11401   1
  -3   3   5   55739    1075   1
  -2   3   5    2034     248   1
  -1   3   5    1069     109   1
   0   3   5   21472    1093   1
   1   3   5   11048    1063   1
   2   3   5    8627     681   1
   3   3   5    6717     585   1
   4   3   5     149     227   1
   5   3   5    1340     285   1
   6   3   5    2420     501   1
   7   3   5     626     121   1
   8   3   5     112      57   1
   9   3   5     714      76   1
  10   3   5     176      48   1
  11   3   5    1144     156   1
  12   3   5     739     290   1
  13   3   5    1935    2570   1
  14   3   5      37      36   1
  15   3   5     152      44   1
  16   3   5      13      32   1
 -20   4   5     530      68   1
 -19   4   5     862      52   1
 -18   4   5    1549     124   1
 -17   4   5      33      36   1
 -16   4   5    1291      60   1
 -15   4   5    3317      93   1
 -14   4   5     323      65   1
 -13   4   5    3803     135   1
 -12   4   5     100      34   1
 -11   4   5   42811    1132   1
 -10   4   5     528     469   1
  -9   4   5     213     256   1
  -8   4   5     326     137   1
  -7   4   5    3243     410   1
  -6   4   5    1334     262   1
  -5   4   5    3685     286   1
  -4   4   5     979     293   1
  -3   4   5      93    1113   1
  -2   4   5    1224     155   1
  -1   4   5  129206    8120   1
   0   4   5    3366     316   1
   1   4   5   65916    2632   1
   2   4   5   12286     716   1
   3   4   5    6561     778   1
   4   4   5     183     291   1
   5   4   5    4921     613   1
   7   4   5     285     156   1
   8   4   5    1572     104   1
   9   4   5    2542     174   1
  10   4   5     430      82   1
  11   4   5     962     224   1
  12   4   5    1279     127   1
  13   4   5      41     105   1
  14   4   5      28      34   1
  15   4   5      54      33   1
  16   4   5      34      31   1
 -20   5   5      21      30   1
 -19   5   5      53      31   1
 -18   5   5      40      42   1
 -17   5   5    2029     106   1
 -16   5   5     482      53   1
 -15   5   5    1103      85   1
 -14   5   5    1334      58   1
 -13   5   5    2421      99   1
 -12   5   5      40      30   1
 -11   5   5    2887     123   1
 -10   5   5     112     400   1
  -9   5   5   19811     998   1
  -8   5   5     170     171   1
  -7   5   5     350     152   1
  -6   5   5     130     126   1
  -5   5   5    7097     637   1
  -4   5   5     998     633   1
  -3   5   5  100921    3101   1
  -2   5   5    2165     188   1
  -1   5   5    2651     131   1
   0   5   5     221     136   1
   1   5   5   43508    2521   1
   2   5   5    2384     469   1
   3   5   5   12201     855   1
   4   5   5     452     315   1
   5   5   5    2026     467   1
   6   5   5    1168     206   1
   7   5   5    1322     233   1
   8   5   5    3363     170   1
   9   5   5     100      92   1
  10   5   5      71      54   1
  11   5   5     381     147   1
  12   5   5     138      45   1
  13   5   5     127     113   1
  14   5   5      48      36   1
  15   5   5      16      41   1
  16   5   5      13      30   1
 -20   6   5     117      29   1
 -19   6   5     123      32   1
 -18   6   5      33      33   1
 -17   6   5    1839     112   1
 -16   6   5    1734     106   1
 -15   6   5    1393      79   1
 -14   6   5     770      79   1
 -13   6   5    1662      68   1
 -12   6   5    1078      59   1
 -11   6   5     140      25   1
 -10   6   5    9965     526   1
  -9   6   5    1810     220   1
  -8   6   5   53153    2287   1
  -7   6   5    1084     249   1
  -6   6   5  130747    4122   1
  -5   6   5     685     244   1
  -4   6   5    1399     167   1
  -3   6   5     426     108   1
  -2   6   5     401     174   1
  -1   6   5    3470     175   1
   0   6   5  111204    5840   1
   1   6   5     933     386   1
   2   6   5   25303    1556   1
   3   6   5    5804     753   1
   4   6   5    7332     843   1
   5   6   5   13887    1063   1
   6   6   5    6770     513   1
   7   6   5    1935     159   1
   8   6   5      98      36   1
   9   6   5      83      38   1
  10   6   5     156      49   1
  11   6   5    1743     175   1
  12   6   5      78      70   1
  13   6   5      21      35   1
  14   6   5      36      37   1
  15   6   5      79      39   1
  16   6   5       7      30   1
 -20   7   5     265      50   1
 -19   7   5     141      32   1
 -18   7   5      56      39   1
 -17   7   5    1309     150   1
 -16   7   5    1302      65   1
 -15   7   5    2697     115   1
 -14   7   5    7258     241   1
 -13   7   5    1590      74   1
 -12   7   5    2577     124   1
 -11   7   5     243      41   1
 -10   7   5     591      57   1
  -9   7   5     431     231   1
  -8   7   5    2056     291   1
  -7   7   5     221     238   1
  -6   7   5     625     292   1
  -5   7   5     467     352   1
  -4   7   5   21178     851   1
  -3   7   5     100     145   1
  -2   7   5     332     168   1
  -1   7   5   19269    1182   1
   0   7   5    3181     338   1
   1   7   5     329     143   1
   2   7   5    2328     429   1
   3   7   5    2110     431   1
   4   7   5     916     333   1
   5   7   5     544     459   1
   6   7   5    1782     360   1
   7   7   5    1147     267   1
   8   7   5     159     109   1
   9   7   5    1645     171   1
  10   7   5     139      43   1
  11   7   5     147     130   1
  12   7   5     400     116   1
  13   7   5      61      99   1
  14   7   5      17      41   1
  15   7   5     156      36   1
  16   7   5      30      25   1
 -20   8   5     186      41   1
 -19   8   5     131      43   1
 -18   8   5      32      25   1
 -17   8   5    4761     156   1
 -16   8   5     389      55   1
 -15   8   5    3548     161   1
 -14   8   5     642      47   1
 -13   8   5     187      31   1
 -12   8   5     758      74   1
 -11   8   5    7536     200   1
 -10   8   5    1032      85   1
  -9   8   5   95383    4887   1
  -8   8   5    1428     285   1
  -7   8   5    5731     630   1
  -6   8   5     684     191   1
  -5   8   5   16978    1681   1
  -4   8   5      72     135   1
  -3   8   5     724     201   1
  -2   8   5     189     155   1
  -1   8   5  128769    4439   1
   0   8   5      90     131   1
   1   8   5   16369    1108   1
   2   8   5     405     219   1
   3   8   5    2484     408   1
   4   8   5     544     255   1
   5   8   5    2703     487   1
   6   8   5     746     195   1
   7   8   5    1730     153   1
   8   8   5     361      97   1
   9   8   5     629      76   1
  10   8   5     922     159   1
  11   8   5      69      32   1
  12   8   5    1129     432   1
  13   8   5      55      44   1
  14   8   5      61      40   1
  15   8   5      31      30   1
  16   8   5      77      26   1
 -20   9   5      45      27   1
 -19   9   5      26      28   1
 -18   9   5      18      46   1
 -17   9   5      41      25   1
 -16   9   5     619      59   1
 -15   9   5      63      37   1
 -14   9   5     404      43   1
 -13   9   5     329      34   1
 -12   9   5     672      86   1
 -11   9   5     707      58   1
 -10   9   5    5014     231   1
  -9   9   5    3589     505   1
  -8   9   5   28246    1172   1
  -7   9   5     243     164   1
  -6   9   5     214     166   1
  -5   9   5    1200     182   1
  -4   9   5     159     139   1
  -2   9   5   15007    1127   1
  -1   9   5    6625     503   1
   0   9   5    6612     522   1
   1   9   5     366     153   1
   2   9   5     349     222   1
   3   9   5    1562     480   1
   4   9   5    7532     646   1
   5   9   5     219     127   1
   6   9   5     158     132   1
   7   9   5     294     128   1
   8   9   5      48      40   1
   9   9   5     554      97   1
  10   9   5      41      45   1
  11   9   5     335      58   1
  12   9   5     107      51   1
  13   9   5     427      93   1
  14   9   5      55      38   1
  15   9   5      18      29   1
  16   9   5      77      30   1
 -20  10   5      13      25   1
 -19  10   5      82      32   1
 -18  10   5     457      38   1
 -17  10   5     673      53   1
 -16  10   5    6810     233   1
 -15  10   5     426      43   1
 -14  10   5    1052     105   1
 -13  10   5      36      28   1
 -12  10   5    1979     111   1
 -11  10   5     337      42   1
 -10  10   5     526      69   1
  -9  10   5    1724     335   1
  -8  10   5    8013     489   1
  -7  10   5     645     283   1
  -6  10   5   13270     386   1
  -5  10   5      71     163   1
  -4  10   5   38380    1737   1
  -3  10   5     141     167   1
  -2  10   5    5087     665   1
  -1  10   5    3010     228   1
   0  10   5    6646     510   1
   1  10   5     493     194   1
   2  10   5     249     279   1
   3  10   5     422     247   1
   4  10   5     645     284   1
   5  10   5     319     140   1
   6  10   5     946     186   1
   7  10   5     146      50   1
   8  10   5      55      46   1
   9  10   5     165     128   1
  10  10   5     796      80   1
  11  10   5    1672     115   1
  12  10   5      89      62   1
  13  10   5      57      43   1
  14  10   5      74      35   1
  15  10   5     102      39   1
 -20  11   5     188      44   1
 -19  11   5     778      54   1
 -18  11   5      76      32   1
 -17  11   5    2868      98   1
 -16  11   5     164      38   1
 -15  11   5     182      32   1
 -14  11   5     249      31   1
 -13  11   5    1001     105   1
 -12  11   5     163      29   1
 -11  11   5    1741      85   1
 -10  11   5     108      40   1
  -9  11   5    5098     410   1
  -8  11   5      58     246   1
  -7  11   5    1399     428   1
  -6  11   5    1074     314   1
  -5  11   5     725     167   1
  -4  11   5     548     149   1
  -3  11   5    1701     462   1
  -2  11   5     723     354   1
  -1  11   5    7287     500   1
   0  11   5    4666     356   1
   1  11   5    3058     322   1
   2  11   5    5974     483   1
   3  11   5   15079    1023   1
   4  11   5     523     324   1
   5  11   5     724     132   1
   6  11   5      85      59   1
   7  11   5    1502     128   1
   8  11   5      96      84   1
   9  11   5    2669     177   1
  10  11   5     351      83   1
  11  11   5     291      51   1
  12  11   5      34     110   1
  13  11   5     168      58   1
  14  11   5     104      46   1
  15  11   5       8      30   1
 -20  12   5     106      33   1
 -19  12   5      64      35   1
 -18  12   5      53      17   1
 -17  12   5      92      94   1
 -16  12   5     136      27   1
 -15  12   5    1056      81   1
 -14  12   5    1139     110   1
 -13  12   5     834      92   1
 -12  12   5      62      36   1
 -11  12   5    2084      94   1
 -10  12   5     157      31   1
  -9  12   5     349      62   1
  -8  12   5    1841     438   1
  -7  12   5    1405     547   1
  -6  12   5     160     228   1
  -5  12   5   14262     658   1
  -4  12   5      93     210   1
  -3  12   5    4128     413   1
  -2  12   5    1097     198   1
  -1  12   5   16643     769   1
   0  12   5    2994     276   1
   1  12   5     547     199   1
   2  12   5    3789     440   1
   3  12   5    1920     419   1
   4  12   5     225     113   1
   5  12   5    2480     230   1
   6  12   5     287     143   1
   7  12   5      47      47   1
   8  12   5    2945     205   1
   9  12   5     725     103   1
  10  12   5     173     129   1
  11  12   5     840     159   1
  12  12   5     184     154   1
  13  12   5      98      53   1
  14  12   5      34      23   1
  15  12   5      39      30   1
 -19  13   5      86      31   1
 -18  13   5     348      43   1
 -17  13   5      32      27   1
 -16  13   5     101      27   1
 -15  13   5     645      63   1
 -14  13   5    1755      86   1
 -13  13   5    1883      98   1
 -12  13   5    2171      91   1
 -11  13   5    1047      59   1
 -10  13   5   11147     250   1
  -9  13   5     583      71   1
  -8  13   5    1939      99   1
  -7  13   5    6776     737   1
  -6  13   5    5902     630   1
  -5  13   5    4170     326   1
  -4  13   5    4602     454   1
  -3  13   5    2742     473   1
  -2  13   5     323     206   1
  -1  13   5     557     215   1
   0  13   5     623     221   1
   1  13   5     946     277   1
   2  13   5     356     231   1
   3  13   5    2593     416   1
   4  13   5    1048    1649   1
   5  13   5    3698     293   1
   6  13   5     425      79   1
   7  13   5    2840     173   1
   8  13   5     721     102   1
   9  13   5     237     110   1
  10  13   5    4424     384   1
  11  13   5      77      56   1
  12  13   5      50      58   1
  13  13   5     108      36   1
  14  13   5     395      78   1
  15  13   5      24      30   1
 -19  14   5      25      33   1
 -18  14   5      94      33   1
 -17  14   5      78      68   1
 -16  14   5     369      41   1
 -15  14   5     352      90   1
 -14  14   5     259      35   1
 -13  14   5     901      61   1
 -12  14   5    3735      81   1
 -11  14   5      36      26   1
 -10  14   5      68      33   1
  -9  14   5      48      34   1
  -8  14   5     422      89   1
  -7  14   5     600     338   1
  -6  14   5    2747     465   1
  -5  14   5     569     202   1
  -4  14   5     491     240   1
  -3  14   5    2354     276   1
  -2  14   5    1792     494   1
  -1  14   5    2366     430   1
   0  14   5   19956    1798   1
   1  14   5     222     256   1
   2  14   5     339     342   1
   3  14   5    2357     344   1
   4  14   5    3401     278   1
   5  14   5     855     122   1
   6  14   5     241      53   1
   7  14   5      80      51   1
   8  14   5     175     121   1
   9  14   5     259      60   1
  10  14   5     126      63   1
  11  14   5     325     109   1
  12  14   5      72     146   1
  13  14   5      61      47   1
  14  14   5      46      37   1
  15  14   5      38      30   1
 -19  15   5      63      28   1
 -18  15   5     155      44   1
 -17  15   5     564      52   1
 -16  15   5     579      51   1
 -15  15   5    3152     119   1
 -14  15   5      32      26   1
 -13  15   5     778      62   1
 -12  15   5    8892     253   1
 -11  15   5      53      34   1
 -10  15   5    5532     195   1
  -9  15   5    3839     116   1
  -8  15   5     215      57   1
  -7  15   5     348      84   1
  -6  15   5     980     273   1
  -5  15   5     257     201   1
  -4  15   5    5977     558   1
  -3  15   5    2335     353   1
  -2  15   5    8447    1058   1
  -1  15   5    1653     311   1
   0  15   5    7337     669   1
   1  15   5    1439     432   1
   2  15   5     256     199   1
   3  15   5   11280     639   1
   4  15   5    2056     318   1
   5  15   5     168     106   1
   6  15   5     375      67   1
   7  15   5    1951     133   1
   8  15   5    1499     121   1
   9  15   5     106      44   1
  10  15   5      72      48   1
  11  15   5      96      91   1
  12  15   5    1017    1606   1
  13  15   5     199      53   1
  14  15   5      23      27   1
  15  15   5      10      28   1
 -19  16   5      40      28   1
 -18  16   5       9      34   1
 -17  16   5      57      33   1
 -16  16   5     181      41   1
 -15  16   5      59      36   1
 -14  16   5      84      38   1
 -13  16   5    2241      91   1
 -12  16   5     273      37   1
 -11  16   5    3115     132   1
 -10  16   5      78      80   1
  -9  16   5     668      68   1
  -8  16   5      94      41   1
  -7  16   5    2383     281   1
  -6  16   5    1102     174   1
  -5  16   5    9373     671   1
  -4  16   5    1522     266   1
  -3  16   5     198     222   1
  -2  16   5     358     234   1
  -1  16   5     375     313   1
   0  16   5     260     214   1
   1  16   5    5215     620   1
   2  16   5     310     171   1
   3  16   5    2934     294   1
   4  16   5     265      71   1
   5  16   5     181      49   1
   6  16   5    1220     115   1
   7  16   5     289      61   1
   8  16   5     783      87   1
   9  16   5     177      48   1
  10  16   5     360      90   1
  11  16   5      59      48   1
  12  16   5      74      41   1
  13  16   5     254      49   1
  14  16   5      24      21   1
 -19  17   5      62      25   1
 -18  17   5      93      33   1
 -17  17   5      18      33   1
 -16  17   5    1106      58   1
 -15  17   5     140      38   1
 -14  17   5    1551      82   1
 -13  17   5    2535     105   1
 -12  17   5     930      55   1
 -11  17   5      50      33   1
 -10  17   5    3850     166   1
  -9  17   5    7585     226   1
  -8  17   5     439      80   1
  -7  17   5     332      67   1
  -6  17   5      61      53   1
  -5  17   5     132      98   1
  -4  17   5    2134     355   1
  -3  17   5   22639    1165   1
  -2  17   5     289     247   1
  -1  17   5   19990    1057   1
   0  17   5     840     195   1
   1  17   5     650     195   1
   2  17   5    6938     333   1
   3  17   5    1008     681   1
   4  17   5     580     126   1
   5  17   5      80     111   1
   6  17   5     608     104   1
   7  17   5     255      49   1
   8  17   5     499      60   1
   9  17   5     698     168   1
  10  17   5     220     104   1
  11  17   5     202     196   1
  12  17   5     314      42   1
  13  17   5      35      33   1
  14  17   5     801     103   1
 -18  18   5     262      33   1
 -17  18   5      95      32   1
 -16  18   5     269      42   1
 -15  18   5     112      48   1
 -14  18   5    1285      70   1
 -13  18   5      56      30   1
 -12  18   5      38      42   1
 -11  18   5     484      40   1
 -10  18   5     110     139   1
  -9  18   5      84      31   1
  -8  18   5    7886     319   1
  -7  18   5     341      67   1
  -6  18   5    3260     172   1
  -5  18   5      85      61   1
  -4  18   5    2094     226   1
  -3  18   5     618      99   1
  -2  18   5      48      74   1
  -1  18   5     425     132   1
   0  18   5     454     165   1
   1  18   5    2262     320   1
   2  18   5     754      88   1
   3  18   5     479      79   1
   4  18   5    1199     105   1
   5  18   5      48      49   1
   6  18   5    1314     102   1
   7  18   5    1145     281   1
   8  18   5     336     102   1
   9  18   5     862     241   1
  10  18   5    1324     928   1
  11  18   5      37      44   1
  12  18   5      55      37   1
  13  18   5     279      98   1
  14  18   5      21      28   1
 -18  19   5      41      29   1
 -17  19   5      42      30   1
 -16  19   5      20      32   1
 -15  19   5     313      77   1
 -14  19   5     628      69   1
 -13  19   5      95      33   1
 -12  19   5     182      53   1
 -11  19   5     469      50   1
 -10  19   5     205      31   1
  -9  19   5    1959     140   1
  -8  19   5      91      39   1
  -7  19   5      47      48   1
  -6  19   5     355      89   1
  -5  19   5     287      63   1
  -4  19   5      59      58   1
  -3  19   5    4604     278   1
  -2  19   5    1671     332   1
  -1  19   5     255     208   1
   0  19   5     138      94   1
   1  19   5      93      60   1
   2  19   5    1355      96   1
   3  19   5     321      67   1
   4  19   5    2845     140   1
   5  19   5     120     140   1
   6  19   5    1940     194   1
   7  19   5    1486     158   1
   8  19   5      65      53   1
   9  19   5    1737     201   1
  10  19   5     223      54   1
  11  19   5      29      40   1
  12  19   5     339      75   1
  13  19   5     308      94   1
  14  19   5     119      51   1
 -18  20   5      18      27   1
 -17  20   5     763      50   1
 -16  20   5      34      31   1
 -15  20   5     508      59   1
 -14  20   5      33      27   1
 -13  20   5     337      53   1
 -12  20   5      34      52   1
 -11  20   5     426      38   1
 -10  20   5      29      26   1
  -9  20   5     114      40   1
  -8  20   5    1384     150   1
  -7  20   5   17274     645   1
  -6  20   5     169      61   1
  -5  20   5   15956     800   1
  -4  20   5     172      64   1
  -3  20   5     811     132   1
  -2  20   5    1027     237   1
  -1  20   5   11570     510   1
   0  20   5      98      58   1
   1  20   5     129      56   1
   2  20   5     597      98   1
   3  20   5     161      68   1
   4  20   5      61      49   1
   5  20   5     367      80   1
   6  20   5    1984     213   1
   7  20   5    3977     344   1
   8  20   5    3800     376   1
   9  20   5     595      95   1
  10  20   5     338     278   1
  11  20   5     118      39   1
  12  20   5     737     109   1
  13  20   5      14      29   1
 -18  21   5      62      28   1
 -17  21   5     185      29   1
 -16  21   5      62      32   1
 -15  21   5     514      52   1
 -14  21   5      39      88   1
 -13  21   5    1258      74   1
 -12  21   5      44      37   1
 -11  21   5     748      55   1
 -10  21   5     320      92   1
  -9  21   5    2579     233   1
  -8  21   5      96      70   1
  -7  21   5    4197     225   1
  -6  21   5     445      73   1
  -5  21   5     126      49   1
  -4  21   5    2300     156   1
  -3  21   5    2850     169   1
  -2  21   5     293      69   1
  -1  21   5      99      56   1
   0  21   5     615     120   1
   1  21   5     779     151   1
   2  21   5    1669     212   1
   3  21   5     200      68   1
   4  21   5     356      74   1
   5  21   5    1337     105   1
   6  21   5     106      65   1
   7  21   5     210      72   1
   8  21   5     187      49   1
   9  21   5     100      52   1
  10  21   5      26      23   1
  11  21   5      41      40   1
  12  21   5      55      34   1
  13  21   5      93      45   1
 -17  22   5      29      28   1
 -16  22   5      19      29   1
 -15  22   5     614      44   1
 -14  22   5     379      45   1
 -13  22   5      42      27   1
 -12  22   5    1594     130   1
 -11  22   5     744      67   1
 -10  22   5    7371     366   1
  -9  22   5    1437     133   1
  -8  22   5    3607     198   1
  -7  22   5      63      46   1
  -6  22   5      93      48   1
  -5  22   5    1581     100   1
  -4  22   5     710      79   1
  -3  22   5    1230     170   1
  -2  22   5    3385     239   1
  -1  22   5     854     113   1
   0  22   5    2344     183   1
   1  22   5     223      67   1
   2  22   5    1094     123   1
   3  22   5     349     122   1
   4  22   5      25      52   1
   5  22   5    1056     142   1
   6  22   5    2317     240   1
   7  22   5     156     131   1
   8  22   5      82      61   1
   9  22   5     112     195   1
  10  22   5      30      23   1
  11  22   5      13      37   1
  12  22   5     122      33   1
  13  22   5      53      31   1
 -17  23   5      29      26   1
 -16  23   5      59      31   1
 -15  23   5      64      33   1
 -14  23   5      23      27   1
 -13  23   5     346     155   1
 -12  23   5      59      40   1
 -11  23   5     540      91   1
 -10  23   5     602      67   1
  -9  23   5    1144     318   1
  -8  23   5     427      75   1
  -7  23   5      20      51   1
  -6  23   5      71      51   1
  -5  23   5    1284     144   1
  -4  23   5     182      65   1
  -3  23   5     699     113   1
  -2  23   5    1220     159   1
  -1  23   5    1351     118   1
   0  23   5     223      80   1
   1  23   5     443     119   1
   2  23   5      72      69   1
   3  23   5      42      72   1
   4  23   5    1322     108   1
   5  23   5      67      76   1
   6  23   5     523     257   1
   7  23   5      51      47   1
   8  23   5     193     201   1
   9  23   5      40      74   1
  10  23   5     217     132   1
  11  23   5      71      35   1
  12  23   5     186      65   1
 -17  24   5      30      29   1
 -16  24   5      14      30   1
 -15  24   5     861      61   1
 -14  24   5     516      43   1
 -13  24   5     730      61   1
 -12  24   5     349     185   1
 -11  24   5     793      73   1
 -10  24   5    1119     558   1
  -9  24   5     531     113   1
  -8  24   5    4140     189   1
  -7  24   5    1238     154   1
  -6  24   5     115      51   1
  -5  24   5     452     103   1
  -4  24   5     129      59   1
  -3  24   5     174      52   1
  -2  24   5     531      77   1
  -1  24   5    2284     211   1
   0  24   5     471      76   1
   1  24   5      47      64   1
   2  24   5    1189     208   1
   3  24   5      86      49   1
   4  24   5    2225     229   1
   5  24   5     136     141   1
   6  24   5      50      55   1
   7  24   5     165     145   1
   8  24   5      77     102   1
   9  24   5      83      47   1
  10  24   5      38      45   1
  11  24   5      32      39   1
  12  24   5      12      31   1
 -16  25   5    1515      78   1
 -15  25   5     135      34   1
 -14  25   5     531      45   1
 -13  25   5     409      48   1
 -12  25   5    2368     111   1
 -11  25   5      29      54   1
 -10  25   5     266     100   1
  -9  25   5     109      95   1
  -8  25   5     274      65   1
  -7  25   5    5369     381   1
  -6  25   5     389      74   1
  -5  25   5     549      93   1
  -4  25   5    3230     424   1
  -3  25   5      61      54   1
  -2  25   5    2637     201   1
  -1  25   5      90      59   1
   0  25   5      73      59   1
   1  25   5     664     106   1
   2  25   5      47      59   1
   3  25   5      88      79   1
   4  25   5    1330     160   1
   5  25   5     263     181   1
   6  25   5      30      58   1
   7  25   5     271      61   1
   8  25   5      42      52   1
   9  25   5     109      72   1
  10  25   5      29      46   1
  11  25   5      17      37   1
  12  25   5      29      29   1
 -16  26   5      89      25   1
 -15  26   5      23      28   1
 -14  26   5      33      22   1
 -13  26   5      16      20   1
 -12  26   5      58      40   1
 -11  26   5      86      27   1
 -10  26   5     113      53   1
  -9  26   5    8915     479   1
  -8  26   5    1317     205   1
  -7  26   5     613     111   1
  -6  26   5      66      66   1
  -5  26   5    1009     157   1
  -4  26   5     550     261   1
  -3  26   5     946      96   1
  -2  26   5     314      83   1
  -1  26   5    1627     135   1
   0  26   5     446     120   1
   1  26   5     185      75   1
   2  26   5    1579     170   1
   3  26   5     277      85   1
   4  26   5     123     159   1
   5  26   5     116      85   1
   6  26   5    1730     136   1
   7  26   5      93      42   1
   8  26   5     101      60   1
   9  26   5      38      31   1
  10  26   5      42      43   1
  11  26   5      37      33   1
 -15  27   5      42      31   1
 -14  27   5      41      21   1
 -13  27   5      28      19   1
 -12  27   5    3358     155   1
 -11  27   5      48     180   1
 -10  27   5     705     109   1
  -9  27   5     186     101   1
  -8  27   5    7254     338   1
  -7  27   5     174      96   1
  -6  27   5      53      80   1
  -5  27   5    1076     138   1
  -4  27   5     103      68   1
  -3  27   5     403      83   1
  -2  27   5     221     174   1
  -1  27   5    2200     377   1
   0  27   5    4187     284   1
   1  27   5    2989     534   1
   2  27   5    2011     287   1
   3  27   5    2209     174   1
   4  27   5    1362     211   1
   5  27   5     365      76   1
   6  27   5     982     281   1
   7  27   5      71      64   1
   8  27   5      26      46   1
   9  27   5      68      23   1
  10  27   5      57      35   1
  11  27   5      10      30   1
 -15  28   5     174      32   1
 -14  28   5     136      36   1
 -13  28   5     336      60   1
 -12  28   5     109      38   1
 -11  28   5     278     831   1
 -10  28   5     715      81   1
  -9  28   5     114      50   1
  -8  28   5    1080     115   1
  -7  28   5     563     195   1
  -6  28   5      43      52   1
  -5  28   5     227     169   1
  -4  28   5      57      60   1
  -3  28   5     210      69   1
  -2  28   5      37      60   1
  -1  28   5     155      61   1
   0  28   5     798     124   1
   1  28   5     135      90   1
   2  28   5      63      89   1
   3  28   5     571     100   1
   4  28   5     181      60   1
   5  28   5     494      86   1
   6  28   5     150     117   1
   7  28   5     204     802   1
   8  28   5      36      42   1
   9  28   5     144      40   1
  10  28   5      28      33   1
 -14  29   5     206      36   1
 -13  29   5      33      25   1
 -12  29   5     194      33   1
 -11  29   5    1851      82   1
 -10  29   5      56     126   1
  -9  29   5    2518     171   1
  -8  29   5      91      40   1
  -7  29   5      61     105   1
  -6  29   5     455      65   1
  -5  29   5      45      56   1
  -4  29   5     167      69   1
  -3  29   5      64      57   1
  -2  29   5     783     154   1
  -1  29   5     630     107   1
   0  29   5    3731     293   1
   1  29   5    2620     186   1
   2  29   5     344      82   1
   3  29   5     272     225   1
   4  29   5     146      61   1
   5  29   5      37      57   1
   6  29   5     576     129   1
   7  29   5     109      57   1
   8  29   5     148      45   1
   9  29   5      32      32   1
  10  29   5      83      33   1
 -14  30   5      59      29   1
 -13  30   5     101      29   1
 -12  30   5      20      31   1
 -11  30   5       8      35   1
 -10  30   5     119      42   1
  -9  30   5      52      30   1
  -8  30   5     477     392   1
  -7  30   5      41      41   1
  -6  30   5    1029     117   1
  -5  30   5      49      97   1
  -4  30   5     382     130   1
  -3  30   5     223      77   1
  -2  30   5      88      75   1
  -1  30   5     130      64   1
   0  30   5    1935     202   1
   1  30   5     433     153   1
   2  30   5     245      53   1
   3  30   5     516     135   1
   4  30   5      65      84   1
   5  30   5    2031    1682   1
   6  30   5     107      59   1
   7  30   5      46      25   1
   8  30   5     116      29   1
   9  30   5      37      29   1
 -13  31   5     337      39   1
 -12  31   5    1130      77   1
 -11  31   5     140      36   1
 -10  31   5     286      43   1
  -9  31   5     328      44   1
  -8  31   5    3833     187   1
  -7  31   5      58      64   1
  -6  31   5    1047     219   1
  -5  31   5     115      45   1
  -4  31   5    5237     312   1
  -3  31   5     463     100   1
  -2  31   5      57      61   1
  -1  31   5     108      59   1
   0  31   5     232     209   1
   1  31   5     310     172   1
   2  31   5      41      91   1
   3  31   5      81      88   1
   4  31   5     714     424   1
   5  31   5      66      43   1
   6  31   5      32      47   1
   7  31   5     109      44   1
   8  31   5     171      50   1
   9  31   5     659     110   1
 -12  32   5     293      36   1
 -11  32   5    2927     128   1
 -10  32   5      35      33   1
  -9  32   5     813      67   1
  -8  32   5     107      46   1
  -7  32   5     234      46   1
  -6  32   5     504     485   1
  -5  32   5      52     132   1
  -4  32   5      29      37   1
  -3  32   5     893     158   1
  -2  32   5     524     140   1
  -1  32   5     158      76   1
   0  32   5      98      48   1
   1  32   5     231      53   1
   2  32   5     126      44   1
   3  32   5     826     573   1
   4  32   5     120      41   1
   5  32   5      12      45   1
   6  32   5      41      36   1
   7  32   5     218      63   1
   8  32   5      94      43   1
 -12  33   5      22      25   1
 -11  33   5     130      29   1
 -10  33   5      72      30   1
  -9  33   5      20      35   1
  -8  33   5      21      32   1
  -7  33   5     758      65   1
  -6  33   5      10      40   1
  -5  33   5      45      42   1
  -4  33   5      44      44   1
  -3  33   5     435     104   1
  -2  33   5     144      50   1
  -1  33   5    1052     195   1
   0  33   5      85     320   1
   1  33   5      41     104   1
   2  33   5     253      47   1
   3  33   5      97      43   1
   4  33   5      51      41   1
   5  33   5     536      71   1
   6  33   5     835     133   1
   7  33   5     144      43   1
 -11  34   5       8      24   1
 -10  34   5     152      29   1
  -9  34   5      28      30   1
  -8  34   5      17      34   1
  -7  34   5      17      27   1
  -6  34   5     373      50   1
  -5  34   5      87      52   1
  -4  34   5     394      54   1
  -3  34   5      80      39   1
  -2  34   5     814     112   1
  -1  34   5      46      24   1
   0  34   5    2179     162   1
   1  34   5      28      39   1
   2  34   5    1159      87   1
   3  34   5      29      40   1
   4  34   5     734      92   1
   5  34   5     211      50   1
   6  34   5     131      41   1
 -10  35   5     274      31   1
  -9  35   5      67      28   1
  -8  35   5     409      47   1
  -7  35   5      21      26   1
  -6  35   5     125      33   1
  -5  35   5      45      40   1
  -4  35   5      49      43   1
  -3  35   5      18      25   1
  -2  35   5      39      49   1
  -1  35   5     369      65   1
   0  35   5      17      38   1
   1  35   5       7      43   1
   2  35   5      16      39   1
   3  35   5      20      39   1
   4  35   5      16      45   1
   5  35   5      23      43   1
  -9  36   5     107      26   1
  -8  36   5       7      24   1
  -7  36   5       7      26   1
  -6  36   5     292      42   1
  -5  36   5     780      56   1
  -4  36   5      18      43   1
  -3  36   5      16      24   1
  -2  36   5      52      23   1
  -1  36   5     127      41   1
   0  36   5      32      33   1
   1  36   5      33      38   1
   2  36   5      30      37   1
   3  36   5      20      44   1
   4  36   5      31      37   1
  -8  37   5     103      30   1
  -7  37   5      12      25   1
  -6  37   5      25      26   1
  -5  37   5     207      45   1
  -4  37   5      90      33   1
  -3  37   5      60      42   1
  -2  37   5      40      38   1
  -1  37   5      32      31   1
   0  37   5      94      34   1
   1  37   5      49      37   1
   2  37   5      52      50   1
   3  37   5     109      41   1
  -6  38   5      97      31   1
  -5  38   5      61      28   1
  -4  38   5     579      51   1
  -3  38   5      19      30   1
  -2  38   5     459      45   1
  -1  38   5      39      32   1
   0  38   5     127      31   1
   1  38   5      64      39   1
 -21   0   6     109      42   1
 -20   0   6      31      48   1
 -19   0   6     319      64   1
 -18   0   6     223      51   1
 -17   0   6     357      65   1
 -16   0   6   11128     384   1
 -15   0   6    2908     140   1
 -14   0   6      41      49   1
 -13   0   6     504      78   1
 -12   0   6      28      38   1
 -11   0   6    1326      85   1
 -10   0   6    8425     968   1
  -9   0   6     472     232   1
  -8   0   6   98070    5061   1
  -7   0   6    3131     363   1
  -6   0   6   72791    4398   1
  -5   0   6     932     451   1
  -4   0   6   89579   10331   1
  -3   0   6    3688     440   1
  -2   0   6 1006616   88729   1
  -1   0   6     343     652   1
   0   0   6  132426   11814   1
   1   0   6     299     344   1
   2   0   6    8844     587   1
   3   0   6    1588     497   1
   4   0   6     388     412   1
   5   0   6    1727     495   1
   6   0   6   18028    1822   1
   7   0   6    2648     597   1
   8   0   6     348     100   1
   9   0   6     136     112   1
  10   0   6    1142     143   1
  11   0   6      81    1316   1
  12   0   6      55      99   1
  13   0   6       9      66   1
  14   0   6      67      54   1
  15   0   6       8      44   1
 -21   1   6      16      29   1
 -20   1   6      48      36   1
 -19   1   6     434      44   1
 -18   1   6      36      36   1
 -17   1   6     750      83   1
 -16   1   6    6232     203   1
 -15   1   6    1914      83   1
 -14   1   6    2595     131   1
 -13   1   6     207      30   1
 -12   1   6      39      27   1
 -11   1   6    5945     205   1
 -10   1   6    2369     410   1
  -9   1   6     298     190   1
  -8   1   6     231     109   1
  -7   1   6    2887     353   1
  -6   1   6     507     158   1
  -5   1   6    6847     707   1
  -4   1   6   28678     534   1
  -3   1   6   17952     562   1
  -2   1   6    9778     799   1
  -1   1   6   34827    2556   1
   0   1   6     282     253   1
   1   1   6   77252    3963   1
   2   1   6    6974     471   1
   3   1   6    2566     315   1
   4   1   6     967     361   1
   5   1   6     249     314   1
   6   1   6    6401     509   1
   7   1   6     349     108   1
   8   1   6      55      38   1
   9   1   6    1308     421   1
  10   1   6     314      61   1
  11   1   6     482     232   1
  12   1   6     422     143   1
  13   1   6      60      45   1
  14   1   6      65      40   1
  15   1   6       9      29   1
 -21   2   6      10      29   1
 -20   2   6      40      35   1
 -19   2   6      33      33   1
 -18   2   6      29      35   1
 -17   2   6    1281      74   1
 -16   2   6     381      55   1
 -15   2   6    4148     172   1
 -14   2   6     126      34   1
 -13   2   6    2642      96   1
 -12   2   6     104      26   1
 -11   2   6   13470     363   1
 -10   2   6     300     239   1
  -9   2   6   15175    1153   1
  -8   2   6     346     116   1
  -7   2   6   25721    2036   1
  -6   2   6     277     153   1
  -5   2   6   13533    1803   1
  -4   2   6   11490     726   1
  -3   2   6  211231    3248   1
  -2   2   6    3836     643   1
  -1   2   6  242104   10195   1
   0   2   6   18828    1607   1
   1   2   6  120037    5639   1
   2   2   6     161     195   1
   3   2   6     760     236   1
   4   2   6    2069     440   1
   5   2   6     619     400   1
   6   2   6     872     401   1
   7   2   6    1185     186   1
   8   2   6     101      79   1
   9   2   6    3314     242   1
  10   2   6     550     126   1
  11   2   6      70      74   1
  12   2   6    1847     342   1
  13   2   6      31      43   1
  14   2   6      65      38   1
  15   2   6      92      34   1
 -21   3   6      10      27   1
 -20   3   6      61      33   1
 -19   3   6      64      35   1
 -18   3   6      61      58   1
 -17   3   6    1174      70   1
 -16   3   6     375      41   1
 -15   3   6    2327      99   1
 -14   3   6     489      44   1
 -13   3   6     183      43   1
 -12   3   6    2093      94   1
 -11   3   6    1577     117   1
 -10   3   6   32520    2032   1
  -9   3   6    1723     340   1
  -8   3   6    1059     151   1
  -7   3   6     427     199   1
  -6   3   6   69853    3070   1
  -5   3   6    2618     168   1
  -4   3   6  119692    7177   1
  -3   3   6    4580     316   1
  -2   3   6    4354     574   1
  -1   3   6    8956     595   1
   0   3   6  154894    8079   1
   1   3   6   41182    2724   1
   2   3   6   19365    1085   1
   3   3   6    1099     315   1
   4   3   6    6583     534   1
   5   3   6     216     275   1
   6   3   6    3340     605   1
   7   3   6     666     136   1
   8   3   6     115      57   1
   9   3   6    3738     202   1
  10   3   6     712     199   1
  11   3   6     285     128   1
  12   3   6     224     422   1
  13   3   6     108      38   1
  14   3   6      61      37   1
  15   3   6      20      35   1
 -21   4   6      19      26   1
 -20   4   6    1477      75   1
 -19   4   6     172      36   1
 -18   4   6    2262     107   1
 -17   4   6      90      63   1
 -16   4   6    9338     285   1
 -15   4   6     358      48   1
 -14   4   6    3622     164   1
 -13   4   6     712      80   1
 -12   4   6    2082      97   1
 -11   4   6    1458      93   1
 -10   4   6    5009     554   1
  -9   4   6     317     213   1
  -8   4   6    2456     309   1
  -7   4   6     523     168   1
  -6   4   6   29553    2028   1
  -5   4   6      99      96   1
  -4   4   6     264     539   1
  -3   4   6    3953     200   1
  -2   4   6   58386    2094   1
  -1   4   6    3743     173   1
   0   4   6   85401    4544   1
   1   4   6     243     197   1
   2   4   6     198     273   1
   3   4   6    1190     264   1
   4   4   6   10618     756   1
   5   4   6    7194     892   1
   6   4   6    8864     506   1
   7   4   6     181      54   1
   8   4   6     194      95   1
   9   4   6     467     625   1
  10   4   6      72      50   1
  11   4   6    2420     345   1
  12   4   6      85      85   1
  13   4   6     259     246   1
  14   4   6      33      34   1
  15   4   6      81      37   1
 -21   5   6     309      32   1
 -20   5   6     269      33   1
 -19   5   6     452      40   1
 -18   5   6     379      41   1
 -17   5   6      34      17   1
 -16   5   6      64      28   1
 -15   5   6    2504      98   1
 -14   5   6    2171      69   1
 -13   5   6    1474      87   1
 -12   5   6     446      49   1
 -11   5   6    2419     148   1
 -10   5   6     850     306   1
  -9   5   6    3234     432   1
  -8   5   6    4157     230   1
  -7   5   6    7322     546   1
  -6   5   6    6594     463   1
  -5   5   6   36232    3647   1
  -4   5   6    4827     387   1
  -3   5   6   12465     353   1
  -2   5   6    1034     115   1
  -1   5   6   51532    1698   1
   0   5   6   10274     874   1
   1   5   6    3870     655   1
   2   5   6   25464    1339   1
   3   5   6    2098     410   1
   4   5   6    2159     420   1
   5   5   6    2641     534   1
   6   5   6    6930     479   1
   7   5   6    1456     161   1
   8   5   6     319     107   1
   9   5   6    1785     642   1
  10   5   6     910    1038   1
  11   5   6    1259     162   1
  12   5   6    1053    1598   1
  13   5   6     111      37   1
  14   5   6     264      86   1
  15   5   6      15      33   1
 -21   6   6      74      26   1
 -20   6   6      50      29   1
 -19   6   6     135      32   1
 -18   6   6     228      42   1
 -17   6   6      46      19   1
 -16   6   6     344      47   1
 -15   6   6     187      34   1
 -14   6   6      62      26   1
 -13   6   6     816      58   1
 -12   6   6     677      42   1
 -11   6   6     233      38   1
 -10   6   6     687     412   1
  -9   6   6    9679     612   1
  -8   6   6     506     181   1
  -7   6   6   15639     520   1
  -6   6   6     142     255   1
  -5   6   6     361     115   1
  -4   6   6    4950     285   1
  -3   6   6   23269     761   1
  -2   6   6     537     121   1
  -1   6   6   83439    3009   1
   0   6   6    7776     480   1
   1   6   6    3621     448   1
   2   6   6     173     253   1
   3   6   6     169     265   1
   4   6   6    1752     511   1
   5   6   6    1463     266   1
   6   6   6     605     155   1
   7   6   6      37      45   1
   8   6   6    1416     135   1
   9   6   6     176      48   1
  10   6   6      56      47   1
  11   6   6      49      62   1
  12   6   6     262      63   1
  13   6   6     187      39   1
  14   6   6       4      43   1
  15   6   6      83      33   1
 -21   7   6       8      30   1
 -20   7   6    1204      65   1
 -19   7   6      93      32   1
 -18   7   6     340      45   1
 -17   7   6    2570     109   1
 -16   7   6    2497      92   1
 -15   7   6    4153     204   1
 -14   7   6    2243      61   1
 -13   7   6    1080      66   1
 -11   7   6      44      27   1
 -10   7   6     153     178   1
  -9   7   6   34767    1571   1
  -8   7   6    2200     361   1
  -7   7   6     493     187   1
  -6   7   6     818     323   1
  -5   7   6   11123     270   1
  -4   7   6   75300    3243   1
  -3   7   6     171     150   1
  -2   7   6     190     112   1
  -1   7   6   11319     604   1
   0   7   6    6311     408   1
   1   7   6    6927     513   1
   2   7   6    6638     813   1
   3   7   6    1449     335   1
   4   7   6     582     402   1
   5   7   6    7914     469   1
   6   7   6    2454     151   1
   7   7   6     252      53   1
   8   7   6     174      54   1
   9   7   6     134      61   1
  10   7   6     135      55   1
  11   7   6      92      39   1
  12   7   6     367      64   1
  13   7   6     111      42   1
  14   7   6     111      39   1
  15   7   6      28      34   1
 -20   8   6     107      28   1
 -19   8   6      25      31   1
 -18   8   6     206      36   1
 -17   8   6     139      32   1
 -16   8   6     570      65   1
 -15   8   6     144      51   1
 -14   8   6     972      91   1
 -13   8   6     453      97   1
 -12   8   6     535      43   1
 -11   8   6      68      25   1
 -10   8   6    1654      93   1
  -9   8   6    1463     357   1
  -8   8   6    3784     569   1
  -7   8   6    2230     234   1
  -6   8   6     205     182   1
  -5   8   6     557     134   1
  -4   8   6     482     191   1
  -2   8   6   36461    2238   1
  -1   8   6    1737     324   1
   0   8   6    3391     269   1
   1   8   6    5624     538   1
   2   8   6     282     199   1
   3   8   6    2126     592   1
   4   8   6     161     402   1
   5   8   6   12760     648   1
   6   8   6     806     144   1
   7   8   6    1623     149   1
   8   8   6      85      53   1
   9   8   6     211     119   1
  10   8   6     235     118   1
  11   8   6      54      53   1
  12   8   6      99      52   1
  13   8   6      63      42   1
  14   8   6      16      33   1
  15   8   6      20      29   1
 -20   9   6      40      30   1
 -19   9   6      23      30   1
 -18   9   6     196      53   1
 -17   9   6      56      35   1
 -16   9   6      82      33   1
 -15   9   6     628      88   1
 -14   9   6     162      44   1
 -13   9   6    1113      54   1
 -12   9   6     425      41   1
 -11   9   6    1301     109   1
 -10   9   6     128      35   1
  -9   9   6    1267     364   1
  -8   9   6   39103    1713   1
  -7   9   6     357     224   1
  -6   9   6   18250    1251   1
  -5   9   6   16489     551   1
  -4   9   6     476     248   1
  -3   9   6    7080     490   1
  -2   9   6    6742     658   1
  -1   9   6    5795     364   1
   0   9   6    1301     270   1
   1   9   6    3143     283   1
   2   9   6    7894     706   1
   3   9   6     157     263   1
   4   9   6     437     232   1
   5   9   6     198     140   1
   6   9   6    5718     368   1
   7   9   6     109      51   1
   8   9   6    3885     259   1
   9   9   6     632     164   1
  10   9   6     885     115   1
  11   9   6     117      79   1
  12   9   6    1252    1218   1
  13   9   6     582     103   1
  14   9   6      14      33   1
  15   9   6      13      29   1
 -20  10   6      85      30   1
 -19  10   6      48      20   1
 -18  10   6      39      21   1
 -17  10   6     155      32   1
 -16  10   6     899      50   1
 -15  10   6     438      44   1
 -14  10   6     139      35   1
 -13  10   6    2938     126   1
 -12  10   6     823      62   1
 -11  10   6    9474     257   1
 -10  10   6     654      69   1
  -9  10   6   20975    1535   1
  -8  10   6    2009     342   1
  -7  10   6     550     210   1
  -6  10   6    2546     531   1
  -5  10   6     118     149   1
  -4  10   6     954     220   1
  -3  10   6    1131     184   1
  -2  10   6     152     178   1
  -1  10   6    6077     616   1
   0  10   6    1000     254   1
   1  10   6   13255     736   1
   2  10   6    2892     377   1
   3  10   6    3243     669   1
   4  10   6    2035     320   1
   5  10   6    6418     415   1
   6  10   6      83      75   1
   7  10   6    1163     255   1
   8  10   6     187      87   1
   9  10   6      89      72   1
  10  10   6     148      54   1
  11  10   6      49      39   1
  12  10   6     110     194   1
  13  10   6      49      36   1
  14  10   6      60      41   1
  15  10   6       7      36   1
 -20  11   6      34      25   1
 -19  11   6     116      26   1
 -18  11   6      74      29   1
 -17  11   6     650      48   1
 -16  11   6     460      39   1
 -15  11   6     139      33   1
 -14  11   6     420      87   1
 -13  11   6      32      28   1
 -12  11   6     108      32   1
 -11  11   6    4660     123   1
 -10  11   6    2197     121   1
  -9  11   6   34069    1279   1
  -8  11   6     760     445   1
  -7  11   6    1733     237   1
  -6  11   6    6997     643   1
  -5  11   6     849     248   1
  -4  11   6     994     250   1
  -3  11   6    2211     929   1
  -2  11   6     521     199   1
  -1  11   6    9038     474   1
   0  11   6     259     172   1
   1  11   6   10699     685   1
   2  11   6   11458     993   1
   3  11   6    2535     578   1
   4  11   6   10425     655   1
   5  11   6    2465     261   1
   6  11   6    1429     171   1
   7  11   6      80      55   1
   8  11   6    1917     131   1
   9  11   6      80      82   1
  10  11   6     195      69   1
  11  11   6     136      83   1
  12  11   6    2893    1835   1
  13  11   6     361      77   1
  14  11   6      27      22   1
  15  11   6      16      32   1
 -20  12   6     114      34   1
 -19  12   6      26      17   1
 -18  12   6     652      55   1
 -17  12   6      38      26   1
 -16  12   6    1156      85   1
 -15  12   6     111      36   1
 -14  12   6     283      42   1
 -13  12   6     127      28   1
 -12  12   6     820      58   1
 -11  12   6     876      48   1
 -10  12   6    1559      70   1
  -9  12   6     745      65   1
  -8  12   6   41738    3064   1
  -7  12   6     894     310   1
  -6  12   6     258     250   1
  -5  12   6     168     186   1
  -4  12   6     752     171   1
  -3  12   6     858     181   1
  -2  12   6     842     346   1
  -1  12   6    5705     422   1
   0  12   6     116     204   1
   1  12   6    2236     453   1
   2  12   6     261     263   1
   3  12   6     676     260   1
   4  12   6    6027     353   1
   5  12   6     442     137   1
   6  12   6     378      67   1
   7  12   6      59      53   1
   8  12   6     203      63   1
   9  12   6     149      62   1
  10  12   6     819     139   1
  11  12   6      78      78   1
  12  12   6     297     325   1
  13  12   6     211      38   1
  14  12   6      22      36   1
  15  12   6     124      34   1
 -20  13   6     123      32   1
 -19  13   6     144      54   1
 -18  13   6     250      42   1
 -17  13   6      53      32   1
 -16  13   6      29      21   1
 -15  13   6    4121     173   1
 -14  13   6    1649      88   1
 -13  13   6     696      57   1
 -12  13   6    1340      69   1
 -11  13   6      30      25   1
 -10  13   6    3217     100   1
  -9  13   6    1068     155   1
  -8  13   6    2275     229   1
  -7  13   6    1504     483   1
  -6  13   6    2420     449   1
  -5  13   6    5965     358   1
  -4  13   6    2058     630   1
  -2  13   6    3013     366   1
  -1  13   6     950     250   1
   0  13   6   17798    1029   1
   1  13   6    4183     494   1
   2  13   6    7662     661   1
   3  13   6    5370     442   1
   4  13   6    1510     171   1
   5  13   6      68      74   1
   6  13   6     132      59   1
   7  13   6     255      75   1
   8  13   6     372     164   1
   9  13   6      77      33   1
  10  13   6      79      51   1
  11  13   6     102      98   1
  12  13   6      58      24   1
  13  13   6      25      41   1
  14  13   6      63      33   1
 -20  14   6     518      50   1
 -19  14   6     324      48   1
 -18  14   6     121      38   1
 -17  14   6      42      60   1
 -16  14   6     399      43   1
 -15  14   6   15523     491   1
 -14  14   6     402      39   1
 -13  14   6     671      51   1
 -12  14   6     193      26   1
 -11  14   6    1022      72   1
 -10  14   6     707      71   1
  -9  14   6    2348     194   1
  -8  14   6     714      95   1
  -7  14   6   20428    1906   1
  -6  14   6     264     205   1
  -5  14   6   44006    1704   1
  -4  14   6     251     292   1
  -3  14   6    1945     405   1
  -2  14   6     622     311   1
  -1  14   6   23507    1202   1
   1  14   6   15886    1001   1
   2  14   6     183      82   1
   3  14   6    5619     599   1
   4  14   6     221      99   1
   5  14   6    2563     286   1
   6  14   6     195      77   1
   7  14   6     249      64   1
   8  14   6    8171     389   1
   9  14   6    1447     214   1
  10  14   6    2124     299   1
  11  14   6      81      44   1
  12  14   6      46      50   1
  13  14   6      17      41   1
  14  14   6      22      31   1
 -19  15   6      84      39   1
 -18  15   6     111      37   1
 -17  15   6      28      27   1
 -16  15   6      79      25   1
 -15  15   6     631      57   1
 -14  15   6    1561      78   1
 -13  15   6      58      37   1
 -12  15   6     300      33   1
 -11  15   6    1003      79   1
 -10  15   6     920     122   1
  -9  15   6     889      62   1
  -8  15   6    2485     134   1
  -7  15   6    1371     147   1
  -6  15   6     310     200   1
  -5  15   6     330     195   1
  -4  15   6    1387     255   1
  -3  15   6     333     251   1
  -2  15   6     542     218   1
  -1  15   6     350     248   1
   0  15   6    3199     850   1
   1  15   6    3778     549   1
   2  15   6     376     261   1
   3  15   6     194     124   1
   4  15   6     132     140   1
   5  15   6     118      72   1
   6  15   6     148     106   1
   7  15   6     314      82   1
   8  15   6     305     127   1
   9  15   6     288      86   1
  10  15   6    1343     184   1
  11  15   6     869     937   1
  12  15   6      73      41   1
  13  15   6      47      39   1
  14  15   6      36      30   1
 -19  16   6      39      30   1
 -18  16   6     209      41   1
 -17  16   6      16      34   1
 -16  16   6      77      85   1
 -15  16   6      23      30   1
 -14  16   6      51      34   1
 -13  16   6      58      36   1
 -12  16   6    2105     122   1
 -11  16   6     998      95   1
 -10  16   6      90      42   1
  -9  16   6      64      37   1
  -8  16   6      24      46   1
  -7  16   6    2228     191   1
  -6  16   6   15619    1107   1
  -5  16   6     416     246   1
  -4  16   6     195     201   1
  -3  16   6    2909     508   1
  -2  16   6     311     276   1
  -1  16   6    1368     412   1
   0  16   6     303     215   1
   1  16   6      96      70   1
   2  16   6     375     108   1
   3  16   6     380     130   1
   4  16   6     179      79   1
   5  16   6      51      69   1
   6  16   6     148      72   1
   7  16   6      80      86   1
   8  16   6     175      64   1
   9  16   6    1847     256   1
  10  16   6     222      74   1
  11  16   6     117     215   1
  12  16   6      25      36   1
  13  16   6      10      36   1
  14  16   6     106      35   1
 -19  17   6      70      28   1
 -18  17   6     138      34   1
 -17  17   6      69      34   1
 -16  17   6     114      73   1
 -15  17   6     529      54   1
 -14  17   6      99      31   1
 -13  17   6     210      39   1
 -12  17   6      85      36   1
 -11  17   6    1839     115   1
 -10  17   6     328     100   1
  -9  17   6    4977     204   1
  -8  17   6     205      38   1
  -7  17   6     627      72   1
  -6  17   6      99      67   1
  -5  17   6     473     153   1
  -4  17   6    3307     327   1
  -3  17   6     146     254   1
  -2  17   6     897     152   1
  -1  17   6     207      82   1
   0  17   6     103      90   1
   1  17   6    1324     109   1
   2  17   6     594      69   1
   3  17   6     844     118   1
   4  17   6     883      73   1
   5  17   6      68     105   1
   6  17   6    3582     197   1
   7  17   6     172      69   1
   8  17   6    2243     194   1
   9  17   6     149      64   1
  10  17   6     297      93   1
  11  17   6      59      78   1
  12  17   6      63      33   1
  13  17   6      22      34   1
  14  17   6     141      47   1
 -19  18   6     120      28   1
 -18  18   6       6      32   1
 -17  18   6      23      32   1
 -16  18   6     321      37   1
 -15  18   6     213      33   1
 -14  18   6     167      43   1
 -13  18   6    1016      66   1
 -12  18   6     335      50   1
 -11  18   6    7595     333   1
 -10  18   6    1541      90   1
  -9  18   6    4070     196   1
  -8  18   6    1571     149   1
  -7  18   6     510      62   1
  -6  18   6    1586     200   1
  -5  18   6    6159     378   1
  -4  18   6    3382     292   1
  -3  18   6   23025     947   1
  -2  18   6     196     184   1
  -1  18   6     421     231   1
   0  18   6    2139     237   1
   1  18   6    2566     126   1
   2  18   6     134      72   1
   3  18   6     424      74   1
   4  18   6     303      70   1
   5  18   6     111      66   1
   6  18   6    1603     216   1
   7  18   6     495     113   1
   8  18   6    1060     142   1
   9  18   6     761     119   1
  10  18   6      69      81   1
  11  18   6     139      40   1
  12  18   6     161      37   1
  13  18   6     526     157   1
 -18  19   6      29      30   1
 -17  19   6     715      50   1
 -16  19   6      48      69   1
 -15  19   6      33      27   1
 -14  19   6     557     139   1
 -13  19   6     125      36   1
 -12  19   6     285      80   1
 -11  19   6     474      50   1
 -10  19   6      25      47   1
  -9  19   6     219      56   1
  -8  19   6     157      41   1
  -7  19   6     180      43   1
  -6  19   6    2929     282   1
  -5  19   6     953     112   1
  -4  19   6     242      55   1
  -3  19   6    2000     198   1
  -2  19   6    2266     151   1
  -1  19   6    3299     387   1
   0  19   6     556     193   1
   1  19   6      81      62   1
   2  19   6     134      59   1
   3  19   6     675      71   1
   4  19   6      52      86   1
   5  19   6     500      98   1
   6  19   6    2480     276   1
   7  19   6    2651     224   1
   8  19   6     151      74   1
   9  19   6      49      47   1
  10  19   6     436     288   1
  11  19   6     104      38   1
  12  19   6      55      30   1
  13  19   6      22      32   1
 -18  20   6      77      29   1
 -17  20   6      17      30   1
 -16  20   6     430      40   1
 -15  20   6     326      42   1
 -14  20   6     784      92   1
 -13  20   6      51      36   1
 -12  20   6     116      41   1
 -11  20   6     255     100   1
 -10  20   6     420     175   1
  -9  20   6     188      79   1
  -8  20   6      61      66   1
  -7  20   6     654     109   1
  -6  20   6     512      65   1
  -5  20   6     163      61   1
  -4  20   6     384      52   1
  -3  20   6     147      67   1
  -2  20   6     152      68   1
  -1  20   6      49      63   1
   0  20   6     860     104   1
   1  20   6     244     101   1
   2  20   6      67      71   1
   3  20   6    1597     219   1
   4  20   6      17      53   1
   5  20   6     336      97   1
   6  20   6     119      59   1
   7  20   6    1681     294   1
   8  20   6    1423     381   1
   9  20   6     200     215   1
  10  20   6     106     169   1
  11  20   6     209      67   1
  12  20   6      31      32   1
  13  20   6      49      32   1
 -18  21   6      17      25   1
 -17  21   6     292      33   1
 -16  21   6     175      30   1
 -15  21   6     846      68   1
 -14  21   6    1028      87   1
 -13  21   6    2363     107   1
 -12  21   6    1274      96   1
 -11  21   6     221      48   1
 -10  21   6    1887     121   1
  -9  21   6    2108     176   1
  -8  21   6    7529     264   1
  -7  21   6      52      48   1
  -6  21   6    1004     131   1
  -5  21   6    1119      84   1
  -4  21   6    1910     170   1
  -3  21   6     929     128   1
  -2  21   6      37      63   1
  -1  21   6     434     124   1
   0  21   6    8330     452   1
   1  21   6     899      92   1
   2  21   6    1943     158   1
   3  21   6     138     149   1
   4  21   6    3305     160   1
   5  21   6    1873     194   1
   6  21   6     211      58   1
   7  21   6    2134     241   1
   8  21   6     125     136   1
   9  21   6     234     112   1
  10  21   6      12      23   1
  11  21   6      14      35   1
  12  21   6     130      55   1
 -18  22   6     120      31   1
 -17  22   6      17      31   1
 -16  22   6     541      58   1
 -15  22   6     304      36   1
 -14  22   6     184      36   1
 -13  22   6     327      41   1
[truncated: 1,839,603 more chars]
