# Supplementary material for: Trichalcogenasupersumanenes and its concave-convex supramolecular assembly with fullerenes
Source: Nat Commun. 2023 Jun 10;14:3446. doi: 10.1038/s41467-023-39086-0 (PMC10257710; doi:10.1038/s41467-023-39086-0)
Supplement: Supplementary file 4 — Supplementary Data 1 [file 41467_2023_39086_MOESM4_ESM.zip › 1b/1b.cif]

data_s_pl
_audit_creation_date               2023-01-04
_audit_creation_method
;
Olex2 1.5
(compiled 2022.04.07 svn.rca3783a0 for OlexSys, GUI svn.r6498)
;
_shelx_SHELXL_version_number       '2018/3'
_audit_contact_author_address      ?
_audit_contact_author_email        ?
_audit_contact_author_name         ''
_audit_contact_author_phone        ?
_publ_contact_author_id_orcid      ?
_publ_section_references
;
Dolomanov, O.V., Bourhis, L.J., Gildea, R.J, Howard, J.A.K. & Puschmann, H.
 (2009), J. Appl. Cryst. 42, 339-341.

Sheldrick, G.M. (2015). Acta Cryst. A71, 3-8.

Sheldrick, G.M. (2015). Acta Cryst. C71, 3-8.
;
_chemical_name_common              ?
_chemical_name_systematic          ?
_chemical_formula_moiety           'C69 H60 Se3, C H Cl3'
_chemical_formula_sum              'C70 H61 Cl3 Se3'
_chemical_formula_weight           1245.41
_chemical_melting_point            ?
loop_
  _atom_type_symbol
  _atom_type_description
  _atom_type_scat_dispersion_real
  _atom_type_scat_dispersion_imag
  _atom_type_scat_source
 'C' 'C' 0.0181 0.0091 'International Tables Vol C Tables 4.2.6.8 and 6.1.1.4'
 'H' 'H' 0.0000 0.0000 'International Tables Vol C Tables 4.2.6.8 and 6.1.1.4'
 'Cl' 'Cl' 0.3639 0.7018 'International Tables Vol C Tables 4.2.6.8 and 6.1.1.4'
 'Se' 'Se' -0.7943 1.1372
 'International Tables Vol C Tables 4.2.6.8 and 6.1.1.4'

_shelx_space_group_comment
;
The symmetry employed for this shelxl refinement is uniquely defined
by the following loop, which should always be used as a source of
symmetry information in preference to the above space-group names.
They are only intended as comments.
;
_space_group_crystal_system        'monoclinic'
_space_group_IT_number             14
_space_group_name_H-M_alt          'P 1 21/c 1'
_space_group_name_Hall             '-P 2ybc'
loop_
  _space_group_symop_operation_xyz
 'x, y, z'
 '-x, y+1/2, -z+1/2'
 '-x, -y, -z'
 'x, -y-1/2, z-1/2'

_cell_length_a                     16.5069(9)
_cell_length_b                     23.6255(13)
_cell_length_c                     29.7702(15)
_cell_angle_alpha                  90
_cell_angle_beta                   103.380(2)
_cell_angle_gamma                  90
_cell_volume                       11294.8(10)
_cell_formula_units_Z              8
_cell_measurement_reflns_used      9411
_cell_measurement_temperature      153.15
_cell_measurement_theta_max        68.187
_cell_measurement_theta_min        2.413
_shelx_estimated_absorpt_T_max     0.380
_shelx_estimated_absorpt_T_min     0.239
_exptl_absorpt_coefficient_mu      4.006
_exptl_absorpt_correction_T_max    0.7531
_exptl_absorpt_correction_T_min    0.4009
_exptl_absorpt_correction_type     multi-scan
_exptl_absorpt_process_details
;
SADABS-2016/2 (Bruker,2016/2) was used for absorption correction.
wR2(int) was 0.1324 before and 0.0720 after correction.
The Ratio of minimum to maximum transmission is 0.5323.
The \l/2 correction factor is Not present.
;
_exptl_absorpt_special_details     ?
_exptl_crystal_colour              'clear light yellow'
_exptl_crystal_colour_lustre       clear
_exptl_crystal_colour_modifier     light
_exptl_crystal_colour_primary      yellow
_exptl_crystal_density_diffrn      1.465
_exptl_crystal_density_meas        ?
_exptl_crystal_density_method      ?
_exptl_crystal_description         block
_exptl_crystal_F_000               5072
_exptl_crystal_size_max            0.5
_exptl_crystal_size_mid            0.4
_exptl_crystal_size_min            0.3
_exptl_transmission_factor_max     ?
_exptl_transmission_factor_min     ?
_diffrn_reflns_av_R_equivalents    0.0531
_diffrn_reflns_av_unetI/netI       0.0253
_diffrn_reflns_Laue_measured_fraction_full  1.000
_diffrn_reflns_Laue_measured_fraction_max  0.998
_diffrn_reflns_limit_h_max         19
_diffrn_reflns_limit_h_min         -19
_diffrn_reflns_limit_k_max         28
_diffrn_reflns_limit_k_min         -28
_diffrn_reflns_limit_l_max         35
_diffrn_reflns_limit_l_min         -35
_diffrn_reflns_number              189744
_diffrn_reflns_point_group_measured_fraction_full  1.000
_diffrn_reflns_point_group_measured_fraction_max  0.998
_diffrn_reflns_theta_full          67.679
_diffrn_reflns_theta_max           68.305
_diffrn_reflns_theta_min           2.413
_diffrn_ambient_temperature        153.15
_diffrn_detector_area_resol_mean   ?
_diffrn_measured_fraction_theta_full  1.000
_diffrn_measured_fraction_theta_max  0.998
_diffrn_measurement_device_type    'Bruker APEX-II CCD'
_diffrn_measurement_method         '\f and \w scans'
_diffrn_radiation_type             CuK\a
_diffrn_radiation_wavelength       1.54178
_diffrn_source                     ?
_diffrn_source_current             50.0
_diffrn_source_power               2.5
_diffrn_source_voltage             50.0
_diffrn_standards_number           0
_reflns_Friedel_coverage           0.000
_reflns_Friedel_fraction_full      .
_reflns_Friedel_fraction_max       .
_reflns_number_gt                  19015
_reflns_number_total               20658
_reflns_special_details
;
 Reflections were merged by SHELXL according to the crystal
 class for the calculation of statistics and refinement.
 
 _reflns_Friedel_fraction is defined as the number of unique
 Friedel pairs measured divided by the number that would be
 possible theoretically, ignoring centric projections and
 systematic absences.
;
_reflns_threshold_expression       'I > 2\s(I)'
_computing_cell_refinement         'SAINT V8.40A (?, 2016)'
_computing_data_collection         ?
_computing_data_reduction          'SAINT V8.40A (?, 2016)'
_computing_molecular_graphics      'Olex2 1.5 (Dolomanov et al., 2009)'
_computing_publication_material    'Olex2 1.5 (Dolomanov et al., 2009)'
_computing_structure_refinement    'SHELXL 2018/3 (Sheldrick, 2015)'
_computing_structure_solution      'SHELXT  (Sheldrick, 2015)'
_refine_diff_density_max           1.228
_refine_diff_density_min           -0.938
_refine_diff_density_rms           0.067
_refine_ls_extinction_coef         .
_refine_ls_extinction_method       none
_refine_ls_goodness_of_fit_ref     1.027
_refine_ls_hydrogen_treatment      constr
_refine_ls_matrix_type             full
_refine_ls_number_parameters       1457
_refine_ls_number_reflns           20658
_refine_ls_number_restraints       13
_refine_ls_R_factor_all            0.0394
_refine_ls_R_factor_gt             0.0363
_refine_ls_restrained_S_all        1.029
_refine_ls_shift/su_max            0.004
_refine_ls_shift/su_mean           0.000
_refine_ls_structure_factor_coef   Fsqd
_refine_ls_weighting_details      
 'w=1/[\s^2^(Fo^2^)+(0.0486P)^2^+14.5003P] where P=(Fo^2^+2Fc^2^)/3'
_refine_ls_weighting_scheme        calc
_refine_ls_wR_factor_gt            0.0952
_refine_ls_wR_factor_ref           0.0979
_refine_special_details            ?
_olex2_refinement_description
;
1. Restrained distances
 C67-C69 \\sim C67-C141
 with sigma of 0.02
 Cl2-Cl3 \\sim Cl2-Cl7
 with sigma of 0.04
 Cl1-C139 \\sim Cl8-C142
 with sigma of 0.02
 Cl2-C139 \\sim Cl2-C142
 with sigma of 0.02
 Cl3-C139 \\sim Cl7-C142
 with sigma of 0.02
 Cl1-Cl2 \\sim Cl8-Cl2
 with sigma of 0.04
 Cl1-Cl3 \\sim Cl8-Cl7
 with sigma of 0.04
 Cl5-Cl6 \\sim Cl11-Cl9
 with sigma of 0.04
 Cl4-C140 \\sim Cl10-C143
 with sigma of 0.02
 Cl5-C140 \\sim Cl11-C143
 with sigma of 0.02
 Cl6-C140 \\sim Cl9-C143
 with sigma of 0.02
 Cl4-Cl5 \\sim Cl10-Cl11
 with sigma of 0.04
 Cl4-Cl6 \\sim Cl10-Cl9
 with sigma of 0.04
2. Others
 Sof(H67C)=Sof(H67D)=Sof(C141)=Sof(H14A)=Sof(H14B)=Sof(H14C)=1-FVAR(1)
 Sof(H67A)=Sof(H67B)=Sof(C69)=Sof(H69A)=Sof(H69B)=Sof(H69C)=FVAR(1)
 Sof(Cl7)=Sof(Cl8)=Sof(C142)=Sof(H142)=1-FVAR(2)
 Sof(Cl1)=Sof(Cl3)=Sof(C139)=Sof(H139)=FVAR(2)
 Sof(Cl9)=Sof(Cl10)=Sof(C143)=Sof(H143)=Sof(Cl11)=1-FVAR(3)
 Sof(Cl4)=Sof(Cl5)=Sof(Cl6)=Sof(C140)=Sof(H140)=FVAR(3)
3.a Ternary CH refined with riding coordinates:
 C139(H139), C140(H140), C142(H142), C143(H143)
3.b Secondary CH2 refined with riding coordinates:
 C33(H33A,H33B), C46(H46A,H46B), C48(H48A,H48B), C49(H49A,H49B), C50(H50A,
 H50B), C51(H51A,H51B), C52(H52A,H52B), C53(H53A,H53B), C54(H54A,H54B),
 C55(H55A,H55B), C56(H56A,H56B), C57(H57A,H57B), C59(H59A,H59B), C60(H60A,H60B),
  C61(H61A,H61B), C62(H62A,H62B), C63(H63A,H63B), C67(H67C,H67D), C67(H67A,
 H67B), C112(H11A,H11B), C115(H11C,H11D), C116(H11E,H11F), C117(H11G,H11H),
 C119(H11I,H11J), C120(H12A,H12B), C121(H12C,H12D), C122(H12E,H12F), C123(H12G,
 H12H), C124(H12I,H12J), C125(H12K,H12L), C126(H12M,H12N), C127(H12O,H12P),
 C129(H12T,H12U), C130(H13A,H13B), C131(H13C,H13D), C133(H13H,H13I), C136(H13P,
 H13Q)
3.c Aromatic/amide H refined with riding coordinates:
 C14(H14), C34(H34), C35(H35), C36(H36), C37(H37), C47(H47), C91(H91),
 C93(H93), C94(H94), C105(H105), C108(H108), C110(H110)
3.d Idealised Me refined as rotating group:
 C58(H58A,H58B,H58C), C64(H64A,H64B,H64C), C65(H65A,H65B,H65C), C66(H66A,H66B,
 H66C), C68(H68A,H68B,H68C), C69(H69A,H69B,H69C), C128(H12Q,H12R,H12S),
 C132(H13E,H13F,H13G), C134(H13J,H13K,H13L), C135(H13M,H13N,H13O), C137(H13R,
 H13S,H13T), C138(H13U,H13V,H13W), C141(H14A,H14B,H14C)
;
_atom_sites_solution_hydrogens     geom
_atom_sites_solution_primary       dual
_atom_sites_solution_secondary     ?
loop_
  _atom_site_label
  _atom_site_type_symbol
  _atom_site_fract_x
  _atom_site_fract_y
  _atom_site_fract_z
  _atom_site_U_iso_or_equiv
  _atom_site_adp_type
  _atom_site_occupancy
  _atom_site_site_symmetry_order
  _atom_site_calc_flag
  _atom_site_refinement_flags_posn
  _atom_site_refinement_flags_adp
  _atom_site_refinement_flags_occupancy
  _atom_site_disorder_assembly
  _atom_site_disorder_group
 Se1 Se 0.52064(2) 0.71889(2) 0.54815(2) 0.02829(7) Uani 1 1 d . . . . .
 Se2 Se 0.25692(2) 0.92200(2) 0.25427(2) 0.02812(7) Uani 1 1 d . . . . .
 Se3 Se 0.12226(2) 1.03422(2) 0.55369(2) 0.02981(7) Uani 1 1 d . . . . .
 C1 C 0.15929(13) 0.85984(9) 0.39729(7) 0.0180(4) Uani 1 1 d . . . . .
 C2 C 0.23232(13) 0.80108(9) 0.48011(7) 0.0200(4) Uani 1 1 d . . . . .
 C3 C 0.17581(13) 0.84618(9) 0.48100(7) 0.0193(4) Uani 1 1 d . . . . .
 C4 C 0.21599(13) 0.81494(9) 0.39654(7) 0.0187(4) Uani 1 1 d . . . . .
 C5 C 0.25309(13) 0.78564(9) 0.43796(7) 0.0189(4) Uani 1 1 d . . . . .
 C6 C 0.13925(13) 0.89809(9) 0.35838(7) 0.0196(4) Uani 1 1 d . . . . .
 C7 C 0.37994(14) 0.73623(9) 0.48205(8) 0.0221(4) Uani 1 1 d . . . . .
 C8 C 0.13959(13) 0.87573(9) 0.43967(8) 0.0196(4) Uani 1 1 d . . . . .
 C9 C 0.23591(13) 0.84919(10) 0.32064(7) 0.0205(4) Uani 1 1 d . . . . .
 C10 C 0.10218(13) 0.94970(10) 0.36281(8) 0.0210(4) Uani 1 1 d . . . . .
 C11 C 0.38033(14) 0.78299(10) 0.33174(8) 0.0237(5) Uani 1 1 d . . . . .
 C12 C 0.17199(13) 0.87150(10) 0.52477(8) 0.0213(4) Uani 1 1 d . . . . .
 C13 C 0.28972(14) 0.85519(10) 0.29092(8) 0.0231(5) Uani 1 1 d . . . . .
 C14 C 0.36280(14) 0.82209(10) 0.29577(8) 0.0246(5) Uani 1 1 d . . . . .
 H14 H 0.398616 0.826402 0.275196 0.030 Uiso 1 1 calc R U . . .
 C15 C 0.17823(13) 0.89351(10) 0.32117(7) 0.0205(4) Uani 1 1 d . . . . .
 C16 C 0.10377(14) 0.95556(10) 0.48596(8) 0.0233(5) Uani 1 1 d . . . . .
 C17 C 0.32652(14) 0.75168(9) 0.43982(8) 0.0203(4) Uani 1 1 d . . . . .
 C18 C 0.28567(14) 0.78173(9) 0.52305(8) 0.0213(4) Uani 1 1 d . . . . .
 C19 C 0.32352(14) 0.77690(9) 0.36007(8) 0.0214(4) Uani 1 1 d . . . . .
 C20 C 0.35903(14) 0.75147(9) 0.52397(8) 0.0223(4) Uani 1 1 d . . . . .
 C21 C 0.27997(14) 0.80698(10) 0.56445(8) 0.0231(5) Uani 1 1 d . . . . .
 C22 C 0.10132(13) 0.93010(10) 0.44306(8) 0.0205(4) Uani 1 1 d . . . . .
 C23 C 0.22327(14) 0.85143(10) 0.56542(8) 0.0230(5) Uani 1 1 d . . . . .
 C24 C 0.10367(14) 0.99702(10) 0.33461(8) 0.0242(5) Uani 1 1 d . . . . .
 C25 C 0.08356(13) 0.96589(10) 0.40505(8) 0.0219(4) Uani 1 1 d . . . . .
 C26 C 0.25273(13) 0.80967(9) 0.35692(7) 0.0190(4) Uani 1 1 d . . . . .
 C27 C 0.13889(14) 0.92604(10) 0.52733(8) 0.0235(5) Uani 1 1 d . . . . .
 C28 C 0.07208(14) 1.02447(10) 0.40704(8) 0.0251(5) Uani 1 1 d . . . . .
 C29 C 0.36014(14) 0.74785(9) 0.40119(8) 0.0223(4) Uani 1 1 d . . . . .
 C30 C 0.46229(15) 0.72071(10) 0.48443(8) 0.0254(5) Uani 1 1 d . . . . .
 C31 C 0.15862(15) 0.95753(11) 0.56822(8) 0.0269(5) Uani 1 1 d . . . . .
 C32 C 0.09217(14) 1.01379(10) 0.48945(8) 0.0262(5) Uani 1 1 d . . . . .
 C33 C 0.39297(16) 0.89104(11) 0.65730(8) 0.0303(5) Uani 1 1 d . . . . .
 H33A H 0.373839 0.920522 0.676106 0.036 Uiso 1 1 calc R U . . .
 H33B H 0.438020 0.869538 0.678046 0.036 Uiso 1 1 calc R U . . .
 C34 C 0.07517(15) 1.04956(10) 0.44991(9) 0.0273(5) Uani 1 1 d . . . . .
 H34 H 0.066254 1.089025 0.452568 0.033 Uiso 1 1 calc R U . . .
 C35 C 0.21196(15) 0.93553(11) 0.60896(8) 0.0285(5) Uani 1 1 d . . . . .
 H35 H 0.224401 0.956817 0.636782 0.034 Uiso 1 1 calc R U . . .
 C36 C 0.49525(15) 0.71930(10) 0.44430(8) 0.0274(5) Uani 1 1 d . . . . .
 H36 H 0.551568 0.708991 0.446195 0.033 Uiso 1 1 calc R U . . .
 C37 C 0.14240(15) 0.99188(10) 0.29768(8) 0.0260(5) Uani 1 1 d . . . . .
 H37 H 0.143666 1.022659 0.277319 0.031 Uiso 1 1 calc R U . . .
 C38 C 0.42278(15) 0.74872(10) 0.56423(8) 0.0254(5) Uani 1 1 d . . . . .
 C39 C 0.34256(15) 0.80559(10) 0.60524(8) 0.0253(5) Uani 1 1 d . . . . .
 C40 C 0.32006(15) 0.85042(11) 0.63882(8) 0.0261(5) Uani 1 1 d . . . . .
 C41 C 0.17964(14) 0.93928(10) 0.29165(8) 0.0242(5) Uani 1 1 d . . . . .
 C42 C 0.24532(14) 0.88186(11) 0.60673(8) 0.0254(5) Uani 1 1 d . . . . .
 C43 C 0.44269(15) 0.73343(10) 0.40236(8) 0.0259(5) Uani 1 1 d . . . . .
 C44 C 0.07368(15) 1.04907(10) 0.35845(8) 0.0270(5) Uani 1 1 d . . . . .
 C45 C 0.46060(15) 0.75016(11) 0.35482(8) 0.0276(5) Uani 1 1 d . . . . .
 C46 C -0.01636(16) 1.06569(12) 0.33308(9) 0.0327(6) Uani 1 1 d . . . . .
 H46A H -0.052490 1.031967 0.331586 0.039 Uiso 1 1 calc R U . . .
 H46B H -0.036980 1.094703 0.351693 0.039 Uiso 1 1 calc R U . . .
 C47 C 0.41520(15) 0.77541(10) 0.60573(8) 0.0275(5) Uani 1 1 d . . . . .
 H47 H 0.458331 0.772767 0.633010 0.033 Uiso 1 1 calc R U . . .
 C48 C 0.47397(17) 0.69750(12) 0.32644(9) 0.0363(6) Uani 1 1 d . . . . .
 H48A H 0.483468 0.710541 0.296471 0.044 Uiso 1 1 calc R U . . .
 H48B H 0.525297 0.678041 0.343058 0.044 Uiso 1 1 calc R U . . .
 C49 C 0.29477(16) 0.82170(12) 0.68025(8) 0.0303(5) Uani 1 1 d . . . . .
 H49A H 0.341227 0.797036 0.695945 0.036 Uiso 1 1 calc R U . . .
 H49B H 0.288103 0.851558 0.702454 0.036 Uiso 1 1 calc R U . . .
 C50 C 0.53906(16) 0.78757(13) 0.36171(10) 0.0385(6) Uani 1 1 d . . . . .
 H50A H 0.587495 0.764717 0.377640 0.046 Uiso 1 1 calc R U . . .
 H50B H 0.547861 0.797517 0.330891 0.046 Uiso 1 1 calc R U . . .
 C51 C 0.42931(18) 0.92029(13) 0.62059(10) 0.0390(6) Uani 1 1 d . . . . .
 H51A H 0.459494 0.891930 0.606181 0.047 Uiso 1 1 calc R U . . .
 H51B H 0.383090 0.935343 0.596177 0.047 Uiso 1 1 calc R U . . .
 C52 C 0.13364(17) 1.09935(11) 0.36131(10) 0.0339(6) Uani 1 1 d . . . . .
 H52A H 0.137408 1.109459 0.329583 0.041 Uiso 1 1 calc R U . . .
 H52B H 0.109429 1.132221 0.374169 0.041 Uiso 1 1 calc R U . . .
 C53 C 0.4035(2) 0.65474(12) 0.31696(10) 0.0411(7) Uani 1 1 d . . . . .
 H53A H 0.352808 0.672912 0.298241 0.049 Uiso 1 1 calc R U . . .
 H53B H 0.391441 0.642810 0.346617 0.049 Uiso 1 1 calc R U . . .
 C54 C 0.21601(18) 0.78658(14) 0.66929(10) 0.0432(7) Uani 1 1 d . . . . .
 H54A H 0.167787 0.811814 0.657810 0.052 Uiso 1 1 calc R U . . .
 H54B H 0.219022 0.759507 0.644350 0.052 Uiso 1 1 calc R U . . .
 C55 C 0.22144(18) 1.08963(13) 0.39030(11) 0.0402(6) Uani 1 1 d . . . . .
 H55A H 0.219126 1.084678 0.423005 0.048 Uiso 1 1 calc R U . . .
 H55B H 0.243869 1.054291 0.380035 0.048 Uiso 1 1 calc R U . . .
 C56 C 0.4242(2) 0.60281(14) 0.29159(10) 0.0509(8) Uani 1 1 d . . . . .
 H56A H 0.473014 0.583419 0.311081 0.061 Uiso 1 1 calc R U . . .
 H56B H 0.439302 0.614913 0.262766 0.061 Uiso 1 1 calc R U . . .
 C57 C -0.02549(19) 1.08867(14) 0.28407(10) 0.0456(7) Uani 1 1 d . . . . .
 H57A H -0.000138 1.126815 0.285815 0.055 Uiso 1 1 calc R U . . .
 H57B H 0.005499 1.063779 0.267157 0.055 Uiso 1 1 calc R U . . .
 C58 C 0.3517(3) 0.56140(14) 0.27979(12) 0.0630(10) Uani 1 1 d . . . . .
 H58A H 0.302905 0.580557 0.260878 0.094 Uiso 1 1 calc R U . . .
 H58B H 0.338506 0.547642 0.308325 0.094 Uiso 1 1 calc R U . . .
 H58C H 0.367002 0.529350 0.262558 0.094 Uiso 1 1 calc R U . . .
 C59 C 0.2797(2) 1.13807(14) 0.38680(15) 0.0588(9) Uani 1 1 d . . . . .
 H59A H 0.254734 1.174021 0.394065 0.071 Uiso 1 1 calc R U . . .
 H59B H 0.286747 1.140558 0.354713 0.071 Uiso 1 1 calc R U . . .
 C60 C 0.2023(2) 0.75415(17) 0.71062(12) 0.0584(10) Uani 1 1 d . . . . .
 H60A H 0.246327 0.725041 0.718969 0.070 Uiso 1 1 calc R U . . .
 H60B H 0.208803 0.780609 0.737007 0.070 Uiso 1 1 calc R U . . .
 C61 C 0.5384(2) 0.84144(16) 0.38852(12) 0.0555(9) Uani 1 1 d . . . . .
 H61A H 0.520140 0.832925 0.417213 0.067 Uiso 1 1 calc R U . . .
 H61B H 0.497566 0.867961 0.369955 0.067 Uiso 1 1 calc R U . . .
 C62 C 0.4884(2) 0.96842(15) 0.63965(13) 0.0555(8) Uani 1 1 d . . . . .
 H62A H 0.510662 0.984255 0.614150 0.067 Uiso 1 1 calc R U . . .
 H62B H 0.456200 0.998732 0.650535 0.067 Uiso 1 1 calc R U . . .
 C63 C -0.1150(2) 1.0924(2) 0.25746(12) 0.0651(11) Uani 1 1 d . . . . .
 H63A H -0.146742 1.115478 0.275194 0.078 Uiso 1 1 calc R U . . .
 H63B H -0.139445 1.053891 0.254113 0.078 Uiso 1 1 calc R U . . .
 C64 C 0.3648(2) 1.1305(2) 0.41962(18) 0.0832(14) Uani 1 1 d . . . . .
 H64A H 0.387882 1.093592 0.414165 0.125 Uiso 1 1 calc R U . . .
 H64B H 0.358972 1.132517 0.451593 0.125 Uiso 1 1 calc R U . . .
 H64C H 0.402373 1.160570 0.414197 0.125 Uiso 1 1 calc R U . . .
 C65 C 0.5599(3) 0.95276(19) 0.67822(15) 0.0725(11) Uani 1 1 d . . . . .
 H65A H 0.590769 0.921424 0.668502 0.109 Uiso 1 1 calc R U . . .
 H65B H 0.539014 0.941100 0.705064 0.109 Uiso 1 1 calc R U . . .
 H65C H 0.596838 0.985473 0.686469 0.109 Uiso 1 1 calc R U . . .
 C66 C 0.1192(3) 0.7256(2) 0.70399(17) 0.0943(18) Uani 1 1 d . . . . .
 H66A H 0.110561 0.700733 0.676960 0.141 Uiso 1 1 calc R U . . .
 H66B H 0.075180 0.754304 0.699217 0.141 Uiso 1 1 calc R U . . .
 H66C H 0.117672 0.703169 0.731457 0.141 Uiso 1 1 calc R U . . .
 C67 C 0.6236(3) 0.8699(3) 0.40099(16) 0.102(2) Uani 1 1 d D . . . .
 H67C H 0.657817 0.855728 0.380128 0.123 Uiso 0.356(10) 1 calc R U P A 2
 H67D H 0.616377 0.911198 0.396053 0.123 Uiso 0.356(10) 1 calc R U P A 2
 H67A H 0.665211 0.839752 0.411712 0.123 Uiso 0.644(10) 1 calc R U P A 1
 H67B H 0.634597 0.885165 0.372019 0.123 Uiso 0.644(10) 1 calc R U P A 1
 C68 C -0.1239(3) 1.1185(3) 0.20942(15) 0.102(2) Uani 1 1 d . . . . .
 H68A H -0.093022 1.095551 0.191575 0.153 Uiso 1 1 calc R U . . .
 H68B H -0.101422 1.157062 0.212549 0.153 Uiso 1 1 calc R U . . .
 H68C H -0.182842 1.119564 0.193431 0.153 Uiso 1 1 calc R U . . .
 C69 C 0.6395(4) 0.9118(3) 0.4325(2) 0.067(2) Uani 0.644(10) 1 d D . P A 1
 H69A H 0.598736 0.942212 0.423357 0.101 Uiso 0.644(10) 1 calc R U P A 1
 H69B H 0.695674 0.926591 0.434491 0.101 Uiso 0.644(10) 1 calc R U P A 1
 H69C H 0.635768 0.896933 0.462743 0.101 Uiso 0.644(10) 1 calc R U P A 1
 Se4 Se 0.99398(2) 0.78945(2) 0.57605(2) 0.03130(7) Uani 1 1 d . . . . .
 Se5 Se 0.74930(2) 0.57856(2) 0.28192(2) 0.03333(7) Uani 1 1 d . . . . .
 Se6 Se 0.63990(2) 0.44849(2) 0.58606(2) 0.03357(7) Uani 1 1 d . . . . .
 C70 C 0.70156(13) 0.67646(10) 0.42688(7) 0.0215(4) Uani 1 1 d . . . . .
 C71 C 0.65207(13) 0.62768(10) 0.42829(7) 0.0212(4) Uani 1 1 d . . . . .
 C72 C 0.63574(13) 0.60945(10) 0.47091(7) 0.0214(4) Uani 1 1 d . . . . .
 C73 C 0.73477(14) 0.70744(10) 0.46799(8) 0.0227(5) Uani 1 1 d . . . . .
 C74 C 0.67283(14) 0.59800(10) 0.35154(8) 0.0239(5) Uani 1 1 d . . . . .
 C75 C 0.71758(14) 0.68955(10) 0.51053(8) 0.0227(5) Uani 1 1 d . . . . .
 C76 C 0.66839(13) 0.64046(10) 0.51191(7) 0.0224(5) Uani 1 1 d . . . . .
 C77 C 0.63689(14) 0.58926(10) 0.38940(7) 0.0223(5) Uani 1 1 d . . . . .
 C78 C 0.72284(14) 0.64635(10) 0.35028(8) 0.0247(5) Uani 1 1 d . . . . .
 C79 C 0.83400(15) 0.75350(10) 0.43009(8) 0.0259(5) Uani 1 1 d . . . . .
 C80 C 0.61192(14) 0.52634(11) 0.51780(8) 0.0252(5) Uani 1 1 d . . . . .
 C81 C 0.80241(14) 0.74644(10) 0.46909(8) 0.0237(5) Uani 1 1 d . . . . .
 C82 C 0.73546(14) 0.68569(10) 0.38666(8) 0.0226(5) Uani 1 1 d . . . . .
 C83 C 0.85453(15) 0.76474(10) 0.51106(8) 0.0264(5) Uani 1 1 d . . . . .
 C84 C 0.61504(15) 0.48911(11) 0.36604(8) 0.0275(5) Uani 1 1 d . . . . .
 C85 C 0.66965(14) 0.61382(10) 0.55586(8) 0.0239(5) Uani 1 1 d . . . . .
 C86 C 0.83028(16) 0.68998(11) 0.63507(8) 0.0292(5) Uani 1 1 d . . . . .
 C87 C 0.76883(14) 0.71162(10) 0.55315(8) 0.0244(5) Uani 1 1 d . . . . .
 C88 C 0.60566(13) 0.55276(10) 0.47479(8) 0.0229(5) Uani 1 1 d . . . . .
 C89 C 0.93320(15) 0.78643(10) 0.51233(9) 0.0288(5) Uani 1 1 d . . . . .
 C90 C 0.80042(15) 0.72348(10) 0.38900(8) 0.0254(5) Uani 1 1 d . . . . .
 C91 C 0.84176(16) 0.68425(12) 0.32311(8) 0.0312(5) Uani 1 1 d . . . . .
 H91 H 0.876667 0.683457 0.301834 0.037 Uiso 1 1 calc R U . . .
 C92 C 0.83722(15) 0.74689(10) 0.55333(8) 0.0261(5) Uani 1 1 d . . . . .
 C93 C 0.65009(16) 0.49860(11) 0.32818(9) 0.0304(5) Uani 1 1 d . . . . .
 H93 H 0.654689 0.468705 0.307576 0.037 Uiso 1 1 calc R U . . .
 C94 C 0.89797(16) 0.72480(11) 0.63500(8) 0.0304(5) Uani 1 1 d . . . . .
 H94 H 0.940825 0.729829 0.662128 0.037 Uiso 1 1 calc R U . . .
 C95 C 0.76751(15) 0.68506(11) 0.59448(8) 0.0259(5) Uani 1 1 d . . . . .
 C96 C 0.59002(15) 0.45768(11) 0.43915(8) 0.0277(5) Uani 1 1 d . . . . .
 C97 C 0.60760(14) 0.53520(10) 0.39445(8) 0.0238(5) Uani 1 1 d . . . . .
 C98 C 0.77506(15) 0.64584(11) 0.31911(8) 0.0272(5) Uani 1 1 d . . . . .
 C99 C 0.64420(14) 0.55756(11) 0.55877(8) 0.0247(5) Uani 1 1 d . . . . .
 C100 C 0.59817(16) 0.43404(11) 0.39134(9) 0.0294(5) Uani 1 1 d . . . . .
 C101 C 0.71826(15) 0.63681(11) 0.59604(8) 0.0257(5) Uani 1 1 d . . . . .
 C102 C 0.91294(15) 0.77493(11) 0.42999(9) 0.0286(5) Uani 1 1 d . . . . .
 C103 C 0.85525(15) 0.72371(11) 0.35939(8) 0.0286(5) Uani 1 1 d . . . . .
 C104 C 0.59272(14) 0.51670(10) 0.43684(8) 0.0242(5) Uani 1 1 d . . . . .
 C105 C 0.96389(16) 0.79258(11) 0.47179(9) 0.0316(5) Uani 1 1 d . . . . .
 H105 H 1.017408 0.808226 0.473098 0.038 Uiso 1 1 calc R U . . .
 C106 C 0.60767(15) 0.46800(11) 0.52154(8) 0.0287(5) Uani 1 1 d . . . . .
 C107 C 0.66878(15) 0.52664(11) 0.59986(8) 0.0287(5) Uani 1 1 d . . . . .
 C108 C 0.71935(15) 0.55148(12) 0.64021(8) 0.0307(5) Uani 1 1 d . . . . .
 H108 H 0.735347 0.530532 0.668094 0.037 Uiso 1 1 calc R U . . .
 C109 C 0.90136(16) 0.75258(11) 0.59337(9) 0.0298(5) Uani 1 1 d . . . . .
 C110 C 0.59653(16) 0.43194(11) 0.48228(9) 0.0308(5) Uani 1 1 d . . . . .
 H110 H 0.593611 0.391993 0.485184 0.037 Uiso 1 1 calc R U . . .
 C111 C 0.81342(16) 0.64413(12) 0.66949(8) 0.0311(5) Uani 1 1 d . . . . .
 C112 C 0.89152(17) 0.60930(12) 0.69052(8) 0.0348(6) Uani 1 1 d . . . . .
 H11A H 0.933306 0.634942 0.709435 0.042 Uiso 1 1 calc R U . . .
 H11B H 0.876497 0.580850 0.711628 0.042 Uiso 1 1 calc R U . . .
 C113 C 0.67844(15) 0.55352(11) 0.32128(8) 0.0292(5) Uani 1 1 d . . . . .
 C114 C 0.92982(16) 0.76291(11) 0.38141(9) 0.0312(5) Uani 1 1 d . . . . .
 C115 C 0.8565(2) 0.91035(12) 0.32392(9) 0.0413(7) Uani 1 1 d . . . . .
 H11C H 0.896065 0.933641 0.346586 0.050 Uiso 1 1 calc R U . . .
 H11D H 0.880079 0.905449 0.296450 0.050 Uiso 1 1 calc R U . . .
 C116 C 0.84826(17) 0.85237(11) 0.34506(9) 0.0341(6) Uani 1 1 d . . . . .
 H11E H 0.830878 0.857481 0.374482 0.041 Uiso 1 1 calc R U . . .
 H11F H 0.804202 0.830547 0.323883 0.041 Uiso 1 1 calc R U . . .
 C117 C 1.01445(16) 0.73409(13) 0.38535(10) 0.0375(6) Uani 1 1 d . . . . .
 H11G H 1.023402 0.729322 0.353811 0.045 Uiso 1 1 calc R U . . .
 H11H H 1.058307 0.759937 0.402167 0.045 Uiso 1 1 calc R U . . .
 C118 C 0.74475(15) 0.60726(12) 0.63775(8) 0.0292(5) Uani 1 1 d . . . . .
 C119 C 0.93229(18) 0.57859(13) 0.65650(10) 0.0389(6) Uani 1 1 d . . . . .
 H11I H 0.891557 0.551983 0.637960 0.047 Uiso 1 1 calc R U . . .
 H11J H 0.947401 0.606605 0.635091 0.047 Uiso 1 1 calc R U . . .
 C120 C 0.67274(17) 0.39334(11) 0.39758(10) 0.0347(6) Uani 1 1 d . . . . .
 H12A H 0.661203 0.359723 0.414952 0.042 Uiso 1 1 calc R U . . .
 H12B H 0.677776 0.380286 0.366747 0.042 Uiso 1 1 calc R U . . .
 C121 C 0.92888(17) 0.81895(12) 0.35416(9) 0.0370(6) Uani 1 1 d . . . . .
 H12C H 0.974135 0.843476 0.371415 0.044 Uiso 1 1 calc R U . . .
 H12D H 0.941831 0.810033 0.324090 0.044 Uiso 1 1 calc R U . . .
 C122 C 0.51687(17) 0.40371(14) 0.36710(10) 0.0395(6) Uani 1 1 d . . . . .
 H12E H 0.510758 0.369214 0.384902 0.047 Uiso 1 1 calc R U . . .
 H12F H 0.469338 0.428895 0.368002 0.047 Uiso 1 1 calc R U . . .
 C123 C 0.78013(17) 0.67194(14) 0.70903(9) 0.0388(6) Uani 1 1 d . . . . .
 H12G H 0.765978 0.641383 0.728652 0.047 Uiso 1 1 calc R U . . .
 H12H H 0.825837 0.694319 0.728406 0.047 Uiso 1 1 calc R U . . .
 C124 C 0.51144(17) 0.38661(12) 0.31658(9) 0.0364(6) Uani 1 1 d . . . . .
 H12I H 0.568097 0.386437 0.310736 0.044 Uiso 1 1 calc R U . . .
 H12J H 0.488783 0.347746 0.311436 0.044 Uiso 1 1 calc R U . . .
 C125 C 0.75636(18) 0.41894(13) 0.42291(12) 0.0457(7) Uani 1 1 d . . . . .
 H12K H 0.763631 0.455913 0.408689 0.055 Uiso 1 1 calc R U . . .
 H12L H 0.754692 0.426013 0.455462 0.055 Uiso 1 1 calc R U . . .
 C126 C 1.02638(18) 0.67706(13) 0.40918(12) 0.0453(7) Uani 1 1 d . . . . .
 H12M H 0.990244 0.648645 0.389790 0.054 Uiso 1 1 calc R U . . .
 H12N H 1.009926 0.679563 0.439051 0.054 Uiso 1 1 calc R U . . .
 C127 C 0.70449(19) 0.71032(14) 0.69455(10) 0.0427(7) Uani 1 1 d . . . . .
 H12O H 0.717286 0.740647 0.674305 0.051 Uiso 1 1 calc R U . . .
 H12P H 0.657324 0.687997 0.676468 0.051 Uiso 1 1 calc R U . . .
 C128 C 0.7743(2) 0.94156(13) 0.30980(11) 0.0524(8) Uani 1 1 d . . . . .
 H12Q H 0.736555 0.920476 0.285212 0.079 Uiso 1 1 calc R U . . .
 H12R H 0.783839 0.979393 0.298560 0.079 Uiso 1 1 calc R U . . .
 H12S H 0.749263 0.944961 0.336494 0.079 Uiso 1 1 calc R U . . .
 C129 C 1.1177(2) 0.65824(15) 0.41754(13) 0.0538(8) Uani 1 1 d . . . . .
 H12T H 1.135991 0.660664 0.388202 0.065 Uiso 1 1 calc R U . . .
 H12U H 1.152773 0.684274 0.439943 0.065 Uiso 1 1 calc R U . . .
 C130 C 0.6788(2) 0.73696(19) 0.73543(11) 0.0622(10) Uani 1 1 d . . . . .
 H13A H 0.663295 0.706526 0.754708 0.075 Uiso 1 1 calc R U . . .
 H13B H 0.727233 0.757272 0.754450 0.075 Uiso 1 1 calc R U . . .
 C131 C 0.4575(2) 0.42592(16) 0.28335(11) 0.0536(8) Uani 1 1 d . . . . .
 H13C H 0.475559 0.465303 0.291546 0.064 Uiso 1 1 calc R U . . .
 H13D H 0.399412 0.422131 0.286546 0.064 Uiso 1 1 calc R U . . .
 C132 C 0.6068(2) 0.77783(17) 0.72214(13) 0.0594(9) Uani 1 1 d . . . . .
 H13E H 0.620268 0.806965 0.701604 0.089 Uiso 1 1 calc R U . . .
 H13F H 0.596566 0.795738 0.750011 0.089 Uiso 1 1 calc R U . . .
 H13G H 0.556799 0.757274 0.706207 0.089 Uiso 1 1 calc R U . . .
 C133 C 1.0090(2) 0.54629(17) 0.67975(13) 0.0591(9) Uani 1 1 d . . . . .
 H13H H 0.994284 0.519859 0.702431 0.071 Uiso 1 1 calc R U . . .
 H13I H 1.050630 0.573290 0.696986 0.071 Uiso 1 1 calc R U . . .
 C134 C 1.0479(2) 0.51306(18) 0.64695(16) 0.0719(11) Uani 1 1 d . . . . .
 H13J H 1.058089 0.538226 0.622666 0.108 Uiso 1 1 calc R U . . .
 H13K H 1.010204 0.482556 0.632974 0.108 Uiso 1 1 calc R U . . .
 H13L H 1.100822 0.496808 0.663898 0.108 Uiso 1 1 calc R U . . .
 C135 C 1.1299(3) 0.59874(17) 0.43575(16) 0.0680(10) Uani 1 1 d . . . . .
 H13M H 1.098630 0.572501 0.412608 0.102 Uiso 1 1 calc R U . . .
 H13N H 1.109722 0.595807 0.464149 0.102 Uiso 1 1 calc R U . . .
 H13O H 1.189201 0.589136 0.442353 0.102 Uiso 1 1 calc R U . . .
 C136 C 0.8311(2) 0.38186(19) 0.42199(18) 0.0762(12) Uani 1 1 d . . . . .
 H13P H 0.834470 0.377111 0.389427 0.091 Uiso 1 1 calc R U . . .
 H13Q H 0.881985 0.402167 0.438178 0.091 Uiso 1 1 calc R U . . .
 C137 C 0.4597(3) 0.4153(2) 0.23311(13) 0.0755(12) Uani 1 1 d . . . . .
 H13R H 0.426511 0.444144 0.213453 0.113 Uiso 1 1 calc R U . . .
 H13S H 0.436707 0.377714 0.223717 0.113 Uiso 1 1 calc R U . . .
 H13T H 0.517436 0.417073 0.229869 0.113 Uiso 1 1 calc R U . . .
 C138 C 0.8317(3) 0.3282(2) 0.4417(2) 0.0950(16) Uani 1 1 d . . . . .
 H13U H 0.783117 0.306750 0.425180 0.142 Uiso 1 1 calc R U . . .
 H13V H 0.829747 0.332037 0.474225 0.142 Uiso 1 1 calc R U . . .
 H13W H 0.882702 0.308209 0.439593 0.142 Uiso 1 1 calc R U . . .
 Cl1 Cl 0.8399(5) 0.5275(3) 0.5239(2) 0.108(2) Uani 0.502(13) 1 d D . P B 1
 Cl2 Cl 0.93974(6) 0.62938(4) 0.52092(4) 0.0674(2) Uani 1 1 d D . . . .
 Cl3 Cl 0.8673(3) 0.5692(2) 0.43757(13) 0.0612(10) Uani 0.502(13) 1 d D . P B
 1
 C139 C 0.8608(5) 0.5854(3) 0.4907(2) 0.0453(19) Uani 0.502(13) 1 d D . P B 1
 H139 H 0.809438 0.609197 0.486184 0.054 Uiso 0.502(13) 1 calc R U P B 1
 Cl4 Cl 0.3153(2) 0.9758(2) 0.49039(17) 0.0662(9) Uani 0.584(13) 1 d D . P C 1
 Cl5 Cl 0.4301(3) 0.88383(15) 0.49166(17) 0.0642(9) Uani 0.584(13) 1 d D . P C
 1
 Cl6 Cl 0.3536(4) 0.9369(4) 0.4047(3) 0.0551(11) Uani 0.584(13) 1 d D . P C 1
 C140 C 0.3535(6) 0.9258(4) 0.4635(2) 0.061(2) Uani 0.584(13) 1 d D . P C 1
 H140 H 0.306308 0.898226 0.459306 0.073 Uiso 0.584(13) 1 calc R U P C 1
 C141 C 0.6651(7) 0.8600(5) 0.4461(4) 0.079(5) Uani 0.356(10) 1 d D . P A 2
 H14A H 0.630583 0.872667 0.466945 0.118 Uiso 0.356(10) 1 calc R U P A 2
 H14B H 0.717793 0.880919 0.452960 0.118 Uiso 0.356(10) 1 calc R U P A 2
 H14C H 0.676383 0.819419 0.450604 0.118 Uiso 0.356(10) 1 calc R U P A 2
 Cl7 Cl 0.8287(2) 0.53684(19) 0.52291(17) 0.0516(9) Uani 0.498(13) 1 d D . P B
 2
 Cl8 Cl 0.8912(6) 0.5555(4) 0.4410(3) 0.116(2) Uani 0.498(13) 1 d D . P B 2
 C142 C 0.9030(7) 0.5639(4) 0.4977(3) 0.066(3) Uani 0.498(13) 1 d D . P B 2
 H142 H 0.951468 0.538642 0.510372 0.079 Uiso 0.498(13) 1 calc R U P B 2
 Cl9 Cl 0.3373(8) 0.9888(5) 0.4951(3) 0.118(3) Uani 0.416(13) 1 d D . P C 2
 Cl10 Cl 0.3543(7) 0.9434(6) 0.4099(4) 0.070(3) Uani 0.416(13) 1 d D . P C 2
 C143 C 0.3938(6) 0.9483(4) 0.4654(3) 0.050(3) Uani 0.416(13) 1 d D . P C 2
 H143 H 0.438805 0.976294 0.464386 0.060 Uiso 0.416(13) 1 calc R U P C 2
 Cl11 Cl 0.4510(6) 0.8997(6) 0.4955(3) 0.106(3) Uani 0.416(13) 1 d D . P C 2

loop_
  _atom_site_aniso_label
  _atom_site_aniso_U_11
  _atom_site_aniso_U_22
  _atom_site_aniso_U_33
  _atom_site_aniso_U_23
  _atom_site_aniso_U_13
  _atom_site_aniso_U_12
 Se1 0.02543(13) 0.03361(14) 0.02491(13) 0.00273(10) 0.00397(10) 0.01107(10)
 Se2 0.03208(14) 0.03208(14) 0.02469(13) 0.00759(10) 0.01576(10) 0.00479(10)
 Se3 0.03246(14) 0.03103(14) 0.02724(13) -0.00542(10) 0.00960(11) 0.00855(11)
 C1 0.0158(10) 0.0204(10) 0.0190(10) 0.0004(8) 0.0060(8) -0.0024(8)
 C2 0.0204(10) 0.0199(11) 0.0204(11) 0.0020(8) 0.0062(8) -0.0018(8)
 C3 0.0171(10) 0.0218(11) 0.0204(10) 0.0002(8) 0.0074(8) -0.0017(8)
 C4 0.0177(10) 0.0193(10) 0.0195(10) -0.0007(8) 0.0055(8) -0.0037(8)
 C5 0.0178(10) 0.0180(10) 0.0216(11) 0.0005(8) 0.0060(8) -0.0018(8)
 C6 0.0156(10) 0.0239(11) 0.0190(10) 0.0011(8) 0.0037(8) -0.0008(8)
 C7 0.0240(11) 0.0190(11) 0.0239(11) 0.0025(9) 0.0071(9) 0.0015(9)
 C8 0.0160(10) 0.0219(11) 0.0222(11) 0.0009(8) 0.0071(8) -0.0011(8)
 C9 0.0200(10) 0.0242(11) 0.0174(10) -0.0027(8) 0.0045(8) -0.0018(9)
 C10 0.0166(10) 0.0255(11) 0.0213(11) 0.0028(9) 0.0055(8) 0.0016(9)
 C11 0.0234(11) 0.0263(12) 0.0229(11) -0.0038(9) 0.0083(9) 0.0039(9)
 C12 0.0193(10) 0.0265(11) 0.0199(11) 0.0007(9) 0.0083(8) -0.0009(9)
 C13 0.0257(11) 0.0263(12) 0.0183(10) 0.0010(9) 0.0073(9) 0.0005(9)
 C14 0.0255(11) 0.0302(12) 0.0210(11) -0.0017(9) 0.0113(9) 0.0007(10)
 C15 0.0184(10) 0.0250(11) 0.0187(10) 0.0001(8) 0.0052(8) -0.0002(9)
 C16 0.0193(11) 0.0288(12) 0.0242(11) 0.0022(9) 0.0098(9) 0.0041(9)
 C17 0.0218(11) 0.0191(10) 0.0207(11) -0.0006(8) 0.0063(9) 0.0003(8)
 C18 0.0227(11) 0.0218(11) 0.0204(11) 0.0028(8) 0.0070(9) -0.0008(9)
 C19 0.0238(11) 0.0217(11) 0.0198(11) -0.0029(8) 0.0073(9) 0.0001(9)
 C20 0.0252(11) 0.0204(11) 0.0214(11) 0.0035(8) 0.0060(9) 0.0030(9)
 C21 0.0250(11) 0.0253(11) 0.0202(11) 0.0032(9) 0.0076(9) 0.0007(9)
 C22 0.0170(10) 0.0240(11) 0.0222(11) 0.0009(9) 0.0080(8) 0.0019(9)
 C23 0.0218(11) 0.0288(12) 0.0202(11) 0.0019(9) 0.0083(9) 0.0013(9)
 C24 0.0215(11) 0.0262(12) 0.0257(11) 0.0050(9) 0.0069(9) 0.0046(9)
 C25 0.0182(10) 0.0252(11) 0.0239(11) 0.0029(9) 0.0084(9) 0.0029(9)
 C26 0.0194(10) 0.0197(10) 0.0187(10) -0.0018(8) 0.0058(8) -0.0016(8)
 C27 0.0199(11) 0.0304(12) 0.0225(11) -0.0001(9) 0.0097(9) 0.0037(9)
 C28 0.0216(11) 0.0274(12) 0.0283(12) 0.0039(9) 0.0098(9) 0.0051(9)
 C29 0.0249(11) 0.0195(11) 0.0232(11) -0.0012(9) 0.0072(9) 0.0016(9)
 C30 0.0263(12) 0.0249(12) 0.0254(12) 0.0024(9) 0.0067(9) 0.0068(9)
 C31 0.0258(12) 0.0326(13) 0.0251(12) -0.0025(10) 0.0113(9) 0.0059(10)
 C32 0.0239(11) 0.0277(12) 0.0288(12) -0.0013(10) 0.0097(9) 0.0061(10)
 C33 0.0315(13) 0.0363(14) 0.0233(12) -0.0033(10) 0.0067(10) 0.0014(11)
 C34 0.0275(12) 0.0236(12) 0.0331(13) 0.0014(10) 0.0118(10) 0.0082(9)
 C35 0.0286(12) 0.0373(14) 0.0210(11) -0.0039(10) 0.0087(9) 0.0038(10)
 C36 0.0265(12) 0.0288(12) 0.0279(12) 0.0012(10) 0.0085(10) 0.0102(10)
 C37 0.0286(12) 0.0276(12) 0.0239(11) 0.0079(9) 0.0102(9) 0.0036(10)
 C38 0.0258(12) 0.0263(12) 0.0243(11) 0.0053(9) 0.0063(9) 0.0061(9)
 C39 0.0294(12) 0.0267(12) 0.0205(11) 0.0022(9) 0.0070(9) 0.0020(10)
 C40 0.0274(12) 0.0338(13) 0.0177(11) 0.0007(9) 0.0062(9) 0.0051(10)
 C41 0.0250(11) 0.0297(12) 0.0195(11) 0.0030(9) 0.0083(9) 0.0005(9)
 C42 0.0254(11) 0.0344(13) 0.0183(11) 0.0019(9) 0.0089(9) 0.0021(10)
 C43 0.0281(12) 0.0257(12) 0.0266(12) -0.0009(9) 0.0116(10) 0.0070(10)
 C44 0.0298(12) 0.0250(12) 0.0286(12) 0.0053(10) 0.0117(10) 0.0078(10)
 C45 0.0265(12) 0.0333(13) 0.0251(12) 0.0017(10) 0.0105(9) 0.0087(10)
 C46 0.0320(13) 0.0339(13) 0.0345(14) 0.0094(11) 0.0125(11) 0.0120(11)
 C47 0.0282(12) 0.0314(13) 0.0214(11) 0.0041(9) 0.0025(9) 0.0042(10)
 C48 0.0416(15) 0.0441(15) 0.0268(13) 0.0007(11) 0.0154(11) 0.0214(12)
 C49 0.0305(13) 0.0407(14) 0.0195(11) 0.0022(10) 0.0056(9) 0.0030(11)
 C50 0.0234(12) 0.0570(18) 0.0368(14) 0.0127(13) 0.0107(11) 0.0054(12)
 C51 0.0351(14) 0.0482(17) 0.0349(14) 0.0049(12) 0.0103(12) -0.0014(12)
 C52 0.0404(15) 0.0233(12) 0.0435(15) 0.0025(11) 0.0207(12) 0.0035(11)
 C53 0.068(2) 0.0315(14) 0.0305(14) 0.0006(11) 0.0246(13) 0.0094(13)
 C54 0.0385(15) 0.0595(19) 0.0289(14) 0.0124(13) 0.0025(11) -0.0061(14)
 C55 0.0373(15) 0.0391(15) 0.0468(16) -0.0020(12) 0.0146(13) -0.0052(12)
 C56 0.068(2) 0.0470(18) 0.0303(14) -0.0090(13) -0.0033(14) 0.0246(16)
 C57 0.0446(17) 0.0535(18) 0.0412(16) 0.0190(14) 0.0154(13) 0.0216(14)
 C58 0.112(3) 0.0373(17) 0.0378(17) -0.0035(13) 0.0138(19) 0.0038(19)
 C59 0.0466(18) 0.0391(17) 0.096(3) -0.0118(18) 0.0278(19) -0.0074(14)
 C60 0.0441(18) 0.076(2) 0.0522(19) 0.0312(18) 0.0062(15) -0.0108(17)
 C61 0.0545(19) 0.070(2) 0.0430(17) -0.0078(16) 0.0122(15) -0.0299(17)
 C62 0.056(2) 0.0495(19) 0.064(2) 0.0052(16) 0.0199(17) -0.0101(16)
 C63 0.050(2) 0.099(3) 0.0451(19) 0.0297(19) 0.0084(15) 0.023(2)
 C64 0.050(2) 0.088(3) 0.113(4) -0.033(3) 0.021(2) -0.029(2)
 C65 0.056(2) 0.078(3) 0.078(3) -0.001(2) 0.003(2) -0.022(2)
 C66 0.051(2) 0.135(4) 0.088(3) 0.061(3) -0.004(2) -0.035(3)
 C67 0.086(3) 0.143(5) 0.063(3) 0.024(3) -0.012(2) -0.072(3)
 C68 0.074(3) 0.177(6) 0.054(2) 0.057(3) 0.013(2) 0.045(3)
 C69 0.060(4) 0.061(4) 0.077(4) -0.012(3) 0.007(3) -0.024(3)
 Se4 0.02750(14) 0.03206(14) 0.03061(14) -0.00612(11) -0.00092(10) 0.00033(11)
 Se5 0.03704(15) 0.04175(16) 0.02641(14) -0.00825(11) 0.01802(11) -0.00216(12)
 Se6 0.03700(15) 0.03741(16) 0.02677(14) 0.00581(11) 0.00832(11) -0.00157(12)
 C70 0.0190(10) 0.0261(11) 0.0193(10) -0.0004(9) 0.0042(8) 0.0082(9)
 C71 0.0167(10) 0.0279(12) 0.0188(10) -0.0023(9) 0.0037(8) 0.0070(9)
 C72 0.0161(10) 0.0282(12) 0.0201(11) -0.0013(9) 0.0045(8) 0.0075(9)
 C73 0.0201(11) 0.0259(11) 0.0213(11) -0.0001(9) 0.0027(9) 0.0090(9)
 C74 0.0201(11) 0.0312(12) 0.0205(11) -0.0016(9) 0.0049(9) 0.0037(9)
 C75 0.0203(10) 0.0277(12) 0.0196(11) -0.0020(9) 0.0038(8) 0.0106(9)
 C76 0.0180(10) 0.0304(12) 0.0187(10) -0.0014(9) 0.0045(8) 0.0089(9)
 C77 0.0187(10) 0.0304(12) 0.0181(10) -0.0017(9) 0.0046(8) 0.0045(9)
 C78 0.0228(11) 0.0326(13) 0.0183(11) 0.0007(9) 0.0042(9) 0.0056(10)
 C79 0.0252(12) 0.0245(12) 0.0272(12) 0.0015(9) 0.0046(9) 0.0061(9)
 C80 0.0204(11) 0.0349(13) 0.0217(11) -0.0009(9) 0.0076(9) 0.0035(9)
 C81 0.0232(11) 0.0228(11) 0.0245(11) -0.0001(9) 0.0044(9) 0.0069(9)
 C82 0.0215(11) 0.0265(12) 0.0197(11) 0.0012(9) 0.0043(9) 0.0054(9)
 C83 0.0268(12) 0.0234(11) 0.0275(12) -0.0044(9) 0.0030(9) 0.0077(9)
 C84 0.0247(12) 0.0333(13) 0.0254(12) -0.0062(10) 0.0075(9) 0.0002(10)
 C85 0.0212(11) 0.0328(12) 0.0188(11) -0.0014(9) 0.0070(9) 0.0085(9)
 C86 0.0316(13) 0.0332(13) 0.0211(11) -0.0071(10) 0.0022(10) 0.0079(10)
 C87 0.0239(11) 0.0267(12) 0.0216(11) -0.0046(9) 0.0032(9) 0.0092(9)
 C88 0.0175(10) 0.0323(12) 0.0201(11) -0.0030(9) 0.0064(8) 0.0033(9)
 C89 0.0269(12) 0.0261(12) 0.0311(13) -0.0031(10) 0.0016(10) 0.0023(10)
 C90 0.0245(11) 0.0290(12) 0.0222(11) 0.0041(9) 0.0047(9) 0.0062(10)
 C91 0.0292(12) 0.0426(15) 0.0244(12) 0.0025(10) 0.0117(10) 0.0023(11)
 C92 0.0276(12) 0.0256(12) 0.0234(11) -0.0048(9) 0.0023(9) 0.0079(10)
 C93 0.0320(13) 0.0349(14) 0.0274(12) -0.0112(10) 0.0130(10) -0.0013(11)
 C94 0.0302(13) 0.0352(13) 0.0226(12) -0.0066(10) -0.0006(10) 0.0066(11)
 C95 0.0250(11) 0.0322(13) 0.0197(11) -0.0046(9) 0.0037(9) 0.0091(10)
 C96 0.0230(11) 0.0338(13) 0.0270(12) -0.0057(10) 0.0076(9) -0.0034(10)
 C97 0.0193(11) 0.0314(12) 0.0211(11) -0.0041(9) 0.0052(9) 0.0025(9)
 C98 0.0281(12) 0.0327(13) 0.0222(11) -0.0013(10) 0.0086(9) 0.0036(10)
 C99 0.0204(11) 0.0347(13) 0.0206(11) -0.0003(9) 0.0078(9) 0.0055(10)
 C100 0.0307(13) 0.0312(13) 0.0280(12) -0.0077(10) 0.0102(10) -0.0029(10)
 C101 0.0253(11) 0.0338(13) 0.0188(11) -0.0031(9) 0.0070(9) 0.0090(10)
 C102 0.0277(12) 0.0283(12) 0.0299(13) 0.0029(10) 0.0070(10) 0.0008(10)
 C103 0.0259(12) 0.0335(13) 0.0273(12) 0.0040(10) 0.0079(10) 0.0019(10)
 C104 0.0184(10) 0.0323(12) 0.0223(11) -0.0041(9) 0.0054(9) 0.0016(9)
 C105 0.0284(13) 0.0293(13) 0.0354(14) 0.0002(10) 0.0041(10) -0.0026(10)
 C106 0.0270(12) 0.0349(13) 0.0255(12) 0.0011(10) 0.0089(10) -0.0011(10)
 C107 0.0275(12) 0.0378(14) 0.0227(11) 0.0021(10) 0.0098(9) 0.0031(10)
 C108 0.0288(12) 0.0425(15) 0.0212(11) 0.0053(10) 0.0066(10) 0.0060(11)
 C109 0.0288(12) 0.0284(12) 0.0293(12) -0.0092(10) 0.0007(10) 0.0047(10)
 C110 0.0310(13) 0.0300(13) 0.0323(13) -0.0010(10) 0.0093(10) -0.0052(10)
 C111 0.0312(13) 0.0425(15) 0.0184(11) -0.0030(10) 0.0032(10) 0.0059(11)
 C112 0.0363(14) 0.0439(15) 0.0208(12) 0.0018(11) -0.0001(10) 0.0062(12)
 C113 0.0276(12) 0.0412(14) 0.0209(11) -0.0060(10) 0.0100(9) 0.0027(11)
 C114 0.0274(13) 0.0364(14) 0.0309(13) 0.0014(11) 0.0092(10) -0.0017(11)
 C115 0.0588(18) 0.0371(15) 0.0259(13) 0.0030(11) 0.0056(12) -0.0103(13)
 C116 0.0400(14) 0.0327(14) 0.0283(13) 0.0020(10) 0.0049(11) -0.0050(11)
 C117 0.0266(13) 0.0482(16) 0.0387(15) -0.0010(12) 0.0096(11) -0.0001(12)
 C118 0.0271(12) 0.0425(14) 0.0181(11) -0.0021(10) 0.0056(9) 0.0054(11)
 C119 0.0360(14) 0.0463(16) 0.0321(14) 0.0033(12) 0.0032(11) 0.0122(12)
 C120 0.0359(14) 0.0311(13) 0.0388(14) -0.0073(11) 0.0118(11) -0.0005(11)
 C121 0.0351(14) 0.0439(16) 0.0332(14) 0.0036(12) 0.0105(11) -0.0081(12)
 C122 0.0332(14) 0.0522(17) 0.0346(14) -0.0112(12) 0.0110(11) -0.0118(13)
 C123 0.0378(14) 0.0573(18) 0.0195(12) -0.0075(12) 0.0030(10) 0.0075(13)
 C124 0.0362(14) 0.0367(14) 0.0366(14) -0.0099(11) 0.0091(11) -0.0066(12)
 C125 0.0338(15) 0.0441(17) 0.0566(19) -0.0092(14) 0.0049(13) 0.0023(13)
 C126 0.0350(15) 0.0398(16) 0.0578(19) -0.0041(14) 0.0041(13) 0.0022(13)
 C127 0.0452(16) 0.0533(18) 0.0283(14) -0.0118(12) 0.0060(12) 0.0097(14)
 C128 0.080(2) 0.0339(16) 0.0376(16) -0.0010(12) 0.0020(15) 0.0051(15)
 C129 0.0507(19) 0.0515(19) 0.057(2) 0.0000(16) 0.0083(15) 0.0027(15)
 C130 0.0501(19) 0.097(3) 0.0370(17) -0.0282(18) 0.0041(14) 0.0199(19)
 C131 0.055(2) 0.062(2) 0.0442(18) -0.0044(15) 0.0116(15) 0.0070(16)
 C132 0.052(2) 0.067(2) 0.060(2) -0.0222(18) 0.0157(16) 0.0128(17)
 C133 0.0490(19) 0.067(2) 0.055(2) 0.0016(17) -0.0010(16) 0.0237(17)
 C134 0.053(2) 0.072(3) 0.090(3) -0.001(2) 0.014(2) 0.029(2)
 C135 0.060(2) 0.057(2) 0.084(3) 0.000(2) 0.008(2) 0.0108(18)
 C136 0.047(2) 0.069(3) 0.106(3) -0.011(2) 0.005(2) 0.0125(19)
 C137 0.073(3) 0.108(4) 0.046(2) 0.005(2) 0.0136(19) 0.017(2)
 C138 0.076(3) 0.075(3) 0.128(5) -0.015(3) 0.011(3) 0.006(3)
 Cl1 0.143(5) 0.103(4) 0.071(2) -0.001(2) 0.010(3) -0.008(3)
 Cl2 0.0643(5) 0.0593(5) 0.0747(6) -0.0159(4) 0.0078(5) -0.0013(4)
 Cl3 0.0604(16) 0.0782(19) 0.0438(15) -0.0089(13) 0.0098(13) 0.0024(13)
 C139 0.028(3) 0.047(4) 0.060(4) -0.003(3) 0.007(3) 0.018(3)
 Cl4 0.0529(13) 0.0783(18) 0.0747(17) -0.0053(12) 0.0302(11) 0.0063(10)
 Cl5 0.070(2) 0.0603(15) 0.0611(17) 0.0159(10) 0.0119(14) 0.0028(11)
 Cl6 0.0515(18) 0.066(2) 0.0450(15) -0.0060(14) 0.0058(11) -0.0214(15)
 C140 0.045(4) 0.069(5) 0.070(4) 0.008(3) 0.016(3) -0.007(4)
 C141 0.054(6) 0.050(7) 0.111(10) -0.009(6) -0.024(6) 0.007(5)
 Cl7 0.0382(13) 0.0509(14) 0.0733(19) 0.0112(11) 0.0283(11) 0.0007(9)
 Cl8 0.137(5) 0.116(4) 0.125(4) -0.074(3) 0.091(3) -0.062(3)
 C142 0.060(6) 0.064(5) 0.078(6) -0.012(4) 0.025(5) -0.002(5)
 Cl9 0.168(7) 0.103(5) 0.078(3) 0.003(3) 0.017(4) 0.035(5)
 Cl10 0.085(4) 0.063(3) 0.056(4) 0.001(3) 0.003(2) -0.002(3)
 C143 0.035(5) 0.055(5) 0.060(5) 0.001(4) 0.012(4) -0.016(4)
 Cl11 0.071(4) 0.179(7) 0.063(2) -0.003(4) 0.005(2) 0.051(4)

_geom_special_details
;
 All esds (except the esd in the dihedral angle between two l.s. planes)
 are estimated using the full covariance matrix.  The cell esds are taken
 into account individually in the estimation of esds in distances, angles
 and torsion angles; correlations between esds in cell parameters are only
 used when they are defined by crystal symmetry.  An approximate (isotropic)
 treatment of cell esds is used for estimating esds involving l.s. planes.
;
loop_
  _geom_bond_atom_site_label_1
  _geom_bond_atom_site_label_2
  _geom_bond_distance
  _geom_bond_site_symmetry_2
  _geom_bond_publ_flag
 Se1 C30 1.919(2) . ?
 Se1 C38 1.922(2) . ?
 Se2 C13 1.924(2) . ?
 Se2 C41 1.921(2) . ?
 Se3 C31 1.926(3) . ?
 Se3 C32 1.923(2) . ?
 C1 C4 1.418(3) . ?
 C1 C6 1.446(3) . ?
 C1 C8 1.424(3) . ?
 C2 C3 1.420(3) . ?
 C2 C5 1.423(3) . ?
 C2 C18 1.448(3) . ?
 C3 C8 1.421(3) . ?
 C3 C12 1.448(3) . ?
 C4 C5 1.423(3) . ?
 C4 C26 1.451(3) . ?
 C5 C17 1.444(3) . ?
 C6 C10 1.384(3) . ?
 C6 C15 1.408(3) . ?
 C7 C17 1.406(3) . ?
 C7 C20 1.416(3) . ?
 C7 C30 1.394(3) . ?
 C8 C22 1.445(3) . ?
 C9 C13 1.398(3) . ?
 C9 C15 1.418(3) . ?
 C9 C26 1.406(3) . ?
 C10 C24 1.402(3) . ?
 C10 C25 1.415(3) . ?
 C11 C14 1.393(3) . ?
 C11 C19 1.406(3) . ?
 C11 C45 1.552(3) . ?
 C12 C23 1.390(3) . ?
 C12 C27 1.408(3) . ?
 C13 C14 1.417(3) . ?
 C14 H14 0.9500 . ?
 C15 C41 1.397(3) . ?
 C16 C22 1.404(3) . ?
 C16 C27 1.417(3) . ?
 C16 C32 1.396(3) . ?
 C17 C29 1.391(3) . ?
 C18 C20 1.401(3) . ?
 C18 C21 1.392(3) . ?
 C19 C26 1.387(3) . ?
 C19 C29 1.412(3) . ?
 C20 C38 1.401(3) . ?
 C21 C23 1.411(3) . ?
 C21 C39 1.401(3) . ?
 C22 C25 1.388(3) . ?
 C23 C42 1.398(3) . ?
 C24 C37 1.399(3) . ?
 C24 C44 1.557(3) . ?
 C25 C28 1.400(3) . ?
 C27 C31 1.399(3) . ?
 C28 C34 1.397(3) . ?
 C28 C44 1.565(3) . ?
 C29 C43 1.397(3) . ?
 C30 C36 1.423(3) . ?
 C31 C35 1.422(3) . ?
 C32 C34 1.423(3) . ?
 C33 H33A 0.9900 . ?
 C33 H33B 0.9900 . ?
 C33 C40 1.538(4) . ?
 C33 C51 1.528(4) . ?
 C34 H34 0.9500 . ?
 C35 H35 0.9500 . ?
 C35 C42 1.390(4) . ?
 C36 H36 0.9500 . ?
 C36 C43 1.386(3) . ?
 C37 H37 0.9500 . ?
 C37 C41 1.416(3) . ?
 C38 C47 1.418(3) . ?
 C39 C40 1.559(3) . ?
 C39 C47 1.392(3) . ?
 C40 C42 1.562(3) . ?
 C40 C49 1.547(3) . ?
 C43 C45 1.562(3) . ?
 C44 C46 1.554(3) . ?
 C44 C52 1.536(4) . ?
 C45 C48 1.548(3) . ?
 C45 C50 1.542(4) . ?
 C46 H46A 0.9900 . ?
 C46 H46B 0.9900 . ?
 C46 C57 1.531(4) . ?
 C47 H47 0.9500 . ?
 C48 H48A 0.9900 . ?
 C48 H48B 0.9900 . ?
 C48 C53 1.517(4) . ?
 C49 H49A 0.9900 . ?
 C49 H49B 0.9900 . ?
 C49 C54 1.513(4) . ?
 C50 H50A 0.9900 . ?
 C50 H50B 0.9900 . ?
 C50 C61 1.504(5) . ?
 C51 H51A 0.9900 . ?
 C51 H51B 0.9900 . ?
 C51 C62 1.520(4) . ?
 C52 H52A 0.9900 . ?
 C52 H52B 0.9900 . ?
 C52 C55 1.523(4) . ?
 C53 H53A 0.9900 . ?
 C53 H53B 0.9900 . ?
 C53 C56 1.520(4) . ?
 C54 H54A 0.9900 . ?
 C54 H54B 0.9900 . ?
 C54 C60 1.510(4) . ?
 C55 H55A 0.9900 . ?
 C55 H55B 0.9900 . ?
 C55 C59 1.514(4) . ?
 C56 H56A 0.9900 . ?
 C56 H56B 0.9900 . ?
 C56 C58 1.522(5) . ?
 C57 H57A 0.9900 . ?
 C57 H57B 0.9900 . ?
 C57 C63 1.509(5) . ?
 C58 H58A 0.9800 . ?
 C58 H58B 0.9800 . ?
 C58 H58C 0.9800 . ?
 C59 H59A 0.9900 . ?
 C59 H59B 0.9900 . ?
 C59 C64 1.525(6) . ?
 C60 H60A 0.9900 . ?
 C60 H60B 0.9900 . ?
 C60 C66 1.499(5) . ?
 C61 H61A 0.9900 . ?
 C61 H61B 0.9900 . ?
 C61 C67 1.524(5) . ?
 C62 H62A 0.9900 . ?
 C62 H62B 0.9900 . ?
 C62 C65 1.490(5) . ?
 C63 H63A 0.9900 . ?
 C63 H63B 0.9900 . ?
 C63 C68 1.533(5) . ?
 C64 H64A 0.9800 . ?
 C64 H64B 0.9800 . ?
 C64 H64C 0.9800 . ?
 C65 H65A 0.9800 . ?
 C65 H65B 0.9800 . ?
 C65 H65C 0.9800 . ?
 C66 H66A 0.9800 . ?
 C66 H66B 0.9800 . ?
 C66 H66C 0.9800 . ?
 C67 H67C 0.9900 . ?
 C67 H67D 0.9900 . ?
 C67 H67A 0.9900 . ?
 C67 H67B 0.9900 . ?
 C67 C69 1.348(8) . ?
 C67 C141 1.380(11) . ?
 C68 H68A 0.9800 . ?
 C68 H68B 0.9800 . ?
 C68 H68C 0.9800 . ?
 C69 H69A 0.9800 . ?
 C69 H69B 0.9800 . ?
 C69 H69C 0.9800 . ?
 Se4 C89 1.931(2) . ?
 Se4 C109 1.930(3) . ?
 Se5 C98 1.928(2) . ?
 Se5 C113 1.930(2) . ?
 Se6 C106 1.927(2) . ?
 Se6 C107 1.927(3) . ?
 C70 C71 1.419(3) . ?
 C70 C73 1.423(3) . ?
 C70 C82 1.451(3) . ?
 C71 C72 1.423(3) . ?
 C71 C77 1.447(3) . ?
 C72 C76 1.419(3) . ?
 C72 C88 1.442(3) . ?
 C73 C75 1.424(3) . ?
 C73 C81 1.442(3) . ?
 C74 C77 1.405(3) . ?
 C74 C78 1.415(3) . ?
 C74 C113 1.401(3) . ?
 C75 C76 1.422(3) . ?
 C75 C87 1.449(3) . ?
 C76 C85 1.448(3) . ?
 C77 C97 1.386(3) . ?
 C78 C82 1.406(3) . ?
 C78 C98 1.405(3) . ?
 C79 C81 1.389(3) . ?
 C79 C90 1.412(3) . ?
 C79 C102 1.398(3) . ?
 C80 C88 1.407(3) . ?
 C80 C99 1.419(3) . ?
 C80 C106 1.386(4) . ?
 C81 C83 1.411(3) . ?
 C82 C90 1.385(3) . ?
 C83 C89 1.388(4) . ?
 C83 C92 1.417(4) . ?
 C84 C93 1.399(3) . ?
 C84 C97 1.401(3) . ?
 C84 C100 1.560(4) . ?
 C85 C99 1.403(4) . ?
 C85 C101 1.388(3) . ?
 C86 C94 1.388(4) . ?
 C86 C95 1.403(3) . ?
 C86 C111 1.560(4) . ?
 C87 C92 1.402(4) . ?
 C87 C95 1.386(3) . ?
 C88 C104 1.391(3) . ?
 C89 C105 1.420(4) . ?
 C90 C103 1.402(3) . ?
 C91 H91 0.9500 . ?
 C91 C98 1.410(4) . ?
 C91 C103 1.405(4) . ?
 C92 C109 1.406(3) . ?
 C93 H93 0.9500 . ?
 C93 C113 1.411(4) . ?
 C94 H94 0.9500 . ?
 C94 C109 1.415(4) . ?
 C95 C101 1.407(4) . ?
 C96 C100 1.563(3) . ?
 C96 C104 1.397(4) . ?
 C96 C110 1.402(4) . ?
 C97 C104 1.410(3) . ?
 C99 C107 1.402(3) . ?
 C100 C120 1.539(4) . ?
 C100 C122 1.545(4) . ?
 C101 C118 1.404(3) . ?
 C102 C105 1.395(4) . ?
 C102 C114 1.561(3) . ?
 C103 C114 1.559(4) . ?
 C105 H105 0.9500 . ?
 C106 C110 1.423(4) . ?
 C107 C108 1.421(4) . ?
 C108 H108 0.9500 . ?
 C108 C118 1.390(4) . ?
 C110 H110 0.9500 . ?
 C111 C112 1.535(4) . ?
 C111 C118 1.562(4) . ?
 C111 C123 1.555(3) . ?
 C112 H11A 0.9900 . ?
 C112 H11B 0.9900 . ?
 C112 C119 1.523(4) . ?
 C114 C117 1.534(4) . ?
 C114 C121 1.551(4) . ?
 C115 H11C 0.9900 . ?
 C115 H11D 0.9900 . ?
 C115 C116 1.527(4) . ?
 C115 C128 1.517(5) . ?
 C116 H11E 0.9900 . ?
 C116 H11F 0.9900 . ?
 C116 C121 1.517(4) . ?
 C117 H11G 0.9900 . ?
 C117 H11H 0.9900 . ?
 C117 C126 1.514(4) . ?
 C119 H11I 0.9900 . ?
 C119 H11J 0.9900 . ?
 C119 C133 1.502(4) . ?
 C120 H12A 0.9900 . ?
 C120 H12B 0.9900 . ?
 C120 C125 1.536(4) . ?
 C121 H12C 0.9900 . ?
 C121 H12D 0.9900 . ?
 C122 H12E 0.9900 . ?
 C122 H12F 0.9900 . ?
 C122 C124 1.540(4) . ?
 C123 H12G 0.9900 . ?
 C123 H12H 0.9900 . ?
 C123 C127 1.522(4) . ?
 C124 H12I 0.9900 . ?
 C124 H12J 0.9900 . ?
 C124 C131 1.492(4) . ?
 C125 H12K 0.9900 . ?
 C125 H12L 0.9900 . ?
 C125 C136 1.519(5) . ?
 C126 H12M 0.9900 . ?
 C126 H12N 0.9900 . ?
 C126 C129 1.535(4) . ?
 C127 H12O 0.9900 . ?
 C127 H12P 0.9900 . ?
 C127 C130 1.515(4) . ?
 C128 H12Q 0.9800 . ?
 C128 H12R 0.9800 . ?
 C128 H12S 0.9800 . ?
 C129 H12T 0.9900 . ?
 C129 H12U 0.9900 . ?
 C129 C135 1.503(5) . ?
 C130 H13A 0.9900 . ?
 C130 H13B 0.9900 . ?
 C130 C132 1.512(5) . ?
 C131 H13C 0.9900 . ?
 C131 H13D 0.9900 . ?
 C131 C137 1.526(5) . ?
 C132 H13E 0.9800 . ?
 C132 H13F 0.9800 . ?
 C132 H13G 0.9800 . ?
 C133 H13H 0.9900 . ?
 C133 H13I 0.9900 . ?
 C133 C134 1.508(5) . ?
 C134 H13J 0.9800 . ?
 C134 H13K 0.9800 . ?
 C134 H13L 0.9800 . ?
 C135 H13M 0.9800 . ?
 C135 H13N 0.9800 . ?
 C135 H13O 0.9800 . ?
 C136 H13P 0.9900 . ?
 C136 H13Q 0.9900 . ?
 C136 C138 1.396(7) . ?
 C137 H13R 0.9800 . ?
 C137 H13S 0.9800 . ?
 C137 H13T 0.9800 . ?
 C138 H13U 0.9800 . ?
 C138 H13V 0.9800 . ?
 C138 H13W 0.9800 . ?
 Cl1 C139 1.767(10) . ?
 Cl2 C139 1.746(6) . ?
 Cl2 C142 1.744(8) . ?
 Cl3 C139 1.654(8) . ?
 C139 H139 1.0000 . ?
 Cl4 C140 1.635(8) . ?
 Cl5 C140 1.672(7) . ?
 Cl6 C140 1.771(10) . ?
 C140 H140 1.0000 . ?
 C141 H14A 0.9800 . ?
 C141 H14B 0.9800 . ?
 C141 H14C 0.9800 . ?
 Cl7 C142 1.703(8) . ?
 Cl8 C142 1.666(10) . ?
 C142 H142 1.0000 . ?
 Cl9 C143 1.716(11) . ?
 Cl10 C143 1.634(13) . ?
 C143 H143 1.0000 . ?
 C143 Cl11 1.620(10) . ?

loop_
  _geom_angle_atom_site_label_1
  _geom_angle_atom_site_label_2
  _geom_angle_atom_site_label_3
  _geom_angle
  _geom_angle_site_symmetry_1
  _geom_angle_site_symmetry_3
  _geom_angle_publ_flag
 C30 Se1 C38 88.82(10) . . ?
 C41 Se2 C13 89.04(10) . . ?
 C32 Se3 C31 89.01(10) . . ?
 C4 C1 C6 118.97(19) . . ?
 C4 C1 C8 119.86(19) . . ?
 C8 C1 C6 119.22(19) . . ?
 C3 C2 C5 120.1(2) . . ?
 C3 C2 C18 119.2(2) . . ?
 C5 C2 C18 118.4(2) . . ?
 C2 C3 C8 119.93(19) . . ?
 C2 C3 C12 119.5(2) . . ?
 C8 C3 C12 118.6(2) . . ?
 C1 C4 C5 120.22(19) . . ?
 C1 C4 C26 118.60(19) . . ?
 C5 C4 C26 119.04(19) . . ?
 C2 C5 C4 119.75(19) . . ?
 C2 C5 C17 118.7(2) . . ?
 C4 C5 C17 119.51(19) . . ?
 C10 C6 C1 119.90(19) . . ?
 C10 C6 C15 115.8(2) . . ?
 C15 C6 C1 121.4(2) . . ?
 C17 C7 C20 119.4(2) . . ?
 C30 C7 C17 121.1(2) . . ?
 C30 C7 C20 117.1(2) . . ?
 C1 C8 C22 119.29(19) . . ?
 C3 C8 C1 120.1(2) . . ?
 C3 C8 C22 118.6(2) . . ?
 C13 C9 C15 117.3(2) . . ?
 C13 C9 C26 120.8(2) . . ?
 C26 C9 C15 119.70(19) . . ?
 C6 C10 C24 125.2(2) . . ?
 C6 C10 C25 121.0(2) . . ?
 C24 C10 C25 110.8(2) . . ?
 C14 C11 C19 118.7(2) . . ?
 C14 C11 C45 132.5(2) . . ?
 C19 C11 C45 107.6(2) . . ?
 C23 C12 C3 119.9(2) . . ?
 C23 C12 C27 115.5(2) . . ?
 C27 C12 C3 121.6(2) . . ?
 C9 C13 Se2 107.78(16) . . ?
 C9 C13 C14 122.0(2) . . ?
 C14 C13 Se2 129.19(17) . . ?
 C11 C14 C13 117.7(2) . . ?
 C11 C14 H14 121.2 . . ?
 C13 C14 H14 121.2 . . ?
 C6 C15 C9 119.7(2) . . ?
 C41 C15 C6 120.8(2) . . ?
 C41 C15 C9 117.1(2) . . ?
 C22 C16 C27 120.0(2) . . ?
 C32 C16 C22 121.0(2) . . ?
 C32 C16 C27 117.1(2) . . ?
 C7 C17 C5 121.7(2) . . ?
 C29 C17 C5 119.8(2) . . ?
 C29 C17 C7 115.8(2) . . ?
 C20 C18 C2 121.6(2) . . ?
 C21 C18 C2 119.6(2) . . ?
 C21 C18 C20 115.9(2) . . ?
 C11 C19 C29 111.0(2) . . ?
 C26 C19 C11 124.8(2) . . ?
 C26 C19 C29 121.0(2) . . ?
 C18 C20 C7 119.9(2) . . ?
 C18 C20 C38 121.0(2) . . ?
 C38 C20 C7 117.0(2) . . ?
 C18 C21 C23 121.2(2) . . ?
 C18 C21 C39 124.8(2) . . ?
 C39 C21 C23 111.0(2) . . ?
 C16 C22 C8 121.6(2) . . ?
 C25 C22 C8 119.8(2) . . ?
 C25 C22 C16 115.9(2) . . ?
 C12 C23 C21 120.6(2) . . ?
 C12 C23 C42 124.9(2) . . ?
 C42 C23 C21 111.2(2) . . ?
 C10 C24 C44 107.78(19) . . ?
 C37 C24 C10 118.4(2) . . ?
 C37 C24 C44 132.7(2) . . ?
 C22 C25 C10 120.8(2) . . ?
 C22 C25 C28 124.9(2) . . ?
 C28 C25 C10 111.4(2) . . ?
 C9 C26 C4 121.5(2) . . ?
 C19 C26 C4 119.8(2) . . ?
 C19 C26 C9 115.9(2) . . ?
 C12 C27 C16 119.3(2) . . ?
 C31 C27 C12 121.2(2) . . ?
 C31 C27 C16 117.4(2) . . ?
 C25 C28 C44 107.2(2) . . ?
 C34 C28 C25 118.8(2) . . ?
 C34 C28 C44 133.0(2) . . ?
 C17 C29 C19 120.8(2) . . ?
 C17 C29 C43 124.7(2) . . ?
 C43 C29 C19 111.1(2) . . ?
 C7 C30 Se1 108.47(17) . . ?
 C7 C30 C36 121.4(2) . . ?
 C36 C30 Se1 128.86(18) . . ?
 C27 C31 Se3 107.88(17) . . ?
 C27 C31 C35 121.4(2) . . ?
 C35 C31 Se3 129.40(19) . . ?
 C16 C32 Se3 108.24(17) . . ?
 C16 C32 C34 121.9(2) . . ?
 C34 C32 Se3 129.02(19) . . ?
 H33A C33 H33B 107.5 . . ?
 C40 C33 H33A 108.4 . . ?
 C40 C33 H33B 108.4 . . ?
 C51 C33 H33A 108.4 . . ?
 C51 C33 H33B 108.4 . . ?
 C51 C33 C40 115.5(2) . . ?
 C28 C34 C32 117.5(2) . . ?
 C28 C34 H34 121.2 . . ?
 C32 C34 H34 121.2 . . ?
 C31 C35 H35 121.1 . . ?
 C42 C35 C31 117.8(2) . . ?
 C42 C35 H35 121.1 . . ?
 C30 C36 H36 121.0 . . ?
 C43 C36 C30 118.0(2) . . ?
 C43 C36 H36 121.0 . . ?
 C24 C37 H37 121.1 . . ?
 C24 C37 C41 117.8(2) . . ?
 C41 C37 H37 121.1 . . ?
 C20 C38 Se1 108.19(17) . . ?
 C20 C38 C47 121.6(2) . . ?
 C47 C38 Se1 128.95(18) . . ?
 C21 C39 C40 107.6(2) . . ?
 C47 C39 C21 118.8(2) . . ?
 C47 C39 C40 132.3(2) . . ?
 C33 C40 C39 111.74(19) . . ?
 C33 C40 C42 111.3(2) . . ?
 C33 C40 C49 108.76(19) . . ?
 C39 C40 C42 101.68(18) . . ?
 C49 C40 C39 111.2(2) . . ?
 C49 C40 C42 112.05(19) . . ?
 C15 C41 Se2 108.06(16) . . ?
 C15 C41 C37 121.9(2) . . ?
 C37 C41 Se2 128.75(17) . . ?
 C23 C42 C40 107.5(2) . . ?
 C35 C42 C23 119.1(2) . . ?
 C35 C42 C40 132.1(2) . . ?
 C29 C43 C45 107.7(2) . . ?
 C36 C43 C29 119.0(2) . . ?
 C36 C43 C45 131.8(2) . . ?
 C24 C44 C28 101.73(18) . . ?
 C46 C44 C24 110.3(2) . . ?
 C46 C44 C28 108.92(19) . . ?
 C52 C44 C24 111.56(19) . . ?
 C52 C44 C28 112.6(2) . . ?
 C52 C44 C46 111.3(2) . . ?
 C11 C45 C43 101.91(18) . . ?
 C48 C45 C11 112.0(2) . . ?
 C48 C45 C43 111.8(2) . . ?
 C50 C45 C11 112.2(2) . . ?
 C50 C45 C43 110.7(2) . . ?
 C50 C45 C48 108.2(2) . . ?
 C44 C46 H46A 108.5 . . ?
 C44 C46 H46B 108.5 . . ?
 H46A C46 H46B 107.5 . . ?
 C57 C46 C44 115.1(2) . . ?
 C57 C46 H46A 108.5 . . ?
 C57 C46 H46B 108.5 . . ?
 C38 C47 H47 121.1 . . ?
 C39 C47 C38 117.9(2) . . ?
 C39 C47 H47 121.1 . . ?
 C45 C48 H48A 108.3 . . ?
 C45 C48 H48B 108.3 . . ?
 H48A C48 H48B 107.4 . . ?
 C53 C48 C45 115.9(2) . . ?
 C53 C48 H48A 108.3 . . ?
 C53 C48 H48B 108.3 . . ?
 C40 C49 H49A 108.2 . . ?
 C40 C49 H49B 108.2 . . ?
 H49A C49 H49B 107.3 . . ?
 C54 C49 C40 116.5(2) . . ?
 C54 C49 H49A 108.2 . . ?
 C54 C49 H49B 108.2 . . ?
 C45 C50 H50A 108.2 . . ?
 C45 C50 H50B 108.2 . . ?
 H50A C50 H50B 107.3 . . ?
 C61 C50 C45 116.5(2) . . ?
 C61 C50 H50A 108.2 . . ?
 C61 C50 H50B 108.2 . . ?
 C33 C51 H51A 108.9 . . ?
 C33 C51 H51B 108.9 . . ?
 H51A C51 H51B 107.7 . . ?
 C62 C51 C33 113.3(2) . . ?
 C62 C51 H51A 108.9 . . ?
 C62 C51 H51B 108.9 . . ?
 C44 C52 H52A 108.4 . . ?
 C44 C52 H52B 108.4 . . ?
 H52A C52 H52B 107.5 . . ?
 C55 C52 C44 115.6(2) . . ?
 C55 C52 H52A 108.4 . . ?
 C55 C52 H52B 108.4 . . ?
 C48 C53 H53A 109.1 . . ?
 C48 C53 H53B 109.1 . . ?
 C48 C53 C56 112.3(3) . . ?
 H53A C53 H53B 107.9 . . ?
 C56 C53 H53A 109.1 . . ?
 C56 C53 H53B 109.1 . . ?
 C49 C54 H54A 109.0 . . ?
 C49 C54 H54B 109.0 . . ?
 H54A C54 H54B 107.8 . . ?
 C60 C54 C49 112.7(2) . . ?
 C60 C54 H54A 109.0 . . ?
 C60 C54 H54B 109.0 . . ?
 C52 C55 H55A 109.1 . . ?
 C52 C55 H55B 109.1 . . ?
 H55A C55 H55B 107.8 . . ?
 C59 C55 C52 112.6(3) . . ?
 C59 C55 H55A 109.1 . . ?
 C59 C55 H55B 109.1 . . ?
 C53 C56 H56A 109.2 . . ?
 C53 C56 H56B 109.2 . . ?
 C53 C56 C58 112.3(3) . . ?
 H56A C56 H56B 107.9 . . ?
 C58 C56 H56A 109.2 . . ?
 C58 C56 H56B 109.2 . . ?
 C46 C57 H57A 109.0 . . ?
 C46 C57 H57B 109.0 . . ?
 H57A C57 H57B 107.8 . . ?
 C63 C57 C46 112.9(3) . . ?
 C63 C57 H57A 109.0 . . ?
 C63 C57 H57B 109.0 . . ?
 C56 C58 H58A 109.5 . . ?
 C56 C58 H58B 109.5 . . ?
 C56 C58 H58C 109.5 . . ?
 H58A C58 H58B 109.5 . . ?
 H58A C58 H58C 109.5 . . ?
 H58B C58 H58C 109.5 . . ?
 C55 C59 H59A 109.2 . . ?
 C55 C59 H59B 109.2 . . ?
 C55 C59 C64 111.9(3) . . ?
 H59A C59 H59B 107.9 . . ?
 C64 C59 H59A 109.2 . . ?
 C64 C59 H59B 109.2 . . ?
 C54 C60 H60A 108.5 . . ?
 C54 C60 H60B 108.5 . . ?
 H60A C60 H60B 107.5 . . ?
 C66 C60 C54 115.2(3) . . ?
 C66 C60 H60A 108.5 . . ?
 C66 C60 H60B 108.5 . . ?
 C50 C61 H61A 109.1 . . ?
 C50 C61 H61B 109.1 . . ?
 C50 C61 C67 112.5(4) . . ?
 H61A C61 H61B 107.8 . . ?
 C67 C61 H61A 109.1 . . ?
 C67 C61 H61B 109.1 . . ?
 C51 C62 H62A 108.5 . . ?
 C51 C62 H62B 108.5 . . ?
 H62A C62 H62B 107.5 . . ?
 C65 C62 C51 115.3(3) . . ?
 C65 C62 H62A 108.5 . . ?
 C65 C62 H62B 108.5 . . ?
 C57 C63 H63A 109.1 . . ?
 C57 C63 H63B 109.1 . . ?
 C57 C63 C68 112.6(3) . . ?
 H63A C63 H63B 107.8 . . ?
 C68 C63 H63A 109.1 . . ?
 C68 C63 H63B 109.1 . . ?
 C59 C64 H64A 109.5 . . ?
 C59 C64 H64B 109.5 . . ?
 C59 C64 H64C 109.5 . . ?
 H64A C64 H64B 109.5 . . ?
 H64A C64 H64C 109.5 . . ?
 H64B C64 H64C 109.5 . . ?
 C62 C65 H65A 109.5 . . ?
 C62 C65 H65B 109.5 . . ?
 C62 C65 H65C 109.5 . . ?
 H65A C65 H65B 109.5 . . ?
 H65A C65 H65C 109.5 . . ?
 H65B C65 H65C 109.5 . . ?
 C60 C66 H66A 109.5 . . ?
 C60 C66 H66B 109.5 . . ?
 C60 C66 H66C 109.5 . . ?
 H66A C66 H66B 109.5 . . ?
 H66A C66 H66C 109.5 . . ?
 H66B C66 H66C 109.5 . . ?
 C61 C67 H67C 109.1 . . ?
 C61 C67 H67D 109.1 . . ?
 C61 C67 H67A 107.1 . . ?
 C61 C67 H67B 107.1 . . ?
 H67C C67 H67D 107.8 . . ?
 H67A C67 H67B 106.8 . . ?
 C69 C67 C61 120.9(5) . . ?
 C69 C67 H67A 107.1 . . ?
 C69 C67 H67B 107.1 . . ?
 C141 C67 C61 112.6(6) . . ?
 C141 C67 H67C 109.1 . . ?
 C141 C67 H67D 109.1 . . ?
 C63 C68 H68A 109.5 . . ?
 C63 C68 H68B 109.5 . . ?
 C63 C68 H68C 109.5 . . ?
 H68A C68 H68B 109.5 . . ?
 H68A C68 H68C 109.5 . . ?
 H68B C68 H68C 109.5 . . ?
 C67 C69 H69A 109.5 . . ?
 C67 C69 H69B 109.5 . . ?
 C67 C69 H69C 109.5 . . ?
 H69A C69 H69B 109.5 . . ?
 H69A C69 H69C 109.5 . . ?
 H69B C69 H69C 109.5 . . ?
 C109 Se4 C89 88.98(11) . . ?
 C98 Se5 C113 89.33(10) . . ?
 C106 Se6 C107 88.92(11) . . ?
 C71 C70 C73 120.1(2) . . ?
 C71 C70 C82 118.8(2) . . ?
 C73 C70 C82 119.2(2) . . ?
 C70 C71 C72 120.1(2) . . ?
 C70 C71 C77 118.7(2) . . ?
 C72 C71 C77 119.3(2) . . ?
 C71 C72 C88 119.5(2) . . ?
 C76 C72 C71 119.9(2) . . ?
 C76 C72 C88 118.7(2) . . ?
 C70 C73 C75 119.7(2) . . ?
 C70 C73 C81 119.4(2) . . ?
 C75 C73 C81 118.8(2) . . ?
 C77 C74 C78 119.8(2) . . ?
 C113 C74 C77 120.6(2) . . ?
 C113 C74 C78 117.6(2) . . ?
 C73 C75 C87 118.4(2) . . ?
 C76 C75 C73 120.0(2) . . ?
 C76 C75 C87 119.3(2) . . ?
 C72 C76 C75 120.1(2) . . ?
 C72 C76 C85 118.4(2) . . ?
 C75 C76 C85 119.5(2) . . ?
 C74 C77 C71 121.5(2) . . ?
 C97 C77 C71 119.4(2) . . ?
 C97 C77 C74 116.4(2) . . ?
 C82 C78 C74 119.8(2) . . ?
 C98 C78 C74 117.5(2) . . ?
 C98 C78 C82 120.7(2) . . ?
 C81 C79 C90 121.1(2) . . ?
 C81 C79 C102 125.1(2) . . ?
 C102 C79 C90 111.1(2) . . ?
 C88 C80 C99 119.1(2) . . ?
 C106 C80 C88 121.3(2) . . ?
 C106 C80 C99 117.6(2) . . ?
 C79 C81 C73 119.8(2) . . ?
 C79 C81 C83 115.7(2) . . ?
 C83 C81 C73 121.7(2) . . ?
 C78 C82 C70 121.3(2) . . ?
 C90 C82 C70 119.8(2) . . ?
 C90 C82 C78 116.1(2) . . ?
 C81 C83 C92 119.2(2) . . ?
 C89 C83 C81 120.8(2) . . ?
 C89 C83 C92 117.7(2) . . ?
 C93 C84 C97 118.2(2) . . ?
 C93 C84 C100 132.5(2) . . ?
 C97 C84 C100 107.8(2) . . ?
 C99 C85 C76 121.7(2) . . ?
 C101 C85 C76 119.6(2) . . ?
 C101 C85 C99 116.1(2) . . ?
 C94 C86 C95 118.8(2) . . ?
 C94 C86 C111 132.7(2) . . ?
 C95 C86 C111 107.4(2) . . ?
 C92 C87 C75 121.6(2) . . ?
 C95 C87 C75 119.2(2) . . ?
 C95 C87 C92 116.3(2) . . ?
 C80 C88 C72 122.1(2) . . ?
 C104 C88 C72 119.6(2) . . ?
 C104 C88 C80 115.6(2) . . ?
 C83 C89 Se4 108.08(18) . . ?
 C83 C89 C105 122.0(2) . . ?
 C105 C89 Se4 128.65(19) . . ?
 C82 C90 C79 120.8(2) . . ?
 C82 C90 C103 125.2(2) . . ?
 C103 C90 C79 111.2(2) . . ?
 C98 C91 H91 120.9 . . ?
 C103 C91 H91 120.9 . . ?
 C103 C91 C98 118.3(2) . . ?
 C87 C92 C83 120.1(2) . . ?
 C87 C92 C109 120.5(2) . . ?
 C109 C92 C83 117.2(2) . . ?
 C84 C93 H93 120.7 . . ?
 C84 C93 C113 118.5(2) . . ?
 C113 C93 H93 120.7 . . ?
 C86 C94 H94 120.9 . . ?
 C86 C94 C109 118.1(2) . . ?
 C109 C94 H94 120.9 . . ?
 C86 C95 C101 110.9(2) . . ?
 C87 C95 C86 124.5(2) . . ?
 C87 C95 C101 121.6(2) . . ?
 C104 C96 C100 107.5(2) . . ?
 C104 C96 C110 118.8(2) . . ?
 C110 C96 C100 132.4(2) . . ?
 C77 C97 C84 124.7(2) . . ?
 C77 C97 C104 121.3(2) . . ?
 C84 C97 C104 110.9(2) . . ?
 C78 C98 Se5 107.38(18) . . ?
 C78 C98 C91 121.7(2) . . ?
 C91 C98 Se5 130.04(18) . . ?
 C85 C99 C80 119.8(2) . . ?
 C107 C99 C80 117.0(2) . . ?
 C107 C99 C85 121.2(2) . . ?
 C84 C100 C96 101.77(19) . . ?
 C120 C100 C84 110.6(2) . . ?
 C120 C100 C96 110.4(2) . . ?
 C120 C100 C122 110.5(2) . . ?
 C122 C100 C84 113.2(2) . . ?
 C122 C100 C96 110.0(2) . . ?
 C85 C101 C95 120.8(2) . . ?
 C85 C101 C118 124.6(2) . . ?
 C118 C101 C95 111.6(2) . . ?
 C79 C102 C114 107.6(2) . . ?
 C105 C102 C79 118.4(2) . . ?
 C105 C102 C114 132.9(2) . . ?
 C90 C103 C91 118.1(2) . . ?
 C90 C103 C114 107.4(2) . . ?
 C91 C103 C114 133.4(2) . . ?
 C88 C104 C96 124.9(2) . . ?
 C88 C104 C97 120.7(2) . . ?
 C96 C104 C97 111.6(2) . . ?
 C89 C105 H105 121.1 . . ?
 C102 C105 C89 117.9(2) . . ?
 C102 C105 H105 121.1 . . ?
 C80 C106 Se6 108.08(18) . . ?
 C80 C106 C110 121.9(2) . . ?
 C110 C106 Se6 129.0(2) . . ?
 C99 C107 Se6 107.81(18) . . ?
 C99 C107 C108 121.1(2) . . ?
 C108 C107 Se6 130.08(19) . . ?
 C107 C108 H108 120.9 . . ?
 C118 C108 C107 118.2(2) . . ?
 C118 C108 H108 120.9 . . ?
 C92 C109 Se4 107.71(19) . . ?
 C92 C109 C94 121.6(2) . . ?
 C94 C109 Se4 129.62(19) . . ?
 C96 C110 C106 117.4(2) . . ?
 C96 C110 H110 121.3 . . ?
 C106 C110 H110 121.3 . . ?
 C86 C111 C118 101.81(19) . . ?
 C112 C111 C86 112.3(2) . . ?
 C112 C111 C118 111.8(2) . . ?
 C112 C111 C123 109.2(2) . . ?
 C123 C111 C86 110.6(2) . . ?
 C123 C111 C118 111.1(2) . . ?
 C111 C112 H11A 108.2 . . ?
 C111 C112 H11B 108.2 . . ?
 H11A C112 H11B 107.4 . . ?
 C119 C112 C111 116.3(2) . . ?
 C119 C112 H11A 108.2 . . ?
 C119 C112 H11B 108.2 . . ?
 C74 C113 Se5 107.46(18) . . ?
 C74 C113 C93 121.5(2) . . ?
 C93 C113 Se5 129.68(18) . . ?
 C103 C114 C102 101.82(19) . . ?
 C117 C114 C102 111.4(2) . . ?
 C117 C114 C103 112.6(2) . . ?
 C117 C114 C121 108.5(2) . . ?
 C121 C114 C102 110.3(2) . . ?
 C121 C114 C103 112.1(2) . . ?
 H11C C115 H11D 107.8 . . ?
 C116 C115 H11C 109.0 . . ?
 C116 C115 H11D 109.0 . . ?
 C128 C115 H11C 109.0 . . ?
 C128 C115 H11D 109.0 . . ?
 C128 C115 C116 113.0(3) . . ?
 C115 C116 H11E 109.1 . . ?
 C115 C116 H11F 109.1 . . ?
 H11E C116 H11F 107.8 . . ?
 C121 C116 C115 112.5(2) . . ?
 C121 C116 H11E 109.1 . . ?
 C121 C116 H11F 109.1 . . ?
 C114 C117 H11G 108.1 . . ?
 C114 C117 H11H 108.1 . . ?
 H11G C117 H11H 107.3 . . ?
 C126 C117 C114 116.6(2) . . ?
 C126 C117 H11G 108.1 . . ?
 C126 C117 H11H 108.1 . . ?
 C101 C118 C111 107.0(2) . . ?
 C108 C118 C101 118.8(2) . . ?
 C108 C118 C111 133.0(2) . . ?
 C112 C119 H11I 109.0 . . ?
 C112 C119 H11J 109.0 . . ?
 H11I C119 H11J 107.8 . . ?
 C133 C119 C112 113.0(2) . . ?
 C133 C119 H11I 109.0 . . ?
 C133 C119 H11J 109.0 . . ?
 C100 C120 H12A 108.6 . . ?
 C100 C120 H12B 108.6 . . ?
 H12A C120 H12B 107.6 . . ?
 C125 C120 C100 114.6(2) . . ?
 C125 C120 H12A 108.6 . . ?
 C125 C120 H12B 108.6 . . ?
 C114 C121 H12C 108.3 . . ?
 C114 C121 H12D 108.3 . . ?
 C116 C121 C114 116.1(2) . . ?
 C116 C121 H12C 108.3 . . ?
 C116 C121 H12D 108.3 . . ?
 H12C C121 H12D 107.4 . . ?
 C100 C122 H12E 108.5 . . ?
 C100 C122 H12F 108.5 . . ?
 H12E C122 H12F 107.5 . . ?
 C124 C122 C100 115.2(2) . . ?
 C124 C122 H12E 108.5 . . ?
 C124 C122 H12F 108.5 . . ?
 C111 C123 H12G 108.1 . . ?
 C111 C123 H12H 108.1 . . ?
 H12G C123 H12H 107.3 . . ?
 C127 C123 C111 116.6(2) . . ?
 C127 C123 H12G 108.1 . . ?
 C127 C123 H12H 108.1 . . ?
 C122 C124 H12I 109.2 . . ?
 C122 C124 H12J 109.2 . . ?
 H12I C124 H12J 107.9 . . ?
 C131 C124 C122 112.0(3) . . ?
 C131 C124 H12I 109.2 . . ?
 C131 C124 H12J 109.2 . . ?
 C120 C125 H12K 108.8 . . ?
 C120 C125 H12L 108.8 . . ?
 H12K C125 H12L 107.7 . . ?
 C136 C125 C120 113.9(3) . . ?
 C136 C125 H12K 108.8 . . ?
 C136 C125 H12L 108.8 . . ?
 C117 C126 H12M 109.6 . . ?
 C117 C126 H12N 109.6 . . ?
 C117 C126 C129 110.5(3) . . ?
 H12M C126 H12N 108.1 . . ?
 C129 C126 H12M 109.6 . . ?
 C129 C126 H12N 109.6 . . ?
 C123 C127 H12O 109.1 . . ?
 C123 C127 H12P 109.1 . . ?
 H12O C127 H12P 107.8 . . ?
 C130 C127 C123 112.5(2) . . ?
 C130 C127 H12O 109.1 . . ?
 C130 C127 H12P 109.1 . . ?
 C115 C128 H12Q 109.5 . . ?
 C115 C128 H12R 109.5 . . ?
 C115 C128 H12S 109.5 . . ?
 H12Q C128 H12R 109.5 . . ?
 H12Q C128 H12S 109.5 . . ?
 H12R C128 H12S 109.5 . . ?
 C126 C129 H12T 109.2 . . ?
 C126 C129 H12U 109.2 . . ?
 H12T C129 H12U 107.9 . . ?
 C135 C129 C126 112.0(3) . . ?
 C135 C129 H12T 109.2 . . ?
 C135 C129 H12U 109.2 . . ?
 C127 C130 H13A 108.8 . . ?
 C127 C130 H13B 108.8 . . ?
 H13A C130 H13B 107.7 . . ?
 C132 C130 C127 113.9(3) . . ?
 C132 C130 H13A 108.8 . . ?
 C132 C130 H13B 108.8 . . ?
 C124 C131 H13C 108.8 . . ?
 C124 C131 H13D 108.8 . . ?
 C124 C131 C137 113.7(3) . . ?
 H13C C131 H13D 107.7 . . ?
 C137 C131 H13C 108.8 . . ?
 C137 C131 H13D 108.8 . . ?
 C130 C132 H13E 109.5 . . ?
 C130 C132 H13F 109.5 . . ?
 C130 C132 H13G 109.5 . . ?
 H13E C132 H13F 109.5 . . ?
 H13E C132 H13G 109.5 . . ?
 H13F C132 H13G 109.5 . . ?
 C119 C133 H13H 108.8 . . ?
 C119 C133 H13I 108.8 . . ?
 C119 C133 C134 114.0(3) . . ?
 H13H C133 H13I 107.7 . . ?
 C134 C133 H13H 108.8 . . ?
 C134 C133 H13I 108.8 . . ?
 C133 C134 H13J 109.5 . . ?
 C133 C134 H13K 109.5 . . ?
 C133 C134 H13L 109.5 . . ?
 H13J C134 H13K 109.5 . . ?
 H13J C134 H13L 109.5 . . ?
 H13K C134 H13L 109.5 . . ?
 C129 C135 H13M 109.5 . . ?
 C129 C135 H13N 109.5 . . ?
 C129 C135 H13O 109.5 . . ?
 H13M C135 H13N 109.5 . . ?
 H13M C135 H13O 109.5 . . ?
 H13N C135 H13O 109.5 . . ?
 C125 C136 H13P 108.2 . . ?
 C125 C136 H13Q 108.2 . . ?
 H13P C136 H13Q 107.4 . . ?
 C138 C136 C125 116.3(4) . . ?
 C138 C136 H13P 108.2 . . ?
 C138 C136 H13Q 108.2 . . ?
 C131 C137 H13R 109.5 . . ?
 C131 C137 H13S 109.5 . . ?
 C131 C137 H13T 109.5 . . ?
 H13R C137 H13S 109.5 . . ?
 H13R C137 H13T 109.5 . . ?
 H13S C137 H13T 109.5 . . ?
 C136 C138 H13U 109.5 . . ?
 C136 C138 H13V 109.5 . . ?
 C136 C138 H13W 109.5 . . ?
 H13U C138 H13V 109.5 . . ?
 H13U C138 H13W 109.5 . . ?
 H13V C138 H13W 109.5 . . ?
 Cl1 C139 H139 104.0 . . ?
 Cl2 C139 Cl1 113.0(5) . . ?
 Cl2 C139 H139 104.0 . . ?
 Cl3 C139 Cl1 114.9(5) . . ?
 Cl3 C139 Cl2 115.1(4) . . ?
 Cl3 C139 H139 104.0 . . ?
 Cl4 C140 Cl5 121.0(5) . . ?
 Cl4 C140 Cl6 117.8(5) . . ?
 Cl4 C140 H140 98.8 . . ?
 Cl5 C140 Cl6 114.2(5) . . ?
 Cl5 C140 H140 98.8 . . ?
 Cl6 C140 H140 98.8 . . ?
 C67 C141 H14A 109.5 . . ?
 C67 C141 H14B 109.5 . . ?
 C67 C141 H14C 109.5 . . ?
 H14A C141 H14B 109.5 . . ?
 H14A C141 H14C 109.5 . . ?
 H14B C141 H14C 109.5 . . ?
 Cl2 C142 H142 101.9 . . ?
 Cl7 C142 Cl2 112.3(5) . . ?
 Cl7 C142 H142 101.9 . . ?
 Cl8 C142 Cl2 117.1(5) . . ?
 Cl8 C142 Cl7 118.3(5) . . ?
 Cl8 C142 H142 101.9 . . ?
 Cl9 C143 H143 98.2 . . ?
 Cl10 C143 Cl9 115.1(7) . . ?
 Cl10 C143 H143 98.2 . . ?
 Cl11 C143 Cl9 115.2(6) . . ?
 Cl11 C143 Cl10 123.7(8) . . ?
 Cl11 C143 H143 98.2 . . ?

loop_
  _geom_torsion_atom_site_label_1
  _geom_torsion_atom_site_label_2
  _geom_torsion_atom_site_label_3
  _geom_torsion_atom_site_label_4
  _geom_torsion
  _geom_torsion_site_symmetry_1
  _geom_torsion_site_symmetry_2
  _geom_torsion_site_symmetry_3
  _geom_torsion_site_symmetry_4
  _geom_torsion_publ_flag
 Se1 C30 C36 C43 -166.16(19) . . . . ?
 Se1 C38 C47 C39 164.60(19) . . . . ?
 Se2 C13 C14 C11 166.55(18) . . . . ?
 Se3 C31 C35 C42 -164.14(19) . . . . ?
 Se3 C32 C34 C28 166.64(18) . . . . ?
 C1 C4 C5 C2 0.8(3) . . . . ?
 C1 C4 C5 C17 -162.8(2) . . . . ?
 C1 C4 C26 C9 2.6(3) . . . . ?
 C1 C4 C26 C19 162.7(2) . . . . ?
 C1 C6 C10 C24 158.4(2) . . . . ?
 C1 C6 C10 C25 0.1(3) . . . . ?
 C1 C6 C15 C9 2.6(3) . . . . ?
 C1 C6 C15 C41 -159.5(2) . . . . ?
 C1 C8 C22 C16 -160.0(2) . . . . ?
 C1 C8 C22 C25 0.6(3) . . . . ?
 C2 C3 C8 C1 0.6(3) . . . . ?
 C2 C3 C8 C22 -163.3(2) . . . . ?
 C2 C3 C12 C23 -0.2(3) . . . . ?
 C2 C3 C12 C27 159.4(2) . . . . ?
 C2 C5 C17 C7 -3.5(3) . . . . ?
 C2 C5 C17 C29 -163.8(2) . . . . ?
 C2 C18 C20 C7 -3.8(3) . . . . ?
 C2 C18 C20 C38 159.2(2) . . . . ?
 C2 C18 C21 C23 -0.3(3) . . . . ?
 C2 C18 C21 C39 -158.9(2) . . . . ?
 C3 C2 C5 C4 -1.0(3) . . . . ?
 C3 C2 C5 C17 162.7(2) . . . . ?
 C3 C2 C18 C20 -159.2(2) . . . . ?
 C3 C2 C18 C21 0.9(3) . . . . ?
 C3 C8 C22 C16 4.0(3) . . . . ?
 C3 C8 C22 C25 164.6(2) . . . . ?
 C3 C12 C23 C21 0.8(3) . . . . ?
 C3 C12 C23 C42 158.6(2) . . . . ?
 C3 C12 C27 C16 3.9(3) . . . . ?
 C3 C12 C27 C31 -159.2(2) . . . . ?
 C4 C1 C6 C10 -163.4(2) . . . . ?
 C4 C1 C6 C15 -3.5(3) . . . . ?
 C4 C1 C8 C3 -0.8(3) . . . . ?
 C4 C1 C8 C22 162.9(2) . . . . ?
 C4 C5 C17 C7 160.3(2) . . . . ?
 C4 C5 C17 C29 -0.1(3) . . . . ?
 C5 C2 C3 C8 0.4(3) . . . . ?
 C5 C2 C3 C12 -163.5(2) . . . . ?
 C5 C2 C18 C20 3.9(3) . . . . ?
 C5 C2 C18 C21 164.0(2) . . . . ?
 C5 C4 C26 C9 -160.8(2) . . . . ?
 C5 C4 C26 C19 -0.7(3) . . . . ?
 C5 C17 C29 C19 0.2(3) . . . . ?
 C5 C17 C29 C43 157.4(2) . . . . ?
 C6 C1 C4 C5 164.14(19) . . . . ?
 C6 C1 C4 C26 0.9(3) . . . . ?
 C6 C1 C8 C3 -164.8(2) . . . . ?
 C6 C1 C8 C22 -1.0(3) . . . . ?
 C6 C10 C24 C37 2.8(4) . . . . ?
 C6 C10 C24 C44 -166.7(2) . . . . ?
 C6 C10 C25 C22 -0.6(3) . . . . ?
 C6 C10 C25 C28 160.9(2) . . . . ?
 C6 C15 C41 Se2 168.14(17) . . . . ?
 C6 C15 C41 C37 0.0(3) . . . . ?
 C7 C17 C29 C19 -161.3(2) . . . . ?
 C7 C17 C29 C43 -4.1(3) . . . . ?
 C7 C20 C38 Se1 -3.8(3) . . . . ?
 C7 C20 C38 C47 164.6(2) . . . . ?
 C7 C30 C36 C43 -0.5(4) . . . . ?
 C8 C1 C4 C5 0.2(3) . . . . ?
 C8 C1 C4 C26 -163.07(19) . . . . ?
 C8 C1 C6 C10 0.7(3) . . . . ?
 C8 C1 C6 C15 160.5(2) . . . . ?
 C8 C3 C12 C23 -164.3(2) . . . . ?
 C8 C3 C12 C27 -4.7(3) . . . . ?
 C8 C22 C25 C10 0.3(3) . . . . ?
 C8 C22 C25 C28 -158.6(2) . . . . ?
 C9 C13 C14 C11 -0.5(3) . . . . ?
 C9 C15 C41 Se2 5.5(3) . . . . ?
 C9 C15 C41 C37 -162.6(2) . . . . ?
 C10 C6 C15 C9 163.3(2) . . . . ?
 C10 C6 C15 C41 1.1(3) . . . . ?
 C10 C24 C37 C41 -1.4(3) . . . . ?
 C10 C24 C44 C28 9.9(2) . . . . ?
 C10 C24 C44 C46 -105.5(2) . . . . ?
 C10 C24 C44 C52 130.2(2) . . . . ?
 C10 C25 C28 C34 -163.3(2) . . . . ?
 C10 C25 C28 C44 6.8(3) . . . . ?
 C11 C19 C26 C4 -157.3(2) . . . . ?
 C11 C19 C26 C9 3.9(3) . . . . ?
 C11 C19 C29 C17 160.3(2) . . . . ?
 C11 C19 C29 C43 0.2(3) . . . . ?
 C11 C45 C48 C53 -57.1(3) . . . . ?
 C11 C45 C50 C61 55.7(3) . . . . ?
 C12 C3 C8 C1 164.6(2) . . . . ?
 C12 C3 C8 C22 0.7(3) . . . . ?
 C12 C23 C42 C35 2.6(4) . . . . ?
 C12 C23 C42 C40 -165.7(2) . . . . ?
 C12 C27 C31 Se3 167.27(17) . . . . ?
 C12 C27 C31 C35 -0.8(4) . . . . ?
 C13 C9 C15 C6 -162.3(2) . . . . ?
 C13 C9 C15 C41 0.5(3) . . . . ?
 C13 C9 C26 C4 159.1(2) . . . . ?
 C13 C9 C26 C19 -1.7(3) . . . . ?
 C14 C11 C19 C26 -4.3(4) . . . . ?
 C14 C11 C19 C29 -164.2(2) . . . . ?
 C14 C11 C45 C43 159.6(2) . . . . ?
 C14 C11 C45 C48 -80.8(3) . . . . ?
 C14 C11 C45 C50 41.1(4) . . . . ?
 C15 C6 C10 C24 -2.6(3) . . . . ?
 C15 C6 C10 C25 -160.8(2) . . . . ?
 C15 C9 C13 Se2 -6.2(2) . . . . ?
 C15 C9 C13 C14 163.3(2) . . . . ?
 C15 C9 C26 C4 -3.6(3) . . . . ?
 C15 C9 C26 C19 -164.4(2) . . . . ?
 C16 C22 C25 C10 161.9(2) . . . . ?
 C16 C22 C25 C28 3.0(3) . . . . ?
 C16 C27 C31 Se3 3.9(3) . . . . ?
 C16 C27 C31 C35 -164.2(2) . . . . ?
 C16 C32 C34 C28 -1.3(4) . . . . ?
 C17 C7 C20 C18 -0.1(3) . . . . ?
 C17 C7 C20 C38 -163.7(2) . . . . ?
 C17 C7 C30 Se1 167.57(18) . . . . ?
 C17 C7 C30 C36 -0.7(4) . . . . ?
 C17 C29 C43 C36 3.0(4) . . . . ?
 C17 C29 C43 C45 -164.6(2) . . . . ?
 C18 C2 C3 C8 163.2(2) . . . . ?
 C18 C2 C3 C12 -0.6(3) . . . . ?
 C18 C2 C5 C4 -164.0(2) . . . . ?
 C18 C2 C5 C17 -0.3(3) . . . . ?
 C18 C20 C38 Se1 -167.18(18) . . . . ?
 C18 C20 C38 C47 1.2(4) . . . . ?
 C18 C21 C23 C12 -0.6(3) . . . . ?
 C18 C21 C23 C42 -161.2(2) . . . . ?
 C18 C21 C39 C40 166.5(2) . . . . ?
 C18 C21 C39 C47 -2.3(4) . . . . ?
 C19 C11 C14 C13 2.4(3) . . . . ?
 C19 C11 C45 C43 -7.7(2) . . . . ?
 C19 C11 C45 C48 112.0(2) . . . . ?
 C19 C11 C45 C50 -126.2(2) . . . . ?
 C19 C29 C43 C36 162.2(2) . . . . ?
 C19 C29 C43 C45 -5.4(3) . . . . ?
 C20 C7 C17 C5 3.7(3) . . . . ?
 C20 C7 C17 C29 164.8(2) . . . . ?
 C20 C7 C30 Se1 5.2(3) . . . . ?
 C20 C7 C30 C36 -163.1(2) . . . . ?
 C20 C18 C21 C23 160.9(2) . . . . ?
 C20 C18 C21 C39 2.3(3) . . . . ?
 C20 C38 C47 C39 -1.1(4) . . . . ?
 C21 C18 C20 C7 -164.6(2) . . . . ?
 C21 C18 C20 C38 -1.6(3) . . . . ?
 C21 C23 C42 C35 162.2(2) . . . . ?
 C21 C23 C42 C40 -6.2(3) . . . . ?
 C21 C39 C40 C33 -127.8(2) . . . . ?
 C21 C39 C40 C42 -8.9(2) . . . . ?
 C21 C39 C40 C49 110.5(2) . . . . ?
 C21 C39 C47 C38 1.6(4) . . . . ?
 C22 C16 C27 C12 0.8(3) . . . . ?
 C22 C16 C27 C31 164.5(2) . . . . ?
 C22 C16 C32 Se3 -168.39(17) . . . . ?
 C22 C16 C32 C34 1.8(4) . . . . ?
 C22 C25 C28 C34 -2.7(4) . . . . ?
 C22 C25 C28 C44 167.4(2) . . . . ?
 C23 C12 C27 C16 164.4(2) . . . . ?
 C23 C12 C27 C31 1.2(3) . . . . ?
 C23 C21 C39 C40 5.9(3) . . . . ?
 C23 C21 C39 C47 -162.8(2) . . . . ?
 C24 C10 C25 C22 -161.7(2) . . . . ?
 C24 C10 C25 C28 -0.2(3) . . . . ?
 C24 C37 C41 Se2 -165.30(18) . . . . ?
 C24 C37 C41 C15 0.2(4) . . . . ?
 C24 C44 C46 C57 -67.1(3) . . . . ?
 C24 C44 C52 C55 -63.0(3) . . . . ?
 C25 C10 C24 C37 162.9(2) . . . . ?
 C25 C10 C24 C44 -6.6(3) . . . . ?
 C25 C28 C34 C32 1.6(3) . . . . ?
 C25 C28 C44 C24 -10.0(2) . . . . ?
 C25 C28 C44 C46 106.5(2) . . . . ?
 C25 C28 C44 C52 -129.5(2) . . . . ?
 C26 C4 C5 C2 163.9(2) . . . . ?
 C26 C4 C5 C17 0.4(3) . . . . ?
 C26 C9 C13 Se2 -169.31(17) . . . . ?
 C26 C9 C13 C14 0.2(3) . . . . ?
 C26 C9 C15 C6 1.0(3) . . . . ?
 C26 C9 C15 C41 163.8(2) . . . . ?
 C26 C19 C29 C17 -0.5(3) . . . . ?
 C26 C19 C29 C43 -160.6(2) . . . . ?
 C27 C12 C23 C21 -160.0(2) . . . . ?
 C27 C12 C23 C42 -2.2(3) . . . . ?
 C27 C16 C22 C8 -4.8(3) . . . . ?
 C27 C16 C22 C25 -166.1(2) . . . . ?
 C27 C16 C32 Se3 -4.3(3) . . . . ?
 C27 C16 C32 C34 165.8(2) . . . . ?
 C27 C31 C35 C42 1.1(4) . . . . ?
 C28 C44 C46 C57 -178.0(2) . . . . ?
 C28 C44 C52 C55 50.6(3) . . . . ?
 C29 C19 C26 C4 0.8(3) . . . . ?
 C29 C19 C26 C9 161.9(2) . . . . ?
 C29 C43 C45 C11 7.9(3) . . . . ?
 C29 C43 C45 C48 -112.0(2) . . . . ?
 C29 C43 C45 C50 127.3(2) . . . . ?
 C30 C7 C17 C5 -158.3(2) . . . . ?
 C30 C7 C17 C29 2.8(3) . . . . ?
 C30 C7 C20 C18 162.6(2) . . . . ?
 C30 C7 C20 C38 -1.0(3) . . . . ?
 C30 C36 C43 C29 -0.5(4) . . . . ?
 C30 C36 C43 C45 163.5(2) . . . . ?
 C31 C35 C42 C23 -1.9(3) . . . . ?
 C31 C35 C42 C40 163.1(2) . . . . ?
 C32 C16 C22 C8 158.8(2) . . . . ?
 C32 C16 C22 C25 -2.5(3) . . . . ?
 C32 C16 C27 C12 -163.4(2) . . . . ?
 C32 C16 C27 C31 0.3(3) . . . . ?
 C33 C40 C42 C23 128.2(2) . . . . ?
 C33 C40 C42 C35 -38.1(3) . . . . ?
 C33 C40 C49 C54 171.5(2) . . . . ?
 C33 C51 C62 C65 56.3(4) . . . . ?
 C34 C28 C44 C24 158.1(3) . . . . ?
 C34 C28 C44 C46 -85.4(3) . . . . ?
 C34 C28 C44 C52 38.6(4) . . . . ?
 C36 C43 C45 C11 -157.5(3) . . . . ?
 C36 C43 C45 C48 82.7(3) . . . . ?
 C36 C43 C45 C50 -38.0(4) . . . . ?
 C37 C24 C44 C28 -157.5(3) . . . . ?
 C37 C24 C44 C46 87.0(3) . . . . ?
 C37 C24 C44 C52 -37.2(4) . . . . ?
 C39 C21 C23 C12 160.7(2) . . . . ?
 C39 C21 C23 C42 0.2(3) . . . . ?
 C39 C40 C42 C23 9.0(2) . . . . ?
 C39 C40 C42 C35 -157.2(2) . . . . ?
 C39 C40 C49 C54 -65.1(3) . . . . ?
 C40 C33 C51 C62 168.2(2) . . . . ?
 C40 C39 C47 C38 -163.9(2) . . . . ?
 C40 C49 C54 C60 172.5(3) . . . . ?
 C42 C40 C49 C54 47.9(3) . . . . ?
 C43 C45 C48 C53 56.6(3) . . . . ?
 C43 C45 C50 C61 -57.4(3) . . . . ?
 C44 C24 C37 C41 164.9(2) . . . . ?
 C44 C28 C34 C32 -165.4(2) . . . . ?
 C44 C46 C57 C63 167.7(3) . . . . ?
 C44 C52 C55 C59 172.9(3) . . . . ?
 C45 C11 C14 C13 -163.8(2) . . . . ?
 C45 C11 C19 C26 165.0(2) . . . . ?
 C45 C11 C19 C29 5.1(3) . . . . ?
 C45 C48 C53 C56 -176.4(2) . . . . ?
 C45 C50 C61 C67 169.6(3) . . . . ?
 C46 C44 C52 C55 173.3(2) . . . . ?
 C46 C57 C63 C68 176.8(4) . . . . ?
 C47 C39 C40 C33 38.9(4) . . . . ?
 C47 C39 C40 C42 157.7(3) . . . . ?
 C47 C39 C40 C49 -82.8(3) . . . . ?
 C48 C45 C50 C61 179.7(2) . . . . ?
 C48 C53 C56 C58 -176.9(2) . . . . ?
 C49 C40 C42 C23 -109.8(2) . . . . ?
 C49 C40 C42 C35 84.0(3) . . . . ?
 C49 C54 C60 C66 171.1(4) . . . . ?
 C50 C45 C48 C53 178.7(2) . . . . ?
 C50 C61 C67 C69 -166.4(5) . . . . ?
 C50 C61 C67 C141 -101.1(7) . . . . ?
 C51 C33 C40 C39 53.2(3) . . . . ?
 C51 C33 C40 C42 -59.7(3) . . . . ?
 C51 C33 C40 C49 176.3(2) . . . . ?
 C52 C44 C46 C57 57.3(3) . . . . ?
 C52 C55 C59 C64 174.3(3) . . . . ?
 Se4 C89 C105 C102 164.22(19) . . . . ?
 Se6 C106 C110 C96 -166.85(19) . . . . ?
 Se6 C107 C108 C118 166.45(19) . . . . ?
 C70 C71 C72 C76 0.6(3) . . . . ?
 C70 C71 C72 C88 -163.2(2) . . . . ?
 C70 C71 C77 C74 2.7(3) . . . . ?
 C70 C71 C77 C97 163.7(2) . . . . ?
 C70 C73 C75 C76 0.9(3) . . . . ?
 C70 C73 C75 C87 163.7(2) . . . . ?
 C70 C73 C81 C79 0.3(3) . . . . ?
 C70 C73 C81 C83 -159.9(2) . . . . ?
 C70 C82 C90 C79 -0.3(3) . . . . ?
 C70 C82 C90 C103 158.9(2) . . . . ?
 C71 C70 C73 C75 -0.5(3) . . . . ?
 C71 C70 C73 C81 162.8(2) . . . . ?
 C71 C70 C82 C78 -2.5(3) . . . . ?
 C71 C70 C82 C90 -163.0(2) . . . . ?
 C71 C72 C76 C75 -0.2(3) . . . . ?
 C71 C72 C76 C85 -164.2(2) . . . . ?
 C71 C72 C88 C80 160.5(2) . . . . ?
 C71 C72 C88 C104 -0.2(3) . . . . ?
 C71 C77 C97 C84 -158.8(2) . . . . ?
 C71 C77 C97 C104 -0.4(3) . . . . ?
 C72 C71 C77 C74 -161.7(2) . . . . ?
 C72 C71 C77 C97 -0.7(3) . . . . ?
 C72 C76 C85 C99 3.8(3) . . . . ?
 C72 C76 C85 C101 164.7(2) . . . . ?
 C72 C88 C104 C96 158.5(2) . . . . ?
 C72 C88 C104 C97 -0.9(3) . . . . ?
 C73 C70 C71 C72 -0.2(3) . . . . ?
 C73 C70 C71 C77 -164.5(2) . . . . ?
 C73 C70 C82 C78 161.8(2) . . . . ?
 C73 C70 C82 C90 1.2(3) . . . . ?
 C73 C75 C76 C72 -0.5(3) . . . . ?
 C73 C75 C76 C85 163.3(2) . . . . ?
 C73 C75 C87 C92 -4.0(3) . . . . ?
 C73 C75 C87 C95 -164.2(2) . . . . ?
 C73 C81 C83 C89 158.9(2) . . . . ?
 C73 C81 C83 C92 -3.6(3) . . . . ?
 C74 C77 C97 C84 3.1(3) . . . . ?
 C74 C77 C97 C104 161.5(2) . . . . ?
 C74 C78 C82 C70 3.1(3) . . . . ?
 C74 C78 C82 C90 164.3(2) . . . . ?
 C74 C78 C98 Se5 6.6(3) . . . . ?
 C74 C78 C98 C91 -163.4(2) . . . . ?
 C75 C73 C81 C79 163.8(2) . . . . ?
 C75 C73 C81 C83 3.5(3) . . . . ?
 C75 C76 C85 C99 -160.3(2) . . . . ?
 C75 C76 C85 C101 0.5(3) . . . . ?
 C75 C87 C92 C83 4.0(3) . . . . ?
 C75 C87 C92 C109 -158.6(2) . . . . ?
 C75 C87 C95 C86 159.2(2) . . . . ?
 C75 C87 C95 C101 0.7(3) . . . . ?
 C76 C72 C88 C80 -3.6(3) . . . . ?
 C76 C72 C88 C104 -164.2(2) . . . . ?
 C76 C75 C87 C92 158.9(2) . . . . ?
 C76 C75 C87 C95 -1.3(3) . . . . ?
 C76 C85 C99 C80 -3.5(3) . . . . ?
 C76 C85 C99 C107 160.0(2) . . . . ?
 C76 C85 C101 C95 -1.2(3) . . . . ?
 C76 C85 C101 C118 -159.9(2) . . . . ?
 C77 C71 C72 C76 164.8(2) . . . . ?
 C77 C71 C72 C88 1.0(3) . . . . ?
 C77 C74 C78 C82 -0.8(3) . . . . ?
 C77 C74 C78 C98 163.1(2) . . . . ?
 C77 C74 C113 Se5 -169.29(17) . . . . ?
 C77 C74 C113 C93 -1.3(4) . . . . ?
 C77 C97 C104 C88 1.2(3) . . . . ?
 C77 C97 C104 C96 -160.7(2) . . . . ?
 C78 C74 C77 C71 -2.2(3) . . . . ?
 C78 C74 C77 C97 -163.7(2) . . . . ?
 C78 C74 C113 Se5 -5.7(3) . . . . ?
 C78 C74 C113 C93 162.3(2) . . . . ?
 C78 C82 C90 C79 -161.9(2) . . . . ?
 C78 C82 C90 C103 -2.7(3) . . . . ?
 C79 C81 C83 C89 -2.1(3) . . . . ?
 C79 C81 C83 C92 -164.6(2) . . . . ?
 C79 C90 C103 C91 163.8(2) . . . . ?
 C79 C90 C103 C114 -5.7(3) . . . . ?
 C79 C102 C105 C89 1.5(4) . . . . ?
 C79 C102 C114 C103 -9.0(3) . . . . ?
 C79 C102 C114 C117 -129.2(2) . . . . ?
 C79 C102 C114 C121 110.2(2) . . . . ?
 C80 C88 C104 C96 -3.4(3) . . . . ?
 C80 C88 C104 C97 -162.7(2) . . . . ?
 C80 C99 C107 Se6 -4.8(3) . . . . ?
 C80 C99 C107 C108 164.9(2) . . . . ?
 C80 C106 C110 C96 0.1(4) . . . . ?
 C81 C73 C75 C76 -162.5(2) . . . . ?
 C81 C73 C75 C87 0.3(3) . . . . ?
 C81 C79 C90 C82 -0.6(3) . . . . ?
 C81 C79 C90 C103 -162.5(2) . . . . ?
 C81 C79 C102 C105 -2.3(4) . . . . ?
 C81 C79 C102 C114 167.5(2) . . . . ?
 C81 C83 C89 Se4 -166.50(18) . . . . ?
 C81 C83 C89 C105 1.7(4) . . . . ?
 C81 C83 C92 C87 -0.2(3) . . . . ?
 C81 C83 C92 C109 163.0(2) . . . . ?
 C82 C70 C71 C72 163.9(2) . . . . ?
 C82 C70 C71 C77 -0.4(3) . . . . ?
 C82 C70 C73 C75 -164.6(2) . . . . ?
 C82 C70 C73 C81 -1.2(3) . . . . ?
 C82 C78 C98 Se5 170.31(18) . . . . ?
 C82 C78 C98 C91 0.2(4) . . . . ?
 C82 C90 C103 C91 2.9(4) . . . . ?
 C82 C90 C103 C114 -166.6(2) . . . . ?
 C83 C89 C105 C102 -1.3(4) . . . . ?
 C83 C92 C109 Se4 3.8(3) . . . . ?
 C83 C92 C109 C94 -165.4(2) . . . . ?
 C84 C93 C113 Se5 165.6(2) . . . . ?
 C84 C93 C113 C74 0.6(4) . . . . ?
 C84 C97 C104 C88 162.3(2) . . . . ?
 C84 C97 C104 C96 0.4(3) . . . . ?
 C84 C100 C120 C125 55.8(3) . . . . ?
 C84 C100 C122 C124 57.7(3) . . . . ?
 C85 C99 C107 Se6 -168.79(17) . . . . ?
 C85 C99 C107 C108 0.9(3) . . . . ?
 C85 C101 C118 C108 -1.9(4) . . . . ?
 C85 C101 C118 C111 167.2(2) . . . . ?
 C86 C94 C109 Se4 -164.56(19) . . . . ?
 C86 C94 C109 C92 1.9(4) . . . . ?
 C86 C95 C101 C85 -160.6(2) . . . . ?
 C86 C95 C101 C118 0.6(3) . . . . ?
 C86 C111 C112 C119 -57.4(3) . . . . ?
 C86 C111 C118 C101 -10.7(2) . . . . ?
 C86 C111 C118 C108 156.3(3) . . . . ?
 C86 C111 C123 C127 53.5(3) . . . . ?
 C87 C75 C76 C72 -163.2(2) . . . . ?
 C87 C75 C76 C85 0.7(3) . . . . ?
 C87 C92 C109 Se4 166.90(18) . . . . ?
 C87 C92 C109 C94 -2.2(4) . . . . ?
 C87 C95 C101 C85 0.6(3) . . . . ?
 C87 C95 C101 C118 161.8(2) . . . . ?
 C88 C72 C76 C75 163.7(2) . . . . ?
 C88 C72 C76 C85 -0.3(3) . . . . ?
 C88 C80 C99 C85 -0.3(3) . . . . ?
 C88 C80 C99 C107 -164.5(2) . . . . ?
 C88 C80 C106 Se6 169.13(18) . . . . ?
 C88 C80 C106 C110 -0.2(4) . . . . ?
 C89 C83 C92 C87 -163.2(2) . . . . ?
 C89 C83 C92 C109 0.0(3) . . . . ?
 C90 C79 C81 C73 0.6(3) . . . . ?
 C90 C79 C81 C83 162.0(2) . . . . ?
 C90 C79 C102 C105 -163.6(2) . . . . ?
 C90 C79 C102 C114 6.2(3) . . . . ?
 C90 C103 C114 C102 8.7(3) . . . . ?
 C90 C103 C114 C117 128.1(2) . . . . ?
 C90 C103 C114 C121 -109.1(2) . . . . ?
 C91 C103 C114 C102 -158.5(3) . . . . ?
 C91 C103 C114 C117 -39.1(4) . . . . ?
 C91 C103 C114 C121 83.7(3) . . . . ?
 C92 C83 C89 Se4 -3.7(3) . . . . ?
 C92 C83 C89 C105 164.4(2) . . . . ?
 C92 C87 C95 C86 -2.0(3) . . . . ?
 C92 C87 C95 C101 -160.5(2) . . . . ?
 C93 C84 C97 C77 -3.9(4) . . . . ?
 C93 C84 C97 C104 -164.2(2) . . . . ?
 C93 C84 C100 C96 159.8(3) . . . . ?
 C93 C84 C100 C120 42.5(4) . . . . ?
 C93 C84 C100 C122 -82.2(3) . . . . ?
 C94 C86 C95 C87 1.8(4) . . . . ?
 C94 C86 C95 C101 162.3(2) . . . . ?
 C94 C86 C111 C112 -37.4(4) . . . . ?
 C94 C86 C111 C118 -157.1(3) . . . . ?
 C94 C86 C111 C123 84.8(3) . . . . ?
 C95 C86 C94 C109 -1.7(3) . . . . ?
 C95 C86 C111 C112 130.8(2) . . . . ?
 C95 C86 C111 C118 11.1(2) . . . . ?
 C95 C86 C111 C123 -107.0(2) . . . . ?
 C95 C87 C92 C83 164.8(2) . . . . ?
 C95 C87 C92 C109 2.1(3) . . . . ?
 C95 C101 C118 C108 -162.3(2) . . . . ?
 C95 C101 C118 C111 6.9(3) . . . . ?
 C96 C100 C120 C125 -56.1(3) . . . . ?
 C96 C100 C122 C124 170.8(2) . . . . ?
 C97 C84 C93 C113 1.9(4) . . . . ?
 C97 C84 C100 C96 -5.6(2) . . . . ?
 C97 C84 C100 C120 -122.9(2) . . . . ?
 C97 C84 C100 C122 112.4(2) . . . . ?
 C98 C78 C82 C70 -160.2(2) . . . . ?
 C98 C78 C82 C90 1.0(3) . . . . ?
 C98 C91 C103 C90 -1.4(4) . . . . ?
 C98 C91 C103 C114 164.8(3) . . . . ?
 C99 C80 C88 C72 3.9(3) . . . . ?
 C99 C80 C88 C104 165.3(2) . . . . ?
 C99 C80 C106 Se6 5.4(3) . . . . ?
 C99 C80 C106 C110 -164.0(2) . . . . ?
 C99 C85 C101 C95 160.7(2) . . . . ?
 C99 C85 C101 C118 2.1(3) . . . . ?
 C99 C107 C108 C118 -0.7(4) . . . . ?
 C100 C84 C93 C113 -162.3(3) . . . . ?
 C100 C84 C97 C77 163.9(2) . . . . ?
 C100 C84 C97 C104 3.6(3) . . . . ?
 C100 C96 C104 C88 -165.2(2) . . . . ?
 C100 C96 C104 C97 -4.2(3) . . . . ?
 C100 C96 C110 C106 163.6(2) . . . . ?
 C100 C120 C125 C136 -170.6(3) . . . . ?
 C100 C122 C124 C131 -102.5(3) . . . . ?
 C101 C85 C99 C80 -165.0(2) . . . . ?
 C101 C85 C99 C107 -1.5(3) . . . . ?
 C102 C79 C81 C73 -158.9(2) . . . . ?
 C102 C79 C81 C83 2.5(4) . . . . ?
 C102 C79 C90 C82 161.5(2) . . . . ?
 C102 C79 C90 C103 -0.3(3) . . . . ?
 C102 C114 C117 C126 61.0(3) . . . . ?
 C102 C114 C121 C116 -60.1(3) . . . . ?
 C103 C91 C98 Se5 -167.66(19) . . . . ?
 C103 C91 C98 C78 -0.1(4) . . . . ?
 C103 C114 C117 C126 -52.7(3) . . . . ?
 C103 C114 C121 C116 52.6(3) . . . . ?
 C104 C96 C100 C84 5.8(2) . . . . ?
 C104 C96 C100 C120 123.3(2) . . . . ?
 C104 C96 C100 C122 -114.4(2) . . . . ?
 C104 C96 C110 C106 -1.5(4) . . . . ?
 C105 C102 C114 C103 158.7(3) . . . . ?
 C105 C102 C114 C117 38.4(4) . . . . ?
 C105 C102 C114 C121 -82.1(3) . . . . ?
 C106 C80 C88 C72 -159.6(2) . . . . ?
 C106 C80 C88 C104 1.7(3) . . . . ?
 C106 C80 C99 C85 163.8(2) . . . . ?
 C106 C80 C99 C107 -0.4(3) . . . . ?
 C107 C108 C118 C101 1.2(3) . . . . ?
 C107 C108 C118 C111 -164.6(2) . . . . ?
 C110 C96 C100 C84 -160.5(3) . . . . ?
 C110 C96 C100 C120 -43.1(4) . . . . ?
 C110 C96 C100 C122 79.2(3) . . . . ?
 C110 C96 C104 C88 3.4(4) . . . . ?
 C110 C96 C104 C97 164.3(2) . . . . ?
 C111 C86 C94 C109 165.5(2) . . . . ?
 C111 C86 C95 C87 -168.3(2) . . . . ?
 C111 C86 C95 C101 -7.8(3) . . . . ?
 C111 C112 C119 C133 179.1(3) . . . . ?
 C111 C123 C127 C130 -177.9(3) . . . . ?
 C112 C111 C118 C101 -130.7(2) . . . . ?
 C112 C111 C118 C108 36.2(4) . . . . ?
 C112 C111 C123 C127 177.5(3) . . . . ?
 C112 C119 C133 C134 177.0(3) . . . . ?
 C113 C74 C77 C71 161.1(2) . . . . ?
 C113 C74 C77 C97 -0.5(3) . . . . ?
 C113 C74 C78 C82 -164.5(2) . . . . ?
 C113 C74 C78 C98 -0.7(3) . . . . ?
 C114 C102 C105 C89 -165.1(3) . . . . ?
 C114 C117 C126 C129 -170.7(3) . . . . ?
 C115 C116 C121 C114 172.3(2) . . . . ?
 C117 C114 C121 C116 177.6(2) . . . . ?
 C117 C126 C129 C135 -172.9(3) . . . . ?
 C118 C111 C112 C119 56.3(3) . . . . ?
 C118 C111 C123 C127 -58.8(3) . . . . ?
 C120 C100 C122 C124 -67.0(3) . . . . ?
 C120 C125 C136 C138 -59.8(5) . . . . ?
 C121 C114 C117 C126 -177.4(2) . . . . ?
 C122 C100 C120 C125 -178.0(2) . . . . ?
 C122 C124 C131 C137 172.2(3) . . . . ?
 C123 C111 C112 C119 179.6(3) . . . . ?
 C123 C111 C118 C101 107.1(2) . . . . ?
 C123 C111 C118 C108 -85.9(3) . . . . ?
 C123 C127 C130 C132 176.8(3) . . . . ?
 C128 C115 C116 C121 173.7(2) . . . . ?

_shelx_res_file
;
TITL s P 1 21/c 1 R = 0.21 New:P21/c
    s_pl.res
    created by SHELXL-2018/3 at 18:03:47 on 24-Jul-2020
CELL 1.54178 16.5069 23.6255 29.7702 90 103.38 90
ZERR 8 0.0009 0.0013 0.0015 0 0.002 0
LATT 1
SYMM -X,0.5+Y,0.5-Z
SFAC C H Cl Se
UNIT 560 488 24 24
SADI C67 C69 C67 C141
SADI 0.04 Cl2 Cl3 Cl2 Cl7
SADI Cl1 C139 Cl8 C142
SADI Cl2 C139 Cl2 C142
SADI Cl3 C139 Cl7 C142
SADI 0.04 Cl1 Cl2 Cl8 Cl2
SADI 0.04 Cl1 Cl3 Cl8 Cl7
SADI 0.04 Cl5 Cl6 Cl11 Cl9
SADI Cl4 C140 Cl10 C143
SADI Cl5 C140 Cl11 C143
SADI Cl6 C140 Cl9 C143
SADI 0.04 Cl4 Cl5 Cl10 Cl11
SADI 0.04 Cl4 Cl6 Cl10 Cl9

L.S. 30
PLAN  17
SIZE 0.5 0.4 0.3
TEMP -120
CONF
fmap 2
acta
MORE -1
BOND $H
OMIT 7 1 9
OMIT 7 5 1
OMIT -4 4 2
OMIT -7 1 3
OMIT 2 13 0
OMIT 0 2 6
REM <olex2.extras>
REM <HklSrc "%.\\s_sx.hkl">
REM </olex2.extras>

WGHT    0.048600   14.500300
FVAR       0.13634   0.64426   0.50165   0.58368
SE1   4    0.520640    0.718894    0.548151    11.00000    0.02543    0.03361 =
         0.02491    0.00273    0.00397    0.01107
SE2   4    0.256922    0.921996    0.254274    11.00000    0.03208    0.03208 =
         0.02469    0.00759    0.01576    0.00479
SE3   4    0.122258    1.034218    0.553688    11.00000    0.03246    0.03103 =
         0.02724   -0.00542    0.00960    0.00855
C1    1    0.159286    0.859841    0.397288    11.00000    0.01576    0.02040 =
         0.01896    0.00037    0.00601   -0.00242
C2    1    0.232318    0.801077    0.480107    11.00000    0.02039    0.01986 =
         0.02040    0.00199    0.00618   -0.00182
C3    1    0.175807    0.846178    0.481000    11.00000    0.01712    0.02183 =
         0.02038    0.00024    0.00745   -0.00173
C4    1    0.215987    0.814945    0.396536    11.00000    0.01768    0.01934 =
         0.01954   -0.00073    0.00551   -0.00374
C5    1    0.253093    0.785638    0.437963    11.00000    0.01781    0.01797 =
         0.02158    0.00047    0.00604   -0.00179
C6    1    0.139250    0.898092    0.358380    11.00000    0.01557    0.02393 =
         0.01905    0.00109    0.00368   -0.00082
C7    1    0.379943    0.736230    0.482047    11.00000    0.02398    0.01902 =
         0.02392    0.00247    0.00709    0.00153
C8    1    0.139585    0.875729    0.439666    11.00000    0.01601    0.02195 =
         0.02221    0.00093    0.00709   -0.00112
C9    1    0.235910    0.849191    0.320638    11.00000    0.01996    0.02416 =
         0.01739   -0.00272    0.00452   -0.00184
C10   1    0.102175    0.949701    0.362809    11.00000    0.01665    0.02551 =
         0.02133    0.00284    0.00552    0.00158
C11   1    0.380332    0.782990    0.331742    11.00000    0.02345    0.02627 =
         0.02292   -0.00382    0.00834    0.00390
C12   1    0.171986    0.871498    0.524771    11.00000    0.01931    0.02649 =
         0.01994    0.00073    0.00831   -0.00093
C13   1    0.289719    0.855191    0.290922    11.00000    0.02574    0.02631 =
         0.01830    0.00098    0.00727    0.00050
C14   1    0.362804    0.822085    0.295769    11.00000    0.02553    0.03022 =
         0.02104   -0.00170    0.01135    0.00067
AFIX  43
H14   2    0.398616    0.826402    0.275196    11.00000   -1.20000
AFIX   0
C15   1    0.178232    0.893508    0.321175    11.00000    0.01836    0.02497 =
         0.01867    0.00008    0.00521   -0.00016
C16   1    0.103769    0.955561    0.485960    11.00000    0.01927    0.02882 =
         0.02424    0.00217    0.00977    0.00408
C17   1    0.326520    0.751678    0.439820    11.00000    0.02179    0.01906 =
         0.02072   -0.00061    0.00633    0.00027
C18   1    0.285666    0.781727    0.523051    11.00000    0.02269    0.02183 =
         0.02044    0.00277    0.00701   -0.00084
C19   1    0.323524    0.776902    0.360071    11.00000    0.02385    0.02172 =
         0.01980   -0.00291    0.00727    0.00010
C20   1    0.359028    0.751471    0.523972    11.00000    0.02524    0.02035 =
         0.02145    0.00347    0.00597    0.00299
C21   1    0.279969    0.806977    0.564446    11.00000    0.02501    0.02533 =
         0.02023    0.00319    0.00764    0.00073
C22   1    0.101322    0.930096    0.443060    11.00000    0.01701    0.02401 =
         0.02216    0.00095    0.00796    0.00187
C23   1    0.223266    0.851427    0.565422    11.00000    0.02181    0.02876 =
         0.02016    0.00190    0.00834    0.00126
C24   1    0.103669    0.997017    0.334605    11.00000    0.02154    0.02615 =
         0.02574    0.00495    0.00688    0.00458
C25   1    0.083560    0.965885    0.405051    11.00000    0.01822    0.02520 =
         0.02388    0.00293    0.00837    0.00295
C26   1    0.252733    0.809671    0.356923    11.00000    0.01937    0.01965 =
         0.01874   -0.00183    0.00578   -0.00160
C27   1    0.138888    0.926037    0.527327    11.00000    0.01994    0.03040 =
         0.02245   -0.00013    0.00967    0.00373
C28   1    0.072082    1.024470    0.407044    11.00000    0.02164    0.02739 =
         0.02833    0.00388    0.00980    0.00514
C29   1    0.360138    0.747846    0.401194    11.00000    0.02492    0.01947 =
         0.02317   -0.00124    0.00723    0.00158
C30   1    0.462294    0.720708    0.484434    11.00000    0.02633    0.02494 =
         0.02539    0.00237    0.00675    0.00678
C31   1    0.158621    0.957529    0.568222    11.00000    0.02576    0.03258 =
         0.02509   -0.00246    0.01133    0.00585
C32   1    0.092166    1.013794    0.489448    11.00000    0.02395    0.02769 =
         0.02881   -0.00133    0.00967    0.00611
C33   1    0.392965    0.891041    0.657299    11.00000    0.03154    0.03632 =
         0.02329   -0.00335    0.00671    0.00140
AFIX  23
H33A  2    0.373839    0.920522    0.676106    11.00000   -1.20000
H33B  2    0.438020    0.869538    0.678046    11.00000   -1.20000
AFIX   0
C34   1    0.075169    1.049563    0.449914    11.00000    0.02750    0.02361 =
         0.03314    0.00135    0.01180    0.00816
AFIX  43
H34   2    0.066254    1.089025    0.452568    11.00000   -1.20000
AFIX   0
C35   1    0.211964    0.935530    0.608957    11.00000    0.02858    0.03734 =
         0.02105   -0.00394    0.00868    0.00384
AFIX  43
H35   2    0.224401    0.956817    0.636782    11.00000   -1.20000
AFIX   0
C36   1    0.495249    0.719301    0.444301    11.00000    0.02653    0.02881 =
         0.02787    0.00122    0.00847    0.01015
AFIX  43
H36   2    0.551568    0.708991    0.446195    11.00000   -1.20000
AFIX   0
C37   1    0.142395    0.991880    0.297679    11.00000    0.02857    0.02763 =
         0.02386    0.00789    0.01016    0.00356
AFIX  43
H37   2    0.143666    1.022659    0.277319    11.00000   -1.20000
AFIX   0
C38   1    0.422783    0.748721    0.564225    11.00000    0.02581    0.02625 =
         0.02429    0.00531    0.00629    0.00614
C39   1    0.342557    0.805589    0.605243    11.00000    0.02940    0.02665 =
         0.02045    0.00216    0.00700    0.00200
C40   1    0.320056    0.850424    0.638822    11.00000    0.02743    0.03380 =
         0.01766    0.00066    0.00622    0.00507
C41   1    0.179645    0.939277    0.291654    11.00000    0.02504    0.02973 =
         0.01951    0.00298    0.00835    0.00055
C42   1    0.245317    0.881858    0.606734    11.00000    0.02542    0.03442 =
         0.01828    0.00191    0.00889    0.00213
C43   1    0.442687    0.733428    0.402359    11.00000    0.02806    0.02573 =
         0.02656   -0.00087    0.01158    0.00702
C44   1    0.073682    1.049071    0.358445    11.00000    0.02984    0.02504 =
         0.02860    0.00531    0.01169    0.00776
C45   1    0.460597    0.750165    0.354820    11.00000    0.02655    0.03333 =
         0.02508    0.00171    0.01046    0.00868
C46   1   -0.016359    1.065688    0.333080    11.00000    0.03199    0.03391 =
         0.03447    0.00939    0.01246    0.01199
AFIX  23
H46A  2   -0.052490    1.031967    0.331586    11.00000   -1.20000
H46B  2   -0.036980    1.094703    0.351693    11.00000   -1.20000
AFIX   0
C47   1    0.415204    0.775405    0.605734    11.00000    0.02822    0.03143 =
         0.02138    0.00410    0.00253    0.00418
AFIX  43
H47   2    0.458331    0.772767    0.633010    11.00000   -1.20000
AFIX   0
C48   1    0.473969    0.697504    0.326439    11.00000    0.04162    0.04405 =
         0.02675    0.00066    0.01535    0.02144
AFIX  23
H48A  2    0.483468    0.710541    0.296471    11.00000   -1.20000
H48B  2    0.525297    0.678041    0.343058    11.00000   -1.20000
AFIX   0
C49   1    0.294773    0.821704    0.680253    11.00000    0.03055    0.04073 =
         0.01953    0.00218    0.00557    0.00297
AFIX  23
H49A  2    0.341227    0.797036    0.695945    11.00000   -1.20000
H49B  2    0.288103    0.851558    0.702454    11.00000   -1.20000
AFIX   0
C50   1    0.539057    0.787568    0.361714    11.00000    0.02340    0.05702 =
         0.03682    0.01265    0.01073    0.00541
AFIX  23
H50A  2    0.587495    0.764717    0.377640    11.00000   -1.20000
H50B  2    0.547861    0.797517    0.330891    11.00000   -1.20000
AFIX   0
C51   1    0.429306    0.920288    0.620590    11.00000    0.03515    0.04822 =
         0.03486    0.00494    0.01033   -0.00143
AFIX  23
H51A  2    0.459494    0.891930    0.606181    11.00000   -1.20000
H51B  2    0.383090    0.935343    0.596177    11.00000   -1.20000
AFIX   0
C52   1    0.133642    1.099354    0.361309    11.00000    0.04039    0.02328 =
         0.04354    0.00248    0.02073    0.00349
AFIX  23
H52A  2    0.137408    1.109459    0.329583    11.00000   -1.20000
H52B  2    0.109429    1.132221    0.374169    11.00000   -1.20000
AFIX   0
C53   1    0.403531    0.654738    0.316964    11.00000    0.06775    0.03148 =
         0.03046    0.00064    0.02456    0.00940
AFIX  23
H53A  2    0.352808    0.672912    0.298241    11.00000   -1.20000
H53B  2    0.391441    0.642810    0.346617    11.00000   -1.20000
AFIX   0
C54   1    0.216015    0.786580    0.669294    11.00000    0.03855    0.05954 =
         0.02886    0.01238    0.00247   -0.00609
AFIX  23
H54A  2    0.167787    0.811814    0.657810    11.00000   -1.20000
H54B  2    0.219022    0.759507    0.644350    11.00000   -1.20000
AFIX   0
C55   1    0.221441    1.089633    0.390305    11.00000    0.03727    0.03909 =
         0.04676   -0.00201    0.01463   -0.00523
AFIX  23
H55A  2    0.219126    1.084678    0.423005    11.00000   -1.20000
H55B  2    0.243869    1.054291    0.380035    11.00000   -1.20000
AFIX   0
C56   1    0.424162    0.602806    0.291595    11.00000    0.06829    0.04695 =
         0.03028   -0.00897   -0.00335    0.02455
AFIX  23
H56A  2    0.473014    0.583419    0.311081    11.00000   -1.20000
H56B  2    0.439302    0.614913    0.262766    11.00000   -1.20000
AFIX   0
C57   1   -0.025488    1.088666    0.284072    11.00000    0.04458    0.05350 =
         0.04125    0.01898    0.01538    0.02158
AFIX  23
H57A  2   -0.000138    1.126815    0.285815    11.00000   -1.20000
H57B  2    0.005499    1.063779    0.267157    11.00000   -1.20000
AFIX   0
C58   1    0.351691    0.561402    0.279788    11.00000    0.11202    0.03731 =
         0.03781   -0.00352    0.01377    0.00384
AFIX 137
H58A  2    0.302905    0.580557    0.260878    11.00000   -1.50000
H58B  2    0.338506    0.547642    0.308325    11.00000   -1.50000
H58C  2    0.367002    0.529350    0.262558    11.00000   -1.50000
AFIX   0
C59   1    0.279747    1.138070    0.386795    11.00000    0.04656    0.03910 =
         0.09617   -0.01178    0.02783   -0.00739
AFIX  23
H59A  2    0.254734    1.174021    0.394065    11.00000   -1.20000
H59B  2    0.286747    1.140558    0.354713    11.00000   -1.20000
AFIX   0
C60   1    0.202270    0.754154    0.710621    11.00000    0.04408    0.07641 =
         0.05220    0.03118    0.00619   -0.01076
AFIX  23
H60A  2    0.246327    0.725041    0.718969    11.00000   -1.20000
H60B  2    0.208803    0.780609    0.737007    11.00000   -1.20000
AFIX   0
C61   1    0.538400    0.841435    0.388520    11.00000    0.05452    0.06951 =
         0.04297   -0.00780    0.01216   -0.02991
AFIX  23
H61A  2    0.520140    0.832925    0.417213    11.00000   -1.20000
H61B  2    0.497566    0.867961    0.369955    11.00000   -1.20000
AFIX   0
C62   1    0.488401    0.968424    0.639645    11.00000    0.05603    0.04951 =
         0.06398    0.00519    0.01988   -0.01010
AFIX  23
H62A  2    0.510662    0.984255    0.614150    11.00000   -1.20000
H62B  2    0.456200    0.998732    0.650535    11.00000   -1.20000
AFIX   0
C63   1   -0.114980    1.092353    0.257462    11.00000    0.04990    0.09908 =
         0.04510    0.02974    0.00842    0.02315
AFIX  23
H63A  2   -0.146742    1.115478    0.275194    11.00000   -1.20000
H63B  2   -0.139445    1.053891    0.254113    11.00000   -1.20000
AFIX   0
C64   1    0.364843    1.130512    0.419619    11.00000    0.04973    0.08839 =
         0.11261   -0.03318    0.02096   -0.02920
AFIX 137
H64A  2    0.387882    1.093592    0.414165    11.00000   -1.50000
H64B  2    0.358972    1.132517    0.451593    11.00000   -1.50000
H64C  2    0.402373    1.160570    0.414197    11.00000   -1.50000
AFIX   0
C65   1    0.559872    0.952765    0.678222    11.00000    0.05615    0.07759 =
         0.07758   -0.00135    0.00270   -0.02213
AFIX 137
H65A  2    0.590769    0.921424    0.668502    11.00000   -1.50000
H65B  2    0.539014    0.941100    0.705064    11.00000   -1.50000
H65C  2    0.596838    0.985473    0.686469    11.00000   -1.50000
AFIX   0
C66   1    0.119233    0.725620    0.703990    11.00000    0.05058    0.13476 =
         0.08768    0.06091   -0.00392   -0.03527
AFIX 137
H66A  2    0.110561    0.700733    0.676960    11.00000   -1.50000
H66B  2    0.075180    0.754304    0.699217    11.00000   -1.50000
H66C  2    0.117672    0.703169    0.731457    11.00000   -1.50000
AFIX   0
C67   1    0.623552    0.869888    0.400989    11.00000    0.08615    0.14311 =
         0.06288    0.02362   -0.01208   -0.07227
PART 2
AFIX  23
H67C  2    0.657817    0.855728    0.380128   -21.00000   -1.20000
H67D  2    0.616377    0.911198    0.396053   -21.00000   -1.20000
AFIX  23
PART 1
H67A  2    0.665211    0.839752    0.411712    21.00000   -1.20000
H67B  2    0.634597    0.885165    0.372019    21.00000   -1.20000
AFIX   0
PART 0
C68   1   -0.123869    1.118490    0.209420    11.00000    0.07383    0.17683 =
         0.05390    0.05704    0.01293    0.04476
AFIX 137
H68A  2   -0.093022    1.095551    0.191575    11.00000   -1.50000
H68B  2   -0.101422    1.157062    0.212549    11.00000   -1.50000
H68C  2   -0.182842    1.119564    0.193431    11.00000   -1.50000
AFIX   0
PART 1
C69   1    0.639522    0.911762    0.432548    21.00000    0.06016    0.06057 =
         0.07711   -0.01244    0.00688   -0.02446
AFIX 137
H69A  2    0.598736    0.942212    0.423357    21.00000   -1.50000
H69B  2    0.695674    0.926591    0.434491    21.00000   -1.50000
H69C  2    0.635768    0.896933    0.462743    21.00000   -1.50000
AFIX   0

PART 0
SE4   4    0.993976    0.789450    0.576046    11.00000    0.02750    0.03206 =
         0.03061   -0.00612   -0.00092    0.00033
SE5   4    0.749297    0.578557    0.281924    11.00000    0.03704    0.04175 =
         0.02641   -0.00825    0.01802   -0.00216
SE6   4    0.639904    0.448495    0.586057    11.00000    0.03700    0.03741 =
         0.02677    0.00581    0.00832   -0.00157
C70   1    0.701557    0.676461    0.426881    11.00000    0.01902    0.02610 =
         0.01934   -0.00036    0.00419    0.00818
C71   1    0.652067    0.627679    0.428295    11.00000    0.01670    0.02795 =
         0.01880   -0.00230    0.00370    0.00697
C72   1    0.635743    0.609446    0.470905    11.00000    0.01608    0.02823 =
         0.02009   -0.00133    0.00455    0.00750
C73   1    0.734765    0.707439    0.467992    11.00000    0.02007    0.02586 =
         0.02126   -0.00013    0.00270    0.00896
C74   1    0.672828    0.598003    0.351540    11.00000    0.02015    0.03119 =
         0.02051   -0.00162    0.00486    0.00372
C75   1    0.717579    0.689548    0.510531    11.00000    0.02025    0.02772 =
         0.01960   -0.00201    0.00381    0.01058
C76   1    0.668394    0.640459    0.511912    11.00000    0.01804    0.03043 =
         0.01873   -0.00143    0.00451    0.00893
C77   1    0.636891    0.589261    0.389405    11.00000    0.01867    0.03040 =
         0.01814   -0.00169    0.00464    0.00446
C78   1    0.722843    0.646347    0.350280    11.00000    0.02280    0.03263 =
         0.01830    0.00071    0.00424    0.00559
C79   1    0.834005    0.753504    0.430087    11.00000    0.02517    0.02449 =
         0.02716    0.00152    0.00456    0.00610
C80   1    0.611923    0.526345    0.517804    11.00000    0.02037    0.03492 =
         0.02170   -0.00092    0.00765    0.00350
C81   1    0.802411    0.746437    0.469089    11.00000    0.02316    0.02283 =
         0.02454   -0.00008    0.00437    0.00690
C82   1    0.735459    0.685688    0.386662    11.00000    0.02154    0.02648 =
         0.01967    0.00116    0.00433    0.00544
C83   1    0.854534    0.764739    0.511063    11.00000    0.02675    0.02338 =
         0.02755   -0.00440    0.00296    0.00774
C84   1    0.615038    0.489115    0.366040    11.00000    0.02469    0.03329 =
         0.02538   -0.00618    0.00749    0.00018
C85   1    0.669655    0.613820    0.555862    11.00000    0.02123    0.03275 =
         0.01880   -0.00139    0.00698    0.00850
C86   1    0.830283    0.689981    0.635072    11.00000    0.03156    0.03318 =
         0.02108   -0.00706    0.00225    0.00793
C87   1    0.768829    0.711616    0.553154    11.00000    0.02392    0.02674 =
         0.02160   -0.00455    0.00322    0.00922
C88   1    0.605663    0.552759    0.474790    11.00000    0.01747    0.03226 =
         0.02006   -0.00297    0.00638    0.00334
C89   1    0.933198    0.786433    0.512329    11.00000    0.02685    0.02606 =
         0.03106   -0.00310    0.00157    0.00230
C90   1    0.800424    0.723482    0.388997    11.00000    0.02447    0.02904 =
         0.02220    0.00406    0.00470    0.00618
C91   1    0.841763    0.684250    0.323113    11.00000    0.02916    0.04259 =
         0.02442    0.00246    0.01173    0.00229
AFIX  43
H91   2    0.876667    0.683457    0.301834    11.00000   -1.20000
AFIX   0
C92   1    0.837217    0.746895    0.553330    11.00000    0.02758    0.02558 =
         0.02339   -0.00479    0.00234    0.00791
C93   1    0.650086    0.498599    0.328183    11.00000    0.03204    0.03487 =
         0.02737   -0.01116    0.01298   -0.00131
AFIX  43
H93   2    0.654689    0.468705    0.307576    11.00000   -1.20000
AFIX   0
C94   1    0.897974    0.724797    0.634995    11.00000    0.03019    0.03523 =
         0.02262   -0.00656   -0.00060    0.00656
AFIX  43
H94   2    0.940825    0.729829    0.662128    11.00000   -1.20000
AFIX   0
C95   1    0.767510    0.685060    0.594484    11.00000    0.02504    0.03219 =
         0.01973   -0.00464    0.00366    0.00909
C96   1    0.590021    0.457684    0.439149    11.00000    0.02303    0.03384 =
         0.02700   -0.00567    0.00758   -0.00342
C97   1    0.607602    0.535203    0.394447    11.00000    0.01926    0.03139 =
         0.02108   -0.00409    0.00525    0.00247
C98   1    0.775062    0.645845    0.319107    11.00000    0.02808    0.03266 =
         0.02219   -0.00128    0.00863    0.00363
C99   1    0.644198    0.557563    0.558771    11.00000    0.02037    0.03471 =
         0.02061   -0.00032    0.00779    0.00550
C100  1    0.598175    0.434040    0.391343    11.00000    0.03070    0.03115 =
         0.02798   -0.00774    0.01019   -0.00290
C101  1    0.718259    0.636813    0.596038    11.00000    0.02532    0.03380 =
         0.01879   -0.00308    0.00695    0.00903
C102  1    0.912945    0.774925    0.429994    11.00000    0.02774    0.02835 =
         0.02991    0.00288    0.00697    0.00080
C103  1    0.855248    0.723712    0.359389    11.00000    0.02591    0.03351 =
         0.02726    0.00403    0.00785    0.00186
C104  1    0.592724    0.516699    0.436840    11.00000    0.01841    0.03230 =
         0.02229   -0.00406    0.00540    0.00161
C105  1    0.963892    0.792584    0.471787    11.00000    0.02836    0.02930 =
         0.03544    0.00016    0.00408   -0.00259
AFIX  43
H105  2    1.017408    0.808226    0.473098    11.00000   -1.20000
AFIX   0
C106  1    0.607672    0.467998    0.521537    11.00000    0.02701    0.03485 =
         0.02547    0.00114    0.00886   -0.00111
C107  1    0.668783    0.526635    0.599863    11.00000    0.02752    0.03779 =
         0.02266    0.00215    0.00983    0.00312
C108  1    0.719347    0.551480    0.640206    11.00000    0.02880    0.04252 =
         0.02121    0.00527    0.00665    0.00603
AFIX  43
H108  2    0.735347    0.530532    0.668094    11.00000   -1.20000
AFIX   0
C109  1    0.901365    0.752582    0.593374    11.00000    0.02881    0.02840 =
         0.02927   -0.00920    0.00070    0.00467
C110  1    0.596528    0.431942    0.482279    11.00000    0.03096    0.03004 =
         0.03225   -0.00097    0.00935   -0.00523
AFIX  43
H110  2    0.593611    0.391993    0.485184    11.00000   -1.20000
AFIX   0
C111  1    0.813417    0.644133    0.669494    11.00000    0.03123    0.04254 =
         0.01836   -0.00297    0.00318    0.00587
C112  1    0.891518    0.609299    0.690522    11.00000    0.03630    0.04392 =
         0.02077    0.00177   -0.00006    0.00624
AFIX  23
H11A  2    0.933306    0.634942    0.709435    11.00000   -1.20000
H11B  2    0.876497    0.580850    0.711628    11.00000   -1.20000
AFIX   0
C113  1    0.678444    0.553523    0.321278    11.00000    0.02760    0.04118 =
         0.02088   -0.00598    0.01003    0.00274
C114  1    0.929820    0.762913    0.381410    11.00000    0.02742    0.03637 =
         0.03094    0.00142    0.00923   -0.00169
C115  1    0.856539    0.910351    0.323917    11.00000    0.05876    0.03705 =
         0.02594    0.00297    0.00559   -0.01027
AFIX  23
H11C  2    0.896065    0.933641    0.346586    11.00000   -1.20000
H11D  2    0.880079    0.905449    0.296450    11.00000   -1.20000
AFIX   0
C116  1    0.848256    0.852373    0.345064    11.00000    0.04000    0.03266 =
         0.02826    0.00199    0.00493   -0.00504
AFIX  23
H11E  2    0.830878    0.857481    0.374482    11.00000   -1.20000
H11F  2    0.804202    0.830547    0.323883    11.00000   -1.20000
AFIX   0
C117  1    1.014446    0.734089    0.385345    11.00000    0.02664    0.04820 =
         0.03874   -0.00097    0.00957   -0.00013
AFIX  23
H11G  2    1.023402    0.729322    0.353811    11.00000   -1.20000
H11H  2    1.058307    0.759937    0.402167    11.00000   -1.20000
AFIX   0
C118  1    0.744755    0.607257    0.637755    11.00000    0.02713    0.04254 =
         0.01814   -0.00208    0.00564    0.00543
C119  1    0.932295    0.578587    0.656500    11.00000    0.03599    0.04626 =
         0.03213    0.00327    0.00325    0.01219
AFIX  23
H11I  2    0.891557    0.551983    0.637960    11.00000   -1.20000
H11J  2    0.947401    0.606605    0.635091    11.00000   -1.20000
AFIX   0
C120  1    0.672738    0.393343    0.397583    11.00000    0.03593    0.03110 =
         0.03875   -0.00732    0.01185   -0.00049
AFIX  23
H12A  2    0.661203    0.359723    0.414952    11.00000   -1.20000
H12B  2    0.677776    0.380286    0.366747    11.00000   -1.20000
AFIX   0
C121  1    0.928881    0.818945    0.354163    11.00000    0.03513    0.04392 =
         0.03324    0.00359    0.01052   -0.00813
AFIX  23
H12C  2    0.974135    0.843476    0.371415    11.00000   -1.20000
H12D  2    0.941831    0.810033    0.324090    11.00000   -1.20000
AFIX   0
C122  1    0.516871    0.403712    0.367099    11.00000    0.03316    0.05222 =
         0.03461   -0.01117    0.01095   -0.01175
AFIX  23
H12E  2    0.510758    0.369214    0.384902    11.00000   -1.20000
H12F  2    0.469338    0.428895    0.368002    11.00000   -1.20000
AFIX   0
C123  1    0.780128    0.671940    0.709031    11.00000    0.03785    0.05728 =
         0.01955   -0.00749    0.00296    0.00752
AFIX  23
H12G  2    0.765978    0.641383    0.728652    11.00000   -1.20000
H12H  2    0.825837    0.694319    0.728406    11.00000   -1.20000
AFIX   0
C124  1    0.511443    0.386615    0.316578    11.00000    0.03618    0.03666 =
         0.03657   -0.00987    0.00907   -0.00665
AFIX  23
H12I  2    0.568097    0.386437    0.310736    11.00000   -1.20000
H12J  2    0.488783    0.347746    0.311436    11.00000   -1.20000
AFIX   0
C125  1    0.756356    0.418942    0.422910    11.00000    0.03381    0.04407 =
         0.05656   -0.00916    0.00489    0.00225
AFIX  23
H12K  2    0.763631    0.455913    0.408689    11.00000   -1.20000
H12L  2    0.754692    0.426013    0.455462    11.00000   -1.20000
AFIX   0
C126  1    1.026381    0.677056    0.409176    11.00000    0.03504    0.03980 =
         0.05782   -0.00414    0.00411    0.00216
AFIX  23
H12M  2    0.990244    0.648645    0.389790    11.00000   -1.20000
H12N  2    1.009926    0.679563    0.439051    11.00000   -1.20000
AFIX   0
C127  1    0.704494    0.710318    0.694548    11.00000    0.04523    0.05331 =
         0.02827   -0.01177    0.00603    0.00974
AFIX  23
H12O  2    0.717286    0.740647    0.674305    11.00000   -1.20000
H12P  2    0.657324    0.687997    0.676468    11.00000   -1.20000
AFIX   0
C128  1    0.774272    0.941556    0.309797    11.00000    0.08006    0.03394 =
         0.03758   -0.00103    0.00198    0.00508
AFIX 137
H12Q  2    0.736555    0.920476    0.285212    11.00000   -1.50000
H12R  2    0.783839    0.979393    0.298560    11.00000   -1.50000
H12S  2    0.749263    0.944961    0.336494    11.00000   -1.50000
AFIX   0
C129  1    1.117653    0.658245    0.417540    11.00000    0.05072    0.05145 =
         0.05722    0.00004    0.00833    0.00267
AFIX  23
H12T  2    1.135991    0.660664    0.388202    11.00000   -1.20000
H12U  2    1.152773    0.684274    0.439943    11.00000   -1.20000
AFIX   0
C130  1    0.678822    0.736959    0.735429    11.00000    0.05013    0.09668 =
         0.03699   -0.02820    0.00409    0.01992
AFIX  23
H13A  2    0.663295    0.706526    0.754708    11.00000   -1.20000
H13B  2    0.727233    0.757272    0.754450    11.00000   -1.20000
AFIX   0
C131  1    0.457546    0.425919    0.283354    11.00000    0.05452    0.06210 =
         0.04422   -0.00444    0.01163    0.00702
AFIX  23
H13C  2    0.475559    0.465303    0.291546    11.00000   -1.20000
H13D  2    0.399412    0.422131    0.286546    11.00000   -1.20000
AFIX   0
C132  1    0.606779    0.777828    0.722145    11.00000    0.05244    0.06731 =
         0.05976   -0.02215    0.01566    0.01276
AFIX 137
H13E  2    0.620268    0.806965    0.701604    11.00000   -1.50000
H13F  2    0.596566    0.795738    0.750011    11.00000   -1.50000
H13G  2    0.556799    0.757274    0.706207    11.00000   -1.50000
AFIX   0
C133  1    1.008956    0.546288    0.679751    11.00000    0.04904    0.06721 =
         0.05475    0.00159   -0.00097    0.02372
AFIX  23
H13H  2    0.994284    0.519859    0.702431    11.00000   -1.20000
H13I  2    1.050630    0.573290    0.696986    11.00000   -1.20000
AFIX   0
C134  1    1.047930    0.513061    0.646951    11.00000    0.05334    0.07158 =
         0.08983   -0.00121    0.01448    0.02930
AFIX 137
H13J  2    1.058089    0.538226    0.622666    11.00000   -1.50000
H13K  2    1.010204    0.482556    0.632974    11.00000   -1.50000
H13L  2    1.100822    0.496808    0.663898    11.00000   -1.50000
AFIX   0
C135  1    1.129864    0.598744    0.435747    11.00000    0.05951    0.05665 =
         0.08352   -0.00013    0.00788    0.01081
AFIX 137
H13M  2    1.098630    0.572501    0.412608    11.00000   -1.50000
H13N  2    1.109722    0.595807    0.464149    11.00000   -1.50000
H13O  2    1.189201    0.589136    0.442353    11.00000   -1.50000
AFIX   0
C136  1    0.831125    0.381856    0.421989    11.00000    0.04670    0.06931 =
         0.10631   -0.01091    0.00504    0.01245
AFIX  23
H13P  2    0.834470    0.377111    0.389427    11.00000   -1.20000
H13Q  2    0.881985    0.402167    0.438178    11.00000   -1.20000
AFIX   0
C137  1    0.459747    0.415260    0.233105    11.00000    0.07252    0.10804 =
         0.04584    0.00483    0.01365    0.01680
AFIX 137
H13R  2    0.426511    0.444144    0.213453    11.00000   -1.50000
H13S  2    0.436707    0.377714    0.223717    11.00000   -1.50000
H13T  2    0.517436    0.417073    0.229869    11.00000   -1.50000
AFIX   0
C138  1    0.831717    0.328219    0.441716    11.00000    0.07578    0.07468 =
         0.12812   -0.01489    0.01058    0.00648
AFIX 137
H13U  2    0.783117    0.306750    0.425180    11.00000   -1.50000
H13V  2    0.829747    0.332037    0.474225    11.00000   -1.50000
H13W  2    0.882702    0.308209    0.439593    11.00000   -1.50000
AFIX   0

PART 1
CL1   3    0.839937    0.527529    0.523938    31.00000    0.14330    0.10329 =
         0.07095   -0.00091    0.00964   -0.00785
PART 0
CL2   3    0.939736    0.629377    0.520919    11.00000    0.06426    0.05925 =
         0.07466   -0.01592    0.00781   -0.00134
PART 1
CL3   3    0.867256    0.569225    0.437567    31.00000    0.06042    0.07819 =
         0.04376   -0.00894    0.00977    0.00244
C139  1    0.860752    0.585362    0.490685    31.00000    0.02755    0.04664 =
         0.06028   -0.00333    0.00727    0.01825
AFIX  13
H139  2    0.809438    0.609197    0.486184    31.00000   -1.20000
AFIX   0

CL4   3    0.315320    0.975833    0.490395    41.00000    0.05293    0.07834 =
         0.07471   -0.00534    0.03016    0.00628
CL5   3    0.430113    0.883831    0.491660    41.00000    0.06965    0.06035 =
         0.06105    0.01592    0.01193    0.00283
CL6   3    0.353626    0.936897    0.404653    41.00000    0.05151    0.06611 =
         0.04503   -0.00596    0.00583   -0.02142
C140  1    0.353480    0.925753    0.463453    41.00000    0.04496    0.06882 =
         0.07040    0.00751    0.01604   -0.00695
AFIX  13
H140  2    0.306308    0.898226    0.459306    41.00000   -1.20000
AFIX   0

PART 2
C141  1    0.665090    0.860007    0.446149   -21.00000    0.05404    0.05011 =
         0.11107   -0.00852   -0.02435    0.00685
AFIX 137
H14A  2    0.630583    0.872667    0.466945   -21.00000   -1.50000
H14B  2    0.717793    0.880919    0.452960   -21.00000   -1.50000
H14C  2    0.676383    0.819419    0.450604   -21.00000   -1.50000
AFIX   0

CL7   3    0.828671    0.536844    0.522910   -31.00000    0.03817    0.05092 =
         0.07327    0.01117    0.02831    0.00072
CL8   3    0.891217    0.555522    0.441012   -31.00000    0.13707    0.11587 =
         0.12459   -0.07424    0.09084   -0.06231
C142  1    0.902958    0.563920    0.497731   -31.00000    0.06011    0.06411 =
         0.07753   -0.01210    0.02504   -0.00158
AFIX  13
H142  2    0.951468    0.538642    0.510372   -31.00000   -1.20000
AFIX   0

CL9   3    0.337332    0.988772    0.495074   -41.00000    0.16781    0.10311 =
         0.07773    0.00325    0.01717    0.03526
CL10  3    0.354347    0.943374    0.409870   -41.00000    0.08504    0.06271 =
         0.05620    0.00131    0.00319   -0.00165
C143  1    0.393788    0.948315    0.465366   -41.00000    0.03513    0.05513 =
         0.05989    0.00082    0.01182   -0.01628
AFIX  13
H143  2    0.438805    0.976294    0.464386   -41.00000   -1.20000
AFIX   0
CL11  3    0.451033    0.899711    0.495542   -41.00000    0.07100    0.17930 =
         0.06322   -0.00263    0.00481    0.05134
HKLF 4


REM  s P 1 21/c 1 R = 0.21 New:P21/c
REM wR2 = 0.0979, GooF = S = 1.027, Restrained GooF = 1.029 for all data
REM R1 = 0.0363 for 19015 Fo > 4sig(Fo) and 0.0394 for all 20658 data
REM 1457 parameters refined using 13 restraints

END

WGHT      0.0486     14.5031

REM Highest difference peak  1.228,  deepest hole -0.938,  1-sigma level  0.067
Q1    1   0.4241  0.3874  0.2826  11.00000  0.05    1.23
Q2    1   0.8448  0.3524  0.3884  11.00000  0.05    1.14
Q3    1   0.4260  0.3656  0.2370  11.00000  0.05    1.07
Q4    1   1.0312  0.8031  0.5647  11.00000  0.05    0.88
Q5    1   0.8897  0.6098  0.5237  11.00000  0.05    0.72
Q6    1   0.7927  0.5569  0.2988  11.00000  0.05    0.70
Q7    1   1.1736  0.6460  0.4136  11.00000  0.05    0.66
Q8    1   0.7796  0.6080  0.2819  11.00000  0.05    0.65
Q9    1   1.0756  0.6268  0.4128  11.00000  0.05    0.58
Q10   1   0.9693  0.5983  0.5227  11.00000  0.05    0.56
Q11   1   0.6242  0.4513  0.5507  11.00000  0.05    0.54
Q12   1   0.5026  1.0003  0.6827  11.00000  0.05    0.53
Q13   1   0.1045  1.0312  0.5141  11.00000  0.05    0.50
Q14   1   0.9682  0.7901  0.5362  11.00000  0.05    0.49
Q15   1   0.4982  0.7197  0.5123  11.00000  0.05    0.49
Q16   1   0.7031  0.7685  0.7243  11.00000  0.05    0.45
Q17   1   0.2779  0.9225  0.2915  11.00000  0.05    0.45
;
_shelx_res_checksum                29139
_shelx_hkl_file
;
   1   0   0   44.30    3.10
  -1   0   0   56.09    2.70
  -1   0   0   52.99    3.20
   2   0   0 2003.00  100.19
  -2   0   0 1890.01  100.19
   3   0   0    1.90    0.40
   3   0   0    3.40    1.00
  -3   0   0    0.50    0.70
  -3   0   0    2.90    0.40
   3   0   0    1.70    0.50
  -4   0   0 1541.55   83.39
   4   0   0 1553.04   83.09
   4   0   0 1694.43   81.59
   4   0   0 1568.14   81.19
  -5   0   0  205.88   10.00
  -5   0   0  180.98   12.60
   5   0   0  185.88   12.20
   5   0   0  185.38   10.50
   5   0   0  183.18   10.00
   6   0   0   40.90    3.30
  -6   0   0   43.50    2.60
   6   0   0   40.80    3.00
   6   0   0   39.80    2.60
  -6   0   0   42.10    5.30
   6   0   0   48.50    5.00
  -6   0   0   43.80    2.60
   7   0   0    5.00    2.30
   7   0   0    4.50    0.70
   7   0   0    4.70    1.00
  -7   0   0    5.40    0.70
  -7   0   0    7.00    0.80
  -8   0   0 3784.22  205.98
   8   0   0 3893.71  206.28
   8   0   0 3930.41  206.38
   8   0   0 4277.07  211.18
  -8   0   0 4174.08  205.98
  -8   0   0 4170.78  211.98
   9   0   0   87.39    5.60
   9   0   0   86.79    5.70
  -9   0   0   95.19    5.30
 -10   0   0  385.36   22.20
  10   0   0  396.56   21.60
  10   0   0  413.56   21.60
  11   0   0  235.28   13.80
  11   0   0  233.48   14.30
 -11   0   0  239.98   14.30
  11   0   0  242.48   13.70
  11   0   0  248.88   13.80
  12   0   0  295.07   18.00
  12   0   0  326.97   17.70
  12   0   0  331.27   17.60
  12   0   0  300.57   17.40
 -12   0   0  296.47   18.00
  13   0   0    6.40    1.70
  13   0   0    7.60    1.80
 -13   0   0    5.40    1.70
  13   0   0    8.10    1.60
  13   0   0    5.00    1.60
  14   0   0    1.00    1.20
  14   0   0    2.50    1.40
 -14   0   0    4.00    1.80
 -14   0   0    0.40    1.30
  14   0   0    3.90    1.50
 -15   0   0  108.49    7.90
 -15   0   0   97.79    7.50
  15   0   0  108.39    7.50
  15   0   0  105.79    7.50
  15   0   0   99.09    7.70
 -16   0   0   55.39    5.40
  16   0   0   53.69    5.00
 -16   0   0   64.29    5.40
  16   0   0   56.59    5.20
 -16   0   0   53.29    5.00
  16   0   0   61.39    5.10
  17   0   0  151.78   10.00
 -17   0   0  140.79    9.40
 -17   0   0  151.38   10.20
 -17   0   0  149.19    9.60
  18   0   0   14.60    2.30
 -18   0   0   15.20    2.20
 -18   0   0   13.20    2.10
  18   0   0   11.70    2.40
 -18   0   0   13.10    2.60
 -19   0   0   43.10    3.90
  19   0   0   45.80    3.90
 -19   0   0   38.90    2.80
  19   0   0   33.90    3.20
 -19   0   0   45.90    3.00
  -1  -1   0    1.50    0.30
  -1  -1   0    2.00    0.20
   1  -1   0    2.10    0.30
   1  -1   0    1.30    0.50
   1  -1   0    2.30    0.30
  -1   1   0    2.30    0.30
  -1   1   0    1.30    0.40
   1   1   0    2.50    0.40
  -1   1   0    2.00    0.30
  -2  -1   0 1953.50  105.69
   2  -1   0 2110.89  106.09
   2   1   0 2077.19  105.69
  -2   1   0 2097.49  106.19
  -3  -1   0    3.00    0.40
  -3  -1   0    3.60    0.50
   3  -1   0    2.00    1.00
   3  -1   0    2.80    0.60
   3  -1   0    2.30    0.40
  -3   1   0    2.80    0.50
   3   1   0    2.20    0.40
  -3   1   0    1.60    1.10
   3   1   0    2.30    0.90
  -4  -1   0  545.55   28.20
   4  -1   0  523.85   28.20
  -4  -1   0  538.75   30.10
   4  -1   0  564.64   30.30
  -4  -1   0  591.04   28.10
   4  -1   0  538.45   28.50
   4   1   0  525.35   28.10
  -4   1   0  505.25   30.40
  -4   1   0  562.94   28.20
   4   1   0  569.34   30.00
   5  -1   0  275.27   15.50
   5  -1   0  287.37   17.90
  -5  -1   0  301.67   15.40
  -5  -1   0  302.37   15.50
   5  -1   0  303.47   16.00
  -5  -1   0  303.37   18.10
  -5   1   0  311.67   15.60
   5   1   0  281.57   15.40
   5   1   0  288.27   16.00
   5   1   0  304.57   17.70
  -5   1   0  293.67   18.50
  -6  -1   0  133.49    7.40
   6  -1   0  140.69    8.50
   6  -1   0  126.59    7.70
  -6  -1   0  138.79    7.50
  -6  -1   0  138.69   10.50
   6  -1   0  131.29   10.20
   6  -1   0  134.69    7.60
   6   1   0  145.39   10.10
  -6   1   0  145.19    7.60
  -6   1   0  140.49   11.00
   6   1   0  134.79    7.40
   6   1   0  139.99    8.50
  -7  -1   0  136.69   11.00
   7  -1   0  136.79    7.60
  -7  -1   0  118.89    7.30
  -7  -1   0  139.49    7.50
   7  -1   0  126.39    7.70
   7  -1   0  139.49   10.90
  -7   1   0  132.49   11.50
   7   1   0  143.49   10.70
   7   1   0  129.79    7.70
  -7   1   0  133.59    7.40
   7   1   0  135.99    7.30
  -7   1   0  148.19    7.60
   8  -1   0   14.60    1.60
  -8  -1   0   16.90    1.50
   8  -1   0   12.30    1.60
   8  -1   0   15.10    3.60
  -8  -1   0   18.40    4.80
   8   1   0   15.20    1.60
   8   1   0   17.90    1.70
  -8   1   0   16.00    1.50
   8   1   0   14.70    4.20
  -8   1   0   19.20    1.40
  -8   1   0   10.90    3.90
   9  -1   0    7.30    1.40
   9  -1   0   11.00    1.50
  -9  -1   0    9.30    1.10
  -9   1   0    9.30    1.60
  -9   1   0    9.00    1.20
   9   1   0   10.10    1.60
   9   1   0    8.60    1.50
  -9   1   0    9.30    1.10
  10  -1   0  245.28   13.30
  10  -1   0  228.78   13.30
 -10  -1   0  225.58   13.80
 -10   1   0  228.38   13.90
  10   1   0  243.78   13.30
  10   1   0  238.58   13.30
  11  -1   0   41.90    3.50
  11  -1   0   39.40    3.60
 -11  -1   0   44.20    4.00
  11  -1   0   34.50    3.80
  11  -1   0   42.10    3.50
  11   1   0   43.40    3.70
  11   1   0   39.30    3.90
  11   1   0   40.90    3.40
 -11   1   0   39.30    3.80
  11   1   0   44.40    3.50
 -12  -1   0  166.98   10.60
  12  -1   0  167.08   10.20
  12  -1   0  162.98   10.60
  12  -1   0  156.28   10.00
  12  -1   0  171.38   10.10
  12   1   0  158.88    9.90
  12   1   0  169.78   10.60
 -12   1   0  161.38   10.60
  12   1   0  173.98   10.20
  12   1   0  156.78   10.10
 -13  -1   0   28.60    3.50
  13  -1   0   28.50    3.10
  13  -1   0   31.80    3.40
  13  -1   0   28.30    3.50
 -13  -1   0   37.40    4.00
  13  -1   0   36.20    3.50
  13   1   0   27.70    3.00
  13   1   0   31.50    3.40
  13   1   0   29.00    3.60
 -13   1   0   30.40    3.70
  13   1   0   30.70    3.30
 -14  -1   0   27.10    3.40
 -14  -1   0   26.90    4.00
  14  -1   0   33.20    3.50
  14  -1   0   30.50    3.70
  14  -1   0   32.80    3.50
  14   1   0   30.70    3.40
  14   1   0   27.50    3.40
  14   1   0   27.40    3.50
 -14   1   0   26.50    3.40
  15  -1   0   60.39    5.00
 -15  -1   0   58.09    5.30
 -15  -1   0   53.69    4.90
  15  -1   0   56.69    4.90
  15  -1   0   54.39    5.20
 -15  -1   0   56.99    5.40
 -15   1   0   53.89    5.00
  15   1   0   62.79    5.00
  15   1   0   49.30    5.00
 -15   1   0   52.69    5.10
  15   1   0   53.29    4.90
  16  -1   0    7.70    2.30
 -16  -1   0    5.20    1.70
 -16  -1   0   10.40    2.60
  16  -1   0    9.10    2.00
 -16  -1   0   10.20    2.30
  16  -1   0    9.10    2.00
 -16   1   0    8.00    2.10
 -16   1   0    6.70    2.00
  16   1   0    8.80    2.20
  16   1   0    7.10    1.80
 -16   1   0    5.10    1.80
  16   1   0   11.40    2.40
 -17  -1   0    4.20    1.80
 -17  -1   0    4.30    1.60
 -17  -1   0    7.40    1.70
  17  -1   0    7.40    1.70
  17  -1   0    5.80    2.00
  17  -1   0    4.40    1.50
  17   1   0    6.00    1.80
 -17   1   0    3.80    1.70
  17   1   0    4.10    1.60
 -17   1   0    7.60    1.80
  17   1   0    5.60    1.60
 -17   1   0    7.30    1.90
 -18  -1   0   -0.50    1.00
  18  -1   0   -0.80    1.00
  18  -1   0    0.90    1.10
 -18  -1   0   -0.80    0.90
  18  -1   0   -0.80    0.90
 -18  -1   0    4.00    1.20
  18   1   0   -0.20    1.10
 -18   1   0    1.20    1.10
  18   1   0    0.00    0.90
 -18   1   0    1.60    1.30
  18   1   0    0.60    1.00
 -18   1   0    0.50    1.00
 -19  -1   0   23.30    2.80
  19  -1   0   21.90    2.20
  19  -1   0   23.00    2.70
 -19  -1   0   18.10    1.90
 -19   1   0   20.00    1.90
  19   1   0   22.30    2.70
 -19   1   0   22.00    2.80
 -19   1   0   20.80    2.10
  19   1   0   20.40    2.30
  19   1   0   21.40    2.40
   0  -2   0  159.08    7.80
   0  -2   0  132.49    7.90
   0  -2   0  155.58    7.80
   0  -2   0  153.18    7.60
   0   2   0  141.69    7.90
   0   2   0  136.29    7.70
   0   2   0  159.28    7.80
  -1  -2   0   48.40    2.50
   1  -2   0   46.30    2.60
   1  -2   0   43.70    2.50
   1  -2   0   47.10    2.50
  -1  -2   0   45.20    2.50
  -1  -2   0   48.70    2.60
  -1   2   0   45.90    2.50
  -1   2   0   42.10    3.10
  -1   2   0   40.80    2.60
   2  -2   0  245.48   14.50
  -2  -2   0  225.48   13.80
  -2  -2   0  249.08   13.30
   2  -2   0  252.27   13.40
   2  -2   0  266.67   13.40
  -2   2   0  257.67   14.70
  -2   2   0  274.77   13.50
   2   2   0  275.57   13.80
  -2   2   0  262.37   13.40
  -3  -2   0  265.47   16.00
   3  -2   0  284.27   15.20
   3  -2   0  293.57   15.30
  -3  -2   0  287.27   15.10
   3  -2   0  288.37   16.70
   3   2   0  284.67   14.90
  -3   2   0  305.27   15.20
   3   2   0  306.37   16.10
  -3   2   0  291.07   17.00
  -4  -2   0 6978.00  362.46
   4  -2   0 6950.30  362.96
  -4   2   0 6820.32  363.36
   4   2   0 7591.74  362.36
   5  -2   0  127.99    7.40
   5  -2   0  121.29    9.30
  -5  -2   0  127.39    9.10
   5  -2   0  128.39    7.10
  -5  -2   0  128.39    7.00
   5   2   0  126.99    6.70
   5   2   0  130.19    8.80
  -5   2   0  124.99    7.10
  -5   2   0  133.59   10.00
   6  -2   0  953.10   51.09
   6  -2   0  890.11   53.99
   6  -2   0  916.01   51.19
  -6  -2   0 1055.19   54.29
  -6  -2   0  995.70   50.99
  -6   2   0 1030.30   51.09
   6   2   0 1085.19   53.89
   6   2   0  945.41   50.69
  -6   2   0 1049.89   55.39
  -7  -2   0   67.09    7.00
  -7  -2   0   66.79    3.90
   7  -2   0   62.09    4.10
   7  -2   0   61.29    4.00
   7  -2   0   65.49    7.20
  -7   2   0   61.49    4.10
   7   2   0   68.99    6.70
  -7   2   0   62.19    4.00
  -7   2   0   56.09    7.50
   7   2   0   58.69    3.90
   8  -2   0  460.05   24.70
   8  -2   0  443.06   24.80
  -8  -2   0  444.86   24.50
  -8  -2   0  521.95   31.00
   8  -2   0  468.65   29.30
   8   2   0  426.06   24.60
  -8   2   0  476.95   24.80
  -8   2   0  470.55   24.30
  -8   2   0  493.75   24.70
  -8   2   0  483.05   30.50
   8   2   0  455.05   24.70
   9  -2   0    8.70    1.40
   9  -2   0    7.70    1.40
  -9  -2   0    5.50    1.00
  -9   2   0    7.20    1.20
   9   2   0    6.10    1.20
   9   2   0    8.10    1.30
  -9   2   0    8.00    1.20
  -9   2   0    5.70    0.90
  10  -2   0  280.57   16.50
 -10  -2   0  276.27   16.40
  10  -2   0  289.37   16.10
  10  -2   0  310.27   16.00
  10  -2   0  285.57   16.00
 -10   2   0  278.37   15.60
 -10   2   0  273.97   15.90
  10   2   0  275.77   15.80
  10   2   0  310.17   16.00
 -10   2   0  287.37   16.70
  11  -2   0   37.40    3.30
  11  -2   0   35.80    3.60
  11  -2   0   34.60    3.20
 -11  -2   0   33.60    3.60
  11  -2   0   39.20    3.40
  11   2   0   36.80    3.20
 -11   2   0   33.10    3.60
  11   2   0   39.90    3.30
  11   2   0   38.20    3.40
  11   2   0   40.60    3.70
  12  -2   0    1.40    1.10
 -12  -2   0    2.50    1.20
 -12  -2   0    2.90    1.50
  12  -2   0    1.00    1.30
  12  -2   0    2.70    1.10
  12   2   0   -0.60    1.00
  12   2   0    3.20    1.20
  12   2   0    2.60    1.10
 -12   2   0    2.40    1.40
  12   2   0    2.00    1.20
 -13  -2   0  266.87   16.40
  13  -2   0  272.57   16.80
  13  -2   0  272.67   16.10
  13  -2   0  298.37   16.40
 -13  -2   0  304.87   17.10
  13  -2   0  285.27   16.30
  13   2   0  289.77   16.30
  13   2   0  271.07   16.70
  13   2   0  276.67   16.30
 -13   2   0  268.47   16.80
  14  -2   0  110.39    8.30
  14  -2   0  122.29    8.00
  14  -2   0  125.99    8.00
 -14  -2   0  109.09    7.90
 -14  -2   0  113.89    8.30
  14   2   0  119.99    7.90
 -14   2   0  103.09    8.10
  14   2   0  106.79    8.10
  14   2   0  113.19    7.90
  15  -2   0    8.70    2.10
 -15  -2   0    5.60    1.80
 -15  -2   0   10.20    2.50
 -15  -2   0    6.10    1.70
  15  -2   0    8.20    2.00
  15  -2   0    9.10    2.20
 -15   2   0    7.40    1.90
  15   2   0    7.10    1.70
 -15   2   0    4.80    1.80
  15   2   0   10.70    2.20
  15   2   0    8.70    2.30
  16  -2   0   70.29    6.10
 -16  -2   0   70.29    5.50
 -16  -2   0   70.79    5.70
  16  -2   0   69.19    5.60
  16  -2   0   67.29    5.50
 -16  -2   0   68.49    6.10
  16   2   0   73.79    5.70
 -16   2   0   70.19    6.00
  16   2   0   67.59    5.80
 -16   2   0   69.49    5.90
  16   2   0   75.49    5.80
 -17  -2   0    6.20    1.90
 -17  -2   0    3.50    1.30
 -17  -2   0    1.90    1.30
  17  -2   0    2.90    1.30
  17  -2   0    6.00    2.00
 -17   2   0    2.90    1.40
 -17   2   0    1.70    1.30
  17   2   0    6.60    1.90
  17   2   0    1.60    1.20
 -17   2   0    3.30    1.70
  17   2   0    1.70    1.30
 -18  -2   0   23.20    2.30
 -18  -2   0   23.60    3.10
  18  -2   0   18.70    2.60
 -18  -2   0   22.50    2.40
  18  -2   0   16.40    2.50
  18  -2   0   22.80    3.10
 -18   2   0   22.20    2.80
 -18   2   0   25.70    3.20
 -18   2   0   25.70    2.70
  18   2   0   18.60    2.70
  18   2   0   23.00    3.00
  18   2   0   20.50    2.70
 -19  -2   0   52.49    4.10
 -19  -2   0   43.70    3.00
  19  -2   0   42.40    3.20
  19  -2   0   48.20    4.00
  19   2   0   51.49    3.90
 -19   2   0   44.40    3.10
 -19   2   0   48.30    4.00
  19   2   0   37.70    3.50
  19   2   0   41.40    3.50
 -19   2   0   44.50    3.50
   0  -3   0    0.30    0.20
   0   3   0    0.30    0.20
   0   3   0    0.60    0.20
   0   3   0    0.20    0.30
   1  -3   0   75.29    4.60
  -1  -3   0   77.49    4.50
   1  -3   0   83.29    4.50
   1  -3   0   86.89    4.50
  -1   3   0   86.29    4.60
  -1   3   0   81.39    5.30
  -1   3   0   86.89    4.50
   1   3   0   85.09    4.50
   2  -3   0  141.69    9.00
  -2  -3   0  133.79    8.00
  -2  -3   0  140.99    7.90
  -2  -3   0  144.09    7.80
   2  -3   0  154.78    8.00
   2  -3   0  151.38    7.80
  -2   3   0  152.98    7.80
  -2   3   0  152.68    7.90
  -2   3   0  144.69    9.20
  -3  -3   0  210.18   10.50
  -3  -3   0  185.28   11.20
   3  -3   0  201.78   10.60
   3  -3   0  193.68   12.20
   3  -3   0  195.78   10.60
  -3   3   0  193.18   12.40
  -3   3   0  204.28   10.70
   3   3   0  198.48   10.20
  -4  -3   0  440.06   24.80
   4  -3   0  455.45   23.70
   4  -3   0  433.66   23.60
   4  -3   0  427.96   25.60
  -4  -3   0  464.15   23.50
   4   3   0  450.55   23.10
  -4   3   0  452.15   23.60
  -4   3   0  438.96   26.10
   4   3   0  494.15   24.80
   5  -3   0    6.90    1.00
   5  -3   0    8.40    1.20
   5  -3   0    7.10    0.90
   5  -3   0    5.70    1.90
  -5  -3   0    8.30    2.00
  -5  -3   0    5.60    0.80
  -5   3   0    7.60    1.00
  -5   3   0    4.60    2.00
   5   3   0    6.80    0.60
   6  -3   0    0.60    0.50
  -6  -3   0    1.10    0.50
  -6  -3   0   -1.10    1.30
   6  -3   0    0.70    0.40
   6  -3   0    3.30    2.20
   6   3   0    0.70    0.20
  -6   3   0    1.00    0.50
  -6   3   0    0.40    1.80
   7  -3   0  292.37   16.00
   7  -3   0  309.17   16.20
  -7  -3   0  299.07   19.20
   7  -3   0  300.67   19.80
   7  -3   0  291.47   16.00
  -7  -3   0  325.97   15.80
  -7   3   0  294.57   20.40
  -7   3   0  288.67   16.00
   7   3   0  288.47   15.80
  -7   3   0  256.87   15.80
   8  -3   0   63.69    4.40
  -8  -3   0   67.39    4.10
   8  -3   0   64.49    4.30
  -8  -3   0   64.19    6.30
   8  -3   0   54.09    7.80
  -8   3   0   66.29    4.40
  -8   3   0   65.09    8.90
   8   3   0   67.79    4.30
  -8   3   0   67.79    4.40
   9  -3   0   28.40    2.70
   9  -3   0   31.10    2.70
   9  -3   0   23.10    9.80
  -9  -3   0   31.50    2.40
  -9   3   0   33.30    2.20
   9   3   0   26.50    2.50
  -9   3   0   35.00    2.70
  -9   3   0   33.70    2.80
   9   3   0   29.00    2.50
  10  -3   0  239.48   13.50
 -10  -3   0  234.98   13.60
  10  -3   0  233.98   13.90
  10  -3   0  246.48   13.30
 -10  -3   0  200.08   12.70
  10  -3   0  231.88   13.40
  10   3   0  236.28   13.20
 -10   3   0  228.88   14.00
  10   3   0  238.68   13.20
 -10   3   0  240.28   13.20
 -10   3   0  244.88   13.40
  11  -3   0   25.30    2.60
 -11  -3   0   21.10    3.00
  11  -3   0   21.00    2.50
  11  -3   0   26.50    2.70
  11  -3   0   21.20    2.90
  11  -3   0   25.20    5.20
 -11  -3   0   27.10    2.90
  11   3   0   18.20    2.90
  11   3   0   24.10    2.50
 -11   3   0   20.20    2.80
  11   3   0   23.30    2.70
  11   3   0   25.90    2.50
  12  -3   0   14.60    2.80
  12  -3   0   20.10    2.70
  12  -3   0   18.30    2.80
  12  -3   0   21.30    2.60
 -12  -3   0   13.10    2.40
 -12  -3   0   18.70    3.10
  12  -3   0   18.10    2.30
  12   3   0   16.80    2.30
  12   3   0   16.50    2.70
  12   3   0   15.70    2.30
 -12   3   0   19.90    2.90
  12   3   0   15.80    2.60
  13  -3   0  238.88   16.00
  13  -3   0  272.17   15.30
 -13  -3   0  277.07   16.00
  13  -3   0  240.18   15.60
  13  -3   0  256.97   15.20
 -13  -3   0  263.47   15.40
  13  -3   0  280.17   15.40
 -13   3   0  246.68   15.80
  13   3   0  257.07   15.60
  13   3   0  276.97   15.30
  13   3   0  254.37   15.20
 -14  -3   0    3.20    1.30
  14  -3   0    9.00    2.40
  14  -3   0    8.30    1.90
  14  -3   0    4.30    1.80
 -14  -3   0    3.90    1.70
  14  -3   0    4.80    1.60
 -14  -3   0    5.00    1.80
  14   3   0    4.90    1.60
  14   3   0    5.10    1.70
 -14   3   0    3.10    1.50
  14   3   0    2.70    1.60
  15  -3   0  227.98   14.50
 -15  -3   0  219.98   14.10
 -15  -3   0  224.68   13.80
 -15  -3   0  231.88   14.70
  15  -3   0  243.88   14.10
  15  -3   0  246.98   14.10
  15  -3   0  223.58   15.20
  15   3   0  226.38   14.30
  15   3   0  251.37   14.20
 -15   3   0  221.98   14.40
  15   3   0  227.58   14.00
  16  -3   0   30.90    3.40
 -16  -3   0   31.20    3.50
 -16  -3   0   32.20    3.90
  16  -3   0   27.30    3.40
  16  -3   0   29.30    3.70
 -16  -3   0   31.20    3.20
 -16   3   0   33.80    3.80
  16   3   0   29.20    3.50
  16   3   0   30.00    3.60
 -16   3   0   25.60    3.60
  16   3   0   31.30    3.40
 -17  -3   0   18.90    3.20
  17  -3   0   16.30    2.90
 -17  -3   0   18.70    2.30
 -17  -3   0   18.10    2.50
  17  -3   0   13.30    2.30
  17   3   0   18.60    2.80
 -17   3   0   20.90    2.90
  17   3   0   25.10    2.90
 -17   3   0   17.40    3.00
  17   3   0   16.50    2.70
 -17   3   0   18.70    2.90
 -18  -3   0   44.00    3.00
 -18  -3   0   36.80    3.20
  18  -3   0   33.20    3.30
 -18  -3   0   45.80    4.30
  18  -3   0   44.90    4.10
 -18   3   0   38.20    3.80
 -18   3   0   38.30    4.00
  18   3   0   43.00    3.90
  18   3   0   40.90    3.70
 -18   3   0   39.50    3.50
  18   3   0   42.30    3.80
  19  -3   0    6.40    1.60
 -19  -3   0    8.00    1.80
  19   3   0    8.00    1.50
  19   3   0    6.60    1.50
 -19   3   0    7.50    1.60
 -19   3   0    8.00    1.20
 -19   3   0    7.10    1.40
  19   3   0    6.30    1.30
   0  -4   0  580.04   29.50
   0  -4   0  572.64   30.10
   0  -4   0  526.75   29.70
   0   4   0  614.24   29.80
   0   4   0  585.54   30.10
   1  -4   0    5.60    1.20
  -1  -4   0    6.40    0.80
   1  -4   0    5.50    0.80
   1  -4   0    5.80    0.70
   1  -4   0    6.20    0.80
  -1  -4   0    4.60    0.50
  -1   4   0    5.50    0.60
  -1   4   0    5.90    0.80
  -1   4   0    3.80    1.00
   1   4   0    6.10    0.70
   1   4   0    3.90    0.60
   2  -4   0 2737.83  141.09
  -2   4   0 2732.43  141.19
  -3  -4   0   45.50    2.90
  -3  -4   0   44.10    3.20
   3  -4   0   43.40    4.30
   3  -4   0   49.50    2.90
  -3  -4   0   42.80    3.00
   3  -4   0   43.10    3.00
  -3   4   0   44.50    3.00
  -3   4   0   47.60    2.90
  -3   4   0   50.39    4.70
  -4  -4   0  298.57   15.40
  -4  -4   0  295.97   16.40
   4  -4   0  295.17   15.60
  -4  -4   0  265.07   15.90
   4  -4   0  301.17   15.60
   4  -4   0  279.97   17.70
   4   4   0  289.17   15.00
  -4   4   0  300.17   18.30
  -4   4   0  296.17   15.60
   5  -4   0   12.40    2.70
  -5  -4   0   10.80    2.20
   5  -4   0   11.80    1.30
   5  -4   0   11.80    1.40
  -5  -4   0   10.30    1.70
  -5  -4   0   13.60    1.30
   5  -4   0   10.60    1.30
   5   4   0   12.90    0.80
  -5   4   0   12.60    1.40
  -5   4   0   17.50    3.50
  -6  -4   0  300.17   15.20
   6  -4   0  275.27   15.40
   6  -4   0  280.77   18.60
  -6  -4   0  265.17   16.50
  -6  -4   0  307.27   17.60
   6  -4   0  269.47   15.50
  -6   4   0  292.47   19.50
  -6   4   0  283.37   15.40
   7  -4   0  101.29    6.50
   7  -4   0  105.79    6.30
   7  -4   0  107.79   10.00
   7  -4   0  106.29    6.60
  -7  -4   0  114.59    6.30
  -7  -4   0   99.29    7.80
  -7  -4   0  107.79    8.90
   7   4   0  109.39    6.30
  -7   4   0  107.89    6.50
  -7   4   0  107.09   10.60
  -8  -4   0   44.80    5.10
   8  -4   0   39.50    7.00
   8  -4   0   35.50    3.10
  -8  -4   0   42.10    2.90
   8  -4   0   39.60    3.00
  -8   4   0   40.90    3.10
  -8   4   0   39.40    7.80
  -8   4   0   42.20    3.20
   8   4   0   38.20    2.90
   9  -4   0   73.89    5.20
  -9  -4   0   80.19    4.90
   9  -4   0   72.99   10.50
   9  -4   0   75.59    5.00
   9   4   0   74.69    4.90
   9   4   0   72.89    4.90
  -9   4   0   82.79   14.30
  -9   4   0   76.09    5.20
  -9   4   0   80.09    5.20
  10  -4   0  584.14   34.00
  10  -4   0  616.34   33.70
  10  -4   0  648.54   33.50
 -10  -4   0  596.94   33.70
  10  -4   0  618.94   33.60
 -10  -4   0  613.54   33.10
 -10  -4   0  649.14   34.50
 -10   4   0  682.43   33.80
  10   4   0  631.54   33.30
 -10   4   0  696.93   33.80
  10   4   0  613.84   33.30
 -10   4   0  618.94   34.40
  11  -4   0   43.00    3.70
 -11  -4   0   40.90    4.60
  11  -4   0   49.20    3.80
  11  -4   0   41.80    4.10
  11  -4   0   43.80    4.70
 -11  -4   0   48.30    4.50
  11  -4   0   46.60    3.70
 -11  -4   0   42.70    3.80
  11   4   0   45.20    3.60
  11   4   0   42.90    3.80
  11   4   0   45.00    4.30
 -11   4   0   43.20    4.30
  11   4   0   45.10    3.50
  12  -4   0   17.70    2.50
  12  -4   0   18.70    2.40
  12  -4   0   15.90    2.90
 -12  -4   0   13.70    2.20
 -12  -4   0   20.30    3.10
  12  -4   0   17.60    2.50
 -12  -4   0   16.80    3.20
  12  -4   0   16.00    2.90
  12   4   0   17.40    2.80
 -12   4   0   13.90    2.80
  12   4   0   17.30    2.30
  12   4   0   15.90    2.40
 -13  -4   0   42.30    4.10
 -13  -4   0   50.39    4.80
  13  -4   0   46.40    4.60
 -13  -4   0   40.60    4.50
  13  -4   0   51.89    4.40
  13  -4   0   49.60    4.20
  13  -4   0   51.29    5.00
 -13   4   0   42.40    4.70
  13   4   0   47.40    4.20
  13   4   0   45.60    4.50
  13   4   0   48.40    4.20
  14  -4   0    1.50    1.50
 -14  -4   0    1.70    1.50
  14  -4   0    2.70    1.40
 -14  -4   0    4.80    1.80
  14  -4   0    1.00    1.70
 -14  -4   0    2.80    1.30
  14  -4   0    1.30    1.10
  14   4   0    2.00    1.50
  14   4   0   -0.40    1.30
 -14   4   0    0.80    1.30
  14   4   0    1.40    1.30
  15  -4   0   32.50    4.10
  15  -4   0   29.60    3.40
  15  -4   0   34.10    3.60
 -15  -4   0   28.20    3.70
  15  -4   0   31.40    3.90
 -15  -4   0   28.40    3.70
 -15  -4   0   27.60    3.10
  15   4   0   29.60    3.50
 -15   4   0   25.20    3.50
  15   4   0   31.70    3.50
  15   4   0   29.90    3.50
 -16  -4   0   11.70    2.80
 -16  -4   0   10.80    2.10
  16  -4   0   13.10    2.40
  16  -4   0   10.60    2.50
 -16  -4   0   15.70    2.20
  16  -4   0   10.60    2.60
 -16   4   0   11.00    2.60
  16   4   0   11.80    2.40
  16   4   0    9.20    2.00
  16   4   0    8.10    2.00
 -16   4   0   13.70    2.60
 -17  -4   0    7.40    2.10
 -17  -4   0    7.50    1.70
  17  -4   0    4.20    1.50
  17  -4   0    8.10    1.80
  17  -4   0    8.90    2.10
 -17  -4   0    7.80    1.40
  17   4   0    7.10    1.80
  17   4   0    7.40    1.80
 -17   4   0    9.20    2.10
 -17   4   0    8.50    2.00
  17   4   0   12.20    2.30
 -17   4   0    9.20    2.20
 -18  -4   0   -0.60    1.30
 -18  -4   0   -1.70    0.80
  18  -4   0   -1.10    0.80
  18  -4   0    0.30    1.30
  18  -4   0   -0.20    2.00
  18   4   0   -0.80    0.90
  18   4   0   -0.70    0.90
 -18   4   0   -0.50    0.90
 -18   4   0    0.20    1.20
 -18   4   0    0.60    0.90
  18   4   0    0.50    1.10
 -19  -4   0   23.60    2.80
  19  -4   0   19.60    2.70
 -19   4   0   19.50    2.00
 -19   4   0   27.00    2.70
  19   4   0   19.20    2.30
  19   4   0   24.80    2.50
 -19   4   0   25.90    2.80
   0  -5   0    0.00    0.50
   0  -5   0    0.30    0.50
   0  -5   0    0.90    0.20
   0   5   0    0.20    0.40
   0   5   0    0.40    0.50
   0   5   0    0.10    0.40
   1  -5   0    7.70    1.00
  -1  -5   0    6.60    0.80
   1  -5   0    6.30    0.90
   1  -5   0    7.10    1.50
   1  -5   0    8.70    1.00
  -1  -5   0    9.00    1.10
   1   5   0    8.80    0.80
  -1   5   0    7.90    1.10
  -1   5   0    8.60    0.80
   1   5   0    8.00    0.90
  -1   5   0    7.60    1.60
   1   5   0    8.90    0.80
  -2   5   0 5704.93  292.47
   3  -5   0   20.60    1.60
   3  -5   0   20.20    1.80
   3  -5   0   21.30    3.00
  -3  -5   0   19.20    1.60
  -3  -5   0   19.90    1.60
  -3   5   0   18.40    1.70
  -3   5   0   16.50    3.00
   3   5   0   22.60    1.40
  -3   5   0   20.10    1.60
   4  -5   0  704.83   37.90
   4  -5   0  666.63   37.90
   4  -5   0  707.73   40.30
  -4  -5   0  740.63   38.10
  -4  -5   0  750.02   37.80
   4  -5   0  743.13   37.80
  -4  -5   0  746.93   38.40
   4   5   0  766.82   37.40
  -4   5   0  758.42   41.10
  -4   5   0  699.93   37.90
  -5  -5   0   25.20    2.80
   5  -5   0   22.60    2.00
  -5  -5   0   22.40    2.40
   5  -5   0   21.00    3.80
  -5  -5   0   24.00    1.90
   5  -5   0   21.20    2.00
   5  -5   0   22.00    2.00
  -5   5   0   21.80    4.20
  -5   5   0   23.00    2.10
   5   5   0   24.10    1.40
   5   5   0   24.40    1.40
   6  -5   0 1242.38   65.39
   6  -5   0 1184.98   65.49
  -6  -5   0 1286.37   67.09
  -6  -5   0 1307.57   66.39
  -6  -5   0 1337.37   65.19
   6  -5   0 1251.97   69.19
   6   5   0 1269.77   65.29
  -6   5   0 1344.87   70.39
  -6   5   0 1158.98   65.29
   7  -5   0    0.00    2.70
  -7  -5   0    0.80    0.60
   7  -5   0    1.80    0.90
  -7  -5   0    1.30    1.20
  -7  -5   0   -0.20    1.50
   7  -5   0    2.40    0.70
  -7   5   0    4.00    3.80
   7   5   0    1.30    0.70
  -7   5   0    1.70    0.70
  -7   5   0    1.30    0.60
   8  -5   0   77.59    5.40
  -8  -5   0   85.49    5.20
   8  -5   0   81.69    5.20
   8  -5   0   81.69    9.90
  -8  -5   0   73.49    6.80
  -8   5   0   84.69    5.50
  -8   5   0   80.19    5.40
   8   5   0   80.39    5.10
  -8   5   0   91.49   10.80
  -8   5   0   83.49    5.10
   9  -5   0   44.10    3.60
   9  -5   0   41.20    3.30
  -9  -5   0   43.90    3.20
  -9  -5   0   34.40    5.70
   9  -5   0   55.59    9.40
  -9   5   0   42.70    3.20
   9   5   0   42.40    3.10
  -9   5   0   46.60    3.60
  -9   5   0   43.00    3.60
  -9   5   0   53.29   11.80
   9   5   0   42.50    3.20
 -10  -5   0   54.39    3.70
  10  -5   0   53.19    3.90
  10  -5   0   51.19    4.10
  10  -5   0   51.09    4.00
 -10  -5   0   52.09    4.70
  10  -5   0   54.79    4.50
 -10  -5   0   50.79    4.00
 -10   5   0   51.59    4.20
 -10   5   0   55.99    3.80
  10   5   0   49.00    3.70
  10   5   0   48.80    3.70
 -10   5   0   49.30    4.10
 -10   5   0   48.00    4.50
  11  -5   0   69.99    5.90
  11  -5   0   68.89    5.20
 -11  -5   0   72.19    5.10
  11  -5   0   75.39    5.10
  11  -5   0   75.19    5.10
 -11  -5   0   70.59    5.50
 -11  -5   0   73.49    5.90
  11  -5   0   70.59    5.50
  11   5   0   67.89    4.80
  11   5   0   65.39    5.00
 -11   5   0   63.79    5.20
 -11   5   0   69.99    5.80
 -11   5   0   69.19    5.30
  11   5   0   71.19    4.90
 -11   5   0   65.89    4.60
  11   5   0   55.19    5.30
  12  -5   0  343.17   21.10
 -12  -5   0  337.17   20.70
 -12  -5   0  375.36   20.90
  12  -5   0  345.27   20.60
 -12  -5   0  411.66   21.10
 -12  -5   0  350.66   20.00
  12  -5   0  349.67   20.30
  12  -5   0  380.26   20.20
  12  -5   0  384.66   20.20
  12   5   0  368.76   20.00
 -12   5   0  345.67   20.90
  12   5   0  338.47   20.50
  12   5   0  346.67   20.00
  13  -5   0  119.59    7.70
  13  -5   0  125.09    7.80
 -13  -5   0  112.29    8.10
  13  -5   0  111.79    8.10
 -13  -5   0  109.79    8.20
 -13  -5   0  105.79    7.30
 -13  -5   0  104.19    8.10
  13  -5   0  108.09    8.40
  13   5   0  111.19    7.60
 -13   5   0  108.99    8.20
  13   5   0  116.39    7.60
  13   5   0  106.69    7.80
 -14  -5   0    1.80    1.40
 -14  -5   0    0.70    1.00
  14  -5   0    2.50    1.80
  14  -5   0    1.60    1.40
  14  -5   0    2.40    1.40
  14  -5   0    1.50    1.40
 -14  -5   0    2.50    1.80
 -14   5   0    1.10    1.30
  14   5   0    4.80    1.70
  14   5   0    1.20    1.30
  14   5   0    2.60    1.30
  15  -5   0   37.80    3.80
  15  -5   0   33.30    4.50
 -15  -5   0   40.40    4.10
  15  -5   0   42.70    4.10
 -15  -5   0   38.20    3.40
 -15  -5   0   35.00    4.30
  15  -5   0   37.60    4.30
  15   5   0   38.90    4.00
  15   5   0   38.50    3.90
  15   5   0   36.90    4.00
 -15   5   0   39.70    4.30
  16  -5   0    3.00    1.60
 -16  -5   0    1.50    1.40
  16  -5   0   -1.10    1.10
  16  -5   0   -0.30    1.00
 -16  -5   0    1.30    1.40
  16  -5   0    5.00    2.00
 -16   5   0    3.10    1.70
  16   5   0    0.90    1.10
  16   5   0    3.30    1.50
  16   5   0    0.50    1.20
 -17  -5   0    9.90    1.70
  17  -5   0    5.00    1.40
  17  -5   0   12.50    2.70
  17  -5   0    5.90    1.70
  17  -5   0    8.20    2.00
 -17  -5   0    5.70    1.80
 -17   5   0    4.20    1.60
  17   5   0    6.80    1.90
 -17   5   0    6.50    1.80
 -17   5   0    4.90    1.70
  17   5   0    5.30    1.50
  17   5   0    7.40    1.80
  18  -5   0   22.10    3.00
 -18  -5   0   19.30    2.10
 -18  -5   0   21.10    3.20
 -18   5   0   21.60    2.90
  18   5   0   24.80    2.70
  18   5   0   23.40    2.80
  18   5   0   21.70    2.80
 -18   5   0   24.10    2.90
 -18   5   0   21.00    2.40
 -19  -5   0   67.09    4.70
  19   5   0   54.59    4.20
 -19   5   0   59.79    4.50
 -19   5   0   55.19    3.70
 -19   5   0   64.59    4.60
   0  -6   0 7084.99  380.66
   0   6   0 7837.22  380.66
   1  -6   0  421.96   21.60
  -1  -6   0  377.96   21.70
   1  -6   0  404.26   21.80
  -1  -6   0  383.46   21.80
   1  -6   0  410.26   22.90
   1   6   0  442.46   21.80
  -1   6   0  449.36   22.00
   1   6   0  423.86   21.60
   1   6   0  446.06   21.50
  -1   6   0  419.06   21.50
  -1   6   0  395.56   22.90
   2  -6   0   18.60    1.70
  -2  -6   0   18.30    1.60
   2  -6   0   18.60    1.60
   2  -6   0   16.80    1.50
  -2   6   0   19.20    1.40
   2   6   0   20.70    1.50
  -2   6   0   20.30    2.90
  -2   6   0   20.00    1.80
   3  -6   0   78.59    5.00
  -3  -6   0   78.79    4.90
   3  -6   0   88.49    4.90
   3  -6   0   81.19    6.70
   3  -6   0   74.49    5.10
  -3   6   0   88.79    7.10
   3   6   0   88.09    4.70
  -3   6   0   82.59    5.10
  -3   6   0   84.39    4.90
   4  -6   0    3.50    1.80
  -4  -6   0    5.80    1.00
   4  -6   0    4.80    0.90
   4  -6   0    3.80    0.80
   4  -6   0    5.50    1.00
   4   6   0    5.70    0.60
  -4   6   0    4.20    2.10
  -4   6   0    7.70    1.20
   5  -6   0    7.00    1.00
  -5  -6   0    6.80    1.40
   5  -6   0    7.10    1.20
   5  -6   0    3.60    2.00
  -5  -6   0    7.90    1.60
   5  -6   0    6.30    1.10
  -5  -6   0    8.10    1.10
   5   6   0    6.90    0.60
   5   6   0    8.00    0.60
  -5   6   0    4.80    1.00
  -5   6   0    8.50    2.70
   6  -6   0  246.08   14.20
  -6  -6   0  277.67   14.90
   6  -6   0  241.38   17.60
  -6  -6   0  291.47   14.20
  -6  -6   0  245.18   15.20
  -6   6   0  239.78   14.30
  -6   6   0  256.37   18.50
  -7  -6   0   15.30    2.70
   7  -6   0   13.90    1.70
   7  -6   0   16.00    1.60
   7  -6   0   11.30    4.00
  -7  -6   0   14.10    1.60
   7   6   0   15.00    1.60
  -7   6   0   11.30    4.70
  -7   6   0   14.60    1.60
  -7   6   0   10.40    1.70
   8  -6   0  816.42   49.40
   8  -6   0  848.22   43.20
  -8  -6   0  833.12   43.30
   8  -6   0  778.82   43.50
  -8  -6   0  846.82   45.10
  -8   6   0  821.12   43.20
  -8   6   0  851.51   51.19
   8   6   0  825.02   43.20
  -8   6   0  832.92   43.70
   9  -6   0   63.59    4.40
   9  -6   0   58.79    4.80
   9  -6   0   64.29    4.30
  -9  -6   0   62.79    4.30
   9  -6   0   59.99   11.30
   9  -6   0   56.99    4.50
  -9  -6   0   63.89    7.00
   9   6   0   61.89    4.20
  -9   6   0   65.59    4.70
  -9   6   0   61.69    4.70
  -9   6   0   59.89   12.80
   9   6   0   56.69    4.10
  -9   6   0   61.39    4.20
  10  -6   0  514.15   26.40
 -10  -6   0  476.75   27.00
  10  -6   0  482.95   27.00
  10  -6   0  468.25   27.40
  10  -6   0  481.85   26.70
 -10  -6   0  452.35   26.10
 -10  -6   0  488.05   26.90
  10  -6   0  518.45   26.50
 -10  -6   0  449.86   26.30
 -10  -6   0  492.55   27.30
 -10   6   0  513.95   26.90
  10   6   0  486.85   26.10
 -10   6   0  522.35   26.20
  10   6   0  484.25   26.20
 -10   6   0  531.45   27.00
 -10   6   0  459.85   27.30
 -10   6   0  506.85   26.10
  11  -6   0   96.89    6.30
 -11  -6   0   92.39    6.70
  11  -6   0   87.79    6.70
  11  -6   0   84.69    6.90
 -11  -6   0   83.19    6.60
 -11  -6   0  100.09    6.90
  11  -6   0   98.39    6.60
  11  -6   0  100.79    6.30
 -11  -6   0   83.89    6.00
  11   6   0   92.79    6.00
 -11   6   0   86.59    7.00
  11   6   0   84.09    6.20
 -11   6   0   97.09    6.70
  11   6   0   74.69    6.60
 -11   6   0   92.99    5.90
 -11   6   0   99.09    6.80
 -12  -6   0  162.18    9.80
  12  -6   0  142.09    9.40
 -12  -6   0  133.49    9.40
  12  -6   0  150.98    8.90
 -12  -6   0  135.29    9.40
  12  -6   0  153.78    8.90
 -12  -6   0  130.39    8.50
  12  -6   0  135.29    9.80
  12   6   0  142.59    8.70
 -12   6   0  129.19    9.50
  12   6   0  130.49    8.70
  12   6   0  118.59    9.00
 -13  -6   0   28.10    2.80
  13  -6   0   30.20    3.60
 -13  -6   0   26.40    3.60
  13  -6   0   37.20    4.10
  13  -6   0   34.70    3.40
 -13  -6   0   28.60    3.80
 -13  -6   0   25.40    3.70
  13  -6   0   31.30    3.30
  13   6   0   22.70    3.40
  13   6   0   24.90    3.30
  13   6   0   31.70    3.20
 -13   6   0   27.40    3.70
  14  -6   0   32.80    3.40
  14  -6   0   35.10    4.20
  14  -6   0   37.50    3.70
 -14  -6   0   35.20    4.20
  14  -6   0   35.60    4.10
 -14  -6   0   32.90    4.00
 -14  -6   0   34.20    3.10
  14   6   0   34.60    3.60
  14   6   0   31.00    3.60
 -14   6   0   28.30    4.00
  14   6   0   37.00    3.60
 -15  -6   0   48.40    5.00
  15  -6   0   44.70    5.20
  15  -6   0   48.70    4.30
  15  -6   0   50.79    4.90
 -15  -6   0   53.09    4.60
 -15  -6   0   45.30    3.70
 -15   6   0   47.50    5.10
  15   6   0   52.79    4.60
  15   6   0   44.60    4.40
  15   6   0   53.79    4.60
 -16  -6   0  100.49    7.80
 -16  -6   0  101.29    6.90
  16  -6   0   99.79    6.80
  16  -6   0   87.49    6.70
  16  -6   0  105.29    8.20
  16  -6   0  104.19    7.60
 -16  -6   0   97.49    5.90
 -16   6   0  101.69    7.80
  16   6   0  107.79    7.30
  16   6   0  100.39    7.30
  16   6   0  105.99    7.20
  17  -6   0   17.30    2.30
 -17  -6   0   18.60    2.40
  17  -6   0   23.00    3.80
 -17  -6   0   15.80    3.00
  17  -6   0   21.20    3.20
 -17   6   0   18.00    2.70
  17   6   0   19.20    2.90
 -17   6   0   19.30    2.80
 -17   6   0   20.20    3.20
  17   6   0   21.10    3.00
  17   6   0   20.50    2.70
 -18  -6   0  197.38   11.50
  18  -6   0  213.18   12.80
  18  -6   0  219.18   13.00
  18   6   0  207.18   12.30
  18   6   0  221.18   12.30
 -18   6   0  204.48   12.10
 -18   6   0  210.28   12.60
  18   6   0  213.68   12.40
 -18   6   0  208.88   12.80
   0  -7   0    0.10    0.50
   0  -7   0    0.20    0.60
   0   7   0   -0.50    0.50
   0   7   0    1.70    0.60
   1  -7   0    4.70    0.60
   1  -7   0    4.30    1.30
   1  -7   0    4.50    0.90
  -1  -7   0    4.40    0.90
  -1  -7   0    3.70    0.80
  -1   7   0    3.80    0.80
  -1   7   0    4.50    0.60
   1   7   0    4.40    0.70
  -1   7   0    2.90    1.10
   1   7   0    4.70    0.90
   1   7   0    4.30    0.70
   2  -7   0  316.27   16.80
   2  -7   0  305.37   18.50
  -2  -7   0  312.57   16.80
  -2   7   0  301.97   17.00
   2   7   0  337.07   16.70
   2   7   0  322.17   16.50
  -2   7   0  314.27   18.70
  -2   7   0  309.97   16.50
   3  -7   0  117.89    9.30
   3  -7   0  129.59    7.30
  -3  -7   0  129.69    7.40
  -3   7   0  119.59    7.50
  -3   7   0  130.09    7.20
   3   7   0  135.19    7.10
  -3   7   0  135.79    9.80
  -4  -7   0  725.93   35.70
   4  -7   0  701.13   35.60
   4  -7   0  668.83   38.60
   4  -7   0  674.53   35.70
  -4   7   0  651.43   38.90
   4   7   0  717.03   35.20
  -4   7   0  628.24   35.80
  -5  -7   0  236.88   13.00
   5  -7   0  235.78   13.10
   5  -7   0  242.38   13.20
   5  -7   0  232.28   16.30
  -5  -7   0  219.98   12.80
  -5  -7   0  250.27   12.90
   5   7   0  240.78   12.40
  -5   7   0  252.27   17.30
  -5   7   0  215.58   13.20
   5   7   0  245.78   12.40
  -6  -7   0  722.73   39.00
  -6  -7   0  791.72   38.60
  -6  -7   0  647.94   39.00
   6  -7   0  755.72   43.20
   6  -7   0  754.52   38.80
  -6   7   0  724.53   38.40
  -6   7   0  798.62   44.40
  -6   7   0  707.23   38.80
  -7  -7   0   21.90    2.10
   7  -7   0   14.80    5.10
  -7  -7   0   19.40    3.20
   7  -7   0   21.40    2.20
   7  -7   0   19.30    1.90
   7   7   0   20.20    2.00
  -7   7   0   20.00    2.30
  -7   7   0   24.10    5.70
  -7   7   0   20.10    2.00
  -8  -7   0  230.78   14.40
  -8  -7   0  237.58   12.90
   8  -7   0  223.78   19.00
   8  -7   0  228.28   12.60
   8  -7   0  212.48   13.00
   8   7   0  227.28   12.70
  -8   7   0  223.78   13.20
  -8   7   0  228.78   20.30
  -8   7   0  231.18   12.70
  -9  -7   0   20.40    5.40
   9  -7   0   18.50    8.60
   9  -7   0   28.90    5.50
   9  -7   0   23.80    2.70
   9  -7   0   28.30    2.50
   9  -7   0   26.10    2.50
  -9  -7   0   26.30    2.50
  -9  -7   0   21.90    2.70
   9  -7   0   25.10    2.90
   9   7   0   28.50    2.40
  -9   7   0   23.40    2.50
  -9   7   0   26.50    2.50
   9   7   0   25.70    2.20
  -9   7   0   30.40    2.90
  -9   7   0   24.60    2.70
  10  -7   0  117.89    8.70
 -10  -7   0  118.99    8.40
 -10  -7   0  130.69    8.70
  10  -7   0  129.99    7.90
 -10  -7   0  124.09    7.70
  10  -7   0  130.69    8.30
 -10  -7   0  110.99    7.60
 -10  -7   0  132.09    8.50
  10  -7   0  118.69    8.30
  10  -7   0  131.99    7.80
 -10   7   0  133.69    8.50
  10   7   0  133.79    7.70
 -10   7   0  132.09    8.40
  10   7   0  130.19    7.70
 -10   7   0  127.19    7.80
 -10   7   0  117.89    8.70
 -10   7   0  129.59    7.70
 -11  -7   0   14.80    2.60
 -11  -7   0   12.10    2.50
  11  -7   0   14.20    2.10
 -11  -7   0   16.00    2.60
  11  -7   0   17.10    2.20
  11  -7   0   13.30    2.60
 -11  -7   0   11.70    1.80
  11  -7   0   13.30    2.40
 -11   7   0   10.50    2.40
 -11   7   0   14.80    2.50
 -11   7   0   11.20    2.30
 -11   7   0   15.00    2.20
 -11   7   0    9.30    1.70
  11   7   0   11.60    1.90
 -12  -7   0    1.60    1.40
  12  -7   0    1.20    1.30
  12  -7   0    3.80    1.10
 -12  -7   0    0.50    1.60
  12  -7   0    2.10    1.50
  12  -7   0    3.60    1.30
 -12  -7   0    3.10    1.60
 -12  -7   0    1.80    1.00
 -12   7   0    0.50    1.30
  12   7   0    1.40    1.00
  12   7   0    1.50    1.50
 -12   7   0    3.40    1.70
  12   7   0   -0.80    1.30
 -12   7   0    2.10    1.30
 -13  -7   0    0.10    0.90
  13  -7   0   -1.50    1.30
 -13  -7   0    1.70    1.60
 -13  -7   0   -0.60    1.60
 -13  -7   0   -1.00    1.40
  13  -7   0    2.20    1.30
 -13   7   0   -0.10    1.30
  13   7   0    1.00    1.30
  13   7   0   -1.80    0.80
  13   7   0   -0.40    1.30
  14  -7   0   21.30    3.30
  14  -7   0   17.50    3.30
 -14  -7   0   18.70    2.10
 -14  -7   0   15.30    3.20
  14  -7   0   17.30    2.80
 -14  -7   0   15.50    2.70
 -14  -7   0   17.70    3.30
  14  -7   0   21.20    2.80
 -14   7   0   19.40    3.30
  14   7   0   23.10    2.80
  14   7   0   18.50    3.00
  14   7   0   21.10    2.80
  15  -7   0   63.29    5.60
  15  -7   0   79.79    5.80
 -15  -7   0   80.29    6.80
  15  -7   0   80.19    6.90
 -15  -7   0   78.89    6.00
  15  -7   0   80.99    6.50
 -15   7   0   82.59    6.90
  15   7   0   89.19    6.20
  15   7   0   87.09    6.10
  15   7   0   70.09    6.00
 -16  -7   0   32.30    3.30
  16  -7   0   27.20    3.10
  16  -7   0   42.00    4.60
 -16  -7   0   38.60    4.10
  16  -7   0   37.20    4.10
  16   7   0   34.60    3.70
  16   7   0   31.10    3.50
  16   7   0   33.50    3.60
 -16   7   0   35.60    4.20
 -17  -7   0    1.10    1.30
  17  -7   0    1.20    1.50
  17  -7   0    3.50    2.00
 -17  -7   0    2.20    1.00
 -17   7   0   -0.10    1.10
  17   7   0    0.00    1.00
  17   7   0    2.30    1.20
 -17   7   0    0.10    1.00
 -17   7   0    3.00    1.50
  17   7   0    0.10    1.30
  18  -7   0   45.30    4.20
 -18  -7   0   34.70    3.80
  18  -7   0   39.00    3.80
 -18  -7   0   33.10    2.70
  18   7   0   36.30    3.40
  18   7   0   38.00    3.30
 -18   7   0   31.80    3.50
 -18   7   0   38.70    3.30
  18   7   0   41.40    3.50
 -18   7   0   33.80    3.70
   0  -8   0 1099.59   58.49
   0  -8   0 1044.70   59.09
   0   8   0 1250.77   58.19
   0   8   0 1147.59   59.09
   0   8   0 1121.09   58.59
   1  -8   0   30.30    3.40
  -1  -8   0   30.10    2.40
   1  -8   0   31.60    2.00
   1  -8   0   28.80    2.40
   1   8   0   33.90    2.40
  -1   8   0   32.10    3.40
  -1   8   0   30.70    2.00
   1   8   0   31.50    2.20
  -1   8   0   29.10    2.50
   2  -8   0  550.84   30.60
   2  -8   0  620.54   30.90
  -2  -8   0  576.74   30.80
   2  -8   0  569.24   32.80
   2   8   0  642.04   30.50
  -2   8   0  564.14   32.80
  -2   8   0  603.54   31.10
   2   8   0  578.54   30.70
  -2   8   0  586.94   30.50
   3  -8   0  310.57   17.10
  -3  -8   0  326.27   17.30
  -3   8   0  329.67   17.00
  -3   8   0  318.77   20.00
  -3   8   0  304.07   17.40
   3   8   0  328.87   17.00
   4  -8   0  950.50   46.00
  -4  -8   0  814.12   45.90
   4  -8   0  907.71   49.40
   4   8   0  937.71   45.60
  -4   8   0  823.82   46.20
  -4   8   0  869.91   49.70
   5  -8   0   36.30    3.00
   5  -8   0   40.00    3.00
  -5  -8   0   40.50    3.00
   5  -8   0   34.20    5.80
  -5   8   0   44.20    6.30
  -5   8   0   33.10    3.10
  -5   8   0   36.80    2.80
   5   8   0   38.00    2.40
  -6  -8   0  294.37   16.20
   6  -8   0  289.67   16.30
   6  -8   0  297.27   20.50
  -6   8   0  295.87   16.50
  -6   8   0  287.17   16.00
  -6   8   0  300.07   21.50
   7  -8   0   -1.30    3.80
  -7  -8   0    2.80    1.50
   7  -8   0    3.70    1.20
  -7  -8   0    4.20    1.10
  -7   8   0   13.90    5.50
  -7   8   0    4.90    1.40
  -7   8   0    4.70    1.10
   8  -8   0 1279.17   69.39
  -8  -8   0 1385.66   69.29
   8  -8   0 1332.67   68.89
   8  -8   0 1342.77   76.59
  -8   8   0 1413.06   78.79
   8   8   0 1356.76   69.09
  -8   8   0 1353.16   69.09
  -8   8   0 1210.18   69.59
   9  -8   0   14.50    1.90
  -9  -8   0   13.80    1.90
   9  -8   0   11.20    1.70
  -9  -8   0   13.30    2.50
   9  -8   0   13.70    2.30
  -9  -8   0   10.70    2.10
  -9  -8   0   13.70    2.10
   9  -8   0   14.00    2.50
  -9  -8   0    9.10    2.00
  -9   8   0    9.20    2.30
  -9   8   0   14.10    1.90
  -9   8   0   14.00    2.00
   9   8   0   10.70    1.60
   9   8   0   10.40    1.60
  -9   8   0   13.10    2.30
  -9   8   0   10.90    1.90
 -10  -8   0   69.99    5.60
 -10  -8   0   76.89    6.00
  10  -8   0   76.69    5.10
  10  -8   0   68.19    5.50
  10  -8   0   68.59    5.00
 -10  -8   0   70.79    4.70
 -10  -8   0   72.29    5.60
 -10  -8   0   74.19    5.20
  10  -8   0   66.89    5.80
 -10   8   0   65.49    5.70
 -10   8   0   72.79    5.00
 -10   8   0   75.39    5.70
 -10   8   0   78.79    6.00
  10   8   0   69.99    4.80
 -10   8   0   83.39    5.20
  11  -8   0  129.79    9.40
  11  -8   0  141.19    8.50
 -11  -8   0  135.49    9.20
 -11  -8   0  141.39    9.30
  11  -8   0  135.49    9.00
 -11  -8   0  126.29    8.00
 -11  -8   0  141.89    9.10
 -11   8   0  133.19    9.40
 -11   8   0  125.09    9.40
  11   8   0  135.39    8.30
 -11   8   0  143.39    9.30
 -11   8   0  141.79    8.40
 -11   8   0  138.99    8.30
  12  -8   0   16.50    2.80
  12  -8   0   19.70    3.10
 -12  -8   0   18.70    2.80
  12  -8   0   16.90    2.50
 -12  -8   0   22.30    3.20
 -12  -8   0   14.70    2.00
 -12  -8   0   18.90    3.30
 -12   8   0   17.60    3.20
  12   8   0   19.20    2.90
  12   8   0   12.50    2.10
 -12   8   0   15.90    2.80
 -12   8   0   15.30    2.20
 -13  -8   0    2.00    2.00
 -13  -8   0    1.90    1.40
  13  -8   0    6.00    1.70
  13  -8   0    5.40    1.60
 -13  -8   0    2.00    1.00
  13  -8   0    3.00    1.70
 -13  -8   0    2.70    1.80
  13  -8   0    3.70    1.90
  13   8   0    1.90    1.50
  13   8   0    0.40    1.70
  13   8   0    5.40    1.50
 -13   8   0    1.20    1.90
 -13   8   0    3.30    1.70
 -14  -8   0    6.20    2.40
  14  -8   0    3.70    1.40
 -14  -8   0    6.00    1.80
  14  -8   0    2.10    1.70
 -14  -8   0    3.50    1.80
  14  -8   0    2.10    1.70
  14   8   0    2.70    1.40
 -14   8   0    4.00    1.90
  14   8   0    4.20    1.50
  14   8   0    0.40    1.50
 -15  -8   0    0.20    1.40
  15  -8   0    2.30    1.20
  15  -8   0    1.50    1.60
 -15  -8   0    2.70    1.30
  15  -8   0   -0.80    1.40
  15   8   0    3.90    1.50
  15   8   0    0.50    1.20
 -15   8   0    1.00    1.70
  15   8   0    1.20    1.40
  16  -8   0   10.60    2.40
  16  -8   0    9.90    2.30
 -16  -8   0   10.40    2.40
 -16  -8   0   12.80    2.00
  16   8   0    8.60    1.80
 -16   8   0    9.90    2.50
  16   8   0    8.90    1.90
  16   8   0    9.70    2.20
 -17  -8   0   18.30    3.00
  17  -8   0   23.30    3.80
 -17  -8   0   18.10    2.20
  17  -8   0   22.90    3.10
 -17   8   0   19.40    2.70
  17   8   0   18.80    2.70
  17   8   0   15.00    2.40
 -17   8   0   18.60    2.60
 -17   8   0   24.70    3.30
  17   8   0   14.90    2.30
  18  -8   0   38.50    3.70
 -18  -8   0   41.50    3.90
 -18  -8   0   37.50    2.80
  18  -8   0   44.40    4.20
 -18   8   0   39.00    3.20
  18   8   0   31.70    3.10
 -18   8   0   37.10    3.50
  18   8   0   42.20    3.40
  18   8   0   42.40    3.50
 -18   8   0   41.60    4.00
   0  -9   0   -0.20    0.80
   0  -9   0    0.80    0.60
   0   9   0    0.20    0.30
   0   9   0    1.00    0.80
   0   9   0    0.40    0.60
   1  -9   0  128.79    6.90
  -1  -9   0  124.09    7.50
   1  -9   0  122.29    8.80
   1  -9   0  130.39    7.50
   1   9   0  129.99    7.20
  -1   9   0  138.39    7.00
  -1   9   0  122.39    7.60
  -1   9   0  134.89    8.80
   1   9   0  116.29    7.40
   2  -9   0  366.06   19.50
   2  -9   0  349.57   21.40
  -2  -9   0  371.46   19.50
   2  -9   0  387.76   19.10
  -2   9   0  309.57   19.50
   2   9   0  383.96   19.10
   2   9   0  358.66   19.30
  -2   9   0  359.16   21.60
  -2   9   0  364.86   19.00
   3  -9   0   37.30    3.00
  -3  -9   0   41.90    3.20
   3  -9   0   46.70    5.10
  -3   9   0   43.90    5.40
   3   9   0   46.90    3.00
  -3   9   0   42.40    2.90
   3   9   0   47.20    2.90
  -3   9   0   37.10    3.30
   4  -9   0   23.00    2.20
   4  -9   0   27.10    4.80
  -4  -9   0   25.10    2.30
   4   9   0   26.10    2.00
  -4   9   0   23.20    4.40
  -4   9   0   24.50    2.50
   5  -9   0   21.40    4.90
  -5  -9   0   12.80    1.80
   5  -9   0   16.60    2.00
   5   9   0   15.10    1.30
  -5   9   0   15.70    1.70
  -5   9   0   13.40    2.00
  -5   9   0   21.10    5.10
   6  -9   0   57.59    8.30
  -6  -9   0   58.39    4.10
  -6   9   0   56.79    4.40
   6   9   0   53.29    3.10
   6   9   0   53.79    3.10
  -6   9   0   63.69    8.70
  -6   9   0   51.89    3.80
   7  -9   0  108.29   12.80
  -7  -9   0  122.59    7.30
  -7   9   0  100.89   12.80
  -7   9   0  112.69    7.50
  -7   9   0  116.29    7.00
   8  -9   0   10.70    2.20
   8  -9   0    8.60    1.80
  -8  -9   0   12.20    2.20
  -8  -9   0   13.10    1.80
   8  -9   0   14.20    2.20
  -8  -9   0    9.40    1.90
  -8   9   0   11.40    1.70
   8   9   0   13.30    1.70
  -8   9   0   11.60    1.80
  -8   9   0    8.20    1.70
  -9  -9   0    7.00    1.80
  -9  -9   0    3.30    1.20
   9  -9   0    3.10    1.30
   9  -9   0    8.20    1.40
  -9  -9   0    6.00    1.70
   9  -9   0    6.20    1.80
  -9  -9   0    8.20    1.80
   9  -9   0    3.60    1.30
  -9  -9   0    5.70    1.30
  -9   9   0    6.50    1.60
  -9   9   0    7.10    1.80
  -9   9   0    5.10    1.80
  -9   9   0    7.80    1.40
   9   9   0    6.60    1.30
  -9   9   0    5.50    1.40
  10  -9   0    2.60    1.20
 -10  -9   0    1.70    1.10
 -10  -9   0    1.00    0.80
  10  -9   0   -0.20    1.00
 -10  -9   0    1.90    1.20
  10  -9   0    1.70    1.30
 -10  -9   0    0.60    1.10
  10  -9   0    2.90    1.40
 -10   9   0    0.80    1.00
 -10   9   0    0.60    1.10
  10   9   0    2.20    0.90
 -10   9   0   -0.20    0.90
 -10   9   0    0.80    1.00
 -11  -9   0    9.00    1.90
  11  -9   0    5.80    1.50
  11  -9   0    7.20    1.70
 -11  -9   0   13.70    2.60
  11  -9   0    7.20    1.80
 -11  -9   0    9.20    2.10
  11  -9   0    6.90    2.00
 -11   9   0    7.00    2.00
 -11   9   0    7.90    1.80
 -11   9   0    6.80    2.20
  11   9   0    7.20    1.40
 -11   9   0    6.10    2.40
 -11   9   0    8.50    1.60
  12  -9   0   38.90    3.40
 -12  -9   0   35.70    4.00
  12  -9   0   31.30    4.10
 -12  -9   0   34.80    3.90
  12  -9   0   35.10    3.80
 -12  -9   0   38.40    4.00
 -12   9   0   35.10    3.30
 -12   9   0   40.30    4.20
  12   9   0   33.50    3.20
 -12   9   0   35.00    4.10
 -13  -9   0    7.20    1.90
 -13  -9   0    4.60    1.90
 -13  -9   0    8.50    2.50
  13  -9   0    3.20    1.70
  13  -9   0    6.30    2.30
  13  -9   0    6.10    1.60
  13   9   0    5.50    1.70
 -13   9   0    6.00    2.00
  13   9   0    5.50    1.50
 -14  -9   0  167.08   11.30
 -14  -9   0  178.08   10.60
 -14  -9   0  173.58   11.30
  14  -9   0  172.38   11.10
  14  -9   0  164.08    9.80
  14  -9   0  175.88   11.60
  14   9   0  151.08   10.40
  14   9   0  169.18   10.40
  14   9   0  166.18   10.40
 -14   9   0  149.88   11.20
 -15  -9   0   20.40    2.60
  15  -9   0   13.10    2.50
 -15  -9   0   15.10    3.00
  15  -9   0   14.90    3.10
 -15   9   0   12.60    2.80
  15   9   0   14.00    2.50
  15   9   0   15.90    2.60
  15   9   0   20.10    2.60
  16  -9   0    8.80    2.20
 -16  -9   0    8.90    2.20
  16  -9   0    6.60    2.20
 -16  -9   0   12.80    2.00
 -16   9   0    6.90    2.10
  16   9   0    8.80    2.00
  16   9   0    8.00    1.80
  16   9   0    6.90    1.60
  17  -9   0   15.60    2.70
  17  -9   0   12.10    2.20
 -17  -9   0   12.30    1.80
 -17  -9   0   10.80    2.20
  17   9   0    7.00    2.10
 -17   9   0   14.00    2.20
  17   9   0   14.00    2.20
  17   9   0   13.70    2.10
 -17   9   0   12.50    2.40
  18  -9   0    5.20    1.30
 -18  -9   0    4.80    1.40
  18  -9   0    1.90    1.60
  18   9   0    4.10    1.10
 -18   9   0    4.40    1.50
 -18   9   0    4.90    1.20
 -18   9   0    1.90    1.20
  18   9   0    3.60    1.10
   0 -10   0  313.67   17.20
   0 -10   0  301.97   16.40
   0  10   0  284.37   16.70
   0  10   0  286.07   16.40
   0  10   0  308.27   15.70
  -1 -10   0    7.30    1.30
   1 -10   0    7.20    1.30
   1 -10   0    6.50    1.80
   1  10   0    5.00    0.90
   1  10   0    7.40    1.30
  -1  10   0    6.30    0.80
   1  10   0    6.70    0.90
  -1  10   0    4.30    1.10
   1  10   0    6.80    1.10
  -1  10   0    4.40    1.60
  -2 -10   0  282.77   14.50
   2 -10   0  263.17   16.60
   2 -10   0  281.67   13.90
   2 -10   0  281.37   14.50
   2  10   0  255.57   14.30
  -2  10   0  240.28   14.60
  -2  10   0  253.67   13.80
   2  10   0  223.08   14.00
  -2  10   0  262.67   16.70
  -3 -10   0    9.20    1.50
   3 -10   0   11.40    2.90
   3 -10   0    8.40    1.30
  -3  10   0   10.50    1.70
   3  10   0   10.70    1.20
   3  10   0    9.60    1.30
  -3  10   0    9.90    3.00
  -4 -10   0 2105.69  121.29
  -4  10   0 2220.48  121.69
   4  10   0 2477.95  120.99
  -4  10   0 2309.67  120.99
   4  10   0 2647.14  121.09
  -4  10   0 2405.66  125.89
  -5 -10   0   12.50    1.80
   5  10   0   12.80    1.30
  -5  10   0   13.70    2.10
  -5  10   0   13.60    1.60
  -5  10   0   23.00    5.30
  -6 -10   0    8.70    1.50
  -6  10   0   11.90    1.50
  -6  10   0    1.60    4.30
   6  10   0    8.80    0.90
   6  10   0    8.70    0.80
  -6  10   0   11.00    1.90
  -7 -10   0  247.68   13.70
  -7  10   0  227.48   14.00
  -7  10   0  233.88   13.30
  -8 -10   0  162.38   10.40
  -8 -10   0  203.28   10.90
   8 -10   0  169.08   10.70
  -8 -10   0  176.28   11.00
  -8 -10   0  188.78   11.10
   8 -10   0  171.08   11.20
  -8 -10   0  177.18   11.00
   8  10   0  171.38   10.40
  -8  10   0  179.08   11.20
  -8  10   0  179.88   10.40
  -8  10   0  184.88   10.60
  -9 -10   0    4.90    1.40
  -9 -10   0    7.40    1.90
  -9 -10   0    7.80    1.80
   9 -10   0    5.60    1.30
  -9 -10   0    4.20    1.50
  -9 -10   0    5.30    1.40
   9 -10   0    5.90    1.90
   9 -10   0    9.10    1.70
  -9  10   0    3.30    1.30
  -9  10   0    9.00    2.30
  -9  10   0    7.30    1.80
   9  10   0    3.60    1.20
  -9  10   0    5.90    1.30
  -9  10   0    8.60    1.60
 -10 -10   0    4.00    1.20
 -10 -10   0    3.70    1.70
 -10 -10   0    3.90    1.50
 -10 -10   0    1.00    1.10
  10 -10   0    3.10    1.50
 -10 -10   0    3.60    1.60
  10 -10   0    6.80    1.30
  10 -10   0    3.70    1.40
 -10  10   0    3.80    1.70
 -10  10   0    3.00    1.30
 -10  10   0    3.20    1.50
 -10  10   0    2.60    1.10
 -10  10   0    0.80    1.40
 -11 -10   0   49.60    4.60
  11 -10   0   45.00    3.70
 -11 -10   0   54.59    4.60
  11 -10   0   44.90    4.30
 -11 -10   0   47.20    4.60
  11 -10   0   44.40    4.70
 -11  10   0   48.20    3.90
 -11  10   0   49.30    4.00
 -11  10   0   49.70    4.70
 -11  10   0   41.60    4.70
  11  10   0   46.30    3.70
  12 -10   0   70.69    5.30
 -12 -10   0   91.59    6.40
 -12 -10   0   88.69    6.50
  12 -10   0   81.29    6.30
 -12 -10   0   85.49    6.60
  12 -10   0   73.99    6.70
 -12  10   0   71.29    6.40
 -12  10   0   81.19    5.60
 -12  10   0   80.09    6.60
  12  10   0   74.09    5.50
 -12  10   0   82.89    5.60
 -13 -10   0   19.70    3.30
  13 -10   0   20.00    3.50
 -13 -10   0   21.60    3.70
 -13 -10   0   16.10    2.70
  13 -10   0   23.60    3.20
  13  10   0   18.80    2.30
 -13  10   0   22.40    3.40
 -13  10   0   14.60    2.10
  13  10   0   16.30    2.70
  14 -10   0    8.60    2.20
  14 -10   0    8.30    2.40
 -14 -10   0    9.70    2.50
 -14 -10   0    9.70    2.10
 -14 -10   0    8.40    2.00
  14  10   0    8.00    1.90
  14  10   0    9.20    1.80
 -14  10   0    4.80    2.00
 -15 -10   0   59.49    5.40
  15 -10   0   66.29    5.40
  15 -10   0   64.69    5.80
 -15 -10   0   52.59    4.50
  15  10   0   55.79    4.90
 -15  10   0   62.69    5.80
  15  10   0   60.69    4.80
  16 -10   0   40.00    3.80
  16 -10   0   36.20    4.10
 -16 -10   0   34.00    3.90
 -16 -10   0   32.80    3.00
 -16  10   0   39.20    4.20
  16  10   0   33.60    3.40
  16  10   0   32.90    3.40
 -17 -10   0    9.90    2.10
 -17 -10   0   15.40    1.70
  17 -10   0   12.70    2.20
  17 -10   0   17.80    3.00
  17  10   0   14.40    2.20
 -17  10   0   14.40    2.60
 -17  10   0   16.10    2.40
  17  10   0   10.80    1.80
  18 -10   0    1.10    1.00
 -18 -10   0   -1.20    1.00
 -18  10   0   -0.10    1.00
  18  10   0    0.20    0.80
 -18  10   0   -1.10    0.70
  18  10   0   -0.30    0.80
   0 -11   0   -0.30    0.60
   0  11   0    2.20    0.80
   0  11   0    1.20    0.90
   0  11   0    0.80    0.30
  -1 -11   0  239.18   13.70
   1 -11   0  254.07   13.80
   1 -11   0  249.38   15.40
  -1  11   0  247.38   13.00
  -1  11   0  239.88   15.00
   1  11   0  266.77   13.20
  -1  11   0  238.18   13.90
   1  11   0  224.38   13.70
   2 -11   0   93.99    8.30
   2 -11   0   99.59    5.60
   2 -11   0  107.79    6.50
  -2 -11   0   95.89    6.30
  -2  11   0   90.99    8.10
  -2  11   0   99.09    5.60
   2  11   0  105.09    6.20
  -2  11   0   91.59    6.40
  -3 -11   0  370.66   20.20
   3 -11   0  345.97   23.00
   3 -11   0  394.66   19.80
   3  11   0  371.76   20.00
  -3  11   0  366.66   23.40
  -3  11   0  367.36   20.50
   3  11   0  374.06   19.80
   4 -11   0  141.19    8.90
  -4 -11   0  160.28    9.20
   4 -11   0  147.89   12.50
  -4  11   0  148.99   12.80
   4  11   0  149.59    8.70
  -4  11   0  150.58    9.40
   4  11   0  166.78    8.80
  -4  11   0  147.09    8.70
  -5 -11   0   63.39    4.50
   5  11   0   58.09    4.10
  -5  11   0   61.79    4.80
  -5  11   0   59.29    4.10
  -5  11   0   49.20    8.90
   5  11   0   62.19    3.90
  -6 -11   0  125.99    7.70
   6  11   0  120.89    6.70
   6  11   0  120.49    7.40
  -6  11   0  118.29    8.00
   6  11   0  117.59    6.60
  -6  11   0  118.99    7.30
  -7 -11   0   13.90    2.30
  -7 -11   0   13.50    2.00
   7 -11   0   16.80    2.30
  -7 -11   0   16.00    2.60
  -7 -11   0   16.80    2.20
  -7  11   0   14.70    1.90
  -7  11   0   12.00    2.00
  -7  11   0   18.40    2.50
  -7  11   0   14.10    2.30
  -8 -11   0    9.70    2.00
   8 -11   0    7.20    1.60
  -8 -11   0    6.60    1.70
   8 -11   0    8.90    2.00
  -8 -11   0    6.90    1.90
  -8 -11   0   12.70    1.80
  -8 -11   0   10.90    1.90
  -8  11   0    8.90    1.60
   8  11   0   12.40    1.80
  -8  11   0   12.70    2.00
  -8  11   0    7.50    1.90
   9 -11   0  169.68   11.10
   9 -11   0  167.58   10.50
  -9 -11   0  185.28   10.90
  -9 -11   0  161.78   10.40
  -9 -11   0  164.28   10.80
  -9 -11   0  165.68   10.30
  -9 -11   0  182.28   11.00
  -9  11   0  182.88   10.30
  -9  11   0  156.78   11.00
  -9  11   0  159.78   10.80
  -9  11   0  176.18   11.40
  -9  11   0  174.48   10.30
 -10 -11   0    1.60    1.40
  10 -11   0    0.40    1.00
 -10 -11   0    0.70    1.10
  10 -11   0    2.40    1.40
 -10 -11   0    2.80    1.30
 -10 -11   0    2.20    1.50
 -10 -11   0    0.10    0.90
 -10  11   0    0.00    0.90
 -10  11   0    0.90    1.20
 -10  11   0    0.70    1.40
 -10  11   0    1.00    0.90
  10  11   0    1.70    0.90
  11 -11   0   90.79    7.30
 -11 -11   0   90.19    7.10
 -11 -11   0   92.79    6.60
 -11 -11   0  103.29    7.00
  11 -11   0   92.29    6.80
 -11 -11   0   99.59    7.30
 -11  11   0   95.99    6.50
 -11  11   0   87.09    7.30
  11  11   0   92.59    6.10
 -11  11   0   95.39    7.30
 -11  11   0  102.79    6.60
  12 -11   0  133.49    9.10
  12 -11   0  130.29    9.60
 -12 -11   0  144.89    9.70
 -12 -11   0  141.79    9.50
 -12 -11   0  137.79    9.00
 -12  11   0  125.29    9.50
 -12  11   0  135.29    8.50
  12  11   0  133.99    8.40
 -12  11   0  137.09    9.60
 -12  11   0  139.29    8.60
 -13 -11   0    8.70    2.40
  13 -11   0    8.30    2.20
 -13 -11   0   11.00    2.40
 -13 -11   0    8.80    2.00
  13 -11   0    7.30    2.20
 -13  11   0    9.50    2.40
  13  11   0    7.10    1.60
 -13  11   0   10.50    1.70
 -13  11   0    7.00    2.50
  13  11   0    6.20    1.90
 -14 -11   0   38.60    4.40
 -14 -11   0   43.80    4.50
  14 -11   0   43.50    4.30
 -14 -11   0   36.80    3.70
  14 -11   0   42.80    4.60
 -14  11   0   38.20    4.50
  14  11   0   42.70    3.80
  14  11   0   36.10    3.50
 -15 -11   0   14.30    2.40
 -15 -11   0   15.90    2.90
  15 -11   0   17.50    2.80
  15 -11   0   17.50    3.30
 -15  11   0   16.70    3.00
  15  11   0   19.30    2.80
  15  11   0   16.50    2.40
 -16 -11   0   12.00    1.80
 -16 -11   0   11.50    2.40
  16 -11   0    9.40    2.00
  16 -11   0   10.00    2.20
  16  11   0   11.10    1.90
 -16  11   0   13.00    2.60
  16  11   0   10.10    1.80
 -17 -11   0   12.20    2.20
 -17 -11   0   12.50    1.60
  17 -11   0   19.40    2.90
  17 -11   0   11.10    1.90
  17  11   0   13.30    2.00
 -17  11   0    9.90    1.80
  17  11   0   14.60    1.90
 -17  11   0   14.70    2.60
   0 -12   0  825.02   43.30
   0  12   0  825.42   43.40
   0  12   0  750.52   43.30
   0  12   0  865.81   43.50
   0  12   0  840.12   42.30
  -1 -12   0   16.10    2.10
   1 -12   0   16.60    2.10
   1  12   0   16.40    1.30
  -1  12   0   14.40    2.10
  -1  12   0   16.60    3.10
  -1  12   0   15.80    1.30
   1  12   0   16.10    2.00
   2 -12   0 1247.98   64.39
   2 -12   0 1290.97   67.19
  -2 -12   0 1131.59   64.19
   2  12   0 1328.77   64.29
  -2  12   0 1239.98   66.89
  -2  12   0 1255.17   64.69
   2  12   0 1156.18   63.69
   3 -12   0   57.69    7.40
   3 -12   0   65.29    4.00
  -3 -12   0   64.19    4.70
  -3  12   0   64.39    4.10
  -3  12   0   68.59    5.00
   3  12   0   63.29    4.40
  -3  12   0   52.99    7.20
  -4 -12   0  101.69    6.60
   4 -12   0  100.99    6.30
   4  12   0  104.39    6.20
   4  12   0   98.29    6.10
  -4  12   0   94.79    6.10
  -4  12   0   92.49   10.30
  -4  12   0  102.99    7.00
  -5 -12   0   12.50    1.90
   5  12   0   11.60    1.40
  -5  12   0   10.10    1.50
   5  12   0   10.40    1.60
  -5  12   0   14.70    2.30
  -6 -12   0  615.94   33.40
  -6 -12   0  652.63   33.70
  -6 -12   0  619.34   33.90
  -6 -12   0  639.84   34.60
   6 -12   0  583.94   33.70
  -6  12   0  598.24   34.10
   6  12   0  623.94   32.50
  -6  12   0  628.84   33.20
   6  12   0  670.43   33.40
   7 -12   0    4.00    1.50
   7 -12   0    5.40    1.60
  -7 -12   0    5.80    1.50
  -7 -12   0    5.70    1.50
  -7 -12   0    4.30    1.30
  -7 -12   0    5.70    1.50
  -7 -12   0    3.50    1.30
  -7  12   0    4.50    1.30
  -7  12   0    5.50    1.30
  -7  12   0    3.10    1.30
   7  12   0    4.30    1.20
  -8 -12   0   22.90    2.80
  -8 -12   0   22.60    2.80
  -8 -12   0   28.80    3.20
  -8 -12   0   22.40    2.60
   8 -12   0   23.60    3.00
   8 -12   0   17.80    2.80
  -8 -12   0   27.40    3.10
  -8  12   0   28.70    2.70
  -8  12   0   26.30    3.50
  -8  12   0   21.40    2.60
   8  12   0   21.50    2.90
   8  12   0   18.60    2.40
   9 -12   0    5.90    1.90
  -9 -12   0    7.20    1.90
  -9 -12   0    9.80    2.10
   9 -12   0    5.70    1.60
  -9 -12   0    3.60    1.20
  -9 -12   0    6.50    1.70
  -9 -12   0    6.40    1.80
  -9  12   0    5.50    2.60
  -9  12   0    5.30    2.10
   9  12   0    7.30    1.70
  -9  12   0    6.20    1.60
  -9  12   0    4.40    1.60
  -9  12   0    9.10    1.80
 -10 -12   0  356.76   20.40
 -10 -12   0  390.86   21.00
 -10 -12   0  344.07   20.80
 -10 -12   0  389.36   20.70
 -10 -12   0  345.57   20.10
  10 -12   0  352.06   20.30
  10 -12   0  350.56   21.00
 -10  12   0  374.26   20.10
 -10  12   0  362.16   20.10
 -10  12   0  367.66   21.20
 -10  12   0  332.67   21.00
 -11 -12   0   10.00    2.40
 -11 -12   0    7.60    1.80
 -11 -12   0    8.40    2.10
  11 -12   0    8.90    2.00
  11 -12   0    5.00    1.90
 -11 -12   0   10.90    2.30
 -11  12   0    8.40    1.80
  11  12   0    7.70    1.40
 -11  12   0    6.80    2.10
 -11  12   0    8.10    2.40
 -12 -12   0   16.10    3.00
 -12 -12   0    8.10    2.20
  12 -12   0   14.90    3.00
 -12 -12   0   15.70    2.70
  12 -12   0   12.90    2.40
 -12  12   0   15.00    2.90
 -12  12   0   14.60    2.80
  12  12   0   10.20    1.80
 -12  12   0   14.70    2.30
 -12  12   0   16.70    2.50
 -13 -12   0   14.00    2.90
 -13 -12   0   16.50    2.40
  13 -12   0   14.80    2.50
 -13 -12   0   12.50    2.60
  13 -12   0   18.40    3.00
 -13  12   0    6.80    2.50
 -13  12   0   11.50    2.50
  13  12   0   12.60    1.90
 -13  12   0   11.00    1.80
 -14 -12   0  179.68   11.20
  14 -12   0  159.18   11.30
  14 -12   0  180.08   10.80
 -14 -12   0  170.98   11.30
 -14 -12   0  164.18   10.20
  14  12   0  159.68   10.10
  14  12   0  166.68   10.30
 -14  12   0  162.68   11.30
  15 -12   0   12.20    2.20
 -15 -12   0   11.50    2.30
  15 -12   0   12.20    2.60
 -15 -12   0   13.40    2.10
  15  12   0   12.40    2.00
  15  12   0   18.10    2.60
 -15  12   0   16.10    2.90
 -16 -12   0    1.20    0.90
 -16 -12   0    0.10    1.20
  16 -12   0    0.90    1.00
  16 -12   0   -1.90    1.10
 -16  12   0    0.50    1.30
  16  12   0   -0.50    0.80
  16  12   0   -0.40    1.00
 -17 -12   0  113.49    7.30
  17 -12   0  105.49    6.60
 -17 -12   0   91.79    6.50
  17  12   0  116.69    6.80
  17  12   0  107.59    6.70
 -17  12   0  120.79    7.70
 -17  12   0  107.89    6.60
   0 -13   0    1.50    1.00
   0  13   0    0.00    1.20
   0  13   0    0.20    0.30
   0  13   0   -0.40    0.70
   1 -13   0   71.19    5.10
  -1 -13   0   67.69    5.10
  -1  13   0   75.49    5.30
   1  13   0   68.09    4.00
   1  13   0   73.79    5.10
  -1  13   0   69.79    6.20
  -1  13   0   66.29    4.00
   2 -13   0   23.70    5.50
  -2 -13   0   27.20    2.90
   2  13   0   30.40    2.80
   2  13   0   29.60    2.10
  -2  13   0   24.60    2.20
  -2  13   0   28.30    2.90
  -2  13   0   24.30    4.90
   3 -13   0   19.90    1.80
  -3 -13   0   21.30    2.50
  -3  13   0   22.60    2.80
   3  13   0   18.70    2.10
  -3  13   0   21.20    2.00
   3  13   0   21.30    2.20
  -3  13   0   24.80    5.70
  -4 -13   0   39.20    3.60
   4  13   0   35.30    3.20
  -4  13   0   37.70    3.10
   4  13   0   44.60    3.30
  -4  13   0   42.80    4.00
   5 -13   0  542.25   31.70
  -5 -13   0  603.84   31.90
  -5 -13   0  598.24   31.80
  -5 -13   0  560.14   31.90
  -5 -13   0  554.24   31.50
   5 -13   0  580.64   32.20
  -5  13   0  629.14   31.30
   5  13   0  597.74   31.40
  -5  13   0  612.74   32.40
   5  13   0  604.64   31.10
  -6 -13   0   44.80    3.70
  -6 -13   0   43.30    3.80
  -6 -13   0   38.80    3.80
   6 -13   0   43.70    3.90
   6 -13   0   41.00    3.80
  -6 -13   0   42.30    3.90
  -6 -13   0   41.30    3.80
   6  13   0   43.50    3.00
  -6  13   0   41.00    3.40
   6  13   0   46.10    3.70
  -6  13   0   43.30    4.20
  -6  13   0   33.50    3.40
  -7 -13   0  257.47   15.10
  -7 -13   0  265.77   15.00
   7 -13   0  253.07   14.90
  -7 -13   0  250.07   14.50
   7 -13   0  239.58   14.90
  -7 -13   0  270.57   14.90
   7 -13   0  233.78   14.20
   7 -13   0  240.58   14.50
  -7 -13   0  257.97   14.90
   7  13   0  264.07   14.70
  -7  13   0  250.47   15.50
  -7  13   0  249.78   14.50
  -7  13   0  248.88   14.30
  -8 -13   0    2.20    1.30
  -8 -13   0    1.10    1.10
   8 -13   0    4.80    1.50
   8 -13   0    0.40    1.20
   8 -13   0    1.80    1.30
  -8 -13   0    2.70    1.50
  -8 -13   0    1.20    1.10
  -8 -13   0   -0.10    0.90
   8  13   0    1.60    1.20
  -8  13   0    1.20    1.10
   8  13   0    3.20    1.40
  -8  13   0    0.20    0.90
  -8  13   0    2.20    1.50
  -9 -13   0    3.50    1.30
  -9 -13   0    7.50    1.90
  -9 -13   0    4.70    1.70
   9 -13   0    5.30    1.80
   9 -13   0    6.20    1.70
  -9 -13   0    5.00    1.60
  -9 -13   0    6.50    1.80
  -9  13   0    5.90    2.00
  -9  13   0    3.60    1.70
  -9  13   0    3.80    1.40
  -9  13   0    5.60    1.60
 -10 -13   0    4.00    1.60
 -10 -13   0    0.30    1.30
 -10 -13   0    3.60    1.50
  10 -13   0    1.60    1.20
 -10 -13   0    0.30    1.10
  10 -13   0    1.70    1.60
 -10 -13   0    2.50    1.40
 -10  13   0    1.80    1.20
 -10  13   0    1.60    1.30
 -10  13   0   -0.20    1.10
 -10  13   0    0.30    1.50
 -11 -13   0   73.89    6.10
 -11 -13   0   76.79    6.10
 -11 -13   0   66.69    5.60
 -11 -13   0   73.49    5.60
  11 -13   0   74.09    5.60
  11 -13   0   68.59    6.00
 -11  13   0   72.79    5.50
  11  13   0   58.39    4.80
 -11  13   0   74.89    6.50
 -11  13   0   64.29    6.20
 -11  13   0   78.69    5.50
  12 -13   0   60.29    5.70
 -12 -13   0   64.69    5.80
 -12 -13   0   65.29    5.70
  12 -13   0   63.49    5.20
 -12 -13   0   66.79    5.20
 -12  13   0   54.29    5.60
 -12  13   0   66.39    5.00
 -12  13   0   66.19    5.00
  12  13   0   63.39    4.60
 -12  13   0   65.49    6.10
 -13 -13   0   28.90    3.40
  13 -13   0   25.40    3.70
  13 -13   0   24.40    3.20
 -13 -13   0   23.60    2.90
 -13 -13   0   32.40    3.80
 -13  13   0   25.40    3.70
  13  13   0   27.80    2.80
 -13  13   0   23.70    3.70
 -13  13   0   18.50    2.70
 -14 -13   0   14.50    2.30
  14 -13   0   19.20    2.80
 -14 -13   0   11.70    2.50
  14 -13   0   18.10    3.00
 -14 -13   0   14.40    2.70
 -14  13   0   12.30    4.40
  14  13   0   14.90    2.20
  14  13   0   16.70    2.50
 -14  13   0   18.00    2.80
 -15 -13   0   20.70    3.10
  15 -13   0   16.40    3.00
  15 -13   0   12.80    2.20
 -15 -13   0   15.00    2.10
 -15  13   0   16.60    2.90
  15  13   0   21.20    2.50
  15  13   0   18.50    2.30
 -16 -13   0   21.00    2.80
 -16 -13   0   17.40    1.90
  16 -13   0   14.60    2.20
  16 -13   0   21.70    3.20
 -16  13   0   18.30    2.50
  16  13   0   20.60    2.20
 -16  13   0   20.20    3.00
  16  13   0   19.90    2.50
  17 -13   0   41.40    3.90
  17  13   0   39.10    3.10
 -17  13   0   40.30    3.80
  17  13   0   34.60    3.00
   0 -14   0  409.86   22.90
   0  14   0  419.16   23.10
  -1 -14   0   19.70    2.50
   1 -14   0   20.80    2.50
   1  14   0   20.40    1.30
   1  14   0   18.00    2.40
  -1  14   0   16.60    3.80
  -1  14   0   21.60    2.60
  -2 -14   0    0.60    0.90
  -2  14   0   -4.10    2.90
  -2  14   0    0.70    0.80
   2  14   0    1.20    0.70
   2  14   0    1.30    0.40
  -2  14   0    4.20    1.50
  -3 -14   0  103.09    7.50
   3 -14   0   93.09    6.50
  -3 -14   0   91.09    6.60
  -3 -14   0   86.99    6.40
   3  14   0  101.39    5.80
   3  14   0   97.49    6.40
  -3  14   0  104.59    7.20
  -3  14   0   97.99    6.00
  -4 -14   0 2256.27  120.69
   4 -14   0 2283.97  120.49
   4 -14   0 2259.77  120.29
  -4 -14   0 2370.06  120.69
  -4 -14   0 2373.06  120.79
  -4 -14   0 2346.47  120.49
   4  14   0 2548.65  120.29
  -4  14   0 2256.67  119.89
  -4  14   0 2306.77  121.19
  -5 -14   0   10.20    2.00
   5 -14   0    5.20    1.80
  -5 -14   0    6.70    1.50
  -5 -14   0    5.50    1.40
   5 -14   0    7.40    1.60
  -5 -14   0    6.80    2.10
   5 -14   0    4.20    1.30
  -5 -14   0    8.40    1.80
  -5 -14   0    4.70    1.60
   5  14   0    7.90    1.30
  -5  14   0    4.00    1.50
   5  14   0    2.40    1.20
  -5  14   0    4.90    1.20
  -5  14   0    4.30    1.50
  -6 -14   0   17.40    2.40
  -6 -14   0   20.40    2.70
  -6 -14   0   18.70    2.70
   6 -14   0   15.90    2.60
  -6 -14   0   15.00    2.50
  -6 -14   0   19.60    2.90
   6 -14   0   17.70    2.50
  -6 -14   0   15.00    2.30
   6 -14   0   21.70    2.70
  -6  14   0   20.50    2.50
   6  14   0   16.30    2.60
  -6  14   0   17.50    2.20
  -6  14   0   19.00    2.90
  -7 -14   0    1.50    1.00
  -7 -14   0    2.00    1.30
  -7 -14   0    1.90    1.30
   7 -14   0    2.60    1.30
  -7 -14   0    3.50    1.70
  -7 -14   0    1.10    1.40
  -7 -14   0    3.50    1.40
   7 -14   0    2.20    1.50
   7 -14   0    2.70    1.40
  -7  14   0    5.60    1.90
  -7  14   0    1.60    1.20
  -7  14   0    1.70    1.20
   8 -14   0  419.26   22.30
   8 -14   0  378.66   22.10
  -8 -14   0  434.56   22.40
  -8 -14   0  387.76   22.20
  -8 -14   0  362.96   21.30
  -8 -14   0  367.96   21.50
   8 -14   0  382.76   21.30
  -8 -14   0  411.86   22.00
  -8 -14   0  377.86   22.00
   8 -14   0  357.76   21.40
  -8  14   0  384.36   21.50
  -8  14   0  397.46   21.60
  -9 -14   0    9.40    2.20
   9 -14   0    2.90    1.60
  -9 -14   0    5.30    1.70
  -9 -14   0    7.40    1.80
   9 -14   0    7.30    1.90
  -9 -14   0    3.30    1.60
  -9 -14   0    7.50    1.70
  -9  14   0    5.50    1.80
  -9  14   0    6.30    1.60
  -9  14   0    6.70    1.80
  -9  14   0    3.80    2.20
 -10 -14   0   12.60    2.60
 -10 -14   0   12.30    2.30
  10 -14   0   12.80    2.30
 -10 -14   0   12.30    2.30
 -10 -14   0   12.90    2.50
  10 -14   0   10.40    2.50
 -10 -14   0   14.20    2.70
 -10  14   0   11.10    2.00
 -10  14   0   12.30    2.80
 -10  14   0   13.20    2.30
 -10  14   0   10.20    2.30
  11 -14   0   44.80    4.20
 -11 -14   0   45.00    4.60
  11 -14   0   45.30    4.60
 -11 -14   0   50.09    4.80
 -11 -14   0   53.19    5.00
 -11 -14   0   51.79    4.40
 -11  14   0   41.60    4.80
 -11  14   0   51.29    4.40
 -11  14   0   48.10    4.20
 -11  14   0   49.70    5.20
  11  14   0   40.00    3.60
  12 -14   0  175.78   12.20
 -12 -14   0  183.78   11.40
 -12 -14   0  191.58   12.40
  12 -14   0  193.88   11.50
 -12 -14   0  206.48   12.30
 -12  14   0  177.08   12.30
 -12  14   0  182.58   12.60
 -12  14   0  194.78   11.30
  12  14   0  178.58   10.90
 -12  14   0  190.28   11.40
  13 -14   0   20.90    3.00
  13 -14   0   20.40    3.30
 -13 -14   0   22.50    3.40
 -13 -14   0   21.60    3.20
 -13 -14   0   15.70    2.50
 -13  14   0   20.50    3.50
 -13  14   0   20.40    3.20
  13  14   0   26.10    2.60
 -13  14   0   24.70    2.80
 -14 -14   0    0.30    1.20
  14 -14   0    2.20    1.40
  14 -14   0    1.30    1.20
 -14 -14   0    0.60    1.50
 -14 -14   0   -0.90    0.90
 -14  14   0    3.20    2.70
 -14  14   0   -0.20    1.30
  14  14   0    0.70    1.00
 -15 -14   0   55.09    4.10
 -15 -14   0   63.39    5.10
  15 -14   0   56.69    4.40
  15 -14   0   57.19    5.20
 -15  14   0   59.39    5.30
  15  14   0   59.39    4.30
  15  14   0   57.59    4.40
 -16 -14   0    0.20    1.10
  16 -14   0   -0.10    1.20
 -16 -14   0   -0.60    0.80
  16  14   0   -1.30    0.80
  16  14   0    1.10    1.10
 -16  14   0   -0.60    1.10
   0 -15   0    1.80    1.00
   0 -15   0    1.90    1.10
   0 -15   0   -0.30    1.50
   0 -15   0    0.90    0.90
   0  15   0    4.80    1.50
  -1 -15   0   47.60    3.90
  -1 -15   0   45.20    3.90
   1 -15   0   46.70    4.20
   1 -15   0   44.80    4.40
  -1 -15   0   45.70    4.30
  -1 -15   0   42.70    4.00
   1 -15   0   46.30    3.90
   1 -15   0   48.50    4.00
  -1  15   0   45.00    3.30
  -1  15   0   45.90    4.30
   1  15   0   53.79    4.30
  -2 -15   0  172.08   11.20
  -2 -15   0  180.38   10.90
  -2 -15   0  183.78   11.40
   2 -15   0  181.68   11.00
   2 -15   0  182.48   11.10
  -2 -15   0  176.98   11.10
  -2 -15   0  181.58   11.00
  -2  15   0  175.78   10.30
   2  15   0  187.28   11.10
  -2  15   0  196.88   11.70
   3 -15   0  222.08   13.30
  -3 -15   0  230.58   13.90
  -3 -15   0  237.68   14.10
   3 -15   0  231.48   13.70
  -3 -15   0  234.38   13.70
  -3 -15   0  225.48   13.90
  -3 -15   0  241.98   13.70
   3 -15   0  226.18   13.70
  -3  15   0  229.78   13.10
  -3  15   0  233.28   14.40
   3  15   0  269.77   14.00
   4 -15   0   46.00    4.10
  -4 -15   0   50.89    4.10
  -4 -15   0   49.10    4.40
   4 -15   0   44.10    4.00
  -4 -15   0   49.80    4.20
   4 -15   0   44.00    3.90
  -4 -15   0   44.00    5.30
  -4 -15   0   42.60    3.80
  -4 -15   0   47.40    4.30
  -4  15   0   45.60    3.60
  -4  15   0   53.19    4.80
   4  15   0   47.50    3.90
  -5 -15   0    5.10    2.00
   5 -15   0    3.80    1.20
   5 -15   0    1.60    1.30
  -5 -15   0    4.10    1.30
  -5 -15   0    3.80    1.40
  -5 -15   0    6.60    1.90
   5 -15   0    5.20    1.40
  -5 -15   0    5.00    1.70
  -5 -15   0    3.90    1.50
   5  15   0    1.60    1.00
  -5  15   0    2.10    1.00
  -5  15   0    3.50    1.40
  -5  15   0    1.70    1.60
   6 -15   0   39.30    3.80
   6 -15   0   44.60    4.20
  -6 -15   0   42.90    4.10
  -6 -15   0   39.60    4.10
   6 -15   0   44.40    4.00
  -6 -15   0   46.20    4.60
  -6 -15   0   42.90    3.90
  -6 -15   0   44.70    4.00
  -6 -15   0   42.00    4.20
  -6  15   0   45.70    3.70
  -6  15   0   46.90    3.90
  -6  15   0   45.00    4.80
  -7 -15   0   57.69    5.20
   7 -15   0   63.89    5.30
   7 -15   0   59.99    4.90
  -7 -15   0   71.39    5.80
  -7 -15   0   68.59    5.20
  -7 -15   0   66.29    4.80
  -7 -15   0   62.89    5.00
   7 -15   0   61.39    5.20
  -7 -15   0   61.69    5.40
  -7  15   0   63.69    4.80
  -7  15   0   58.09    4.80
  -8 -15   0  188.98   12.00
  -8 -15   0  196.88   12.70
  -8 -15   0  219.68   12.70
  -8 -15   0  199.18   12.30
  -8 -15   0  225.18   13.20
  -8 -15   0  211.58   13.00
   8 -15   0  187.88   12.10
   8 -15   0  204.58   12.80
  -8  15   0  219.08   12.30
  -8  15   0  200.98   12.30
  -9 -15   0  258.47   16.60
  -9 -15   0  286.67   17.10
   9 -15   0  270.67   16.80
  -9 -15   0  271.37   16.20
  -9 -15   0  321.87   17.30
  -9 -15   0  309.97   16.70
  -9  15   0  291.47   16.30
  -9  15   0  279.87   16.30
  -9  15   0  252.27   17.10
 -10 -15   0   21.30    2.70
 -10 -15   0   19.30    3.00
 -10 -15   0   18.40    2.90
 -10 -15   0   25.20    3.30
  10 -15   0   20.40    2.90
  10 -15   0   22.00    3.20
 -10 -15   0   18.60    2.90
 -10  15   0   17.60    3.00
 -10  15   0   17.50    3.30
 -10  15   0   17.90    2.80
 -10  15   0   18.70    2.70
 -11 -15   0   42.40    4.60
 -11 -15   0   31.10    4.30
 -11 -15   0   41.10    4.00
 -11 -15   0   42.40    4.50
  11 -15   0   38.30    4.40
  11 -15   0   44.30    3.90
 -11  15   0   36.60    4.50
 -11  15   0   43.20    4.00
 -11  15   0   40.10    4.80
 -11  15   0   45.40    4.10
 -12 -15   0   13.90    2.40
 -12 -15   0   12.80    2.60
  12 -15   0   16.10    2.70
 -12 -15   0   13.00    2.80
  12 -15   0   17.80    3.00
 -12  15   0   14.30    3.10
 -12  15   0   12.70    2.60
 -12  15   0   10.40    2.20
 -12  15   0   17.70    2.50
  12  15   0   17.80    2.20
 -13 -15   0    7.80    2.20
  13 -15   0    4.40    1.80
 -13 -15   0    8.40    2.10
 -13 -15   0    4.80    1.50
  13 -15   0    2.20    1.50
 -13  15   0    0.20    1.80
 -13  15   0    5.20    1.80
  13  15   0    5.30    1.40
 -13  15   0    6.20    1.60
 -13  15   0    7.40    2.30
 -14 -15   0    2.30    1.40
 -14 -15   0    2.90    1.70
  14 -15   0    0.70    1.40
  14 -15   0    1.00    1.40
 -14 -15   0    2.50    1.20
 -14  15   0    2.20    1.50
 -14  15   0    1.20    2.60
  14  15   0    1.70    1.10
 -15 -15   0  139.19    8.80
 -15 -15   0  126.69    7.90
  15  15   0  121.79    8.00
 -15  15   0  147.49    9.30
  15  15   0  141.19    8.10
 -16 -15   0   26.10    2.60
  16  15   0   17.90    2.30
  16  15   0   23.90    2.40
 -16  15   0   28.40    3.20
   0 -16   0  126.19    8.70
   0 -16   0  122.59    8.20
   0 -16   0  129.59    8.80
   0 -16   0  126.79    8.80
   0 -16   0  130.19    8.40
   0  16   0  138.99    8.90
  -1 -16   0   13.70    2.30
   1 -16   0   11.30    2.60
  -1 -16   0   13.50    2.60
  -1 -16   0   14.90    2.10
  -1 -16   0    9.90    2.10
   1 -16   0   11.10    2.00
   1 -16   0   11.50    2.20
  -1 -16   0   11.60    2.30
   1  16   0   11.60    2.10
  -1  16   0   12.70    1.70
  -1  16   0   16.10    2.80
  -2 -16   0  397.76   22.20
  -2 -16   0  380.76   21.60
  -2 -16   0  378.66   21.70
  -2 -16   0  397.86   21.70
   2 -16   0  386.66   21.60
   2 -16   0  402.46   21.00
  -2 -16   0  364.96   21.90
   2 -16   0  408.26   21.80
  -2  16   0  391.76   22.40
  -2  16   0  372.36   20.90
   2  16   0  391.66   21.90
  -3 -16   0  345.47   18.70
   3 -16   0  336.07   18.70
  -3 -16   0  275.17   19.20
  -3 -16   0  351.16   19.10
  -3 -16   0  322.57   18.80
  -3 -16   0  288.47   18.70
   3 -16   0  323.57   18.60
  -3 -16   0  333.37   18.50
   3 -16   0  328.07   18.10
   3  16   0  353.56   18.80
  -3  16   0  335.57   19.40
  -3  16   0  339.87   18.00
   4 -16   0  185.68   11.60
  -4 -16   0  196.38   11.60
   4 -16   0  201.58   11.50
  -4 -16   0  190.88   11.90
  -4 -16   0  175.08   11.90
  -4 -16   0  175.18   12.20
  -4 -16   0  210.78   12.20
  -4 -16   0  201.88   11.80
   4 -16   0  195.98   11.80
  -4  16   0  192.08   12.60
  -4  16   0  182.48   11.40
   4  16   0  199.38   11.60
  -4  16   0  194.28   11.20
  -5 -16   0  119.09    7.70
  -5 -16   0  112.59    7.90
   5 -16   0  108.69    7.60
  -5 -16   0  112.49    8.40
  -5 -16   0  115.79    7.50
  -5 -16   0  110.89    7.80
   5 -16   0  113.29    7.70
  -5 -16   0  108.29    8.00
   5 -16   0  114.79    7.60
  -5  16   0  108.79    7.40
  -5  16   0  114.29    7.30
  -6 -16   0   30.10    3.20
   6 -16   0   35.30    3.50
   6 -16   0   30.00    3.30
  -6 -16   0   33.10    3.70
  -6 -16   0   42.60    4.30
  -6 -16   0   32.40    3.70
  -6 -16   0   33.60    3.40
  -6 -16   0   29.10    3.50
   6 -16   0   31.70    3.70
  -6  16   0   31.60    3.30
  -6  16   0   33.40    3.20
   7 -16   0  141.89    8.80
  -7 -16   0  133.19    8.60
  -7 -16   0  119.19    8.60
  -7 -16   0  124.49    8.20
  -7 -16   0  115.49    7.90
  -7 -16   0  137.69    9.10
   7 -16   0  120.29    8.40
   7 -16   0  113.29    8.00
  -7 -16   0  119.59    8.60
  -7  16   0  116.39    8.00
  -7  16   0  125.39    8.10
  -8 -16   0  169.18   10.60
   8 -16   0  167.18   10.70
  -8 -16   0  177.78   11.50
  -8 -16   0  174.28   10.90
  -8 -16   0  191.48   11.40
  -8 -16   0  176.18   11.50
  -8 -16   0  198.28   11.90
   8 -16   0  169.68   11.30
  -8  16   0  185.08   10.90
  -8  16   0  164.88   10.80
  -9 -16   0   25.60    3.20
  -9 -16   0   18.20    3.20
  -9 -16   0   22.90    2.90
  -9 -16   0   23.90    3.20
  -9 -16   0   21.10    3.30
   9 -16   0   22.00    3.20
  -9  16   0   26.80    3.00
  -9  16   0   17.80    3.20
  -9  16   0   22.60    3.00
 -10 -16   0  211.28   13.20
 -10 -16   0  214.68   13.60
  10 -16   0  202.78   13.70
 -10 -16   0  223.58   14.00
 -10 -16   0  244.98   14.30
 -10 -16   0  223.78   13.40
 -10  16   0  218.68   13.20
 -10  16   0  229.08   13.20
 -10  16   0  219.08   14.40
  11 -16   0  100.69    7.80
 -11 -16   0  102.99    7.90
 -11 -16   0  112.19    7.40
 -11 -16   0  106.29    8.00
 -11 -16   0  116.29   11.10
 -11  16   0   96.19    7.80
 -11  16   0  108.59    7.30
 -11  16   0  106.99    7.30
 -11  16   0   98.19    8.20
 -12 -16   0    3.40    1.70
 -12 -16   0    4.10    1.90
  12 -16   0    0.60    1.40
 -12 -16   0    1.40    1.10
  12  16   0    4.10    1.30
 -12  16   0   -0.40    1.20
 -12  16   0    2.70    1.90
 -12  16   0    1.40    1.80
 -12  16   0    1.90    1.30
  13 -16   0   35.20    4.10
 -13 -16   0   38.70    4.20
 -13 -16   0   36.50    3.30
 -13 -16   0   40.00    4.20
 -13  16   0   37.30    4.30
 -13  16   0   32.30    4.20
 -13  16   0   35.70    3.40
  13  16   0   35.00    3.20
 -14 -16   0   33.20    3.80
 -14 -16   0   39.60    4.00
  14 -16   0   39.40    4.00
 -14 -16   0   37.20    3.10
  14  16   0   33.80    3.10
 -14  16   0   39.90    4.20
  15 -16   0   86.89    6.50
 -15 -16   0   77.19    5.20
 -15 -16   0   93.29    6.20
 -15  16   0   94.39    6.60
  15  16   0   82.99    5.30
 -16  16   0   47.00    4.10
   0 -17   0   -3.90    3.50
   0 -17   0    0.00    0.90
   0 -17   0    1.10    0.90
   0 -17   0    0.00    1.30
   0 -17   0    2.30    1.40
   0  17   0    0.90    1.50
   0  17   0   -0.40    0.90
   1 -17   0    5.00    1.70
  -1 -17   0    0.40    0.90
  -1 -17   0    3.10    1.70
  -1 -17   0    2.80    1.30
   1 -17   0    2.70    1.20
  -1 -17   0    0.60    3.00
  -1 -17   0    1.70    1.30
  -1 -17   0    1.90    1.30
   1  17   0    0.40    1.20
  -1  17   0    0.30    0.80
  -1  17   0    0.20    1.20
  -2 -17   0    4.90    1.70
   2 -17   0    0.10    1.00
  -2 -17   0   -0.40    2.70
  -2 -17   0    1.60    1.50
  -2 -17   0    2.30    1.10
  -2 -17   0    3.40    1.30
   2 -17   0    3.20    1.40
   2 -17   0    2.90    0.90
  -2 -17   0    0.80    1.20
  -2  17   0    2.20    1.00
   2  17   0    4.50    1.60
  -2  17   0    5.70    1.70
  -3 -17   0    0.90    1.50
  -3 -17   0   -0.50    0.90
  -3 -17   0    1.00    1.30
   3 -17   0    0.00    1.00
  -3 -17   0    0.90    1.00
   3 -17   0    0.70    1.10
  -3 -17   0    0.20    0.90
   3 -17   0   -0.80    0.80
  -3  17   0    0.10    2.00
  -3  17   0    3.60    1.40
   3  17   0    1.30    1.40
  -3  17   0   -0.80    0.70
  -4 -17   0   12.40    2.30
   4 -17   0    7.40    2.00
   4 -17   0    8.70    1.70
   4 -17   0    9.20    2.10
  -4 -17   0    8.60    2.20
  -4 -17   0   10.50    2.20
  -4 -17   0    5.80    2.60
  -4 -17   0    7.50    2.10
  -4 -17   0   10.70    2.00
  -4  17   0    9.40    2.00
  -4  17   0   10.40    1.80
  -5 -17   0   30.40    3.30
  -5 -17   0   29.10    3.10
   5 -17   0   31.30    3.10
  -5 -17   0   23.50    3.20
   5 -17   0   24.40    3.20
   5 -17   0   32.90    3.50
  -5 -17   0   31.80    3.70
  -5 -17   0   34.80    3.70
  -5 -17   0   28.70    4.30
  -5  17   0   29.20    3.20
  -5  17   0   28.60    3.00
  -6 -17   0   76.99    5.80
   6 -17   0   83.99    6.00
   6 -17   0   75.89    6.20
  -6 -17   0   89.49    6.40
  -6 -17   0   83.69    6.90
  -6 -17   0   78.59    6.00
   6 -17   0   81.39    6.00
  -6 -17   0   75.19    6.30
  -6 -17   0   88.19    6.60
  -6  17   0   79.39    5.70
  -6  17   0   76.29    5.80
  -7 -17   0   12.10    2.50
  -7 -17   0   11.90    2.50
  -7 -17   0   13.20    2.10
  -7 -17   0   11.20    2.40
  -7 -17   0   13.10    2.40
   7 -17   0   12.70    2.50
   7 -17   0    9.40    2.10
  -7 -17   0   10.60    2.60
   7 -17   0    8.40    2.00
  -7  17   0   12.90    2.20
  -7  17   0   13.40    2.30
  -8 -17   0   27.20    2.90
   8 -17   0   27.40    3.40
   8 -17   0   21.40    2.80
  -8 -17   0   31.70    4.00
  -8 -17   0   30.30    3.60
  -8 -17   0   21.20    3.30
  -8 -17   0   23.40    3.00
  -8 -17   0   28.40    3.50
  -8  17   0   24.90    3.70
  -8  17   0   22.30    3.00
  -8  17   0   26.40    3.20
  -9 -17   0   86.89    7.00
  -9 -17   0   92.79    7.30
  -9 -17   0   84.69    6.50
   9 -17   0   90.29    6.90
  -9 -17   0   90.69    6.70
  -9 -17   0   92.59    7.00
  -9  17   0   90.79    6.60
  -9  17   0   93.09    6.60
 -10 -17   0    4.50    1.60
 -10 -17   0    2.30    1.70
  10 -17   0    5.00    1.80
 -10 -17   0    3.20    1.40
 -10 -17   0    4.10    1.80
 -10 -17   0    5.40    1.70
 -10  17   0    4.80    1.60
 -10  17   0    3.80    2.00
 -10  17   0    5.40    1.70
 -11 -17   0   70.89    5.70
 -11 -17   0   78.19    6.40
  11 -17   0   75.09    6.20
 -11 -17   0   87.29    6.60
 -11  17   0   64.29    6.40
 -11  17   0   79.09    5.80
 -11  17   0   81.19    5.80
 -12 -17   0   18.70    2.50
  12 -17   0   21.70    3.20
 -12 -17   0   21.40    3.20
 -12 -17   0   21.10    3.20
 -12  17   0   18.70    3.40
 -12  17   0   23.20    3.40
 -12  17   0   16.80    2.70
 -12  17   0   18.90    2.70
  13 -17   0   17.80    2.80
 -13 -17   0   13.90    2.40
 -13 -17   0   14.40    2.10
 -13 -17   0   12.60    2.40
 -13  17   0   11.00    2.70
 -13  17   0   11.60    1.90
 -13  17   0   12.50    2.40
 -13  17   0   13.60    3.50
 -14 -17   0   35.30    4.10
 -14 -17   0   42.60    3.30
 -14 -17   0   50.39    4.10
  14 -17   0   46.50    4.40
 -14  17   0   45.30    4.50
  14  17   0   41.10    3.40
 -15 -17   0    7.50    1.40
  15 -17   0    6.10    1.50
 -15 -17   0    7.90    1.50
 -15  17   0    8.50    1.90
   0 -18   0   10.50    2.60
   0 -18   0   11.90    2.10
   0 -18   0   12.50    2.30
   0 -18   0    9.60    2.20
   0  18   0   10.70    1.60
  -1 -18   0  240.58   13.60
  -1 -18   0  223.68   13.40
   1 -18   0  225.38   13.40
   1 -18   0  225.58   13.50
  -1 -18   0  205.18   14.40
  -1 -18   0  233.48   14.20
  -1 -18   0  222.88   13.40
   1 -18   0  210.28   13.10
   1  18   0  217.78   14.00
  -1  18   0  232.78   12.70
  -2 -18   0  704.63   37.60
   2 -18   0  689.03   37.50
  -2 -18   0  623.04   37.80
  -2 -18   0  697.43   37.60
   2 -18   0  685.03   37.50
  -2 -18   0  680.53   37.30
  -2 -18   0  712.83   38.10
   2  18   0  727.23   38.10
  -2  18   0  732.73   36.80
  -3 -18   0   15.70    2.70
  -3 -18   0   16.50    2.90
  -3 -18   0   19.30    3.70
  -3 -18   0   17.60    2.90
   3 -18   0   12.10    2.40
   3 -18   0   16.30    2.50
  -3 -18   0   13.80    2.50
   3 -18   0   19.30    2.10
  -3 -18   0   20.70    2.60
  -3  18   0   13.70    2.00
  -3  18   0   11.40    2.30
   3  18   0   20.50    4.20
   4 -18   0  106.69    6.60
  -4 -18   0   98.59    7.20
  -4 -18   0   95.69    6.80
  -4 -18   0   97.59    7.40
  -4 -18   0  110.39    7.70
  -4 -18   0   84.39    7.80
  -4 -18   0   91.29    6.90
   4 -18   0  100.89    7.00
   4 -18   0   96.29    7.00
  -4  18   0   95.39    6.50
  -4  18   0   98.19    6.70
   5 -18   0    8.30    1.80
  -5 -18   0    8.20    1.80
  -5 -18   0   11.10    2.40
  -5 -18   0   11.20    2.40
  -5 -18   0   11.00    2.40
  -5 -18   0    8.10    2.00
   5 -18   0    9.00    1.70
   5 -18   0    9.20    2.10
  -5  18   0    7.30    1.80
  -5  18   0    6.60    1.60
   6 -18   0  295.37   16.70
  -6 -18   0  271.97   16.20
  -6 -18   0  287.27   16.60
  -6 -18   0  271.47   16.60
   6 -18   0  282.87   16.10
  -6 -18   0  267.57   15.90
  -6 -18   0  247.28   16.60
  -6 -18   0  284.97   17.20
   6 -18   0  272.37   16.10
  -6  18   0  288.07   15.90
  -6  18   0  276.37   16.00
  -7 -18   0  147.59   10.30
  -7 -18   0  142.49    9.30
  -7 -18   0  131.39    8.80
  -7 -18   0  150.28    9.90
   7 -18   0  147.39    9.40
  -7 -18   0  142.99    9.70
   7 -18   0  150.78    9.90
   7 -18   0  132.29    9.00
  -7 -18   0  151.18    9.60
  -7  18   0  134.19    9.00
  -7  18   0  131.09    8.90
  -8 -18   0    7.60    2.20
   8 -18   0    5.80    1.80
  -8 -18   0    3.90    1.80
   8 -18   0    5.20    1.60
  -8 -18   0    8.10    2.00
  -8 -18   0    4.80    2.10
  -8 -18   0    1.80    1.30
  -8 -18   0    5.30    1.70
  -8  18   0    4.90    1.60
  -8  18   0    5.10    2.00
  -8  18   0    6.50    1.80
  -9 -18   0   19.30    3.10
   9 -18   0   20.50    3.00
  -9 -18   0   20.80    2.90
  -9 -18   0   15.10    2.60
  -9 -18   0   17.10    3.30
  -9 -18   0   14.10    2.70
  -9  18   0   18.30    2.80
  -9  18   0   20.00    2.70
  -9  18   0   19.40    3.50
  10 -18   0  111.89    8.20
 -10 -18   0  116.69    7.80
 -10 -18   0  115.59    8.50
 -10 -18   0  116.89    8.50
 -10 -18   0  120.49    7.90
 -10  18   0  118.99    7.80
 -10  18   0  116.39    7.90
 -10  18   0  104.39    8.70
 -11 -18   0   10.80    2.50
  11 -18   0   12.20    2.50
 -11 -18   0   10.30    2.00
 -11 -18   0    9.00    2.40
 -11  18   0   10.80    2.10
 -11  18   0   10.90    2.00
 -11  18   0   13.80    3.00
 -12 -18   0   16.10    2.20
  12 -18   0   17.50    2.90
 -12 -18   0   17.60    3.10
 -12 -18   0   17.60    3.00
 -12  18   0   15.50    2.40
 -12  18   0   16.20    2.50
 -13 -18   0    7.30    1.40
  13 -18   0    5.90    1.90
 -13 -18   0    6.70    2.00
 -13 -18   0    5.20    1.70
 -13  18   0    5.60    2.50
 -13  18   0    4.10    1.40
 -14 -18   0   50.39    3.80
 -14 -18   0   41.10    4.00
 -14 -18   0   38.20    3.10
 -14  18   0   43.40    4.30
   0 -19   0    0.90    1.20
   0 -19   0    1.30    1.10
   0 -19   0    0.60    1.30
   0  19   0    0.00    0.80
   1 -19   0   73.69    5.60
   1 -19   0   64.89    5.30
  -1 -19   0   73.49    5.60
  -1 -19   0   70.59    5.50
  -1 -19   0   71.29    6.20
   1 -19   0   69.09    5.60
  -1 -19   0   71.89    5.60
  -1  19   0   67.79    4.80
   2 -19   0   39.50    3.80
   2 -19   0   42.30    3.90
  -2 -19   0   45.60    4.60
  -2 -19   0   35.20    3.80
  -2 -19   0   35.50    3.70
  -2 -19   0   38.70    3.90
  -2  19   0   37.70    3.30
  -3 -19   0    0.30    1.20
   3 -19   0   -0.70    1.10
  -3 -19   0   -1.30    2.50
  -3 -19   0   -1.30    1.00
   3 -19   0    1.10    1.20
  -3 -19   0   -0.20    0.80
  -3 -19   0    1.60    1.70
  -3 -19   0   -0.10    1.10
  -3  19   0    0.60    0.90
  -3  19   0   -1.00    1.20
  -4 -19   0    1.60    1.20
   4 -19   0    0.80    1.20
  -4 -19   0   -0.60    1.10
   4 -19   0   -0.20    1.20
  -4 -19   0    1.90    1.50
  -4 -19   0    1.50    1.20
   4 -19   0    0.40    0.80
  -4 -19   0    9.80    3.00
  -4 -19   0    1.70    1.20
  -4  19   0    1.60    1.20
  -4  19   0    1.30    1.00
  -5 -19   0  117.09    8.40
  -5 -19   0  123.39    8.90
   5 -19   0  120.69    8.50
   5 -19   0  120.49    8.10
   5 -19   0  125.79    7.90
  -5 -19   0  108.69    8.90
  -5 -19   0  124.39    8.30
  -5 -19   0  123.79    8.00
  -5 -19   0  116.89    8.50
  -5  19   0  113.19    7.70
  -5  19   0  115.39    7.80
  -6 -19   0    2.90    1.60
   6 -19   0    0.20    1.30
   6 -19   0    0.80    1.20
  -6 -19   0    1.20    1.30
  -6 -19   0   -1.00    1.00
  -6 -19   0   -1.10    1.00
  -6 -19   0    1.10    1.20
  -6 -19   0    2.10    2.20
   6 -19   0    1.10    1.00
  -6  19   0    0.40    1.10
  -6  19   0    1.20    1.00
  -7 -19   0    7.80    2.00
  -7 -19   0   11.40    2.30
  -7 -19   0    7.20    1.80
   7 -19   0    9.80    2.40
  -7 -19   0    7.40    2.00
   7 -19   0   10.70    1.90
   7 -19   0    7.70    1.80
  -7 -19   0    9.50    2.40
  -7  19   0   10.40    2.10
  -7  19   0   10.00    2.00
  -7  19   0    7.50    2.30
  -8 -19   0  169.28   11.20
   8 -19   0  168.28   10.70
  -8 -19   0  177.18   10.90
   8 -19   0  156.18   10.10
  -8 -19   0  160.38   11.20
  -8 -19   0  167.98   10.60
  -8 -19   0  186.08   11.60
  -8  19   0  173.28   10.50
  -8  19   0  148.69   11.40
  -8  19   0  169.98   10.50
  -9 -19   0    0.50    1.30
  -9 -19   0    1.90    1.70
   9 -19   0    0.90    1.20
  -9 -19   0    1.30    1.40
  -9 -19   0    0.90    1.20
  -9  19   0   -0.40    1.00
  -9  19   0    0.10    1.50
  -9  19   0    0.00    1.10
  10 -19   0   24.80    3.30
 -10 -19   0   25.10    2.90
 -10 -19   0   22.40    3.20
 -10 -19   0   23.50    3.20
 -10 -19   0   26.10    3.70
 -10  19   0   24.40    3.10
 -10  19   0   30.80    3.30
 -10  19   0   24.90    3.80
 -11 -19   0    4.00    1.70
 -11 -19   0    4.10    1.70
 -11 -19   0    5.20    1.60
  11 -19   0    3.80    1.50
 -11  19   0    4.40    1.50
 -11  19   0    5.20    1.60
 -11  19   0    4.20    1.70
 -12 -19   0   46.60    4.40
 -12 -19   0   39.50    3.70
 -12 -19   0   50.39    4.70
  12 -19   0   50.39    4.40
 -12  19   0   45.80    3.80
 -12  19   0   42.30    4.90
 -12  19   0   46.80    3.90
 -13 -19   0   34.20    3.70
 -13 -19   0   32.90    3.20
 -13 -19   0   31.50    2.70
  13 -19   0   32.20    3.40
 -13  19   0   28.30    2.90
 -14 -19   0    4.20    1.30
 -14 -19   0    0.60    1.50
   0 -20   0   28.00    3.30
   0 -20   0   26.50    3.20
   0 -20   0   30.80    3.40
   0  20   0   28.00    2.70
  -1 -20   0   -1.20    0.90
  -1 -20   0    0.70    1.20
   1 -20   0    1.10    1.30
   1 -20   0   -0.70    1.40
  -1 -20   0    5.00    2.30
  -1 -20   0   -0.50    1.10
   1 -20   0   -0.20    1.20
  -1  20   0    0.00    0.90
   1  20   0    0.20    1.00
   2 -20   0    0.70    1.20
  -2 -20   0   -0.20    1.00
  -2 -20   0    0.30    1.60
  -2 -20   0    0.50    1.10
   2 -20   0    1.50    1.30
  -2  20   0    1.90    1.00
  -2  20   0    3.80    1.80
  -3 -20   0   93.59    6.90
  -3 -20   0   91.49    6.80
   3 -20   0   91.69    6.80
  -3 -20   0   96.79    7.40
   3 -20   0   93.49    7.00
  -3 -20   0   88.09    6.60
  -3  20   0   92.39    6.20
  -3  20   0   89.19    6.30
  -4 -20   0  253.47   15.30
  -4 -20   0  264.47   15.00
  -4 -20   0  246.28   15.00
   4 -20   0  254.67   14.80
   4 -20   0  248.48   15.00
  -4 -20   0  245.28   14.60
  -4  20   0  230.78   14.30
  -4  20   0  235.58   14.20
  -5 -20   0  105.49    7.80
   5 -20   0  116.69    8.00
  -5 -20   0  106.79    7.50
   5 -20   0   97.89    7.20
  -5 -20   0   98.19    7.20
   5 -20   0  115.89    7.00
  -5 -20   0   96.09    7.50
  -5  20   0  101.39    7.10
  -5  20   0  114.89    7.20
   6 -20   0  241.48   14.00
  -6 -20   0  231.38   13.80
   6 -20   0  237.68   13.20
  -6 -20   0  223.68   13.80
   6 -20   0  205.58   13.10
  -6 -20   0  223.28   13.40
  -6 -20   0  193.18   13.90
  -6 -20   0  212.58   13.00
  -6  20   0  208.88   13.00
  -6  20   0  231.88   13.10
  -7 -20   0   20.80    2.90
  -7 -20   0   18.00    3.00
   7 -20   0   20.50    2.60
  -7 -20   0   23.10    3.70
   7 -20   0   15.40    2.50
  -7 -20   0   18.70    2.60
  -7 -20   0   20.30    3.00
  -7  20   0   17.80    3.30
  -7  20   0   20.70    2.80
  -7  20   0   18.30    2.60
   8 -20   0   22.80    2.80
   8 -20   0   20.70    2.90
  -8 -20   0   25.30    3.50
  -8 -20   0   19.60    3.10
  -8 -20   0   21.80    3.80
  -8 -20   0   26.60    3.10
  -8  20   0   26.00    3.10
  -8  20   0   25.90    3.00
  -8  20   0   26.40    3.70
  -9 -20   0   32.40    3.50
  -9 -20   0   33.10    3.60
  -9 -20   0   36.50    4.10
  -9 -20   0   38.70    4.10
   9 -20   0   37.50    3.70
  -9  20   0   37.40    3.70
  -9  20   0   35.00    3.50
  -9  20   0   34.00    4.30
 -10 -20   0    0.90    1.30
 -10 -20   0    4.90    1.60
 -10 -20   0    0.30    1.70
  10 -20   0    3.20    1.50
 -10  20   0    1.90    1.50
 -10  20   0    2.20    1.30
 -10  20   0    5.40    1.60
 -11 -20   0   17.60    2.60
 -11 -20   0   24.80    3.30
 -11 -20   0   28.40    3.40
 -11  20   0   24.20    3.00
 -11  20   0   25.10    3.70
 -11  20   0   21.00    2.80
  12 -20   0    9.90    2.00
 -12 -20   0    7.60    1.60
 -12 -20   0    8.00    1.80
 -12 -20   0    8.50    2.00
 -12  20   0    6.60    1.60
 -12  20   0    5.90    1.50
 -13 -20   0   -0.60    1.60
 -13 -20   0    0.30    1.10
 -13 -20   0    0.90    0.90
 -13  20   0    1.30    1.10
   0 -21   0    1.00    1.30
   0 -21   0   -1.00    1.10
   0 -21   0   -0.80    1.00
   0  21   0   -0.50    0.80
   1 -21   0  200.58   12.50
  -1 -21   0  190.58   12.10
   1 -21   0  194.28   12.40
  -1 -21   0  214.98   12.60
  -1 -21   0  200.28   12.40
   1  21   0  214.58   11.50
  -1  21   0  191.38   11.60
   2 -21   0    1.10    1.30
  -2 -21   0    0.80    1.10
   2 -21   0    1.10    1.30
  -2 -21   0    1.40    1.20
  -2 -21   0    0.20    1.60
  -2 -21   0    3.30    1.60
  -2  21   0    1.80    1.30
  -2  21   0    2.10    0.90
   3 -21   0  104.69    7.60
  -3 -21   0  108.69    7.40
  -3 -21   0  104.79    7.50
  -3 -21   0  112.89    8.20
   3 -21   0  101.89    7.30
  -3 -21   0  106.99    7.50
  -3  21   0  108.89    6.90
  -3  21   0   95.49    6.90
   3  21   0   93.99    7.00
  -4 -21   0    0.40    1.10
  -4 -21   0   -1.20    1.20
  -4 -21   0    3.10    1.30
   4 -21   0    1.10    1.20
  -4 -21   0    0.80    3.60
  -4 -21   0    2.40    1.40
   4 -21   0   -0.30    1.20
  -4  21   0   -1.70    1.00
  -4  21   0    2.60    1.10
   5 -21   0   71.79    5.70
  -5 -21   0   63.79    5.60
  -5 -21   0   60.99    5.40
  -5 -21   0   64.99    5.30
  -5 -21   0   60.29    5.00
   5 -21   0   58.69    5.00
  -5  21   0   65.99    4.90
  -5  21   0   64.89    5.00
  -6 -21   0    3.50    1.40
   6 -21   0    4.20    1.90
  -6 -21   0    0.60    2.20
  -6 -21   0    2.00    1.40
  -6 -21   0    1.40    1.20
  -6 -21   0    1.50    1.40
   6 -21   0    1.40    1.20
  -6  21   0    3.90    1.30
  -6  21   0    2.40    1.60
  -6  21   0    5.40    1.50
  -7 -21   0    0.90    2.00
  -7 -21   0    1.10    1.10
   7 -21   0    1.10    1.00
  -7 -21   0    2.00    1.40
  -7 -21   0    0.60    1.20
   7 -21   0   -1.90    1.10
  -7 -21   0   -0.50    1.20
  -7  21   0   -0.10    1.10
  -7  21   0    0.70    1.30
  -7  21   0   -0.60    0.90
  -8 -21   0   85.09    6.30
  -8 -21   0   89.69    6.50
  -8 -21   0   82.89    6.70
   8 -21   0   93.49    6.30
  -8  21   0   81.79    7.20
  -8  21   0   91.79    6.30
  -8  21   0   84.09    6.20
  -9 -21   0   42.00    4.00
  -9 -21   0   52.29    4.60
  -9 -21   0   40.20    4.10
   9 -21   0   52.89    4.20
  -9 -21   0   37.30    4.40
  -9  21   0   41.20    3.90
  -9  21   0   51.89    4.20
  -9  21   0   40.20    4.70
 -10 -21   0    2.10    1.10
 -10 -21   0    2.60    1.90
  10 -21   0    0.30    1.00
 -10 -21   0    0.80    1.20
 -10  21   0    0.60    1.10
 -10  21   0    0.40    1.40
 -10  21   0    0.90    1.00
 -11 -21   0    8.40    1.50
 -11 -21   0    3.90    2.00
 -11 -21   0    4.90    1.70
 -11  21   0    4.90    1.50
 -11  21   0    8.60    2.10
 -11  21   0    6.40    1.60
 -12 -21   0   16.50    1.90
 -12 -21   0   16.50    2.70
 -12  21   0   15.10    2.40
 -12  21   0   15.70    2.10
 -13 -21   0   19.70    2.60
   0 -22   0    3.50    1.50
   0 -22   0   -2.20    1.10
   0 -22   0    4.00    1.60
   0  22   0   -1.90    0.90
   1 -22   0    4.30    1.70
  -1 -22   0    4.20    1.60
  -1 -22   0    7.20    2.00
   1 -22   0    4.80    1.70
  -1 -22   0    6.10    1.80
  -1  22   0    3.40    1.20
   1  22   0    5.60    1.30
   2 -22   0    2.50    1.50
   2 -22   0    2.50    1.30
  -2 -22   0    2.50    1.30
  -2 -22   0    5.50    1.40
  -2 -22   0    3.80    1.50
  -2  22   0    1.30    1.10
   2  22   0    3.40    1.40
  -2  22   0    0.10    1.30
  -3 -22   0    3.60    1.60
  -3 -22   0    7.10    2.00
  -3 -22   0    6.30    1.80
   3 -22   0    5.70    1.60
   3 -22   0    4.50    1.60
  -3 -22   0    6.20    1.80
  -3  22   0    5.20    1.40
  -3  22   0    4.90    1.50
  -4 -22   0   42.80    4.00
  -4 -22   0   34.70    3.80
   4 -22   0   40.60    3.80
  -4 -22   0   34.60    4.10
  -4 -22   0   36.20    3.60
   4 -22   0   42.90    4.20
  -4  22   0   34.80    3.50
  -4  22   0   33.00    4.10
  -4  22   0   39.30    3.50
  -5 -22   0   60.59    5.20
   5 -22   0   51.29    4.60
  -5 -22   0   56.49    4.70
   5 -22   0   60.89    5.30
  -5 -22   0   58.89    5.00
  -5 -22   0   57.99    5.00
  -5  22   0   62.49    4.60
  -5  22   0   51.49    4.50
  -5  22   0   48.80    5.10
   6 -22   0    0.60    1.10
  -6 -22   0   -0.10    1.00
  -6 -22   0    0.50    1.30
  -6 -22   0    1.70    1.20
  -6 -22   0   -0.50    1.00
   6 -22   0   -0.40    1.40
  -6  22   0    0.70    1.20
  -6  22   0    0.80    1.10
  -6  22   0    0.70    1.10
   7 -22   0   28.70    3.00
  -7 -22   0   33.30    3.50
  -7 -22   0   28.40    2.90
  -7 -22   0   30.00    3.30
  -7 -22   0   28.00    3.40
  -7  22   0   29.70    3.20
  -7  22   0   28.90    3.20
  -7  22   0   27.40    3.80
  -8 -22   0    9.70    1.90
  -8 -22   0    8.80    1.90
  -8 -22   0    5.60    1.90
  -8  22   0    7.50    1.60
  -8  22   0    4.80    1.60
  -8  22   0    6.20    2.10
  -9 -22   0   24.40    2.90
  -9 -22   0   20.80    2.90
  -9 -22   0   24.70    3.30
  -9  22   0   24.40    3.70
  -9  22   0   26.20    3.00
  -9  22   0   26.90    2.90
 -10 -22   0   10.40    2.10
 -10 -22   0   12.60    2.00
 -10  22   0   11.20    2.00
 -10  22   0   13.40    3.00
 -10  22   0   14.70    2.20
 -11 -22   0    0.40    1.00
 -11 -22   0    0.80    0.90
 -11  22   0    2.40    1.10
 -11  22   0   -0.40    0.90
 -11  22   0    2.40    1.60
 -12 -22   0   42.80    3.90
 -12  22   0   46.20    3.30
   0 -23   0    1.60    1.30
   0 -23   0    1.60    1.30
   0 -23   0   -0.70    1.00
   0  23   0    1.00    0.90
  -1 -23   0    3.00    1.60
   1 -23   0    2.50    1.50
  -1 -23   0    2.50    1.40
   1 -23   0    6.00    1.70
  -1 -23   0    4.20    1.60
   1  23   0    7.80    1.30
  -1  23   0    7.10    1.90
  -1  23   0    6.50    1.30
  -1  23   0    6.10    1.80
   1  23   0    5.70    1.70
   2 -23   0    7.80    2.00
  -2 -23   0    7.80    1.60
   2 -23   0    8.50    2.00
  -2 -23   0    6.60    1.80
  -2 -23   0    5.40    1.70
   2  23   0    6.10    1.80
  -2  23   0    7.40    1.50
  -2  23   0    6.00    1.60
  -2  23   0    8.50    2.20
   3 -23   0   44.50    4.30
   3 -23   0   40.10    3.80
  -3 -23   0   42.60    4.00
  -3 -23   0   40.40    3.80
  -3 -23   0   40.80    3.90
  -3  23   0   36.30    4.10
  -3  23   0   45.20    3.60
  -3  23   0   32.50    3.40
  -4 -23   0    1.50    1.20
   4 -23   0    0.90    1.20
  -4 -23   0    3.60    1.30
   4 -23   0    4.40    1.60
  -4 -23   0    1.70    1.40
  -4  23   0    0.70    1.20
  -4  23   0    2.30    1.10
  -4  23   0    2.90    1.20
   5 -23   0   82.09    6.30
   5 -23   0   74.99    5.50
  -5 -23   0   81.19    5.70
  -5 -23   0   81.09    5.90
  -5 -23   0   73.29    6.10
  -5 -23   0   84.09    6.10
  -5  23   0   65.09    6.20
  -5  23   0   69.59    5.40
  -5  23   0   74.69    5.40
  -6 -23   0    9.30    2.00
   6 -23   0   11.60    2.00
  -6 -23   0   14.40    2.60
  -6 -23   0   10.60    2.10
  -6 -23   0   13.70    2.00
  -6  23   0   14.00    2.20
  -6  23   0   16.10    2.30
  -6  23   0    8.20    2.30
   7 -23   0    0.50    1.30
  -7 -23   0    0.70    1.00
  -7 -23   0    0.90    1.20
  -7 -23   0    0.30    1.20
  -7 -23   0    2.00    1.20
  -7  23   0    0.80    1.10
  -7  23   0    2.30    1.10
  -7  23   0   -0.20    1.30
  -8 -23   0   -0.80    1.20
  -8 -23   0   -0.80    1.00
  -8 -23   0   -2.90    1.30
  -8 -23   0    0.50    1.10
  -8  23   0   -0.70    1.30
  -8  23   0   -1.30    0.80
  -8  23   0   -0.20    1.00
  -9 -23   0   44.20    4.30
  -9 -23   0   45.50    3.90
  -9  23   0   52.19    4.00
  -9  23   0   53.39    4.10
  -9  23   0   46.30    4.70
 -10 -23   0   32.90    3.50
 -10  23   0   37.00    3.10
 -10  23   0   35.10    3.20
 -10  23   0   35.30    4.00
 -11 -23   0   25.30    2.80
 -11  23   0   26.90    2.60
 -11  23   0   27.70    2.50
   0 -24   0   52.59    4.40
   0 -24   0   48.70    4.40
   0  24   0   45.80    4.50
   0  24   0   45.90    3.60
  -1 -24   0   55.19    4.70
  -1 -24   0   45.90    4.10
   1 -24   0   58.69    4.70
   1 -24   0   55.39    4.80
  -1 -24   0   56.89    4.80
  -1  24   0   52.89    4.80
   1  24   0   61.39    4.00
  -1  24   0   57.79    4.10
  -1  24   0   53.09    4.30
   1  24   0   48.50    4.70
   2 -24   0   20.40    2.80
  -2 -24   0   19.50    2.60
  -2 -24   0   15.60    2.60
   2 -24   0   22.50    2.80
  -2 -24   0   18.90    2.60
  -2  24   0   23.40    2.60
  -2  24   0   21.30    2.30
  -2  24   0   18.70    3.00
   3 -24   0    3.10    1.40
   3 -24   0    2.00    1.50
  -3 -24   0    4.90    1.70
  -3 -24   0    5.80    1.60
  -3 -24   0    2.90    1.30
  -3  24   0    2.50    1.50
  -3  24   0    3.40    1.10
  -3  24   0    6.60    1.50
   4 -24   0   64.59    4.80
  -4 -24   0   64.19    4.90
  -4 -24   0   59.69    5.00
  -4 -24   0   70.39    5.20
   4 -24   0   69.89    5.50
  -4  24   0   57.99    4.50
  -4  24   0   58.79    5.50
  -4  24   0   58.69    4.60
   5 -24   0    7.10    1.50
  -5 -24   0    4.70    1.40
  -5 -24   0    5.00    1.50
  -5 -24   0    4.40    1.50
  -5  24   0    8.00    2.00
  -5  24   0    5.60    1.40
  -5  24   0    6.20    1.50
  -6 -24   0    4.40    1.20
  -6 -24   0    1.80    1.30
  -6 -24   0    3.00    1.50
   6 -24   0    3.30    1.30
  -6  24   0    3.80    1.40
  -6  24   0    3.00    1.30
  -6  24   0    1.70    1.30
  -7 -24   0   14.50    2.20
  -7 -24   0   12.00    2.20
  -7  24   0   13.30    2.70
  -7  24   0   11.20    1.90
  -7  24   0   15.60    2.10
  -8 -24   0   98.99    7.20
  -8  24   0  106.79    7.90
  -8  24   0  113.69    6.90
  -9 -24   0    0.70    1.10
  -9  24   0    2.80    1.50
  -9  24   0    3.10    1.10
  -9  24   0    0.90    0.90
 -10 -24   0   16.10    2.20
 -10  24   0   16.30    1.90
 -10  24   0   15.10    2.00
   0 -25   0    0.80    1.10
   0 -25   0    1.50    1.20
   0  25   0    1.70    1.50
   0  25   0    2.10    0.90
  -1 -25   0   -0.20    1.30
  -1 -25   0    0.00    1.00
   1 -25   0    0.20    1.10
   1 -25   0    2.60    1.30
  -1 -25   0   -0.20    1.00
  -1  25   0    2.70    1.40
  -1  25   0    2.10    0.90
  -1  25   0   -2.00    1.00
   1  25   0   -1.30    2.60
   1  25   0    1.40    0.90
   2 -25   0    2.90    1.30
  -2 -25   0    0.80    1.10
   2 -25   0    1.00    1.10
  -2 -25   0    2.90    1.40
  -2 -25   0    2.40    1.30
  -2  25   0    1.60    1.30
  -2  25   0    1.50    0.90
  -2  25   0    2.80    1.20
  -3 -25   0   16.60    2.50
   3 -25   0   18.00    2.40
  -3 -25   0   18.40    2.50
   3 -25   0   15.80    2.70
  -3 -25   0   20.00    2.70
  -3  25   0   16.40    2.30
  -3  25   0   18.20    2.20
  -3  25   0   12.70    2.50
   4 -25   0    0.60    1.00
  -4 -25   0    0.90    1.10
  -4 -25   0   -0.50    1.00
  -4  25   0    0.50    1.00
  -4  25   0    2.20    0.90
  -4  25   0    0.80    1.20
  -5 -25   0  129.19    8.50
  -5 -25   0  127.09    8.40
   5 -25   0  132.29    8.10
  -5 -25   0  129.69    8.10
  -5  25   0  130.89    9.10
  -5  25   0  134.69    8.20
  -5  25   0  145.59    8.30
  -6 -25   0   11.40    1.70
  -6 -25   0    9.90    1.90
  -6 -25   0    9.00    1.80
  -6  25   0    7.60    1.40
  -6  25   0    5.20    1.90
  -6  25   0   12.20    1.90
  -7 -25   0   20.30    2.70
  -7 -25   0   18.00    2.40
  -7  25   0   16.40    2.90
  -7  25   0   19.80    2.40
  -7  25   0   17.80    2.20
  -8 -25   0   12.70    2.10
  -8  25   0   13.10    1.90
  -8  25   0   23.00    4.50
  -8  25   0   12.00    1.90
  -9 -25   0   37.60    3.40
  -9  25   0   42.90    3.20
  -9  25   0   40.00    3.20
   0 -26   0    1.10    1.10
   0 -26   0    0.30    1.00
   0  26   0   -0.50    0.70
   1 -26   0    1.00    1.00
   1 -26   0   -0.80    1.10
  -1 -26   0   -0.30    1.00
  -1 -26   0    0.20    1.00
  -1  26   0    1.70    0.80
   1  26   0    3.20    0.90
  -1  26   0   -0.70    1.50
  -1  26   0    1.40    1.00
  -2 -26   0  122.99    7.70
   2 -26   0  124.19    7.50
  -2 -26   0  116.69    7.50
  -2 -26   0  104.99    7.20
  -2  26   0  108.99    7.90
  -2  26   0  124.59    7.20
  -2  26   0  115.69    7.00
   3 -26   0  111.49    6.80
  -3 -26   0  104.49    6.90
  -3 -26   0  104.39    6.70
  -3 -26   0  106.59    7.00
  -3  26   0  103.89    6.50
  -3  26   0  106.69    6.60
   4 -26   0    0.20    1.00
  -4 -26   0    2.30    1.10
  -4 -26   0    3.90    1.20
  -4 -26   0    1.90    1.10
  -4  26   0    2.90    1.00
  -4  26   0    0.60    0.80
  -4  26   0    0.20    1.40
   5 -26   0   13.80    2.00
  -5 -26   0   17.70    2.30
  -5 -26   0   19.10    2.10
  -5 -26   0   19.50    2.50
  -5  26   0   18.10    2.60
  -5  26   0   22.50    2.30
  -5  26   0   20.60    2.20
  -6 -26   0  210.78   13.00
  -6  26   0  241.38   13.00
  -6  26   0  240.28   13.00
  -7 -26   0   32.40    3.10
  -7  26   0   34.40    2.90
  -7  26   0   37.80    3.00
   0 -27   0    1.30    1.00
   0 -27   0   -0.50    0.90
   0  27   0    1.40    0.80
   1 -27   0   27.30    3.00
  -1 -27   0   26.90    3.00
   1 -27   0   27.00    2.70
  -1 -27   0   30.70    2.90
   1  27   0   25.20    2.40
  -1  27   0   28.40    2.40
  -1  27   0   32.90    2.50
   2 -27   0    6.30    1.30
  -2 -27   0    4.90    1.30
  -2 -27   0    7.20    1.50
  -2  27   0    9.20    1.40
  -2  27   0    6.50    1.10
  -3 -27   0    0.90    1.00
   3 -27   0   -1.30    0.80
  -3 -27   0    1.30    0.90
  -3  27   0    0.10    0.70
  -3  27   0    1.20    0.80
  -4 -27   0    0.50    1.00
   4 -27   0    2.20    1.00
  -4 -27   0    0.80    1.00
  -4  27   0    1.30    0.80
  -4  27   0   -0.30    0.80
  -5 -27   0    1.50    0.80
  -5 -27   0    1.00    0.90
  -5  27   0    1.40    0.80
  -5  27   0   -0.10    0.70
  -6 -27   0    2.10    1.00
  -6  27   0    3.10    1.00
  -6  27   0    1.90    0.90
   0 -28   0  241.18   13.40
   1 -28   0    5.40    1.20
  -1 -28   0    9.20    1.50
  -1  28   0    7.60    1.80
   2 -28   0    0.20    0.80
  -2 -28   0   -0.40    0.70
  -2  28   0    0.10    0.70
  -2  28   0   -1.10    0.70
  -3 -28   0   28.10    2.50
  -3  28   0   22.60    2.10
  -3  28   0   24.20    2.10
  19   0  -1    1.10    1.10
 -19   0   1   -0.80    0.80
 -19   0   1    0.50    0.80
  19   0  -1    1.40    1.00
  19   0  -1    1.30    1.10
 -19   0   1    0.60    1.00
 -18   0   1    1.00    1.30
 -18   0   1    1.20    1.10
  18   0  -1   -0.40    1.00
  18   0  -1   -0.50    0.90
 -18   0   1    1.30    1.10
 -17   0   1   -2.10    0.90
 -17   0   1    0.40    1.20
  17   0  -1    0.50    1.10
 -17   0   1    2.60    1.60
  17   0  -1   -0.30    1.00
  17   0  -1    0.60    1.30
  16   0  -1    0.30    1.10
 -16   0   1   -0.30    1.10
  16   0  -1    0.50    1.20
 -16   0   1    0.10    1.50
  16   0  -1    1.00    1.40
 -16   0   1    0.00    1.00
 -15   0   1    1.30    1.30
  15   0  -1    1.40    1.30
  15   0  -1    1.20    1.20
  15   0  -1   -0.90    1.00
 -15   0   1   -0.20    1.40
 -14   0   1   -2.00    1.20
 -14   0   1   -1.30    1.00
  14   0  -1    1.30    1.20
  14   0  -1    0.00    0.90
  14   0  -1   -1.10    1.10
 -13   0   1   -0.40    1.10
  13   0  -1   -0.60    0.80
  13   0  -1   -0.50    1.00
  13   0  -1    3.10    1.40
  13   0  -1    1.40    1.20
  12   0  -1    2.00    1.00
  12   0  -1   -0.10    0.90
  12   0  -1    1.20    1.30
 -12   0   1   -0.30    1.00
  12   0  -1    1.60    1.10
  11   0  -1   -0.10    1.00
  11   0  -1   -0.40    0.80
 -11   0   1    0.50    0.60
  11   0  -1    2.60    1.00
 -11   0   1    3.00    1.30
  11   0  -1   -0.70    0.70
  10   0  -1    0.30    0.70
 -10   0   1    0.40    0.60
  10   0  -1   -0.70    0.60
 -10   0   1   -0.90    0.80
   9   0  -1    1.50    0.70
   9   0  -1    0.50    0.70
  -9   0   1   -0.20    0.40
  -9   0   1    0.10    0.50
   8   0  -1    0.90    0.70
  -8   0   1    1.70    2.90
   8   0  -1    1.20    2.60
   8   0  -1    0.00    0.60
  -8   0   1    0.10    0.40
  -8   0   1    0.40    0.50
   8   0  -1    0.80    0.40
   7   0  -1    0.30    0.30
   7   0  -1    1.00    0.50
  -7   0   1    0.20    0.30
  -7   0   1    0.20    0.40
  -7   0   1   -1.10    2.00
   6   0  -1    0.90    1.30
   6   0  -1    0.40    0.50
   6   0  -1    0.80    0.40
  -6   0   1    1.90    1.80
  -6   0   1    0.60    0.40
  -5   0   1    2.00    0.50
  -5   0   1    2.00    1.20
   4   0  -1    0.70    0.90
  -4   0   1    1.60    0.40
  -4   0   1    1.80    1.10
   3   0  -1    0.10    0.60
  -3   0   1    1.40    0.30
  -3   0   1    1.00    0.80
   2   0  -1    0.30    0.20
  -2   0   1   -0.10    0.30
   2   0  -1    0.40    0.40
  -1   0   1    0.40    0.10
  -1   0   1    0.40    0.20
  -1   0  -1    1.50    0.10
  -2   0  -1    0.60    0.10
   2   0   1    0.30    0.30
  -2   0  -1    0.70    0.60
   2   0   1    0.20    0.10
   2   0   1   -0.10    0.40
  -2   0  -1    0.30    0.20
   3   0   1    0.20    0.80
  -3   0  -1    0.60    0.30
   3   0   1    0.70    0.30
  -3   0  -1   -0.40    0.80
   3   0   1    1.00    0.50
  -3   0  -1    0.50    0.20
   4   0   1    1.60    1.10
  -4   0  -1   -0.30    0.80
   4   0   1   -0.20    0.40
  -4   0  -1    0.50    0.20
   4   0   1    0.00    0.20
  -4   0  -1    1.00    0.30
  -5   0  -1    0.30    0.20
  -5   0  -1    1.20    1.20
   5   0   1    0.90    1.00
  -5   0  -1    0.50    0.30
   5   0   1    0.20    0.20
   5   0   1    1.00    0.50
   6   0   1    0.50    0.40
  -6   0  -1    0.70    0.30
   6   0   1    1.50    1.40
  -6   0  -1    0.20    0.30
  -7   0  -1    1.00    0.40
   7   0   1    1.10    0.60
  -7   0  -1    0.10    2.10
  -7   0  -1    0.20    0.30
  -8   0  -1    0.40    0.40
  -8   0  -1   -0.20    2.80
  -8   0  -1    0.20    0.40
   8   0   1    0.50    0.70
   8   0   1    0.50    0.70
   9   0   1    0.70    0.70
   9   0   1    0.80    0.70
  -9   0  -1    1.50    0.50
 -10   0  -1   -1.00    0.80
  10   0   1   -0.30    0.70
  10   0   1    0.20    0.70
  11   0   1    1.10    1.10
  11   0   1    1.60    1.00
 -11   0  -1    0.90    0.90
  11   0   1    0.60    1.10
  11   0   1    0.40    0.90
  12   0   1    0.00    1.10
  12   0   1    0.60    1.30
  12   0   1    1.70    1.00
 -12   0  -1    1.80    1.30
 -13   0  -1   -1.10    0.90
  13   0   1    0.70    1.10
  13   0   1    1.30    1.20
  13   0   1    0.60    1.10
  14   0   1    1.30    1.40
 -14   0  -1   -0.60    1.60
  14   0   1    0.20    1.30
  14   0   1   -1.20    1.40
  14   0   1   -1.50    0.90
 -14   0  -1    0.10    1.20
  15   0   1    2.10    1.30
  15   0   1   -1.80    1.00
 -15   0  -1   -0.50    1.00
  15   0   1   -0.20    1.30
 -15   0  -1    0.60    1.30
  16   0   1    0.40    1.50
  16   0   1   -0.20    1.30
 -16   0  -1    0.30    1.20
  16   0   1   -1.60    1.20
 -16   0  -1   -0.10    1.10
 -16   0  -1    0.20    1.30
 -17   0  -1    1.60    1.20
  17   0   1   -1.50    1.10
 -17   0  -1    0.90    1.40
  17   0   1    0.20    1.10
  17   0   1    0.20    1.10
 -17   0  -1    2.20    1.10
  18   0   1    1.30    1.30
  18   0   1    0.10    0.90
 -18   0  -1   -0.40    1.10
 -18   0  -1   -0.40    0.80
 -18   0  -1    0.30    1.00
 -19   0  -1    0.20    0.70
  19   0   1    3.60    1.90
  19   0   1   -0.20    0.70
  19   0   1    1.00    1.10
 -19   0  -1   -0.10    0.90
 -19  -1   1   24.80    2.90
  19  -1  -1   18.00    2.60
  19  -1  -1   18.30    2.20
 -19  -1   1   21.30    2.00
  19  -1  -1   21.90    2.60
  19   1  -1   21.90    2.70
 -19   1   1   22.20    2.70
 -19   1   1   24.20    2.20
  19   1  -1   20.70    2.40
  19   1  -1   20.00    2.40
 -19   1   1   20.80    2.10
 -18  -1   1   38.10    3.90
 -18  -1   1   27.50    3.00
  18  -1  -1   30.30    3.20
  18  -1  -1   39.10    3.80
  18  -1  -1   29.60    3.20
 -18  -1   1   32.60    3.10
 -18   1   1   34.90    3.40
  18   1  -1   33.80    3.60
 -18   1   1   30.00    3.30
  18   1  -1   34.80    3.30
 -18   1   1   33.50    3.60
 -17  -1   1   55.19    4.50
  17  -1  -1   53.29    4.90
  17  -1  -1   55.09    4.70
  17  -1  -1   52.09    4.60
 -17  -1   1   52.89    5.10
 -17  -1   1   52.19    4.70
 -17   1   1   54.59    5.00
 -17   1   1   56.19    4.80
  17   1  -1   46.10    4.50
  17   1  -1   53.79    4.90
 -17   1   1   50.69    4.70
  17   1  -1   53.59    4.70
  16  -1  -1    4.20    1.60
 -16  -1   1    1.50    1.10
  16  -1  -1    1.50    1.20
 -16  -1   1    1.20    1.40
 -16  -1   1    0.20    1.50
  16  -1  -1    1.40    1.10
 -16   1   1    2.50    1.50
  16   1  -1   -0.20    1.10
 -16   1   1    1.00    1.20
 -16   1   1    2.70    1.40
  16   1  -1    2.50    1.40
  16   1  -1    2.30    1.50
 -15  -1   1   52.79    5.10
  15  -1  -1   49.20    4.50
 -15  -1   1   50.49    4.60
  15  -1  -1   50.79    4.60
 -15  -1   1   50.69    5.00
  15  -1  -1   48.10    4.80
 -15   1   1   50.59    4.80
  15   1  -1   55.29    4.60
  15   1  -1   44.70    4.70
 -15   1   1   51.19    5.10
  15   1  -1   50.49    4.60
 -14  -1   1   21.60    2.90
 -14  -1   1   27.60    3.80
  14  -1  -1   25.10    3.00
  14  -1  -1   24.90    3.00
  14  -1  -1   22.30    3.20
  14   1  -1   22.40    2.80
  14   1  -1   23.70    3.00
  14   1  -1   20.60    3.10
 -14   1   1   21.40    3.00
  13  -1  -1  177.88   11.10
 -13  -1   1  182.88   11.70
  13  -1  -1  181.38   11.80
  13  -1  -1  202.58   11.40
  13  -1  -1  179.88   11.30
  13   1  -1  179.18   11.70
  13   1  -1  183.88   11.30
 -13   1   1  182.38   11.80
  13   1  -1  200.78   11.40
 -12  -1   1   14.30    2.50
  12  -1  -1   11.60    1.90
  12  -1  -1   10.60    2.20
  12  -1  -1    9.70    1.80
  12  -1  -1   13.10    2.20
  12   1  -1   12.40    2.20
  12   1  -1   11.40    1.90
  12   1  -1   14.30    2.10
 -12   1   1   16.10    2.50
  12   1  -1   15.20    2.60
  11  -1  -1  242.88   14.60
  11  -1  -1  264.07   14.10
  11  -1  -1  251.27   14.20
 -11  -1   1  255.17   14.70
  11  -1  -1  248.88   14.10
  11   1  -1  248.38   14.00
  11   1  -1  237.08   14.60
 -11   1   1  242.48   14.70
  11   1  -1  243.78   14.10
  11   1  -1  244.68   14.00
  10  -1  -1  177.58   10.00
  10  -1  -1  184.68   10.00
 -10  -1   1  170.98   10.50
 -10  -1   1  171.08    9.60
 -10   1   1  171.88   10.60
  10   1  -1  172.48    9.90
 -10   1   1  144.39    9.50
  10   1  -1  180.28   10.00
 -10   1   1  167.98    9.50
   9  -1  -1  280.27   15.30
   9  -1  -1  276.87   15.20
  -9  -1   1  292.87   15.00
   9   1  -1  271.87   15.10
  -9   1   1  256.97   15.20
   9   1  -1  268.87   15.10
  -9   1   1  288.47   15.10
  -9   1   1  280.47   14.90
   8  -1  -1  132.89    7.60
   8  -1  -1  123.49    7.60
  -8  -1   1  128.09   11.30
   8  -1  -1  143.49   11.60
  -8  -1   1  132.89    7.50
   8  -1  -1  123.29    7.60
  -8   1   1  131.59    7.40
   8   1  -1  127.79    7.60
   8   1  -1  135.49    7.30
   8   1  -1  146.99   11.40
  -8   1   1  128.69    7.70
   8   1  -1  123.99    7.50
  -8   1   1  141.79    7.50
  -8   1   1  127.39   12.00
   7  -1  -1 1489.85   78.29
   7  -1  -1 1385.26   74.39
  -7  -1   1 1484.75   78.29
   7  -1  -1 1419.16   74.29
  -7  -1   1 1264.77   73.99
  -7  -1   1 1495.65   74.19
   7   1  -1 1514.15   77.89
   7   1  -1 1457.25   74.09
  -7   1   1 1588.04   74.29
   7   1  -1 1294.77   74.19
  -7   1   1 1515.45   79.09
  -6  -1   1   66.89    3.80
   6  -1  -1   57.29    6.20
   6  -1  -1   59.19    4.30
  -6  -1   1   62.29    3.70
  -6  -1   1   64.29    6.30
   6  -1  -1   63.79    3.90
  -6   1   1   66.49    3.80
   6   1  -1   68.49    6.00
  -6   1   1   63.59    6.50
   6   1  -1   62.59    3.70
   6   1  -1   63.29    4.30
   5  -1  -1 1551.74   80.19
   5  -1  -1 1575.94   79.89
  -5  -1   1 1589.54   82.29
  -5  -1   1 1587.14   79.79
  -5  -1   1 1594.54   79.69
   5  -1  -1 1466.75   82.19
   5   1  -1 1542.15   81.89
  -5   1   1 1542.05   82.69
  -5   1   1 1580.44   79.79
   5   1  -1 1555.54   79.69
  -4  -1   1   50.99    2.80
  -4  -1   1   43.80    4.10
   4  -1  -1   41.80    2.90
  -4  -1   1   49.50    2.90
   4  -1  -1   48.20    4.40
   4  -1  -1   49.00    3.10
  -4   1   1   51.79    2.90
  -4   1   1   43.60    4.50
   4   1  -1   48.30    2.80
   4   1  -1   44.90    4.10
   3  -1  -1    5.20    0.70
   3  -1  -1    4.40    1.20
  -3  -1   1    4.90    1.20
  -3   1   1    5.70    0.70
   3   1  -1    5.20    0.50
   3   1  -1    5.20    1.20
  -3   1   1    3.20    1.10
  -2  -1   1   22.20    2.00
   2  -1  -1   23.80    2.30
   2  -1  -1   25.80    1.60
  -2   1   1   25.00    2.30
  -2   1   1   26.10    1.50
   2   1  -1   25.10    1.40
   2   1  -1   24.80    2.00
  -1  -1   1   97.59    5.70
   1  -1  -1  107.69    6.10
  -1  -1   1  108.09    5.60
   1  -1  -1  106.69    5.60
  -1   1   1  108.99    6.10
  -1   1   1  110.39    5.60
   1   1  -1   99.79    5.70
   0  -1  -1    4.30    0.30
   1  -1   1 4457.75  224.68
  -1   1  -1 4341.47  224.68
   2  -1   1   70.09    4.00
   2  -1   1   78.99    5.10
   2  -1   1   75.49    4.10
  -2  -1  -1   73.49    3.70
  -2  -1  -1   66.89    4.70
  -2  -1  -1   73.49    3.90
  -2   1  -1   72.49    5.10
  -2   1  -1   74.99    4.00
   2   1   1   69.69    4.00
  -2   1  -1   71.49    4.10
   3  -1   1 3761.52  181.48
  -3  -1  -1 3311.67  180.98
   3   1   1 3734.13  181.08
  -3   1  -1 3295.97  181.38
  -4  -1  -1  114.39    8.20
  -4  -1  -1  121.79    6.30
  -4  -1  -1  117.99    6.40
   4  -1   1  111.19    6.50
   4  -1   1  118.79    6.80
   4  -1   1  117.89    8.40
   4   1   1  133.99    8.30
  -4   1  -1  123.79    6.50
   4   1   1  118.99    6.30
   4   1   1  120.09    6.80
  -4   1  -1  112.09    8.60
  -5  -1  -1   21.60    3.40
   5  -1   1   19.30    1.50
   5  -1   1   21.50    3.30
  -5  -1  -1   21.40    1.40
  -5  -1  -1   20.30    1.30
   5  -1   1   21.20    1.90
  -5   1  -1   21.00    3.50
   5   1   1   19.00    3.10
   5   1   1   19.30    1.90
  -5   1  -1   24.90    1.60
   6  -1   1   26.60    3.90
   6  -1   1   28.40    2.20
  -6  -1  -1   31.60    4.20
  -6  -1  -1   30.90    2.00
  -6  -1  -1   28.30    1.80
   6   1   1   32.40    4.20
  -6   1  -1   32.40    4.70
   6   1   1   29.30    2.20
  -6   1  -1   30.90    2.10
  -6   1  -1   29.50    1.90
   7  -1   1   54.39    3.90
  -7  -1  -1   58.49    3.50
  -7  -1  -1   54.69    7.00
   7  -1   1   59.19    6.70
  -7   1  -1   68.59    7.30
   7   1   1   57.09    3.80
  -7   1  -1   57.29    3.40
  -7   1  -1   60.99    3.60
  -8  -1  -1   10.90    1.10
   8  -1   1   10.70    1.40
  -8  -1  -1   19.20    4.80
   8  -1   1    8.70    1.40
   8  -1   1    5.70    3.10
  -8   1  -1   11.00    1.20
  -8   1  -1   12.10    1.00
  -8   1  -1    3.60    3.70
   8   1   1   11.30    1.40
   8   1   1    8.00    1.30
   9  -1   1 1170.38   56.69
   9  -1   1 1086.99   56.69
  -9  -1  -1 1084.49   55.99
  -9   1  -1 1019.90   56.09
   9   1   1 1144.99   56.59
   9   1   1 1118.19   56.69
  -9   1  -1  996.30   55.79
  10  -1   1    0.90    0.80
 -10  -1  -1    0.00    0.50
  10  -1   1    0.30    0.80
  10  -1   1    0.80    0.90
 -10  -1  -1    0.10    1.00
  10  -1   1   -0.70    1.10
  10   1   1    1.00    0.90
  10   1   1    2.10    1.00
 -10   1  -1    0.20    1.00
 -11  -1  -1  371.66   21.10
  11  -1   1  359.16   20.60
  11  -1   1  392.16   20.70
  11  -1   1  353.96   21.10
  11  -1   1  383.56   20.70
  11   1   1  389.56   20.60
 -11   1  -1  368.26   21.20
  11   1   1  360.66   21.10
  11   1   1  372.86   20.60
  11   1   1  367.26   20.60
  12  -1   1   19.80    2.80
 -12  -1  -1   14.60    2.40
  12  -1   1   13.30    2.20
  12  -1   1   18.50    2.50
  12  -1   1   17.50    2.50
  12   1   1   18.70    2.50
 -12   1  -1   15.00    2.80
  12   1   1   20.10    2.50
  12   1   1   15.20    2.50
  12   1   1   15.80    2.80
  13  -1   1  291.77   18.20
  13  -1   1  333.87   17.90
 -13  -1  -1  334.67   18.40
 -13  -1  -1  301.67   18.10
  13  -1   1  293.27   17.50
  13  -1   1  313.57   17.80
  13   1   1  297.07   17.70
  13   1   1  294.37   18.10
 -13   1  -1  294.47   18.20
  13   1   1  337.27   17.90
  13   1   1  294.57   17.40
  14  -1   1    2.60    1.50
  14  -1   1    3.00    1.50
 -14  -1  -1    4.40    1.90
  14  -1   1    1.50    1.70
  14  -1   1    2.10    1.40
 -14  -1  -1    3.30    1.60
  14   1   1    5.60    1.60
  14   1   1    3.70    1.80
 -14   1  -1    3.00    1.40
  14   1   1    3.70    1.70
 -15  -1  -1   56.19    5.10
  15  -1   1   57.89    5.40
  15  -1   1   58.49    5.10
  15  -1   1   61.89    5.20
 -15  -1  -1   58.69    5.10
 -15   1  -1   53.69    5.20
  15   1   1   60.79    5.10
 -15   1  -1   56.29    5.10
  15   1   1   60.69    5.20
  15   1   1   54.79    5.30
 -16  -1  -1   93.19    7.00
 -16  -1  -1   95.09    7.70
  16  -1   1  102.09    7.30
  16  -1   1  105.29    7.80
 -16  -1  -1  104.49    7.30
  16  -1   1   99.19    7.20
 -16   1  -1   98.39    7.50
  16   1   1  105.69    7.70
  16   1   1  109.39    7.40
 -16   1  -1   95.99    7.10
 -16   1  -1   92.49    7.60
  16   1   1   93.49    7.20
 -17  -1  -1    7.00    1.60
 -17  -1  -1    6.60    1.70
  17  -1   1    8.70    1.90
  17  -1   1    5.20    1.50
 -17  -1  -1    5.40    1.90
  17  -1   1    9.30    2.30
 -17   1  -1   10.20    2.20
  17   1   1    5.40    1.60
  17   1   1    7.10    2.10
  17   1   1    7.20    1.80
 -17   1  -1    5.40    1.90
 -17   1  -1    3.60    1.60
  18  -1   1    3.10    1.30
 -18  -1  -1    4.30    1.80
 -18  -1  -1    5.50    1.30
  18  -1   1    6.70    1.80
 -18  -1  -1    4.00    1.20
  18   1   1    4.70    1.70
 -18   1  -1    5.30    1.30
 -18   1  -1    4.00    1.30
  18   1   1    3.40    1.20
 -18   1  -1    5.10    1.90
  18   1   1    2.40    1.20
 -19  -1  -1   32.60    3.30
  19  -1   1   32.40    3.20
  19  -1   1   33.10    2.70
  19   1   1   30.70    2.80
 -19   1  -1   31.90    3.30
 -19   1  -1   35.90    2.70
  19   1   1   30.70    2.80
  19   1   1   33.40    3.30
 -19  -2   1    1.60    0.80
 -19  -2   1    2.80    1.20
  19  -2  -1    5.20    1.50
  19  -2  -1    2.00    0.90
 -19   2   1    2.00    1.00
 -19   2   1    3.80    1.40
 -19   2   1    1.50    0.90
  19   2  -1    1.90    1.10
  19   2  -1    2.70    1.10
  19   2  -1    1.90    1.10
  18  -2  -1   17.70    2.80
 -18  -2   1   16.10    2.20
  18  -2  -1   13.90    2.30
  18  -2  -1   14.80    2.30
 -18  -2   1   10.80    2.30
 -18  -2   1   15.20    1.90
 -18   2   1   15.70    2.40
 -18   2   1   11.20    2.20
  18   2  -1   18.60    2.50
  18   2  -1   12.30    2.20
 -18   2   1   15.70    2.30
  18   2  -1   15.90    2.50
 -17  -2   1   23.10    2.70
  17  -2  -1   27.80    3.40
  17  -2  -1   21.50    2.90
 -17  -2   1   19.80    3.20
 -17  -2   1   24.20    3.10
 -17   2   1   25.50    3.20
  17   2  -1   19.00    3.00
 -17   2   1   22.40    3.30
 -17   2   1   24.00    3.20
  17   2  -1   17.40    2.60
  17   2  -1   18.20    2.80
 -16  -2   1   11.30    2.10
  16  -2  -1   11.90    2.30
  16  -2  -1   16.80    2.60
 -16  -2   1   11.10    2.60
 -16  -2   1   13.70    2.60
  16  -2  -1   13.90    2.60
 -16   2   1   13.50    2.60
  16   2  -1   12.50    2.50
 -16   2   1   11.20    2.40
  16   2  -1   11.20    2.20
 -16   2   1   16.60    2.70
  16   2  -1   12.20    2.30
  15  -2  -1    3.80    1.70
  15  -2  -1    5.30    1.70
  15  -2  -1    2.60    1.40
 -15  -2   1    6.30    2.00
 -15  -2   1    6.80    1.70
 -15  -2   1    6.00    2.10
  15   2  -1    7.30    1.90
 -15   2   1    5.90    1.70
  15   2  -1    2.30    1.50
  15   2  -1    3.00    1.50
 -14  -2   1   45.50    4.30
  14  -2  -1   44.10    4.20
  14  -2  -1   47.60    4.60
  14  -2  -1   51.79    4.40
 -14  -2   1   42.40    4.50
 -14  -2   1   49.30    4.90
  14   2  -1   49.30    4.30
 -14   2   1   43.20    4.50
  14   2  -1   50.49    4.30
  14   2  -1   47.30    4.50
  13  -2  -1    5.20    1.60
  13  -2  -1    2.60    1.30
 -13  -2   1    2.80    1.30
 -13  -2   1    0.70    1.50
  13  -2  -1    5.30    1.90
  13   2  -1    3.90    1.40
  13   2  -1    3.50    1.30
  13   2  -1    1.30    1.20
 -13   2   1    1.60    1.40
  12  -2  -1    3.20    1.30
 -12  -2   1    2.00    1.40
 -12  -2   1    4.80    1.50
  12  -2  -1    5.00    1.40
  12  -2  -1    3.40    1.30
  12  -2  -1    3.10    1.40
  12   2  -1    1.70    1.40
  12   2  -1    3.20    1.20
 -12   2   1    3.70    1.60
  12   2  -1    3.10    1.30
  12   2  -1    1.30    1.10
  11  -2  -1   43.40    4.00
  11  -2  -1   45.60    3.60
 -11  -2   1   46.10    3.90
  11  -2  -1   45.80    3.60
  11  -2  -1   42.50    3.70
  11   2  -1   42.00    3.30
  11   2  -1   44.10    3.50
 -11   2   1   44.40    4.10
  11   2  -1   38.20    3.80
  11   2  -1   41.10    3.70
 -10  -2   1   76.79    4.70
  10  -2  -1   66.69    4.90
  10  -2  -1   76.69    4.90
 -10  -2   1   69.49    5.20
  10  -2  -1   70.39    5.00
 -10   2   1   70.29    4.70
  10   2  -1   75.59    4.80
  10   2  -1   67.59    4.70
 -10   2   1   70.19    4.90
 -10   2   1   71.09    5.40
  -9  -2   1  180.38    9.70
   9  -2  -1  164.38    9.90
   9  -2  -1  171.78    9.80
  -9   2   1  180.28    9.50
   9   2  -1  162.98    9.70
   9   2  -1  162.28    9.70
  -9   2   1  177.58    9.80
  -9   2   1  170.08    9.90
   8  -2  -1   51.59    3.60
  -8  -2   1   53.59    6.80
   8  -2  -1   53.09    3.70
  -8  -2   1   57.09    3.60
   8  -2  -1   60.59    7.40
   8  -2  -1   56.39    3.80
   8   2  -1   48.10    4.30
   8   2  -1   49.60    6.40
  -8   2   1   55.69    3.80
   8   2  -1   48.40    3.50
  -8   2   1   57.99    3.70
   8   2  -1   56.59    3.20
  -8   2   1   39.60    7.20
   7  -2  -1    5.60    1.00
  -7  -2   1    6.00    0.90
  -7  -2   1    9.30    2.80
   7  -2  -1    5.50    1.00
   7  -2  -1    8.10    2.70
  -7   2   1    5.60    1.00
  -7   2   1    5.10    1.00
   7   2  -1    5.70    0.70
   7   2  -1    4.80    1.00
   7   2  -1    5.90    2.20
  -6  -2   1   42.90    4.90
  -6  -2   1   48.40    3.00
   6  -2  -1   47.40    5.50
   6  -2  -1   45.70    3.10
   6  -2  -1   44.80    3.10
   6  -2  -1   47.80    3.50
   6   2  -1   46.80    2.80
  -6   2   1   55.79    6.00
  -6   2   1   47.10    3.10
   6   2  -1   42.60    4.70
  -5  -2   1   36.90    2.30
  -5  -2   1   36.00    3.90
   5  -2  -1   35.00    2.70
   5  -2  -1   34.30    2.40
   5  -2  -1   32.70    4.10
  -5   2   1   32.30    4.40
   5   2  -1   37.70    3.80
   5   2  -1   35.10    2.10
  -5   2   1   35.10    2.40
  -4  -2   1   59.59    3.40
   4  -2  -1   53.29    5.00
   4  -2  -1   56.29    3.50
  -4  -2   1   54.89    4.50
   4  -2  -1   57.19    3.60
  -4   2   1   63.29    3.50
  -4   2   1   50.79    5.10
   4   2  -1   54.29    3.10
   4   2  -1   55.49    4.40
   3  -2  -1 2883.21  148.89
  -3  -2   1 2779.62  147.99
  -3   2   1 2858.81  148.89
   3   2  -1 3019.20  148.09
   2  -2  -1   99.59    5.30
  -2  -2   1   97.99    5.20
  -2  -2   1   82.99    5.50
   2  -2  -1  103.39    5.30
   2  -2  -1   96.79    6.30
   2   2  -1   96.09    5.60
  -2   2   1  102.59    5.30
  -2   2   1   96.79    6.30
  -1  -2   1 3471.55  172.28
   1   2  -1 3354.26  172.28
  -1   2   1 3327.97  173.08
   0  -2  -1   78.39    4.70
   0  -2   1   84.29    4.50
   0  -2   1   82.49    4.40
   0  -2  -1   85.59    4.50
   0  -2  -1   84.69    4.50
   0   2   1   83.19    4.40
   0   2  -1   85.79    4.80
   0   2   1   82.19    4.70
   1  -2   1 2510.85  144.39
  -1   2  -1 3130.29  144.69
  -2  -2  -1   26.00    1.50
   2  -2   1   25.60    1.60
  -2  -2  -1   19.80    2.00
  -2  -2  -1   22.30    1.90
   2  -2   1   26.00    1.60
   2  -2   1   23.80    2.50
  -2   2  -1   26.00    2.70
  -2   2  -1   25.50    1.70
  -2   2  -1   26.40    1.70
   3  -2   1   24.60    1.80
  -3  -2  -1   27.10    1.70
  -3  -2  -1   23.40    2.60
   3  -2   1   26.40    1.90
   3  -2   1   29.40    3.20
  -3   2  -1   26.50    2.00
  -3   2  -1   25.20    3.20
  -3   2  -1   30.10    1.90
  -4  -2  -1    7.60    1.80
  -4  -2  -1   11.80    0.90
   4  -2   1   10.90    1.20
   4  -2   1   10.50    1.00
   4   2   1   10.60    1.20
  -4   2  -1   10.20    1.10
  -4   2  -1    9.30    2.30
   5  -2   1  490.05   28.60
   5  -2   1  477.75   26.10
   5  -2   1  478.55   26.30
  -5  -2  -1  494.05   25.80
   5  -2   1  479.15   25.90
  -5  -2  -1  529.05   28.50
  -5   2  -1  511.55   29.30
   5   2   1  499.55   26.30
  -5   2  -1  522.95   26.00
   6  -2   1   66.99    6.60
   6  -2   1   61.79    4.10
  -6  -2  -1   66.19    6.40
  -6  -2  -1   63.69    3.80
  -6   2  -1   67.49    7.20
  -6   2  -1   69.69    4.00
   6   2   1   61.79    4.00
   7  -2   1  201.38   11.60
   7  -2   1  207.88   11.80
  -7  -2  -1  210.28   15.00
   7  -2   1  208.18   15.10
  -7  -2  -1  210.28   11.20
  -7   2  -1  211.18   15.90
   7   2   1  205.98   11.50
  -7   2  -1  205.98   11.00
  -7   2  -1  216.18   11.40
   8  -2   1   18.60    1.90
   8  -2   1   18.60    1.90
   8  -2   1   23.50    5.20
  -8  -2  -1   16.40    1.50
  -8   2  -1   18.20    1.70
  -8   2  -1   19.50    1.90
  -8   2  -1    9.80    4.00
  -8   2  -1   17.30    1.40
   8   2   1   19.90    1.90
   8   2   1   18.90    1.80
   9  -2   1   67.89    4.60
   9  -2   1   61.09    4.60
  -9  -2  -1   70.39    4.10
   9   2   1   64.79    4.40
  -9   2  -1   68.29    4.60
  -9   2  -1   65.19    4.30
   9   2   1   68.59    4.60
  10  -2   1   -0.90    0.80
 -10  -2  -1   -0.90    0.50
 -10  -2  -1   -0.40    0.80
  10  -2   1    0.10    0.70
  10  -2   1    0.00    0.60
  10  -2   1   -1.00    0.70
  10   2   1    0.60    0.80
 -10   2  -1    0.30    0.90
 -10   2  -1   -0.80    0.50
  10   2   1    0.90    0.80
  11  -2   1  150.78   10.30
  11  -2   1  168.48   10.00
  11  -2   1  170.78   10.00
 -11  -2  -1  167.18   10.30
  11  -2   1  164.18   10.00
  11   2   1  157.98    9.90
 -11   2  -1  161.48   10.50
  11   2   1  171.48    9.90
  11   2   1  166.38    9.90
  11   2   1  148.49   10.30
  12  -2   1   30.30    3.20
 -12  -2  -1   33.10    3.40
  12  -2   1   27.90    3.40
  12  -2   1   32.10    3.20
 -12  -2  -1   28.10    3.60
  12  -2   1   34.40    3.30
  12   2   1   26.10    3.30
  12   2   1   27.60    3.00
  12   2   1   28.10    3.10
 -12   2  -1   27.80    3.50
  12   2   1   29.80    3.30
 -13  -2  -1   34.70    4.00
  13  -2   1   27.30    3.50
  13  -2   1   33.20    3.90
  13  -2   1   32.50    3.50
  13  -2   1   31.90    3.40
 -13  -2  -1   34.80    3.70
  13   2   1   29.00    3.20
 -13   2  -1   27.00    3.70
  13   2   1   29.50    3.70
  13   2   1   26.50    3.30
  13   2   1   33.20    3.60
  14  -2   1   14.00    2.50
 -14  -2  -1   18.40    2.90
  14  -2   1   11.80    2.40
  14  -2   1   12.20    2.70
 -14  -2  -1   12.70    2.40
  14   2   1   12.10    2.30
 -14   2  -1   11.10    2.50
  14   2   1   12.60    2.60
  14   2   1   10.40    2.40
 -15  -2  -1    0.20    1.10
  15  -2   1    2.70    1.60
  15  -2   1    0.50    1.40
  15  -2   1   -0.60    1.10
 -15  -2  -1    2.50    1.60
 -15  -2  -1    2.10    1.60
  15   2   1    0.30    1.40
 -15   2  -1    1.20    1.30
  15   2   1    0.50    1.40
 -15   2  -1    0.60    1.40
  15   2   1   -0.70    0.90
 -16  -2  -1    5.40    1.60
  16  -2   1    4.10    1.90
  16  -2   1    4.00    1.50
 -16  -2  -1    5.70    1.80
 -16  -2  -1    4.50    2.10
  16  -2   1    5.10    1.60
  16   2   1    3.60    1.60
  16   2   1    5.50    1.80
 -16   2  -1    3.50    1.60
 -16   2  -1    8.40    1.90
  16   2   1    5.30    1.70
 -17  -2  -1   15.50    2.50
  17  -2   1   22.70    3.30
 -17  -2  -1   20.30    3.10
  17  -2   1   21.00    2.90
 -17  -2  -1   20.40    2.60
  17  -2   1   14.60    2.40
 -17   2  -1   20.70    2.90
 -17   2  -1   21.00    2.80
  17   2   1   22.80    3.20
  17   2   1   21.70    3.00
 -17   2  -1   25.00    3.30
  17   2   1   21.40    2.90
  18  -2   1   16.40    2.40
 -18  -2  -1   15.80    1.90
  18  -2   1   15.70    2.30
 -18  -2  -1   19.30    2.80
  18  -2   1   18.80    2.80
 -18  -2  -1   17.50    2.00
  18   2   1   17.00    2.80
 -18   2  -1   19.70    2.30
 -18   2  -1   17.00    2.90
 -18   2  -1   20.20    2.70
  18   2   1   21.20    2.60
  18   2   1   20.80    2.50
 -19  -2  -1    0.30    1.00
  19  -2   1    1.00    1.00
  19   2   1    0.50    0.90
 -19   2  -1    0.00    1.00
  19   2   1   -0.20    1.00
 -19   2  -1    1.60    0.90
  19   2   1   -1.00    0.90
 -19  -3   1    2.80    0.90
 -19  -3   1    1.70    1.20
  19  -3  -1    4.20    1.50
 -19   3   1    0.60    1.00
  19   3  -1    3.90    1.30
  19   3  -1    3.60    1.20
 -19   3   1    2.90    1.10
 -19   3   1    2.90    1.00
  19   3  -1    3.40    1.00
 -18  -3   1   -0.40    0.80
  18  -3  -1    0.70    1.30
  18  -3  -1    0.00    1.20
 -18  -3   1    1.80    1.10
  18  -3  -1    1.50    1.00
 -18  -3   1    2.00    1.30
  18   3  -1    1.30    1.10
  18   3  -1    1.10    1.20
  18   3  -1    0.10    1.00
 -18   3   1    2.40    1.40
 -18   3   1    0.40    1.20
 -18   3   1    3.10    1.40
 -17  -3   1    0.30    1.00
  17  -3  -1    0.60    1.30
  17  -3  -1    0.40    1.10
 -17  -3   1    1.30    1.40
 -17  -3   1    0.60    1.30
  17   3  -1    0.90    1.20
 -17   3   1    0.70    1.40
 -17   3   1    0.30    1.40
  17   3  -1    3.30    1.50
  17   3  -1    0.30    1.00
 -17   3   1    2.30    1.20
 -16  -3   1    1.20    1.40
 -16  -3   1    1.00    1.50
  16  -3  -1    1.60    1.30
  16  -3  -1    1.50    1.50
 -16  -3   1   -0.70    0.90
  16  -3  -1   -1.00    0.90
 -16   3   1   -1.30    1.30
  16   3  -1   -0.90    1.00
 -16   3   1    1.10    1.30
  16   3  -1    0.20    1.10
 -15  -3   1    3.20    1.80
  15  -3  -1    8.30    3.00
  15  -3  -1    5.60    2.00
 -15  -3   1    5.90    1.70
  15  -3  -1    5.00    1.70
  15  -3  -1    3.50    1.50
 -15  -3   1    8.00    2.20
  15   3  -1    5.50    1.80
  15   3  -1    9.00    2.00
  15   3  -1    5.80    1.80
 -15   3   1    6.30    2.00
  14  -3  -1   14.00    2.80
  14  -3  -1   16.10    2.60
 -14  -3   1   14.50    2.80
 -14  -3   1   13.20    2.80
 -14  -3   1   15.60    2.40
  14  -3  -1   13.30    2.40
  14  -3  -1   18.30    3.40
  14   3  -1   16.60    2.60
  14   3  -1   16.90    2.50
  14   3  -1   12.60    2.50
 -14   3   1   14.30    2.80
  13  -3  -1  303.67   16.80
 -13  -3   1  287.97   16.80
  13  -3  -1  285.17   17.70
  13  -3  -1  312.17   16.80
  13  -3  -1  279.47   17.20
 -13  -3   1  303.57   17.60
  13   3  -1  278.07   17.10
  13   3  -1  305.17   16.70
  13   3  -1  274.57   16.60
 -13   3   1  275.77   17.30
  12  -3  -1    5.70    1.50
 -12  -3   1    9.50    2.10
  12  -3  -1   11.00    1.90
  12  -3  -1    4.40    1.70
  12  -3  -1    6.80    1.50
 -12  -3   1    6.20    1.60
 -12   3   1    5.20    1.70
  12   3  -1    4.70    1.50
  12   3  -1    6.70    1.80
  12   3  -1    4.90    1.30
 -11  -3   1   86.19    6.40
 -11  -3   1   78.99    5.70
  11  -3  -1   75.09    5.90
  11  -3  -1   82.89    5.50
  11  -3  -1   82.49    5.60
  11  -3  -1   83.49    5.60
  11   3  -1   75.79    5.30
  11   3  -1   75.49    5.40
  11   3  -1   80.39    5.20
  11   3  -1   69.39    5.80
 -11   3   1   78.49    6.10
  10  -3  -1   15.80    2.10
  10  -3  -1   20.80    2.10
 -10  -3   1   18.00    1.90
  10  -3  -1   18.70    2.10
 -10  -3   1   15.80    2.30
  10  -3  -1   18.30    2.40
 -10   3   1   19.80    2.20
 -10   3   1   16.20    2.70
 -10   3   1   19.00    2.30
  10   3  -1   21.60    2.00
  10   3  -1   21.50    2.10
   9  -3  -1  277.77   14.90
   9  -3  -1  261.97   15.00
   9  -3  -1  269.37   20.60
  -9  -3   1  242.38   14.60
   9   3  -1  260.67   14.70
   9   3  -1  254.97   14.60
  -9   3   1  314.07   28.70
  -9   3   1  282.67   15.10
  -9   3   1  288.17   15.00
  -8  -3   1    3.50    0.80
   8  -3  -1    1.60    0.70
   8  -3  -1    2.20    0.80
   8  -3  -1    3.40    3.10
  -8   3   1   -1.20    3.20
  -8   3   1    3.60    0.90
   8   3  -1    2.50    0.80
  -8   3   1    3.80    1.00
  -7  -3   1  197.38   10.50
   7  -3  -1  180.98   10.70
   7  -3  -1  181.38   10.70
  -7  -3   1  201.88   13.60
   7  -3  -1  193.38   14.30
  -7   3   1  185.28   10.70
  -7   3   1  192.28   14.80
   7   3  -1  195.98   13.10
  -7   3   1  188.28   10.60
   7   3  -1  193.18   10.10
   6  -3  -1    0.70    0.50
   6  -3  -1    0.50    0.40
   6  -3  -1   -0.80    0.50
  -6  -3   1    0.30    0.40
  -6  -3   1    0.30    1.20
   6  -3  -1    0.60    1.50
   6   3  -1    0.50    0.30
  -6   3   1    1.00    0.50
  -6   3   1    0.00    0.40
   6   3  -1    2.40    1.30
  -5  -3   1 5450.55  281.87
   5  -3  -1 5097.99  282.77
   5   3  -1 5827.72  281.77
  -5   3   1 5598.94  283.57
   4  -3  -1    0.60    0.40
  -4  -3   1    1.10    0.50
   4  -3  -1    0.40    0.40
  -4  -3   1    1.60    0.90
   4  -3  -1   -1.10    1.00
  -4   3   1    1.00    0.50
   4   3  -1   -0.30    0.60
   4   3  -1    0.80    0.20
  -4   3   1    0.00    1.00
   3  -3  -1 3377.36  172.98
  -3  -3   1 3171.08  171.68
  -3   3   1 3520.55  173.18
  -2  -3   1    0.40    0.30
   2  -3  -1    0.40    0.30
  -2  -3   1    0.50    0.30
   2  -3  -1    0.30    0.30
  -2   3   1    0.20    0.30
   2   3  -1    0.30    0.30
  -2   3   1   -0.30    0.60
   1  -3  -1   21.30    1.50
   1  -3  -1   23.50    1.50
   1  -3  -1   23.70    1.40
  -1  -3   1   27.20    1.60
  -1   3   1   20.20    1.30
  -1   3   1   24.00    2.20
  -1   3   1   24.20    1.60
   0  -3  -1    2.80    0.40
   0  -3   1    2.80    0.60
   0  -3   1    3.10    0.40
   0  -3   1    3.50    0.50
   0  -3  -1    2.90    0.60
   0  -3  -1    2.30    0.40
   0   3   1    3.00    0.60
   0   3  -1    1.70    0.40
   0   3  -1    2.60    0.60
   0   3   1    2.60    0.40
  -1  -3  -1  671.43   33.60
  -1  -3  -1  633.94   33.70
   1  -3   1  666.13   33.60
   1  -3   1  631.84   33.60
  -1   3  -1  681.93   33.60
  -1   3  -1  665.83   33.70
   1   3   1  637.94   33.90
   1   3   1  645.94   33.50
  -1   3  -1  653.73   34.60
  -2  -3  -1   80.39    5.30
   2  -3   1   92.39    6.30
   2  -3   1   91.09    5.00
  -2  -3  -1   91.49    5.30
  -2  -3  -1   91.59    5.00
   2   3   1   98.29    4.80
  -2   3  -1   86.89    6.30
  -2   3  -1   91.99    5.10
  -2   3  -1   89.09    5.10
  -3  -3  -1   37.80    2.90
   3  -3   1   35.40    3.70
  -3  -3  -1   40.10    2.40
   3  -3   1   37.20    2.50
   3  -3   1   34.00    2.50
  -3  -3  -1   36.70    3.10
  -3   3  -1   38.40    4.00
  -3   3  -1   43.80    2.70
  -3   3  -1   40.00    2.60
  -4  -3  -1   21.90    1.70
   4  -3   1   27.50    1.90
  -4  -3  -1   22.20    2.70
  -4  -3  -1   18.50    2.20
   4  -3   1   28.90    3.50
  -4   3  -1   30.40    3.80
   5  -3   1 1554.14   84.19
  -5  -3  -1 1585.54   85.29
   5  -3   1 1617.44   84.09
   5  -3   1 1647.54   84.39
  -5  -3  -1 1736.43   86.39
   5  -3   1 1646.54   86.99
  -5  -3  -1 1632.24   83.89
  -5   3  -1 1678.83   87.79
  -5   3  -1 1725.23   84.19
   5   3   1 1567.84   84.29
  -6  -3  -1   10.80    1.10
  -6  -3  -1    9.20    2.80
  -6  -3  -1   12.30    2.20
   6  -3   1    8.90    1.20
   6  -3   1    8.40    2.70
   6   3   1    8.50    1.10
  -6   3  -1   11.60    1.30
   7  -3   1   20.40    1.90
  -7  -3  -1   21.60    1.70
   7  -3   1   20.80    4.60
   7  -3   1   22.00    2.00
  -7  -3  -1   20.60    4.60
  -7  -3  -1   16.80    3.20
  -7   3  -1   23.50    2.00
   7   3   1   19.90    1.90
  -7   3  -1   19.40    4.60
   8  -3   1   62.69    4.50
   8  -3   1   72.39    4.50
   8  -3   1   69.89    8.70
  -8  -3  -1   65.39    4.10
  -8  -3  -1   58.59    6.50
  -8   3  -1   69.79    4.50
  -8   3  -1   57.59    9.30
   8   3   1   66.39    4.30
  -8   3  -1   64.69    4.50
  -8   3  -1   69.19    3.90
   8   3   1   73.69    4.50
  -9  -3  -1   24.20    1.90
   9  -3   1   24.90    2.30
   9  -3   1   20.60    2.20
  -9   3  -1   23.90    2.20
   9   3   1   23.80    2.30
   9   3   1   23.00    2.20
  -9   3  -1   23.60    2.30
  10  -3   1    4.60    1.20
  10  -3   1    2.30    1.20
 -10  -3  -1    2.70    2.40
 -10  -3  -1    3.90    1.30
  10  -3   1    4.10    1.20
  10   3   1    4.40    1.10
 -10   3  -1    3.40    1.00
 -10   3  -1    6.40    1.40
  10   3   1    4.70    1.20
  11  -3   1   78.19    5.70
  11  -3   1   85.79    5.70
 -11  -3  -1   91.89    6.40
 -11  -3  -1   80.79    5.90
  11  -3   1   84.99    5.80
  11  -3   1   68.69    6.40
  11  -3   1   75.59    6.00
 -11   3  -1   77.69    6.20
  11   3   1   77.99    5.50
  11   3   1   80.49    5.60
  11   3   1   83.79    5.80
  11   3   1   74.29    6.00
  12  -3   1  122.39    9.10
  12  -3   1  124.79    8.30
 -12  -3  -1  122.79    8.50
 -12  -3  -1  138.99    9.10
  12  -3   1  134.59    8.40
  12  -3   1  129.89    8.40
  12  -3   1  129.19    8.90
  12   3   1  127.59    8.30
  12   3   1  121.19    8.10
 -12   3  -1  120.29    8.90
  12   3   1  137.59    8.40
  12   3   1  128.39    8.80
 -13  -3  -1   20.90    3.10
  13  -3   1   17.00    3.10
  13  -3   1   21.60    2.90
 -13  -3  -1   19.80    2.80
  13  -3   1   17.80    2.70
  13  -3   1   16.60    3.30
  13  -3   1   19.40    2.90
 -13   3  -1   17.10    2.90
  13   3   1   18.10    2.90
  13   3   1   18.50    2.80
  13   3   1   17.30    2.70
 -14  -3  -1   40.80    4.30
  14  -3   1   43.90    4.30
  14  -3   1   47.00    5.10
 -14  -3  -1   41.70    4.00
  14  -3   1   44.20    4.20
 -14  -3  -1   37.10    4.40
  14  -3   1   38.00    4.40
  14   3   1   39.90    4.10
 -14   3  -1   42.90    4.50
  14   3   1   42.70    4.20
  14   3   1   38.20    4.40
 -15  -3  -1    1.60    1.60
  15  -3   1   -0.30    1.40
  15  -3   1    2.10    2.20
 -15  -3  -1    4.10    1.60
  15  -3   1   -1.00    1.10
  15  -3   1    0.60    1.30
  15   3   1    1.40    1.30
  15   3   1    0.90    1.40
 -16  -3  -1    1.60    1.40
  16  -3   1    3.10    1.80
 -16  -3  -1    1.90    1.20
 -16  -3  -1    2.30    1.70
  16  -3   1    3.20    1.50
  16  -3   1    1.40    1.20
  16   3   1   -1.20    1.30
 -16   3  -1    2.30    1.50
  16   3   1    2.60    1.40
  16   3   1    1.70    1.40
 -17  -3  -1    4.60    1.70
 -17  -3  -1    4.60    1.30
  17  -3   1    3.80    1.40
 -17  -3  -1    4.10    1.30
  17  -3   1    8.30    2.20
  17   3   1    4.80    1.90
 -17   3  -1    4.30    1.50
 -17   3  -1    3.20    1.50
 -17   3  -1    5.70    1.70
  17   3   1    7.70    1.90
  17   3   1    3.70    1.50
  18  -3   1    1.30    1.00
 -18  -3  -1    2.80    1.10
 -18  -3  -1    1.30    1.20
  18  -3   1    1.40    1.30
 -18  -3  -1    1.30    0.90
 -18   3  -1    1.70    1.20
  18   3   1    1.70    1.10
 -18   3  -1    0.40    1.30
 -18   3  -1    2.30    1.10
  18   3   1    1.30    1.10
  18   3   1    1.00    1.20
  19  -3   1    2.00    1.00
 -19  -3  -1    1.20    1.00
 -19   3  -1    2.50    1.00
  19   3   1    2.00    0.90
  19   3   1   -0.10    0.90
 -19   3  -1    1.10    1.00
  19   3   1    3.30    1.00
 -19  -4   1    3.60    0.80
 -19  -4   1    2.10    1.30
  19  -4  -1    4.00    1.20
 -19   4   1    4.70    1.30
 -19   4   1    3.40    1.00
  19   4  -1    3.00    1.10
  19   4  -1    2.00    1.00
 -19   4   1    2.60    1.20
 -18  -4   1   14.80    2.60
 -18  -4   1   15.00    1.90
  18  -4  -1   17.50    2.80
 -18   4   1   17.40    2.70
  18   4  -1   20.00    2.50
 -18   4   1   16.10    2.40
  18   4  -1   15.60    2.40
 -18   4   1   14.90    2.40
  18   4  -1   13.40    2.10
 -17  -4   1   12.40    2.10
  17  -4  -1    9.80    2.20
 -17  -4   1   13.00    2.60
  17  -4  -1    6.50    1.70
 -17  -4   1   11.00    1.70
  17  -4  -1    9.70    1.90
 -17   4   1    7.90    2.00
 -17   4   1    8.40    2.20
  17   4  -1    8.20    1.80
 -17   4   1    8.20    2.00
  17   4  -1    8.00    2.00
  17   4  -1   11.60    2.20
  16  -4  -1  115.59    9.00
  16  -4  -1  108.09    8.20
  16  -4  -1  122.39    7.90
 -16  -4   1  114.29    7.40
 -16  -4   1  111.79    8.00
 -16  -4   1  116.99    8.50
  16   4  -1  111.19    8.00
  16   4  -1  114.79    7.90
  16   4  -1  114.59    7.80
 -16   4   1  110.09    8.20
 -15  -4   1   24.20    3.40
  15  -4  -1   20.70    3.40
  15  -4  -1   28.30    3.10
  15  -4  -1   27.90    3.30
 -15  -4   1   26.30    3.60
 -15  -4   1   26.10    2.90
  15  -4  -1   21.00    3.60
  15   4  -1   27.40    3.20
 -15   4   1   26.90    3.50
  15   4  -1   27.10    3.20
  15   4  -1   25.70    3.10
 -14  -4   1  132.19    9.30
  14  -4  -1  134.49    8.50
  14  -4  -1  129.89    9.30
  14  -4  -1  127.79    8.50
 -14  -4   1  129.69    9.20
 -14  -4   1  125.49    8.30
  14  -4  -1  118.89    8.90
  14   4  -1  118.99    8.70
 -14   4   1  122.19    9.00
  14   4  -1  133.39    8.50
  14   4  -1  128.59    8.50
 -13  -4   1    6.90    2.20
  13  -4  -1    3.90    1.50
  13  -4  -1    5.10    1.90
 -13  -4   1    3.50    1.60
  13  -4  -1    4.90    1.50
  13  -4  -1    3.40    1.90
 -13  -4   1    4.10    1.30
  13   4  -1    5.00    1.40
  13   4  -1    6.60    1.80
 -13   4   1    3.60    1.80
  13   4  -1    4.90    1.50
  12  -4  -1  116.49    8.30
 -12  -4   1  139.39    8.70
  12  -4  -1  121.29    8.80
  12  -4  -1  109.39    7.70
 -12  -4   1  118.69    7.80
  12  -4  -1  129.29    7.90
  12  -4  -1  133.59    8.00
 -12  -4   1  120.19    8.60
  12   4  -1  110.79    8.10
  12   4  -1  113.59    7.80
 -12   4   1  118.09    8.50
  12   4  -1  116.29    7.60
 -11  -4   1    0.00    0.90
  11  -4  -1    0.30    0.80
  11  -4  -1   -0.70    0.90
 -11  -4   1    6.20    1.70
  11  -4  -1    3.00    1.10
  11  -4  -1    2.20    1.00
  11   4  -1    1.90    1.30
  11   4  -1   -1.60    1.10
  11   4  -1    1.80    0.80
 -11   4   1    1.70    1.20
 -11   4   1    1.30    1.10
 -11   4   1    2.10    1.00
 -10  -4   1  177.48   11.10
 -10  -4   1  188.48   10.80
 -10  -4   1  196.28   12.10
  10  -4  -1  187.68   11.00
  10  -4  -1  178.08   11.40
  10  -4  -1  187.88   11.10
  10  -4  -1  194.98   11.00
  10   4  -1  179.58   10.70
 -10   4   1  185.98   11.80
 -10   4   1  204.08   11.20
  10   4  -1  183.78   10.70
 -10   4   1  203.58   11.30
   9  -4  -1   58.49    4.00
   9  -4  -1   72.39    9.90
  -9  -4   1   60.89    3.90
   9  -4  -1   50.89    4.00
   9   4  -1   51.49    3.70
   9   4  -1   49.70    3.70
  -9   4   1   54.99   10.80
  -9   4   1   56.19    4.10
  -9   4   1   55.19    4.10
   8  -4  -1  141.39   13.00
  -8  -4   1  132.69   10.20
  -8  -4   1  152.18    8.30
   8  -4  -1  146.39    8.30
   8  -4  -1  143.09    8.50
  -8   4   1  143.39   13.70
  -8   4   1  150.48    8.60
   8   4  -1  132.89    8.10
  -8   4   1  148.09    8.50
  -7  -4   1 1315.57   66.59
   7  -4  -1 1267.67   71.09
  -7  -4   1 1347.67   69.49
   7  -4  -1 1284.57   66.79
   7  -4  -1 1252.17   67.89
   7  -4  -1 1278.37   66.59
  -7   4   1 1238.08   66.79
  -7   4   1 1345.17   72.19
   7   4  -1 1285.17   65.89
  -7   4   1 1296.97   66.69
   6  -4  -1   26.00    2.30
   6  -4  -1   32.30    2.80
  -6  -4   1   29.50    2.20
  -6  -4   1   27.40    3.60
   6  -4  -1   24.60    4.50
   6  -4  -1   27.50    2.30
  -6   4   1   38.40    5.50
   6   4  -1   30.30    1.80
  -6   4   1   26.20    2.30
  -5  -4   1  250.27   14.50
  -5  -4   1  257.77   13.20
   5  -4  -1  232.88   13.30
   5  -4  -1  231.88   15.80
   5  -4  -1  244.18   13.40
   5  -4  -1  231.58   13.20
   5   4  -1  274.77   14.50
   5   4  -1  237.78   12.70
  -5   4   1  233.78   13.20
  -5   4   1  246.98   16.40
   4  -4  -1  257.37   13.90
   4  -4  -1  257.57   13.80
   4  -4  -1  238.98   15.80
  -4  -4   1  251.17   14.40
  -4  -4   1  259.07   13.70
  -4   4   1  265.07   16.40
   4   4  -1  288.77   14.50
   4   4  -1  248.38   13.30
  -4   4   1  243.38   13.80
   3  -4  -1 1387.66   71.99
   3  -4  -1 1443.06   71.79
   3  -4  -1 1426.46   73.89
  -3  -4   1 1314.57   71.99
  -3   4   1 1373.96   71.89
  -3   4   1 1461.45   74.09
   2  -4  -1  314.27   19.00
   2  -4  -1  354.06   17.50
  -2  -4   1  325.77   17.60
   2  -4  -1  361.26   17.80
  -2   4   1  329.87   19.00
  -2   4   1  335.17   17.70
   1  -4  -1  168.68    9.10
   1  -4  -1  157.68    9.90
  -1  -4   1  157.28    9.00
   1  -4  -1  169.38    9.10
   1  -4  -1  166.98    8.80
   1   4  -1  163.58    8.90
   1   4  -1  195.08    8.80
  -1   4   1  165.48    9.90
  -1   4   1  170.88    8.80
  -1   4   1  175.28    9.10
   0  -4   1    0.90    0.30
   0  -4   1    0.50    0.40
   0  -4   1   -0.10    0.30
   0  -4  -1    0.40    0.40
   0  -4  -1    0.30    0.30
   0  -4  -1    0.20    0.50
   0   4  -1    0.00    0.40
   0   4  -1    0.20    0.40
   0   4   1    1.10    0.30
   0   4   1    0.60    0.30
   0   4  -1    0.70    0.30
   0   4   1    0.50    0.40
   1  -4   1  749.92   41.40
   1  -4   1  822.12   41.40
   1  -4   1  809.32   42.40
  -1  -4  -1  778.82   41.40
  -1  -4  -1  749.23   41.50
   1   4   1  805.02   41.30
  -1   4  -1  869.91   41.50
  -1   4  -1  905.81   41.40
  -1   4  -1  756.42   42.40
   2  -4   1  119.99    6.90
   2  -4   1  119.99    8.20
  -2  -4  -1  123.59    7.10
   2  -4   1  128.09    6.90
  -2  -4  -1  123.79    6.90
  -2   4  -1  124.69    7.00
  -2   4  -1  130.99    8.50
  -2   4  -1  130.69    6.90
   2   4   1  132.39    6.70
  -3  -4  -1 1266.87   65.69
  -3  -4  -1 1254.37   65.19
   3  -4   1 1250.97   67.19
   3  -4   1 1274.37   65.29
  -3  -4  -1 1280.57   65.89
  -3   4  -1 1322.57   65.39
  -3   4  -1 1282.17   67.69
   3   4   1 1256.47   64.79
  -3   4  -1 1256.97   65.29
  -4  -4  -1   34.90    3.20
   4  -4   1   32.00    2.30
   4  -4   1   27.40    2.20
  -4  -4  -1   28.90    2.60
   4  -4   1   36.20    4.00
  -4  -4  -1   30.10    2.10
   4  -4   1   29.30    2.30
  -4   4  -1   29.70    4.10
  -4   4  -1   29.50    2.30
  -5  -4  -1   50.09    3.10
  -5  -4  -1   45.10    3.90
   5  -4   1   43.40    5.10
   5  -4   1   48.40    3.30
  -5  -4  -1   46.10    4.40
   5  -4   1   49.99    3.40
  -5   4  -1   51.49    5.80
  -5   4  -1   49.40    3.30
   5   4   1   40.70    3.20
   6  -4   1    1.50    1.70
  -6  -4  -1    0.60    0.90
   6  -4   1    0.00    0.50
  -6  -4  -1    0.10    0.40
  -6  -4  -1    0.90    1.50
   6   4   1    0.90    0.50
  -6   4  -1   -0.10    0.40
  -7  -4  -1   54.99    5.40
   7  -4   1   53.19    3.80
  -7  -4  -1   57.29    6.40
   7  -4   1   54.49    3.90
   7  -4   1   60.69    7.10
  -7  -4  -1   60.69    3.70
  -7   4  -1   52.89    3.80
  -7   4  -1   60.89    7.90
   7   4   1   56.49    3.80
   8  -4   1   27.10    6.40
   8  -4   1   29.70    2.50
  -8  -4  -1   30.10    4.50
   8  -4   1   28.50    2.60
  -8  -4  -1   27.80    2.20
  -8   4  -1   29.00    2.60
   8   4   1   30.10    2.50
  -8   4  -1   30.30    2.60
   8   4   1   28.40    2.50
  -8   4  -1   40.00    8.10
  -9  -4  -1    8.90    1.30
   9  -4   1   10.10    1.60
   9  -4   1   11.00    1.80
   9  -4   1    9.00    9.70
   9   4   1    8.70    1.40
   9   4   1   10.60    1.60
  -9   4  -1    9.20    1.50
  -9   4  -1   13.60    1.80
  -9   4  -1    9.90    1.60
  10  -4   1   15.80    2.10
 -10  -4  -1   15.60    2.50
  10  -4   1   16.40    2.10
  10  -4   1   15.10    2.20
  10  -4   1   13.80    2.40
 -10  -4  -1   13.70    2.20
  10   4   1   14.70    1.90
 -10   4  -1   14.20    1.90
  10   4   1   10.00    1.70
 -10   4  -1   13.00    2.20
 -10   4  -1   17.30    2.20
  11  -4   1  142.19    8.50
  11  -4   1  128.39    8.90
 -11  -4  -1  127.59    8.60
  11  -4   1  121.49    9.30
  11  -4   1  142.69    8.70
 -11  -4  -1  145.19    9.40
  11  -4   1  144.49    8.60
 -11  -4  -1  144.79    9.30
  11   4   1  132.09    8.30
  11   4   1  125.39    8.80
 -11   4  -1  130.09    9.20
  11   4   1  131.69    8.50
  11   4   1  135.59    8.40
  12  -4   1   23.10    2.90
  12  -4   1   25.40    3.60
  12  -4   1   24.80    3.30
  12  -4   1   19.40    2.80
 -12  -4  -1   24.00    2.80
 -12  -4  -1   25.10    3.40
  12  -4   1   24.60    2.90
  12   4   1   21.30    2.70
  12   4   1   24.20    3.00
 -12   4  -1   25.20    3.30
  12   4   1   24.90    3.10
  12   4   1   25.60    2.80
  13  -4   1  158.38    9.50
  13  -4   1  148.99   10.30
  13  -4   1  151.48    9.50
 -13  -4  -1  156.48    9.80
 -13  -4  -1  141.39    9.40
  13  -4   1  140.39    9.90
  13  -4   1  139.69    9.40
 -13   4  -1  140.89   10.10
  13   4   1  142.29    9.40
  13   4   1  137.69    9.70
  13   4   1  140.19    9.40
 -14  -4  -1  128.99    9.00
  14  -4   1  139.69    9.00
 -14  -4  -1  130.09    9.50
  14  -4   1  142.99    9.00
  14  -4   1  132.59    9.40
 -14  -4  -1  126.69    8.70
  14  -4   1  130.69    9.70
  14   4   1  118.29    9.00
  14   4   1  138.29    9.00
  14   4   1  140.59    9.10
 -14   4  -1  132.99    9.60
 -15  -4  -1  160.88   10.30
  15  -4   1  156.88   10.30
 -15  -4  -1  167.38   11.20
  15  -4   1  145.39   11.10
 -15  -4  -1  164.58   10.20
  15  -4   1  161.98   10.40
  15  -4   1  161.68   11.00
 -15   4  -1  158.78   11.00
  15   4   1  158.88   10.70
  15   4   1  168.58   10.60
  15   4   1  170.88   10.60
  16  -4   1  173.68   11.00
 -16  -4  -1  175.18   10.60
  16  -4   1  182.18   11.80
  16  -4   1  188.48   12.30
 -16  -4  -1  165.78   10.70
 -16  -4  -1  169.48   11.70
  16   4   1  179.38   11.30
 -16   4  -1  171.78   11.70
  16   4   1  177.58   11.20
  16   4   1  171.88   11.30
 -16   4  -1  187.08   11.30
 -17  -4  -1    5.60    1.20
 -17  -4  -1    4.40    1.70
  17  -4   1    2.50    1.40
  17  -4   1    3.70    1.40
  17  -4   1    5.30    1.90
 -17  -4  -1    3.40    1.30
  17   4   1    5.30    1.60
  17   4   1    5.60    1.60
 -17   4  -1    4.30    1.60
 -17   4  -1    6.40    2.00
  17   4   1    6.80    1.70
 -17   4  -1    8.40    1.70
  18  -4   1   23.70    3.30
 -18  -4  -1   27.80    3.30
  18  -4   1   25.20    2.50
 -18  -4  -1   24.00    2.20
  18   4   1   23.30    2.90
 -18   4  -1   22.90    3.00
 -18   4  -1   26.60    3.10
  18   4   1   25.60    2.80
 -18   4  -1   25.80    2.50
  18   4   1   25.30    3.00
 -19  -4  -1   18.50    2.40
 -19   4  -1   22.60    2.40
  19   4   1   18.30    2.10
 -19   4  -1   20.80    2.50
 -19  -5   1   -0.60    1.10
 -19  -5   1   -0.10    1.00
  19  -5  -1    0.80    1.00
 -19   5   1    0.60    0.90
  19   5  -1    2.20    1.10
  19   5  -1   -0.70    0.80
 -19   5   1    1.10    1.00
 -19   5   1   -0.70    0.80
 -18  -5   1    5.50    1.60
  18  -5  -1    4.10    1.50
 -18  -5   1    2.30    1.10
 -18   5   1    2.70    1.50
 -18   5   1    1.60    1.20
  18   5  -1    2.40    1.20
 -18   5   1    4.90    1.60
  18   5  -1    3.80    1.30
 -17  -5   1   74.39    5.60
  17  -5  -1   72.69    5.50
  17  -5  -1   75.39    5.50
  17  -5  -1   81.09    6.70
 -17  -5   1   71.39    4.90
 -17  -5   1   82.39    6.50
  17  -5  -1   78.39    6.20
 -17   5   1   92.89    6.40
  17   5  -1   79.39    5.90
  17   5  -1   81.99    6.00
 -17   5   1   85.29    6.40
 -17   5   1   77.49    6.20
  17   5  -1   91.89    6.10
 -16  -5   1   31.80    3.60
 -16  -5   1   29.60    2.80
  16  -5  -1   32.30    3.20
  16  -5  -1   31.10    3.80
 -16  -5   1   32.00    4.00
  16  -5  -1   31.70    3.40
  16  -5  -1   34.50    4.30
 -16   5   1   31.40    3.80
  16   5  -1   24.90    3.30
  16   5  -1   27.60    3.30
  16   5  -1   26.50    3.50
 -15  -5   1   10.60    1.70
 -15  -5   1    9.90    2.40
 -15  -5   1    9.80    2.30
  15  -5  -1    8.60    2.20
  15  -5  -1    7.60    1.90
  15  -5  -1    4.60    1.90
  15   5  -1   10.90    2.10
  15   5  -1    8.40    2.00
 -15   5   1   11.80    2.60
  15   5  -1    8.10    1.90
  14  -5  -1    6.40    1.80
 -14  -5   1    7.70    2.10
 -14  -5   1    4.00    1.90
  14  -5  -1    5.70    1.70
  14  -5  -1    5.90    1.90
  14  -5  -1    3.70    1.90
 -14  -5   1    6.10    1.50
  14   5  -1    5.40    1.70
 -14   5   1    4.00    1.70
  14   5  -1    4.90    1.40
  14   5  -1    6.50    1.90
  13  -5  -1  115.39    8.70
 -13  -5   1  134.39    8.20
  13  -5  -1  136.39    8.30
 -13  -5   1  129.59    9.10
 -13  -5   1  129.89    9.10
  13  -5  -1  126.69    9.20
 -13  -5   1  118.79    9.00
  13  -5  -1  129.29    8.30
 -13   5   1  117.39    8.90
  13   5  -1  117.29    8.50
  13   5  -1  129.69    8.20
  13   5  -1  128.69    8.30
  12  -5  -1   29.90    3.00
 -12  -5   1   28.90    3.00
 -12  -5   1   26.90    3.40
  12  -5  -1   28.10    3.80
 -12  -5   1   32.80    3.60
 -12  -5   1   30.30    3.70
  12  -5  -1   30.40    3.10
  12  -5  -1   28.60    3.40
  12   5  -1   27.90    3.10
  12   5  -1   30.00    2.90
 -12   5   1   29.10    3.50
  12   5  -1   28.90    3.40
  11  -5  -1   40.60    3.80
 -11  -5   1   35.60    4.00
 -11  -5   1   39.90    3.40
  11  -5  -1   36.30    3.40
  11  -5  -1   34.40    4.20
  11  -5  -1   37.90    3.40
  11  -5  -1   38.60    3.30
 -11  -5   1   42.10    4.00
 -11  -5   1   35.10    3.70
 -11   5   1   34.90    3.50
  11   5  -1   37.10    3.50
  11   5  -1   40.00    3.90
 -11   5   1   39.40    3.90
 -11   5   1   37.50    3.60
 -11   5   1   35.50    3.20
  11   5  -1   43.10    3.30
 -10  -5   1   17.60    2.80
 -10  -5   1   17.60    2.20
  10  -5  -1   24.00    2.30
  10  -5  -1   15.10    2.30
  10  -5  -1   17.00    2.20
  10  -5  -1   18.20    2.20
 -10  -5   1   19.20    2.10
 -10   5   1   19.60    2.40
  10   5  -1   24.80    2.20
 -10   5   1   21.80    2.90
 -10   5   1   22.10    2.50
 -10   5   1   22.20    2.30
  10   5  -1   22.20    2.10
   9  -5  -1 1065.79   60.79
   9  -5  -1  983.70   53.49
  -9  -5   1 1027.10   53.29
  -9  -5   1 1006.60   55.99
   9  -5  -1 1028.60   53.29
  -9   5   1 1033.60   53.09
   9   5  -1  969.70   52.99
  -9   5   1 1118.29   62.79
  -9   5   1 1018.90   53.59
   9   5  -1  968.40   52.99
  -9   5   1 1059.79   53.69
  -8  -5   1   22.30    3.90
   8  -5  -1   30.10    2.40
  -8  -5   1   32.10    2.50
   8  -5  -1   30.90    6.90
   8  -5  -1   28.20    2.60
  -8   5   1   28.90    2.30
  -8   5   1   30.60    2.70
   8   5  -1   27.60    2.30
  -8   5   1   19.20    5.20
  -8   5   1   29.40    2.60
  -7  -5   1    5.30    2.00
   7  -5  -1    1.60    0.60
  -7  -5   1    3.30    0.90
   7  -5  -1    3.00    1.00
  -7  -5   1    3.30    1.40
  -7   5   1    3.50    0.90
   7   5  -1    2.60    0.70
  -7   5   1   10.50    3.80
   6  -5  -1  196.48   11.00
   6  -5  -1  184.58   10.60
  -6  -5   1  191.88   11.90
  -6  -5   1  181.38   11.30
  -6  -5   1  199.48   10.50
   6  -5  -1  192.18   14.10
   6   5  -1  186.88    9.80
  -6   5   1  171.18   10.60
  -6   5   1  190.78   14.60
   5  -5  -1   32.60    2.60
   5  -5  -1   29.50    4.40
   5  -5  -1   34.70    2.50
  -5  -5   1   34.70    3.20
  -5  -5   1   32.30    2.40
  -5  -5   1   30.30    2.70
   5  -5  -1   32.50    2.50
   5   5  -1   31.40    1.90
  -5   5   1   34.90    2.60
  -5   5   1   28.90    4.60
   4  -5  -1   12.90    1.30
  -4  -5   1   12.80    1.50
   4  -5  -1   12.10    1.30
  -4  -5   1   13.50    1.30
   4  -5  -1   12.10    2.70
  -4  -5   1   13.70    1.40
   4  -5  -1   12.10    1.40
  -4   5   1   13.70    1.50
  -4   5   1   14.10    3.10
   3  -5  -1    7.10    1.90
  -3  -5   1    9.00    1.10
   3  -5  -1    9.60    1.20
  -3   5   1    6.70    1.90
  -3   5   1    9.80    1.20
  -2  -5   1   25.60    1.90
   2  -5  -1   25.50    2.00
   2  -5  -1   26.70    1.70
  -2   5   1   26.90    2.10
  -2   5   1   23.30    2.90
  -2   5   1   25.00    1.70
   1  -5  -1 3613.84  195.08
   1   5  -1 4115.89  193.78
   1   5  -1 3995.00  193.78
  -1   5   1 3487.45  194.98
   0  -5  -1  155.98    8.90
   0  -5  -1  150.48    9.40
   0  -5  -1  171.88    9.00
   0  -5   1  166.68    8.70
   0  -5   1  149.88    8.80
   0  -5   1  169.28    9.40
   0   5   1  163.48    9.30
   0   5   1  169.98    8.60
   0   5  -1  156.98    9.40
   0   5   1  172.38    8.90
   0   5  -1  180.18    9.00
  -1  -5  -1  567.34   29.30
   1  -5   1  582.14   30.50
  -1  -5  -1  509.75   29.40
   1  -5   1  544.75   29.30
  -1   5  -1  564.04   30.50
   1   5   1  553.14   29.20
  -1   5  -1  604.54   29.50
  -1   5  -1  624.04   29.30
   1   5   1  544.55   29.50
   2  -5   1    8.70    0.90
   2  -5   1    7.20    0.90
  -2  -5  -1    5.70    0.80
  -2  -5  -1    7.60    1.00
  -2   5  -1    5.40    1.50
  -2   5  -1    6.70    1.10
  -2   5  -1    7.30    0.90
   2   5   1    7.50    0.80
   3  -5   1 6441.56  337.57
  -3   5  -1 6723.43  338.17
  -4  -5  -1    1.50    0.90
  -4  -5  -1    3.30    0.90
  -4  -5  -1    3.80    0.80
   4  -5   1    3.30    1.50
   4  -5   1    3.60    0.80
   4  -5   1    3.80    0.80
   4   5   1    3.00    0.40
  -4   5  -1    3.00    0.80
  -4   5  -1    2.30    0.70
   4   5   1    3.40    0.30
  -4   5  -1    4.40    1.90
   5  -5   1  828.32   46.70
   5  -5   1  829.52   43.60
  -5  -5  -1  878.51   44.30
   5  -5   1  881.41   43.70
  -5  -5  -1  881.51   45.00
  -5  -5  -1  885.01   43.40
  -5   5  -1  836.62   47.50
  -5   5  -1  755.62   43.50
   5   5   1  763.12   43.60
  -6  -5  -1   34.20    3.60
  -6  -5  -1   42.20    4.50
   6  -5   1   34.00    5.30
  -6  -5  -1   39.50    2.70
   6  -5   1   36.20    2.90
  -6   5  -1   38.10    6.00
   6   5   1   34.90    2.80
  -6   5  -1   36.10    2.90
   7  -5   1    9.40    1.50
   7  -5   1    7.70    3.50
  -7  -5  -1   11.60    1.30
  -7  -5  -1    8.10    2.70
   7  -5   1   12.20    1.40
  -7   5  -1   10.40    1.50
   7   5   1   10.10    1.50
  -7   5  -1    8.90    3.90
  -7   5  -1    9.90    1.30
   8  -5   1  123.29    8.00
  -8  -5  -1  130.89    7.70
  -8  -5  -1  128.89    9.80
   8  -5   1  143.59   13.20
   8  -5   1  134.29    7.90
  -8   5  -1  132.99    7.80
  -8   5  -1  136.19   14.00
  -8   5  -1  136.19    8.10
   8   5   1  134.29    7.90
  -9  -5  -1   44.40    3.30
   9  -5   1   49.20    3.60
   9  -5   1   47.60    3.80
   9  -5   1   44.80    8.90
   9   5   1   44.90    3.40
  -9   5  -1   48.70    3.80
   9   5   1   44.10    3.50
  -9   5  -1   46.40   12.00
  -9   5  -1   49.60    3.80
  -9   5  -1   47.30    3.50
 -10  -5  -1   93.09    6.40
  10  -5   1  106.29    6.50
  10  -5   1  100.39    6.90
 -10  -5  -1   99.29    7.10
  10  -5   1  101.99    6.50
  10  -5   1   97.19    7.30
  10  -5   1   96.59    6.70
 -10   5  -1   90.89    6.10
 -10   5  -1  101.79    6.60
 -10   5  -1   99.59    6.70
  10   5   1   99.99    6.40
 -10   5  -1   92.09    7.10
 -10   5  -1   93.99    6.20
  10   5   1   97.69    6.30
  11  -5   1  131.29    9.00
  11  -5   1  150.28    8.60
 -11  -5  -1  148.79    9.20
 -11  -5  -1  131.09    8.50
 -11  -5  -1  129.89    9.10
  11  -5   1  144.89    8.60
  11  -5   1  137.39    8.80
  11  -5   1  128.89    9.40
 -11   5  -1  124.79    7.90
  11   5   1  131.99    8.60
  11   5   1  127.29    8.80
  11   5   1  136.59    8.30
 -11   5  -1  126.19    9.20
  11   5   1  141.19    8.50
  12  -5   1   97.69    6.70
  12  -5   1   87.99    7.10
 -12  -5  -1   89.39    6.40
 -12  -5  -1   90.29    6.80
  12  -5   1   96.79    6.50
  12  -5   1   85.69    6.90
 -12  -5  -1  101.89    7.20
  12  -5   1   97.29    6.50
 -12   5  -1   81.09    7.00
  12   5   1   87.49    6.40
  12   5   1   91.09    6.30
  12   5   1   80.39    6.70
  13  -5   1   68.49    5.20
 -13  -5  -1   62.79    5.40
 -13  -5  -1   59.09    5.60
  13  -5   1   62.29    5.50
  13  -5   1   54.49    5.60
 -13  -5  -1   58.69    4.90
  13  -5   1   64.89    5.20
  13   5   1   65.99    5.10
 -13   5  -1   62.19    5.70
  13   5   1   60.29    5.30
  13   5   1   59.89    5.20
  14  -5   1  118.99    9.20
 -14  -5  -1  126.79    8.30
 -14  -5  -1  116.49    8.80
  14  -5   1  118.79    8.70
 -14  -5  -1  115.99    7.80
  14  -5   1  116.69    8.10
  14  -5   1  116.59    8.00
  14   5   1  126.19    8.20
 -14   5  -1  116.99    8.80
  14   5   1  116.09    8.20
  14   5   1  112.99    8.30
  15  -5   1  108.79    8.20
  15  -5   1  109.59    7.40
 -15  -5  -1  103.69    7.00
 -15  -5  -1  102.99    8.20
 -15  -5  -1  106.79    7.40
  15  -5   1  108.59    7.50
  15  -5   1   95.89    8.10
  15   5   1  112.99    7.70
  15   5   1  100.79    7.70
  15   5   1  107.59    7.70
 -15   5  -1  101.59    8.10
  16  -5   1  174.78   11.70
 -16  -5  -1  162.18   10.30
 -16  -5  -1  169.38   11.40
  16  -5   1  170.68   11.30
 -16  -5  -1  160.88    9.80
  16  -5   1  154.88   10.30
  16   5   1  164.68   10.80
  16   5   1  179.28   10.90
 -16   5  -1  169.58   11.30
  16   5   1  180.28   10.90
 -17  -5  -1    0.10    1.00
  17  -5   1    3.00    2.20
  17  -5   1   -0.20    1.60
  17  -5   1    2.00    1.50
  17  -5   1    1.20    1.00
 -17  -5  -1    1.00    1.70
  17   5   1   -0.40    1.10
 -17   5  -1    1.70    1.30
 -17   5  -1    1.70    1.40
 -17   5  -1    1.40    1.10
  17   5   1   -0.80    1.00
  17   5   1    2.00    1.30
 -18  -5  -1   26.60    3.30
 -18  -5  -1   21.70    2.10
  18  -5   1   25.50    3.20
  18   5   1   26.70    2.80
 -18   5  -1   22.20    3.00
  18   5   1   22.70    2.80
 -18   5  -1   21.80    2.40
  18   5   1   24.10    2.90
 -18   5  -1   24.10    3.00
 -19  -6   1    2.50    1.30
  19   6  -1    2.50    1.00
 -19   6   1    1.50    0.90
 -19   6   1    3.10    1.20
 -19   6   1    2.80    1.10
 -18  -6   1  131.19    8.90
  18  -6  -1  139.69    9.20
 -18  -6   1  122.19    7.80
  18  -6  -1  135.59    8.80
  18   6  -1  136.39    8.40
  18   6  -1  136.59    8.40
 -18   6   1  129.79    8.80
  18   6  -1  138.59    8.40
 -18   6   1  138.59    8.70
 -18   6   1  123.59    8.30
  17  -6  -1   36.60    3.90
  17  -6  -1   28.90    3.00
 -17  -6   1   26.60    3.00
  17  -6  -1   36.00    4.40
 -17  -6   1   31.00    3.80
  17   6  -1   32.70    3.40
 -17   6   1   37.00    3.70
 -17   6   1   30.80    3.40
  17   6  -1   40.10    3.60
 -17   6   1   35.70    3.80
  17   6  -1   32.10    3.30
 -16  -6   1   44.60    4.60
  16  -6  -1   43.60    4.00
  16  -6  -1   47.80    5.10
 -16  -6   1   48.20    3.20
  16  -6  -1   45.30    4.60
 -16  -6   1   44.10    4.30
  16  -6  -1   39.10    4.00
  16   6  -1   55.09    4.40
  16   6  -1   41.50    4.30
 -16   6   1   47.20    4.80
  16   6  -1   46.90    4.20
  15  -6  -1   30.50    4.00
  15  -6  -1   29.80    3.40
 -15  -6   1   31.10    3.90
  15  -6  -1   35.10    4.00
  15  -6  -1   30.40    3.30
 -15  -6   1   32.50    2.90
 -15  -6   1   31.70    4.10
  15   6  -1   29.60    3.50
  15   6  -1   30.90    3.60
 -15   6   1   32.50    3.90
  15   6  -1   32.00    3.40
  14  -6  -1  147.69   10.40
 -14  -6   1  141.09    8.90
 -14  -6   1  149.59   10.00
  14  -6  -1  161.18    9.60
 -14  -6   1  147.99   10.20
  14  -6  -1  145.39   10.00
  14   6  -1  153.08    9.50
 -14   6   1  142.59   10.20
  14   6  -1  139.49    9.70
  14   6  -1  153.28    9.50
 -13  -6   1  148.09    9.40
  13  -6  -1  136.79    8.40
  13  -6  -1  128.09    9.30
 -13  -6   1  129.19    8.00
  13  -6  -1  125.19    8.90
  13  -6  -1  134.09    8.40
 -13  -6   1  140.79    9.30
 -13  -6   1  122.99    9.00
  13   6  -1  116.19    8.60
  13   6  -1  122.19    8.30
  13   6  -1  119.89    8.10
 -13   6   1  112.79    8.90
  12  -6  -1  293.67   15.60
 -12  -6   1  265.67   15.30
  12  -6  -1  255.47   16.00
 -12  -6   1  284.87   16.50
  12  -6  -1  268.97   16.60
  12  -6  -1  279.37   15.50
 -12  -6   1  298.17   16.50
 -12  -6   1  263.27   16.20
 -12   6   1  261.77   16.40
  12   6  -1  256.87   15.40
  12   6  -1  255.27   15.90
  12   6  -1  275.97   15.40
  11  -6  -1   13.70    2.80
 -11  -6   1   15.40    2.50
 -11  -6   1    9.40    1.80
 -11  -6   1   10.60    2.40
 -11  -6   1   14.70    2.40
  11  -6  -1   12.90    2.00
  11  -6  -1   12.30    1.90
  11  -6  -1   15.30    2.40
  11   6  -1   13.10    2.30
 -11   6   1   10.90    2.40
  11   6  -1   12.80    1.70
 -11   6   1    8.90    1.90
 -11   6   1   14.40    2.00
 -11   6   1   10.20    2.10
  10  -6  -1  175.88   10.60
  10  -6  -1  169.78   10.80
 -10  -6   1  166.18   10.70
 -10  -6   1  175.28   11.30
  10  -6  -1  179.48   10.30
 -10  -6   1  192.08   10.30
  10  -6  -1  175.28   10.20
 -10  -6   1  158.28   10.70
  10  -6  -1  173.08   11.30
 -10  -6   1  163.28   10.20
  10   6  -1  170.28   10.00
 -10   6   1  188.48   10.80
 -10   6   1  162.48   11.00
 -10   6   1  189.18   10.80
 -10   6   1  174.18   10.10
 -10   6   1  178.08   10.00
  -9  -6   1    0.50    0.60
   9  -6  -1    6.20    5.90
   9  -6  -1    0.60    0.70
   9  -6  -1    2.00    1.10
  -9  -6   1    7.00    3.00
   9  -6  -1    1.20    1.20
   9   6  -1    1.50    0.70
  -9   6   1    2.50    6.90
  -9   6   1    1.70    0.80
  -9   6   1    1.90    0.80
   9   6  -1    0.40    0.60
   8  -6  -1    0.80    3.50
   8  -6  -1    7.60    1.50
   8  -6  -1    8.30    1.40
  -8  -6   1    6.70    2.10
  -8  -6   1    6.70    1.30
  -8   6   1   12.30    5.30
   8   6  -1    8.40    1.20
  -8   6   1    7.20    1.50
  -8   6   1    7.10    1.30
  -8   6   1    8.00    1.40
   7  -6  -1    3.50    3.00
  -7  -6   1    3.80    1.00
  -7  -6   1    2.70    1.70
   7  -6  -1    2.90    1.00
  -7  -6   1    3.00    1.40
   7   6  -1    4.10    0.80
  -7   6   1   -2.30    2.80
   6  -6  -1 1097.39   61.99
  -6  -6   1 1094.69   58.69
   6  -6  -1 1102.19   57.89
  -6  -6   1 1152.08   57.79
  -6  -6   1 1166.38   58.39
  -6   6   1 1004.40   57.89
  -6   6   1 1176.78   62.99
   6   6  -1 1160.78   57.09
   6   6  -1 1089.09   56.99
   5  -6  -1  380.16   19.90
  -5  -6   1  373.86   19.80
   5  -6  -1  357.26   23.00
   5  -6  -1  371.36   19.90
  -5  -6   1  367.76   20.10
   5  -6  -1  369.16   20.30
  -5  -6   1  422.06   20.10
  -5   6   1  372.96   23.50
  -5   6   1  317.67   19.80
   5   6  -1  373.56   19.30
   4  -6  -1  407.46   20.30
   4  -6  -1  382.66   23.10
   4  -6  -1  383.86   20.40
  -4  -6   1  374.76   20.30
   4  -6  -1  384.76   20.60
  -4   6   1  376.46   23.20
  -4   6   1  367.86   20.40
   3  -6  -1 1656.73   86.99
   3  -6  -1 1770.22   84.49
  -3  -6   1 1610.54   84.59
   3  -6  -1 1626.34   84.89
  -3   6   1 1533.75   84.79
  -3   6   1 1700.13   87.19
  -2  -6   1  464.25   27.10
   2  -6  -1  542.55   27.40
   2  -6  -1  534.95   26.90
   2   6  -1  559.04   27.10
  -2   6   1  516.85   27.30
   2   6  -1  510.25   26.90
  -2   6   1  496.95   28.80
  -2   6   1  534.25   26.90
   1  -6  -1  434.16   24.90
   1  -6  -1  417.06   23.90
   1  -6  -1  480.65   23.40
  -1  -6   1  440.56   23.80
   1  -6  -1  457.05   23.80
   1   6  -1  453.65   23.50
   1   6  -1  484.35   23.60
  -1   6   1  440.86   24.90
   1   6  -1  491.95   23.90
  -1   6   1  466.25   23.40
  -1   6   1  458.15   23.90
   1   6  -1  434.96   23.50
   0  -6  -1    8.50    1.40
   0  -6   1    7.20    1.00
   0  -6  -1    7.40    1.10
   0  -6   1    8.90    1.40
   0  -6   1    8.20    0.80
   0   6  -1    8.10    1.10
   0   6  -1    6.40    1.30
   0   6  -1    5.30    1.00
   0   6   1    8.40    1.00
   0   6   1    8.60    0.70
   0   6   1    7.50    1.30
   1  -6   1  193.38   10.80
   1  -6   1  194.88   11.90
  -1  -6  -1  198.18   10.90
   1  -6   1  199.68   10.80
  -1  -6  -1  178.48   10.90
  -1   6  -1  188.08   10.90
  -1   6  -1  220.48   10.70
   1   6   1  209.18   10.90
  -1   6  -1  193.18   12.00
   1   6   1  224.88   10.50
   1   6   1  199.78   10.70
  -2  -6  -1    1.40    0.40
   2  -6   1    0.30    0.40
  -2  -6  -1    0.70    0.50
   2  -6   1    0.90    0.50
  -2   6  -1    1.60    0.50
  -2   6  -1    0.80    1.00
   2   6   1    0.80    0.40
  -2   6  -1    1.10    0.50
  -3  -6  -1 1297.47   63.39
   3  -6   1 1270.07   63.49
   3  -6   1 1156.98   63.49
  -3  -6  -1 1275.27   63.29
  -3  -6  -1 1169.08   63.39
   3  -6   1 1207.88   65.69
  -3   6  -1 1208.48   66.09
   3   6   1 1214.08   63.09
  -3   6  -1 1292.87   63.49
   4  -6   1   36.00    2.80
   4  -6   1   40.70    2.80
  -4  -6  -1   39.40    3.10
  -4  -6  -1   38.00    3.20
   4  -6   1   36.80    4.70
  -4  -6  -1   41.40    2.80
  -4   6  -1   39.10    2.80
  -4   6  -1   34.50    2.90
   4   6   1   39.00    2.20
  -4   6  -1   38.40    5.00
  -5  -6  -1  127.89    6.90
   5  -6   1  112.59    9.60
  -5  -6  -1  118.99    7.70
  -5  -6  -1  124.79    7.90
   5  -6   1  118.59    7.10
   5  -6   1  119.09    7.10
  -5   6  -1  124.39   10.50
  -5   6  -1  103.29    7.00
  -6  -6  -1    0.10    1.40
   6  -6   1    0.80    0.80
  -6  -6  -1    1.30    0.70
  -6  -6  -1    0.20    1.20
  -6   6  -1    2.00    0.70
  -6   6  -1    1.00    0.70
  -6   6  -1    0.10    2.30
  -7  -6  -1   34.20    3.90
   7  -6   1   25.50    6.10
   7  -6   1   33.50    2.50
   7  -6   1   33.30    2.90
  -7  -6  -1   35.50    2.60
  -7   6  -1   30.20    2.50
  -7   6  -1   33.90    7.10
  -7   6  -1   29.80    2.80
  -8  -6  -1   26.20    2.30
   8  -6   1   22.10    2.50
  -8  -6  -1   24.50    4.30
   8  -6   1   25.10    2.30
   8  -6   1   30.10    6.50
   8   6   1   27.70    2.50
  -8   6  -1   42.90    9.20
  -8   6  -1   27.80    2.70
  -8   6  -1   28.50    2.40
  -9  -6  -1   57.69    4.10
   9  -6   1   62.39    4.30
   9  -6   1   52.79    4.60
   9  -6   1   55.09    4.50
   9  -6   1   57.89    4.40
   9  -6   1   77.89   12.50
   9   6   1   61.19    4.30
  -9   6  -1   59.39    4.60
  -9   6  -1   65.89    4.70
  -9   6  -1   63.99    4.30
   9   6   1   61.09    4.10
 -10  -6  -1  204.88   12.00
  10  -6   1  183.68   11.50
  10  -6   1  191.88   11.30
 -10  -6  -1  170.78   11.10
  10  -6   1  181.78   11.70
  10  -6   1  177.78   12.10
  10  -6   1  202.48   11.30
 -10  -6  -1  192.68   11.80
  10   6   1  198.98   11.10
 -10   6  -1  195.28   11.10
  10   6   1  197.98   11.20
 -10   6  -1  201.18   11.70
 -10   6  -1  178.48   12.00
 -10   6  -1  197.28   11.70
 -10   6  -1  195.68   11.00
  11  -6   1  156.08   10.70
  11  -6   1  158.28   10.10
  11  -6   1  169.68    9.90
 -11  -6  -1  171.58   10.40
  11  -6   1  155.28   10.30
 -11  -6  -1  157.48    9.60
 -11  -6  -1  154.88   10.40
 -11  -6  -1  170.48   10.50
  11  -6   1  179.38    9.90
 -11   6  -1  154.08    9.30
 -11   6  -1  153.78   10.10
  11   6   1  144.39   10.10
 -11   6  -1  157.28   10.60
  11   6   1  145.09    9.80
  11   6   1  157.78    9.50
 -11   6  -1  152.48   10.20
  11   6   1  164.48    9.60
 -12  -6  -1   41.20    4.50
  12  -6   1   37.70    4.10
 -12  -6  -1   40.10    4.10
  12  -6   1   43.20    3.80
  12  -6   1   45.10    3.90
  12  -6   1   40.20    4.50
  12  -6   1   40.90    3.90
 -12  -6  -1   39.70    3.50
 -12  -6  -1   40.50    4.30
  12   6   1   37.60    4.00
  12   6   1   38.70    3.80
 -12   6  -1   39.20    4.30
  12   6   1   42.30    3.70
  13  -6   1  390.16   20.80
 -13  -6  -1  377.76   21.20
 -13  -6  -1  365.46   21.60
  13  -6   1  384.16   20.80
 -13  -6  -1  368.26   20.50
  13  -6   1  359.36   21.40
 -13  -6  -1  370.96   21.50
  13  -6   1  366.96   21.90
  13   6   1  387.66   20.80
  13   6   1  362.86   20.80
 -13   6  -1  337.37   21.50
  13   6   1  347.47   21.00
  14  -6   1   37.60    3.70
 -14  -6  -1   36.50    3.90
 -14  -6  -1   30.80    3.10
 -14  -6  -1   31.00    4.00
  14  -6   1   26.20    4.20
  14  -6   1   36.20    4.20
  14  -6   1   32.50    3.40
  14   6   1   35.20    3.70
  14   6   1   34.30    3.60
  14   6   1   29.80    3.70
 -14   6  -1   34.30    4.10
  15  -6   1   37.40    4.30
 -15  -6  -1   32.90    3.00
  15  -6   1   31.00    3.50
 -15  -6  -1   37.00    4.40
 -15  -6  -1   32.30    3.70
  15  -6   1   34.70    4.40
  15   6   1   37.90    3.90
 -15   6  -1   35.40    4.20
  15   6   1   32.50    3.80
  15   6   1   28.90    3.70
 -16  -6  -1   13.30    1.70
  16  -6   1   11.50    2.70
 -16  -6  -1   11.30    2.00
  16  -6   1   13.50    2.90
  16  -6   1   11.70    2.10
 -16  -6  -1   11.90    2.70
  16  -6   1   15.60    2.50
  16   6   1   14.00    2.50
  16   6   1   10.40    2.20
  16   6   1   12.50    2.50
 -16   6  -1   17.10    3.20
  17  -6   1   58.69    5.20
  17  -6   1   45.30    3.80
  17  -6   1   57.69    5.50
 -17  -6  -1   53.99    5.00
 -17  -6  -1   52.49    3.90
  17   6   1   52.89    4.60
 -17   6  -1   59.89    5.20
 -17   6  -1   57.39    4.50
 -17   6  -1   48.30    4.70
  17   6   1   57.79    4.70
  17   6   1   55.89    4.70
 -18  -6  -1  142.59    8.30
  18  -6   1  150.88   10.50
  18  -6   1  149.19    9.70
  18   6   1  148.19    9.30
 -18   6  -1  154.18    9.80
 -18   6  -1  149.09    8.80
  18   6   1  151.08    9.30
 -18   6  -1  154.08    9.70
  18   6   1  158.38    9.20
 -18  -7   1  136.79    8.80
  18  -7  -1  136.99    8.70
 -18  -7   1  126.69    7.70
  18   7  -1  132.69    8.30
  18   7  -1  139.59    8.40
  18   7  -1  134.39    8.20
 -18   7   1  129.89    8.50
 -18   7   1  131.99    8.30
  17  -7  -1   99.99    7.20
  17  -7  -1   83.09    6.30
 -17  -7   1   78.79    5.60
 -17  -7   1   83.49    6.50
 -17   7   1   76.09    6.10
  17   7  -1   81.09    5.90
  17   7  -1   81.09    5.90
  17   7  -1   83.99    5.90
 -17   7   1   72.49    6.00
 -17   7   1   90.29    6.60
 -16  -7   1   43.10    4.60
  16  -7  -1   36.70    3.50
  16  -7  -1   43.70    4.50
  16  -7  -1   47.70    4.90
 -16  -7   1   39.10    3.90
  16   7  -1   49.40    4.20
 -16   7   1   42.40    4.40
  16   7  -1   44.90    4.00
  16   7  -1   42.40    4.00
 -15  -7   1  580.04   31.80
  15  -7  -1  542.65   30.50
 -15  -7   1  578.44   31.10
  15  -7  -1  578.74   32.00
  15  -7  -1  586.24   30.60
  15  -7  -1  578.44   31.50
 -15   7   1  551.14   31.70
  15   7  -1  521.65   30.90
  15   7  -1  580.94   30.90
  15   7  -1  573.44   30.90
 -14  -7   1  122.69    7.50
 -14  -7   1  115.69    8.90
  14  -7  -1  132.19    8.90
  14  -7  -1  129.19    8.20
  14  -7  -1  133.69    8.30
 -14  -7   1  129.79    9.20
 -14  -7   1  126.99    8.90
  14  -7  -1  127.99    9.40
  14   7  -1  125.69    8.50
 -14   7   1  125.79    9.10
  14   7  -1  123.39    8.20
  14   7  -1  119.59    8.20
 -13  -7   1  169.58   10.70
 -13  -7   1  152.38   10.40
 -13  -7   1  149.88    9.10
 -13  -7   1  164.58   10.40
  13  -7  -1  166.58    9.70
  13  -7  -1  150.38   10.20
  13  -7  -1  141.59   10.50
 -13   7   1  139.09   10.30
  13   7  -1  157.08    9.50
  13   7  -1  155.18    9.70
  13   7  -1  144.59    9.90
 -12  -7   1    2.00    1.50
 -12  -7   1    2.60    1.40
 -12  -7   1    0.00    0.90
  12  -7  -1    1.00    0.90
  12  -7  -1    1.10    1.00
  12  -7  -1   -0.40    1.10
 -12  -7   1    0.10    1.60
  12  -7  -1    1.80    1.60
 -12   7   1    3.50    1.50
  12   7  -1    0.60    1.40
 -12   7   1   -0.50    1.20
 -12   7   1   -0.90    1.20
  12   7  -1    2.30    1.60
  12   7  -1    2.40    1.00
 -11  -7   1  385.06   22.00
  11  -7  -1  365.66   21.60
 -11  -7   1  387.16   21.80
  11  -7  -1  410.36   21.10
 -11  -7   1  364.46   20.90
 -11  -7   1  360.86   20.70
  11  -7  -1  395.46   21.10
  11  -7  -1  365.86   22.10
 -11  -7   1  401.06   21.80
 -11   7   1  391.96   20.70
 -11   7   1  369.86   22.10
 -11   7   1  398.26   20.80
 -11   7   1  402.16   21.80
 -11   7   1  369.56   21.70
  11   7  -1  375.06   20.80
 -10  -7   1    6.10    1.30
  10  -7  -1    6.30    1.30
  10  -7  -1    6.00    1.20
  10  -7  -1    6.90    2.00
 -10  -7   1    4.80    1.10
 -10  -7   1    1.70    1.60
 -10  -7   1    3.40    1.80
 -10  -7   1    6.30    1.80
  10  -7  -1    5.70    1.60
 -10   7   1    5.50    1.60
 -10   7   1    6.10    1.30
 -10   7   1    7.00    1.60
 -10   7   1    6.30    1.50
  10   7  -1    5.00    1.10
 -10   7   1    6.30    1.30
  -9  -7   1    0.40    0.70
  -9  -7   1   -1.00    2.70
   9  -7  -1    0.80    0.90
  -9  -7   1    2.80    1.10
   9  -7  -1    1.10    0.80
   9  -7  -1    1.20    0.80
   9   7  -1    0.30    0.80
  -9   7   1   -2.20    7.00
  -9   7   1    1.10    0.80
  -9   7   1   -1.40    0.80
  -9   7   1    0.50    0.70
  -9   7   1    0.90    0.90
   8  -7  -1  387.76   20.80
   8  -7  -1  383.76   27.40
  -8  -7   1  374.06   21.00
  -8  -7   1  410.36   22.30
   8  -7  -1  373.86   21.20
  -8   7   1  407.76   28.70
  -8   7   1  391.86   20.80
   8   7  -1  367.16   20.60
  -8   7   1  399.46   21.40
   7  -7  -1 1391.66   75.09
  -7  -7   1 1576.84   75.79
   7  -7  -1 1425.96   80.49
   7  -7  -1 1390.86   74.99
  -7  -7   1 1606.14   75.09
  -7   7   1 1405.06   81.19
  -7   7   1 1434.36   75.19
   7   7  -1 1394.46   74.69
  -7   7   1 1417.16   74.69
  -6  -7   1   57.89    4.00
   6  -7  -1   56.09    7.20
   6  -7  -1   56.29    4.00
  -6  -7   1   51.79    4.10
  -6  -7   1   54.89    3.90
  -6   7   1   56.89    3.70
   6   7  -1   56.19    3.20
  -6   7   1   56.29    4.10
  -6   7   1   63.09    7.90
   6   7  -1   52.99    3.10
  -5  -7   1   85.69    5.40
   5  -7  -1   78.59    7.90
   5  -7  -1   89.09    5.40
   5  -7  -1   96.69    5.60
  -5   7   1   86.49    8.50
   5   7  -1   94.19    5.00
  -5   7   1   76.49    5.50
   5   7  -1   86.19    5.00
   4  -7  -1   16.30    3.40
   4  -7  -1   18.70    1.70
  -4  -7   1   19.10    1.80
  -4   7   1   15.00    3.40
   4   7  -1   20.80    1.50
  -4   7   1   17.70    1.90
   3  -7  -1 4203.88  206.28
   3  -7  -1 4343.27  205.78
   3  -7  -1 3587.64  208.08
  -3   7   1 3987.90  208.48
   2  -7  -1   11.30    1.20
   2  -7  -1   14.70    1.50
   2  -7  -1   14.40    1.50
   2  -7  -1   13.20    2.50
  -2  -7   1   14.20    1.50
  -2   7   1   14.70    1.10
  -2   7   1   15.50    2.50
   2   7  -1   14.70    1.40
  -2   7   1   12.60    1.50
   2   7  -1   16.30    1.20
   1  -7  -1  603.64   34.20
   1  -7  -1  627.94   33.10
   1  -7  -1  645.74   32.50
  -1  -7   1  627.54   33.00
   1  -7  -1  637.44   33.00
   1   7  -1  602.84   32.70
  -1   7   1  621.34   34.20
   1   7  -1  691.33   33.00
   1   7  -1  629.04   32.80
   1   7  -1  625.84   32.70
  -1   7   1  638.34   32.50
  -1   7   1  642.94   33.10
   0  -7   1   77.39    4.80
   0  -7   1   79.99    5.30
   0  -7  -1   82.89    4.80
   0  -7  -1   69.19    5.30
   0   7   1   83.59    4.80
   0   7   1   81.39    5.20
   0   7  -1   82.49    5.40
   0   7  -1   79.69    4.80
   0   7  -1   66.79    4.60
   0   7   1   86.19    4.30
   1  -7   1 3585.04  178.48
  -1  -7  -1 3162.48  177.08
  -1   7  -1 3446.96  178.48
   1   7   1 3668.73  177.08
   2  -7   1  125.29    7.20
  -2  -7  -1  134.19    7.30
   2  -7   1  124.09    8.80
  -2   7  -1  124.39    9.10
  -2   7  -1  131.69    7.10
  -2   7  -1  123.09    7.40
   2   7   1  121.79    7.00
   3  -7   1   98.99    5.80
   3  -7   1   91.49    5.80
   3  -7   1   96.89    7.80
  -3  -7  -1  109.49    5.90
   3   7   1   94.99    5.40
  -3   7  -1   87.59    5.90
  -3   7  -1   98.59    5.70
  -3   7  -1  100.99    8.20
  -4  -7  -1   16.20    1.40
  -4  -7  -1   15.50    1.50
  -4  -7  -1   15.30    1.60
   4  -7   1   15.50    1.60
   4  -7   1   16.30    1.60
   4  -7   1   16.10    3.50
  -4   7  -1   14.10    1.80
  -4   7  -1   12.00    3.00
  -4   7  -1   14.70    1.60
   4   7   1   15.10    1.20
  -5  -7  -1 1138.99   55.49
  -5  -7  -1 1047.90   55.79
   5  -7   1 1106.09   55.59
   5  -7   1 1017.40   58.89
  -5  -7  -1 1114.29   55.79
   5  -7   1 1059.19   55.59
  -5   7  -1 1030.10   59.79
   5   7   1 1042.60   54.49
  -5   7  -1 1027.70   55.69
   5   7   1 1103.69   54.59
  -6  -7  -1    8.60    1.30
   6  -7   1    8.90    1.50
   6  -7   1    9.20    3.40
  -6  -7  -1    6.10    1.70
  -6  -7  -1    5.90    1.90
  -6   7  -1   12.50    4.40
  -6   7  -1    7.60    1.20
  -6   7  -1   10.20    1.70
  -7  -7  -1  245.08   12.90
   7  -7   1  211.58   13.00
   7  -7   1  249.38   18.10
   7  -7   1  228.68   12.60
  -7  -7  -1  210.88   14.10
  -7   7  -1  229.08   12.80
   7   7   1  214.08   12.90
  -7   7  -1  251.67   19.60
  -7   7  -1  235.68   13.30
   8  -7   1   -5.50    4.10
   8  -7   1    0.50    0.80
  -8  -7  -1    0.80    2.40
   8  -7   1    0.20    0.70
  -8  -7  -1    1.00    0.70
  -8   7  -1    4.40    5.20
  -8   7  -1    0.50    0.80
  -8   7  -1   -0.20    0.70
   8   7   1    1.10    0.80
   9  -7   1  376.86   19.80
   9  -7   1  343.87   20.80
  -9  -7  -1  326.77   20.30
   9  -7   1  362.16   20.30
  -9  -7  -1  406.26   19.90
   9  -7   1  372.26   19.90
   9  -7   1  337.07   20.30
   9   7   1  363.16   19.60
  -9   7  -1  347.67   20.80
  -9   7  -1  382.86   19.90
  -9   7  -1  339.27   20.20
  -9   7  -1  390.56   20.60
   9   7   1  356.06   19.80
  -9   7  -1  377.56   19.80
 -10  -7  -1   58.49    5.00
 -10  -7  -1   61.39    5.10
  10  -7   1   56.19    5.20
  10  -7   1   62.99    4.50
  10  -7   1   52.29    4.90
  10  -7   1   61.39    4.90
 -10  -7  -1   64.29    5.10
 -10  -7  -1   55.59    4.20
 -10  -7  -1   54.19    4.20
  10  -7   1   62.29    4.50
  10   7   1   61.29    4.40
 -10   7  -1   66.19    5.20
 -10   7  -1   58.99    5.30
 -10   7  -1   66.49    5.00
 -10   7  -1   61.99    4.40
 -10   7  -1   64.99    4.50
  10   7   1   62.49    4.30
  11  -7   1  110.29    7.10
  11  -7   1  100.09    7.90
  11  -7   1  116.79    7.20
  11  -7   1  114.49    7.60
  11  -7   1  104.99    7.50
 -11  -7  -1  119.49    8.00
 -11  -7  -1  109.69    7.60
 -11  -7  -1  104.19    6.80
 -11  -7  -1  104.39    7.70
 -11   7  -1  101.99    7.90
 -11   7  -1  100.69    7.90
 -11   7  -1  109.09    7.60
  11   7   1  104.99    7.10
 -11   7  -1  101.29    6.80
 -11   7  -1  110.79    6.90
  11   7   1  113.49    7.00
  12  -7   1  100.39    6.60
  12  -7   1  100.09    6.60
  12  -7   1   94.19    7.20
 -12  -7  -1  109.39    7.50
 -12  -7  -1   88.49    6.20
 -12  -7  -1   92.69    7.20
  12  -7   1   92.09    7.40
 -12  -7  -1   99.79    6.90
 -12   7  -1   81.09    7.10
  12   7   1   96.39    6.50
 -12   7  -1   95.49    6.10
  12   7   1   86.89    6.90
  12   7   1   91.49    6.70
 -13  -7  -1  381.06   21.60
 -13  -7  -1  353.96   21.50
  13  -7   1  384.46   20.60
 -13  -7  -1  369.76   20.90
 -13  -7  -1  367.26   20.10
  13  -7   1  358.76   21.80
  13  -7   1  386.56   20.70
  13  -7   1  356.56   21.30
  13   7   1  392.06   20.80
  13   7   1  357.16   20.70
  13   7   1  348.07   20.90
 -13   7  -1  345.77   21.60
  14  -7   1   10.70    2.60
  14  -7   1   12.50    2.20
  14  -7   1   20.70    3.10
 -14  -7  -1   13.10    2.80
 -14  -7  -1   21.20    2.90
 -14  -7  -1    8.90    2.40
 -14  -7  -1   14.50    2.00
  14   7   1   12.20    2.40
 -14   7  -1    9.70    2.60
  14   7   1   12.40    2.50
  14   7   1   16.00    2.60
  15  -7   1   68.79    5.30
  15  -7   1   76.89    6.80
 -15  -7  -1   69.09    5.40
  15  -7   1   62.49    5.20
  15  -7   1   77.09    6.40
 -15  -7  -1   75.29    6.30
 -15   7  -1   75.89    6.50
  15   7   1   76.79    5.80
  15   7   1   63.89    5.70
  15   7   1   71.09    5.70
  16  -7   1  144.79   10.10
 -16  -7  -1  145.49    9.70
  16  -7   1  148.09    9.70
 -16  -7  -1  133.79    8.40
  16  -7   1  113.79    8.10
  16   7   1  141.99    9.30
 -16   7  -1  136.99    9.80
  16   7   1  143.69    9.10
  16   7   1  132.29    9.00
 -17  -7  -1   58.99    4.20
 -17  -7  -1   62.59    5.50
  17  -7   1   71.49    6.10
  17  -7   1   60.69    5.40
 -17   7  -1   61.09    5.50
  17   7   1   64.99    5.10
  17   7   1   63.59    5.00
  17   7   1   71.59    5.10
 -17   7  -1   58.19    5.20
 -17   7  -1   57.09    4.80
 -18  -7  -1   24.20    3.10
  18  -7   1   25.50    3.10
  18  -7   1   27.20    3.50
 -18   7  -1   24.90    3.00
  18   7   1   24.80    2.80
 -18   7  -1   20.80    2.40
  18   7   1   26.50    2.80
  18   7   1   26.30    2.70
 -18   7  -1   21.30    3.00
 -18  -8   1   20.10    2.00
 -18  -8   1   17.40    2.70
  18  -8  -1   31.40    3.70
  18  -8  -1   21.70    2.90
  18   8  -1   28.70    2.60
  18   8  -1   16.70    2.40
 -18   8   1   24.30    3.00
 -18   8   1   21.50    2.60
  18   8  -1   25.60    2.60
 -18   8   1   23.10    2.60
  17  -8  -1   34.50    3.80
  17  -8  -1   43.30    4.40
 -17  -8   1   34.00    3.90
 -17  -8   1   33.50    3.10
 -17   8   1   36.10    4.00
  17   8  -1   36.70    3.40
 -17   8   1   33.90    3.50
  17   8  -1   34.60    3.50
  17   8  -1   39.30    3.40
 -16  -8   1  105.69    7.20
  16  -8  -1  106.59    7.80
  16  -8  -1  107.59    8.20
 -16  -8   1  117.79    8.10
  16   8  -1  104.39    7.20
 -16   8   1  103.49    7.90
  16   8  -1  105.99    7.30
  16   8  -1  114.29    7.40
  15  -8  -1    1.10    1.40
 -15  -8   1    0.60    1.50
 -15  -8   1    3.80    1.70
  15  -8  -1    4.60    1.70
  15  -8  -1    1.30    1.00
  15   8  -1    2.10    1.50
  15   8  -1    2.80    1.20
 -15   8   1    1.80    1.60
  15   8  -1    1.10    1.20
  14  -8  -1  393.86   22.80
  14  -8  -1  431.36   23.90
 -14  -8   1  441.76   24.20
 -14  -8   1  428.96   24.20
  14  -8  -1  413.26   24.30
  14  -8  -1  434.56   23.00
 -14  -8   1  424.06   23.60
  14   8  -1  378.86   23.20
 -14   8   1  402.66   24.10
  14   8  -1  434.66   23.20
  14   8  -1  408.46   23.20
  13  -8  -1   56.59    4.60
 -13  -8   1   55.59    5.30
  13  -8  -1   59.39    5.60
 -13  -8   1   63.99    5.50
  13  -8  -1   56.19    5.10
 -13  -8   1   55.49    3.80
 -13  -8   1   65.19    5.30
  13  -8  -1   63.79    4.60
 -13   8   1   49.50    5.30
  13   8  -1   51.59    4.60
  13   8  -1   55.79    4.90
  13   8  -1   57.99    4.50
 -12  -8   1    2.70    1.00
 -12  -8   1    2.60    1.60
  12  -8  -1    1.40    1.20
 -12  -8   1    1.10    1.50
  12  -8  -1    2.30    1.50
 -12  -8   1    5.10    1.80
 -12   8   1    2.30    1.10
 -12   8   1    0.00    1.10
  12   8  -1    2.30    1.10
 -12   8   1    0.60    1.50
  12   8  -1   -1.60    1.60
 -11  -8   1   83.69    6.50
 -11  -8   1   75.39    5.50
  11  -8  -1   76.99    6.40
 -11  -8   1   72.49    4.90
 -11  -8   1   77.29    6.10
  11  -8  -1   83.99    5.50
  11  -8  -1   82.89    6.10
 -11  -8   1   85.49    6.20
 -11   8   1   81.59    5.40
 -11   8   1   83.79    6.20
  11   8  -1   74.59    5.20
 -11   8   1   64.19    6.00
 -11   8   1   82.19    5.40
 -11   8   1   75.39    6.30
  10  -8  -1   50.19    4.80
  10  -8  -1   50.49    3.80
 -10  -8   1   44.50    3.50
 -10  -8   1   51.39    4.50
 -10  -8   1   42.70    4.20
 -10  -8   1   51.79    4.00
 -10  -8   1   55.19    4.90
  10  -8  -1   46.70    4.40
 -10   8   1   46.00    4.50
 -10   8   1   48.80    4.50
  10   8  -1   51.79    3.60
 -10   8   1   50.29    3.90
 -10   8   1   53.39    3.80
 -10   8   1   48.60    4.30
  -9  -8   1   59.29    4.80
  -9  -8   1   50.99    4.00
  -9  -8   1   53.89    4.30
   9  -8  -1   48.70    4.50
   9  -8  -1   45.20    4.20
   9  -8  -1   51.29    3.70
  -9  -8   1   48.50    4.20
  -9   8   1   49.30    3.70
  -9   8   1   47.50    4.20
   9   8  -1   50.99    3.50
  -9   8   1   51.39    4.20
  -9   8   1   52.89    3.90
  -9   8   1   47.80    4.50
   8  -8  -1  395.36   28.50
  -8  -8   1  420.46   21.70
   8   8  -1  385.36   21.10
  -8   8   1  389.26   21.30
  -8   8   1  429.06   30.30
  -8   8   1  365.76   21.80
  -7  -8   1  713.83   36.70
   7  -8  -1  683.93   42.40
   7   8  -1  660.33   36.40
  -7   8   1  731.53   44.00
  -7   8   1  700.33   37.00
  -7   8   1  680.43   36.40
   6  -8  -1  375.96   24.80
  -6  -8   1  345.97   20.00
  -6   8   1  371.86   20.40
  -6   8   1  382.86   25.40
  -6   8   1  376.36   19.90
   6   8  -1  364.46   19.20
   6   8  -1  378.46   19.30
   5  -8  -1  410.56   21.90
  -5  -8   1  401.16   21.90
   5  -8  -1  399.66   25.70
  -5   8   1  399.76   22.20
  -5   8   1  431.86   22.30
  -5   8   1  389.56   26.00
   5   8  -1  425.96   21.40
   4  -8  -1   27.00    4.50
   4  -8  -1   32.80    2.50
  -4  -8   1   33.50    2.70
  -4   8   1   36.50    4.90
  -4   8   1   32.30    2.80
   4   8  -1   34.80    2.40
   3  -8  -1  135.29    7.90
  -3  -8   1  147.49    8.20
   3   8  -1  143.19    7.90
  -3   8   1  132.49    8.30
  -3   8   1  138.09   10.40
   3   8  -1  153.38    8.00
  -2  -8   1   23.70    2.20
   2  -8  -1   28.40    3.60
   2  -8  -1   25.40    1.90
   2  -8  -1   27.20    2.30
  -2   8   1   28.40    1.80
   2   8  -1   28.30    2.20
  -2   8   1   27.60    3.60
  -2   8   1   26.20    2.30
   2   8  -1   29.00    2.00
   1  -8  -1  101.49    5.50
   1  -8  -1   97.09    7.30
  -1  -8   1  103.99    6.10
   1  -8  -1  108.49    6.10
  -1   8   1  111.69    7.40
  -1   8   1  103.59    5.50
   1   8  -1   94.09    5.90
   1   8  -1  103.99    6.10
   1   8  -1  110.39    5.80
   1   8  -1   98.99    5.70
  -1   8   1   97.09    6.20
   0  -8  -1   20.20    2.50
   0  -8   1   26.10    2.60
   0  -8  -1   26.50    2.10
   0  -8   1   24.10    2.10
   0   8  -1   24.10    2.10
   0   8   1   26.20    1.60
   0   8  -1   22.00    2.50
   0   8   1   25.10    2.50
   0   8  -1   25.80    1.90
   0   8   1   26.50    2.10
  -1  -8  -1  840.52   45.80
   1  -8   1  936.81   45.50
   1  -8   1  875.01   45.70
   1  -8   1  892.51   47.20
  -1  -8  -1  861.11   45.70
  -1   8  -1  851.51   47.20
   1   8   1  877.51   45.70
   1   8   1  894.11   45.80
  -1   8  -1  928.41   45.50
  -1   8  -1  858.91   45.90
   2  -8   1    6.80    1.90
  -2  -8  -1    9.70    1.30
   2  -8   1   11.40    1.40
   2  -8   1    9.30    1.20
   2   8   1    9.90    1.10
  -2   8  -1   11.10    1.10
  -2   8  -1    9.20    1.40
  -2   8  -1   13.10    2.70
   2   8   1   11.50    1.00
   3  -8   1  115.09    7.00
  -3  -8  -1  116.59    7.00
  -3   8  -1  109.09    7.10
  -3   8  -1  123.49    6.90
  -3   8  -1  118.09    9.50
   3   8   1  127.69    6.70
   4  -8   1   23.20    2.10
   4  -8   1   23.00    2.20
   4  -8   1   22.00    4.20
  -4  -8  -1   22.00    2.10
  -4   8  -1   23.40    2.30
  -4   8  -1   24.30    2.10
  -4   8  -1   23.10    4.50
   4   8   1   24.30    1.70
   5  -8   1  579.84   31.40
   5  -8   1  594.14   35.20
  -5  -8  -1  583.74   31.20
   5   8   1  613.34   30.40
  -5   8  -1  568.44   31.50
  -5   8  -1  603.54   36.00
  -5   8  -1  599.44   31.10
  -6  -8  -1  103.19    6.50
  -6  -8  -1   98.49    6.30
   6  -8   1  101.79    6.70
   6  -8   1   93.09   10.10
  -6  -8  -1  118.49    6.50
  -6   8  -1  108.89    6.40
  -6   8  -1  108.19    6.90
  -6   8  -1  108.19   11.20
  -7  -8  -1    8.10    2.20
   7  -8   1   11.30    1.80
   7  -8   1   16.00    5.20
  -7  -8  -1    9.40    1.50
  -7   8  -1   12.90    1.90
  -7   8  -1   11.20    5.40
  -7   8  -1   12.80    1.70
   8  -8   1   68.69    4.60
   8  -8   1   68.99   11.70
  -8  -8  -1   69.89    6.60
  -8  -8  -1   77.99    4.90
   8  -8   1   66.39    5.10
  -8   8  -1   61.69    5.40
   8   8   1   67.69    4.80
  -8   8  -1   70.59   13.20
  -8   8  -1   75.29    5.40
  -8   8  -1   66.29    4.70
  -8   8  -1   69.49    5.30
   9  -8   1  873.21   50.19
  -9  -8  -1  968.40   49.99
   9  -8   1  950.00   49.80
  -9  -8  -1  890.21   49.30
   9  -8   1  969.40   49.20
  -9  -8  -1  904.31   49.90
  -9  -8  -1  974.30   49.30
   9  -8   1  912.81   49.80
  -9  -8  -1  920.31   49.90
  -9   8  -1  982.20   49.30
  -9   8  -1  866.31   50.29
  -9   8  -1 1007.10   50.19
  -9   8  -1  954.80   49.40
   9   8   1  957.70   49.00
   9   8   1  980.70   49.40
 -10  -8  -1    3.60    1.00
 -10  -8  -1    1.90    1.10
 -10  -8  -1    6.90    1.80
  10  -8   1    6.30    1.70
  10  -8   1    5.80    1.30
  10  -8   1    5.20    1.90
 -10  -8  -1    4.30    1.70
 -10  -8  -1    6.90    2.00
  10  -8   1    3.90    1.40
  10  -8   1    4.30    1.30
  10   8   1    4.40    1.20
 -10   8  -1    7.50    1.90
  10   8   1    4.50    1.30
 -10   8  -1    5.60    1.40
 -10   8  -1    5.00    1.70
 -10   8  -1    5.80    1.50
 -10   8  -1    4.30    1.30
 -11  -8  -1   26.90    3.30
  11  -8   1   30.90    3.00
 -11  -8  -1   27.40    3.50
 -11  -8  -1   36.00    3.70
 -11  -8  -1   29.40    2.60
  11  -8   1   30.20    3.60
  11  -8   1   27.10    3.30
  11  -8   1   33.70    3.10
 -11   8  -1   29.20    3.00
 -11   8  -1   32.30    3.60
 -11   8  -1   29.60    4.30
 -11   8  -1   29.50    2.90
 -11   8  -1   26.70    3.60
  11   8   1   29.70    2.80
  12  -8   1    0.50    1.30
 -12  -8  -1   -0.70    1.20
 -12  -8  -1   -0.90    1.20
 -12  -8  -1    0.90    1.00
 -12  -8  -1    1.30    1.40
  12  -8   1    0.20    1.10
  12  -8   1    0.60    1.30
 -12   8  -1    1.20    1.40
 -12   8  -1   -0.80    1.50
  12   8   1    1.60    1.00
 -12   8  -1    2.10    1.20
  13  -8   1   36.50    3.50
  13  -8   1   30.10    3.50
 -13  -8  -1   31.50    4.10
  13  -8   1   33.00    4.20
 -13  -8  -1   29.40    4.20
 -13  -8  -1   32.10    3.70
 -13  -8  -1   33.40    2.80
  13  -8   1   33.30    4.00
 -13   8  -1   31.10    4.10
  13   8   1   29.90    3.80
  13   8   1   36.70    3.40
  13   8   1   34.60    3.60
 -14  -8  -1  111.99    8.30
  14  -8   1  110.29    7.10
 -14  -8  -1  106.89    7.40
  14  -8   1  111.39    8.60
 -14  -8  -1   93.69    8.00
  14  -8   1  116.39    8.20
 -14   8  -1  107.19    8.40
  14   8   1  102.49    7.50
  14   8   1  102.69    7.60
  14   8   1  116.49    7.60
  15  -8   1   -0.90    1.00
  15  -8   1    1.90    1.60
 -15  -8  -1   -1.70    1.10
 -15  -8  -1    1.00    1.40
  15  -8   1    0.80    1.60
 -15   8  -1    1.00    1.60
  15   8   1    1.20    1.20
  15   8   1   -0.60    1.50
  15   8   1    0.10    1.10
  16  -8   1   28.20    3.80
 -16  -8  -1   32.10    3.90
  16  -8   1   31.10    3.90
 -16  -8  -1   29.50    2.80
  16   8   1   33.00    3.50
 -16   8  -1   35.40    4.20
  16   8   1   33.50    3.40
  16   8   1   26.90    3.40
  17  -8   1  130.89    8.70
 -17  -8  -1  104.59    6.70
  17  -8   1  111.89    7.90
 -17  -8  -1  114.69    8.00
  17   8   1  112.09    7.40
 -17   8  -1  105.69    7.70
 -17   8  -1  112.79    7.40
  17   8   1  115.89    7.50
  17   8   1  112.89    7.50
 -17   8  -1  116.69    8.20
  18  -8   1   -0.10    1.20
 -18  -8  -1    1.70    1.30
  18  -8   1    0.00    1.20
 -18   8  -1    0.80    1.20
  18   8   1   -1.00    0.80
 -18   8  -1   -0.40    1.00
  18   8   1    0.90    0.90
  18   8   1   -0.60    1.30
 -18   8  -1   -0.70    0.80
  18  -9  -1    1.40    1.10
 -18  -9   1    2.20    0.90
 -18  -9   1    1.20    1.10
  18   9  -1    1.10    0.90
 -18   9   1    2.20    1.10
 -18   9   1    0.20    1.10
  18   9  -1    2.00    1.00
 -18   9   1   -0.50    0.90
  17  -9  -1    2.00    1.60
 -17  -9   1   -0.40    1.10
 -17  -9   1    2.30    1.00
  17  -9  -1   -1.00    1.10
  17   9  -1    0.50    0.90
 -17   9   1    0.70    1.10
 -17   9   1    0.10    1.20
  17   9  -1    0.50    1.00
 -16  -9   1    4.00    1.40
 -16  -9   1    7.70    2.10
  16  -9  -1    5.20    1.90
  16  -9  -1    6.90    2.00
 -16   9   1    4.20    1.80
  16   9  -1    7.10    1.70
  16   9  -1    4.90    1.70
  16   9  -1    5.20    1.50
 -15  -9   1   29.40    3.30
  15  -9  -1   30.10    3.80
  15  -9  -1   32.00    3.80
 -15  -9   1   26.70    3.80
  15   9  -1   31.50    3.20
  15   9  -1   30.00    3.30
  15   9  -1   28.00    3.40
 -15   9   1   25.30    3.80
  14  -9  -1   24.20    3.40
  14  -9  -1   20.60    3.30
 -14  -9   1   21.80    3.50
 -14  -9   1   21.20    3.20
  14  -9  -1   20.90    2.60
 -14  -9   1   16.40    3.20
 -14   9   1   20.30    3.20
  14   9  -1   16.60    2.70
  14   9  -1   20.60    2.70
 -13  -9   1  217.58   13.60
 -13  -9   1  221.88   13.70
  13  -9  -1  225.18   12.40
  13  -9  -1  215.58   13.30
  13  -9  -1  201.58   13.70
 -13  -9   1  226.68   13.30
  13   9  -1  210.68   12.40
 -13   9   1  202.68   13.60
  13   9  -1  192.08   12.50
 -12  -9   1   17.80    3.00
  12  -9  -1   15.20    2.30
 -12  -9   1   21.50    3.10
  12  -9  -1   15.80    2.60
 -12  -9   1   20.90    3.00
  12  -9  -1   17.40    3.20
 -12   9   1   19.90    3.20
 -12   9   1   14.70    2.80
 -12   9   1   19.90    2.40
  12   9  -1   18.50    2.20
  11  -9  -1   27.10    3.30
  11  -9  -1   25.90    3.00
 -11  -9   1   30.00    3.50
 -11  -9   1   26.40    3.60
 -11  -9   1   26.10    2.90
 -11  -9   1   30.20    3.30
  11  -9  -1   29.00    2.90
  11  -9  -1   25.50    3.50
 -11   9   1   27.50    2.80
 -11   9   1   29.30    3.90
  11   9  -1   25.10    2.60
 -11   9   1   31.30    3.60
 -11   9   1   28.40    3.70
 -11   9   1   33.40    2.90
 -10  -9   1    8.30    2.20
  10  -9  -1    5.80    1.50
 -10  -9   1    6.10    1.50
 -10  -9   1    5.60    1.60
 -10  -9   1   11.60    2.20
  10  -9  -1    7.20    1.90
 -10  -9   1    6.40    1.50
  10  -9  -1    7.20    1.80
  10  -9  -1    5.60    1.40
 -10   9   1    7.50    1.90
 -10   9   1    6.90    1.80
 -10   9   1    7.40    1.50
  10   9  -1    5.90    1.20
 -10   9   1    7.60    1.60
 -10   9   1    7.10    1.70
  -9  -9   1    7.90    1.90
   9  -9  -1    5.50    1.50
  -9  -9   1    6.70    1.80
  -9  -9   1    6.90    1.60
  -9  -9   1    6.20    1.40
   9  -9  -1    6.40    1.40
   9  -9  -1    6.10    1.80
   9  -9  -1    7.80    1.40
  -9  -9   1    4.90    1.40
  -9   9   1    6.30    1.50
  -9   9   1    6.20    1.90
  -9   9   1   10.50    2.10
  -9   9   1    8.10    1.70
  -9   9   1    7.40    1.40
   8  -9  -1   14.90    2.20
  -8  -9   1    9.60    1.70
   8  -9  -1    6.90    1.50
  -8  -9   1   13.50    2.30
  -8  -9   1   14.70    2.10
  -8   9   1    9.80    1.70
  -8   9   1    9.70    1.60
   8   9  -1   11.40    1.60
  -8   9   1    9.50    2.10
   7  -9  -1  154.18   14.80
  -7  -9   1  160.38    9.60
  -7   9   1  165.38   10.00
  -7   9   1  158.48    9.30
  -7   9   1  168.38   16.20
  -6  -9   1  255.47   13.60
   6  -9  -1  239.38   18.00
   6   9  -1  239.98   15.60
  -6   9   1  245.78   19.20
  -6   9   1  231.58   13.20
   6   9  -1  234.78   12.70
  -6   9   1  234.18   13.80
   5  -9  -1 2789.32  140.79
   5  -9  -1 2736.03  145.29
  -5  -9   1 2719.33  140.79
  -5   9   1 2819.92  141.09
   5   9  -1 2749.12  140.29
  -5   9   1 2651.93  140.49
  -5   9   1 2737.33  145.69
   4  -9  -1  140.79   11.70
  -4  -9   1  156.68    9.00
   4  -9  -1  149.49    8.80
   4   9  -1  172.58    8.70
   4   9  -1  147.49    8.60
  -4   9   1  148.99   11.90
  -4   9   1  150.98    9.20
   3  -9  -1  633.34   37.10
  -3  -9   1  673.83   34.50
  -3   9   1  650.13   37.30
  -3   9   1  620.34   34.60
   3   9  -1  688.03   34.20
   3   9  -1  659.43   34.00
   2  -9  -1   33.60    2.20
  -2  -9   1   34.80    2.80
   2  -9  -1   37.80    2.80
   2  -9  -1   33.60    4.40
  -2   9   1   34.30    2.20
  -2   9   1   29.80    2.80
   2   9  -1   34.90    2.70
   2   9  -1   37.90    2.50
  -2   9   1   38.40    4.20
   1  -9  -1  135.99    7.90
  -1  -9   1  131.49    7.90
   1  -9  -1  127.49    9.20
  -1   9   1  138.29    9.10
   1   9  -1  129.59    7.40
  -1   9   1  137.49    7.30
   1   9  -1  144.89    8.00
   1   9  -1  150.28    7.60
  -1   9   1  126.49    8.00
   0  -9  -1   20.30    2.60
   0  -9   1   20.80    2.00
   0  -9  -1   23.10    2.00
   0   9  -1   23.50    2.50
   0   9   1   21.30    2.30
   0   9  -1   23.00    1.80
   0   9   1   20.00    2.00
   0   9  -1   22.90    2.10
   0   9   1   22.20    1.40
  -1  -9  -1  164.18    9.30
   1  -9   1  162.18    9.30
   1  -9   1  173.08    8.90
  -1  -9  -1  165.78    9.40
   1  -9   1  172.28   10.80
  -1   9  -1  180.78    9.00
   1   9   1  153.18    9.20
  -1   9  -1  168.88   10.80
   1   9   1  156.88    9.20
   1   9   1  142.59    8.80
  -1   9  -1  161.88    9.50
   2  -9   1   75.39    4.50
  -2  -9  -1   69.09    4.70
   2  -9   1   78.09    6.60
   2  -9   1   77.19    4.80
  -2   9  -1   70.69    6.60
   2   9   1   68.19    4.50
  -2   9  -1   72.49    4.40
   2   9   1   77.79    4.30
  -2   9  -1   70.59    4.90
  -3  -9  -1 1264.27   64.59
   3  -9   1 1226.18   67.39
  -3   9  -1 1158.18   64.79
  -3   9  -1 1234.68   64.39
   3   9   1 1315.27   64.29
  -3   9  -1 1239.98   67.89
   3   9   1 1299.47   64.19
  -4  -9  -1  115.39    6.90
   4  -9   1  109.49    6.90
   4  -9   1  117.59    9.90
  -4   9  -1  112.49    6.70
   4   9   1  112.39    6.30
  -4   9  -1  104.69    7.10
  -4   9  -1  115.69   10.20
  -5  -9  -1    2.50    1.00
  -5   9  -1    4.70    1.00
  -5   9  -1    2.80    1.00
  -5   9  -1    1.10    2.70
   6  -9   1   33.70    6.70
   6  -9   1   20.80    2.40
  -6  -9  -1   24.20    2.30
  -6   9  -1   22.20    2.60
  -6   9  -1   21.70    2.20
  -6   9  -1   20.90    6.30
   7  -9   1  802.22   47.80
   7  -9   1  762.62   41.60
  -7  -9  -1  836.72   41.40
  -7   9  -1  756.32   48.90
  -7   9  -1  755.52   41.80
  -7   9  -1  789.72   41.20
  -8  -9  -1   19.50    2.70
  -8  -9  -1   28.60    2.90
  -8  -9  -1   30.10    2.60
   8  -9   1   25.30    2.70
   8  -9   1   23.40    2.70
  -8  -9  -1   25.50    2.50
   8  -9   1   21.30    3.00
  -8   9  -1   18.90    2.80
  -8   9  -1   25.60    2.80
  -8   9  -1   24.20    2.60
  -8   9  -1   23.40    2.40
   8   9   1   25.30    2.60
   9  -9   1   39.60    4.10
  -9  -9  -1   37.90    3.40
  -9  -9  -1   44.00    3.50
  -9  -9  -1   40.70    3.80
   9  -9   1   41.50    3.40
  -9  -9  -1   44.60    3.90
  -9  -9  -1   42.50    4.00
   9  -9   1   35.30    3.60
  -9   9  -1   32.50    4.00
   9   9   1   42.00    3.20
  -9   9  -1   46.40    4.20
   9   9   1   41.90    3.50
  -9   9  -1   33.40    3.40
  -9   9  -1   40.20    3.40
  10  -9   1   23.60    2.60
 -10  -9  -1   21.50    2.40
  10  -9   1   21.40    2.60
 -10  -9  -1   22.90    2.80
 -10  -9  -1   16.70    2.20
  10  -9   1   23.10    2.80
  10  -9   1   23.00    3.10
 -10  -9  -1   21.70    3.10
 -10  -9  -1   21.20    3.00
 -10   9  -1   22.00    2.60
  10   9   1   17.60    2.40
 -10   9  -1   20.10    2.90
  10   9   1   22.90    2.30
 -10   9  -1   24.70    3.40
 -10   9  -1   20.30    2.60
 -10   9  -1   18.60    3.00
  11  -9   1  149.19   10.20
 -11  -9  -1  153.58   10.50
 -11  -9  -1  142.19    8.80
  11  -9   1  140.89   10.50
  11  -9   1  160.18    9.50
  11  -9   1  150.48    9.50
 -11  -9  -1  166.38   10.10
 -11  -9  -1  170.78   10.60
 -11   9  -1  169.18   13.80
 -11   9  -1  169.08    9.70
 -11   9  -1  165.28    9.60
 -11   9  -1  147.29   10.60
 -11   9  -1  167.98   10.60
  11   9   1  161.58    9.50
 -12  -9  -1   28.40    3.70
  12  -9   1   32.50    3.10
  12  -9   1   27.10    3.50
 -12  -9  -1   30.20    3.50
 -12  -9  -1   33.20    3.70
  12  -9   1   27.10    3.90
  12   9   1   32.50    3.10
  12   9   1   27.40    3.50
 -12   9  -1   33.90    4.10
 -12   9  -1   24.30    3.70
 -12   9  -1   33.80    3.20
 -13  -9  -1   19.90    2.80
  13  -9   1   15.00    3.10
 -13  -9  -1   16.80    3.10
 -13  -9  -1   24.70    3.60
  13  -9   1   15.90    2.50
  13  -9   1   18.70    3.10
  13   9   1   18.50    2.40
 -13   9  -1   18.70    3.50
  13   9   1   19.70    2.80
  14  -9   1   89.59    7.20
  14  -9   1   85.29    6.70
  14  -9   1   71.49    5.30
 -14  -9  -1   75.59    5.80
 -14  -9  -1   91.49    7.00
 -14  -9  -1   70.99    6.60
 -14   9  -1   78.89    6.90
  14   9   1   83.29    6.10
  14   9   1   69.69    6.10
  14   9   1   90.89    6.10
  15  -9   1    1.10    1.50
 -15  -9  -1    4.80    1.80
  15  -9   1    2.80    1.50
 -15  -9  -1    0.30    1.10
  15   9   1    0.80    1.40
 -15   9  -1    3.40    1.80
  15   9   1    0.20    0.90
  15   9   1    2.00    1.40
  16  -9   1   18.10    3.30
 -16  -9  -1   20.10    2.20
  16  -9   1   20.10    3.20
 -16  -9  -1   19.30    3.20
  16   9   1   19.00    2.60
 -16   9  -1   22.90    3.40
  16   9   1   20.70    2.70
  16   9   1   17.30    2.50
 -17  -9  -1    4.80    1.70
  17  -9   1    1.60    1.40
  17  -9   1    0.70    1.60
 -17  -9  -1    3.20    0.90
 -17   9  -1    3.00    1.50
  17   9   1    3.40    1.40
  17   9   1   -1.70    1.40
  17   9   1    3.70    1.20
 -17   9  -1    0.90    1.10
 -17   9  -1    1.20    1.20
 -18  -9  -1    4.90    1.40
  18  -9   1    7.50    1.90
  18   9   1    5.30    1.20
 -18   9  -1    3.30    1.30
 -18   9  -1    6.80    1.50
 -18   9  -1    5.80    1.20
  18   9   1    7.30    1.40
 -18 -10   1   57.29    4.60
  18 -10  -1   54.99    4.20
  18  10  -1   62.59    4.20
 -18  10   1   60.19    4.20
  18  10  -1   59.49    4.10
 -18  10   1   53.89    3.90
  17 -10  -1    0.20    1.30
  17 -10  -1    1.20    1.20
 -17 -10   1    0.70    1.40
 -17 -10   1    2.50    1.00
  17  10  -1    0.90    1.00
 -17  10   1    2.70    1.50
  17  10  -1    0.70    0.90
 -17  10   1    2.60    1.20
  16 -10  -1   24.30    3.10
 -16 -10   1   22.80    3.30
  16 -10  -1   22.60    3.30
 -16 -10   1   20.60    2.50
  16  10  -1   22.00    2.70
  16  10  -1   22.10    2.60
 -16  10   1   29.50    3.50
  15 -10  -1    2.90    1.60
 -15 -10   1    0.90    1.20
 -15 -10   1    1.40    1.50
  15 -10  -1   -1.20    1.20
  15  10  -1    0.40    0.90
  15  10  -1    0.30    1.20
 -15  10   1    0.10    1.10
 -14 -10   1  107.99    8.20
  14 -10  -1  114.49    7.90
 -14 -10   1  102.19    7.50
  14 -10  -1  110.19    8.20
 -14 -10   1  116.79    8.20
 -14  10   1  105.59    8.20
  14  10  -1   98.69    7.10
  14  10  -1  107.49    7.10
  13 -10  -1  118.49    8.30
 -13 -10   1  117.79    8.20
 -13 -10   1  133.29    8.90
 -13 -10   1  117.99    8.60
  13 -10  -1  113.29    8.70
  13  10  -1  114.59    7.70
  13  10  -1  119.29    7.50
 -13  10   1  115.69    8.50
 -13  10   1  109.89    8.60
 -13  10   1  107.49    7.10
  12 -10  -1  253.07   15.50
 -12 -10   1  276.07   16.10
 -12 -10   1  278.57   15.80
  12 -10  -1  261.47   14.60
  12 -10  -1  249.58   16.20
 -12 -10   1  265.07   16.00
 -12  10   1  240.38   16.00
 -12  10   1  263.47   14.80
 -12  10   1  266.67   14.80
 -12  10   1  276.27   16.20
  12  10  -1  252.97   14.80
 -11 -10   1  141.19    9.80
 -11 -10   1  160.88   10.10
 -11 -10   1  155.68   10.00
  11 -10  -1  161.88    9.00
  11 -10  -1  139.99   10.10
 -11 -10   1  133.39    9.30
  11 -10  -1  144.19    9.60
  11  10  -1  142.99    8.80
 -11  10   1  138.09   10.10
 -11  10   1  160.88   10.20
 -11  10   1  157.38    9.10
 -11  10   1  155.38    9.20
  10 -10  -1   90.29    5.70
 -10 -10   1   82.19    6.10
 -10 -10   1   90.29    6.30
  10 -10  -1   87.79    6.50
 -10 -10   1   96.89    6.90
 -10 -10   1   96.59    6.80
  10 -10  -1   89.99    7.00
 -10 -10   1   94.09    6.80
  10  10  -1   86.09    5.60
 -10  10   1   93.89    6.10
 -10  10   1   84.39    6.90
 -10  10   1   94.19    6.10
 -10  10   1   89.59    6.80
 -10  10   1   88.49    7.00
  -9 -10   1    7.80    1.60
  -9 -10   1    7.40    1.80
   9 -10  -1    9.10    2.00
   9 -10  -1    6.00    1.30
  -9 -10   1    9.60    1.70
  -9 -10   1    4.60    1.80
   9 -10  -1    8.90    2.00
  -9 -10   1    8.90    2.00
  -9  10   1    9.80    1.70
  -9  10   1    6.10    1.50
  -9  10   1    7.30    1.90
  -9  10   1   11.60    2.00
  -9  10   1    8.20    1.80
  -8 -10   1    5.40    1.60
  -8 -10   1    8.60    1.80
   8 -10  -1    8.40    1.90
  -8 -10   1   10.70    1.50
  -8 -10   1    4.00    1.70
   8 -10  -1    8.30    1.70
  -8 -10   1    5.80    1.40
   8  10  -1    7.60    1.30
  -8  10   1    6.70    1.40
  -8  10   1    7.90    1.50
  -8  10   1    4.00    1.30
  -7 -10   1  438.96   24.70
  -7  10   1  477.35   25.30
  -7  10   1  450.55   24.40
  -6 -10   1  126.59    7.50
   6 -10  -1   98.79   11.10
  -6  10   1  105.59   12.70
   6  10  -1  121.79    6.70
  -6  10   1  114.09    7.00
  -6  10   1  129.49    7.90
   6  10  -1  114.79    6.60
   5 -10  -1  100.99    6.80
  -5 -10   1  112.69    7.00
   5 -10  -1  102.99   10.60
  -5  10   1  118.89    7.40
  -5  10   1  119.69   11.60
   5  10  -1  113.49    6.40
  -5  10   1  107.89    6.60
   5  10  -1  108.09    6.60
  -4 -10   1  372.86   20.30
   4  10  -1  410.36   20.10
  -4  10   1  338.57   23.60
  -4  10   1  361.46   20.60
  -4  10   1  357.56   19.90
   4  10  -1  397.56   20.00
   3 -10  -1   45.80    5.80
  -3 -10   1   51.89    3.80
   3 -10  -1   51.59    3.40
  -3  10   1   56.39    6.20
   3  10  -1   56.89    3.50
   3  10  -1   51.49    3.60
  -3  10   1   48.90    4.00
   2 -10  -1  318.47   16.50
   2 -10  -1  310.17   15.70
  -2 -10   1  307.67   16.50
   2 -10  -1  298.77   18.70
   2  10  -1  278.57   16.20
  -2  10   1  282.57   18.40
  -2  10   1  279.07   16.60
   2  10  -1  321.37   16.40
   1 -10  -1   66.29    5.80
  -1 -10   1   71.99    4.60
   1 -10  -1   72.89    4.60
  -1  10   1   74.29    3.90
   1  10  -1   73.09    4.70
  -1  10   1   64.29    5.60
  -1  10   1   67.29    4.70
   1  10  -1   56.99    4.20
   0 -10  -1   29.20    3.30
   0 -10  -1   31.70    2.60
   0 -10   1   30.50    2.60
   0  10   1   31.90    1.90
   0  10  -1   35.20    2.30
   0  10   1   29.70    2.90
   0  10   1   29.70    2.60
   0  10  -1   30.30    2.70
   0  10  -1   31.20    3.10
  -1 -10  -1   -0.50    0.70
   1 -10   1    0.00    0.70
   1 -10   1    0.10    1.20
  -1 -10  -1    0.50    0.70
   1 -10   1    0.70    0.40
   1  10   1    0.70    0.30
   1  10   1    1.60    0.90
  -1  10  -1    0.90    0.40
   1  10   1    0.80    0.50
  -1  10  -1    0.50    0.70
  -1  10  -1   -1.00    1.20
   2 -10   1  241.38   14.90
   2 -10   1  238.38   12.20
  -2 -10  -1  230.08   12.50
   2 -10   1  225.88   12.50
   2  10   1  211.08   12.20
  -2  10  -1  205.08   12.60
  -2  10  -1  222.18   12.00
  -2  10  -1  202.18   14.50
   3 -10   1   44.80    3.40
  -3 -10  -1   44.90    3.60
   3 -10   1   50.19    5.90
  -3  10  -1   41.60    5.60
  -3  10  -1   46.10    3.70
   3  10   1   48.90    3.20
  -3  10  -1   46.60    3.20
   3  10   1   51.99    3.20
   4 -10   1    2.60    1.10
  -4 -10  -1    3.80    1.10
  -4  10  -1    2.40    2.60
  -4  10  -1    3.40    0.90
   4  10   1    3.60    0.70
   4  10   1    3.70    0.80
  -4  10  -1    5.00    1.30
   5 -10   1  655.23   39.80
  -5 -10  -1  683.53   35.30
  -5  10  -1  667.03   41.00
   5  10   1  688.03   34.50
  -5  10  -1  650.53   35.00
  -5  10  -1  651.13   35.70
  -6 -10  -1    6.00    1.40
   6 -10   1    6.00    4.10
  -6  10  -1    6.20    1.20
  -6  10  -1    7.30    4.80
   7 -10   1  209.48   13.80
  -7 -10  -1  238.78   15.10
  -7 -10  -1  241.18   13.50
  -7  10  -1  234.18   13.30
  -7  10  -1  232.48   14.00
  -7  10  -1  254.37   15.30
  -8 -10  -1    4.50    1.20
  -8 -10  -1    1.40    0.90
  -8 -10  -1    3.70    1.30
  -8 -10  -1    1.50    1.30
  -8 -10  -1    2.60    1.30
   8 -10   1    2.30    1.20
   8 -10   1   -0.20    1.10
  -8  10  -1    2.50    1.10
   8  10   1    1.90    0.90
  -8  10  -1    1.20    0.80
  -8  10  -1    3.60    1.10
  -8  10  -1    2.40    1.40
  -9 -10  -1   64.99    4.70
  -9 -10  -1   65.79    5.20
   9 -10   1   62.49    5.00
   9 -10   1   66.79    4.50
   9 -10   1   60.29    5.20
  -9 -10  -1   56.49    4.50
  -9 -10  -1   57.89    5.10
  -9 -10  -1   67.19    5.10
  -9  10  -1   64.99    4.80
  -9  10  -1   61.49    4.60
  -9  10  -1   55.49    5.40
   9  10   1   57.89    4.30
  -9  10  -1   60.79    5.40
   9  10   1   68.09    4.70
 -10 -10  -1  117.69    7.90
 -10 -10  -1  122.69    8.20
  10 -10   1  116.59    7.90
  10 -10   1  108.89    8.30
 -10 -10  -1  122.39    7.50
  10 -10   1  111.29    7.00
 -10 -10  -1  112.29    8.00
 -10  10  -1  114.49    8.20
 -10  10  -1  116.09    8.60
 -10  10  -1  119.09    7.60
 -10  10  -1   98.09    8.10
  10  10   1  112.39    7.10
 -10  10  -1  118.39    7.50
 -11 -10  -1   14.00    2.40
  11 -10   1   11.30    2.50
 -11 -10  -1    7.10    2.10
 -11 -10  -1    9.70    2.40
  11 -10   1   12.40    2.50
  11 -10   1   11.20    1.80
 -11  10  -1   16.80    2.30
  11  10   1    9.80    1.80
 -11  10  -1   11.10    1.90
 -11  10  -1    7.90    2.30
 -11  10  -1   13.80    2.80
 -12 -10  -1   87.39    6.60
 -12 -10  -1   87.39    6.70
 -12 -10  -1   77.49    5.90
  12 -10   1   72.59    6.00
  12 -10   1   67.19    5.10
  12 -10   1   71.69    6.50
 -12  10  -1   81.49    5.60
 -12  10  -1   72.59    6.50
 -12  10  -1   70.29    6.30
  12  10   1   84.59    5.60
 -13 -10  -1  165.08   11.10
 -13 -10  -1  169.18   11.00
  13 -10   1  174.28   10.80
 -13 -10  -1  168.38   10.20
  13 -10   1  155.88   11.20
 -13  10  -1  155.08   11.10
  13  10   1  161.48   10.00
 -13  10  -1  137.99    9.30
  13  10   1  160.88   10.10
 -14 -10  -1    3.10    1.30
 -14 -10  -1    0.50    1.40
 -14 -10  -1   -0.70    1.60
  14 -10   1    0.10    1.30
  14 -10   1    3.70    1.60
 -14  10  -1    0.40    1.50
  14  10   1    1.20    1.10
  14  10   1    0.70    1.40
  15 -10   1   58.29    5.60
 -15 -10  -1   56.29    5.20
 -15 -10  -1   56.09    4.20
  15 -10   1   51.09    4.90
  15  10   1   55.79    4.60
 -15  10  -1   53.89    5.50
  15  10   1   53.69    4.60
 -16 -10  -1   20.20    2.40
 -16 -10  -1   27.90    3.40
  16 -10   1   27.20    3.40
  16 -10   1   26.90    3.70
 -16  10  -1   32.20    3.90
  16  10   1   25.80    3.00
  16  10   1   24.90    2.90
  17 -10   1    6.30    1.90
  17 -10   1    5.40    1.70
 -17 -10  -1    8.50    1.30
 -17 -10  -1    6.40    1.60
  17  10   1    8.50    1.60
 -17  10  -1    7.30    1.60
 -17  10  -1    7.00    1.50
 -17  10  -1    7.80    2.00
  17  10   1    7.70    1.60
  17 -11  -1   28.60    3.00
 -17 -11   1   25.30    3.20
  17 -11  -1   31.80    3.50
 -17 -11   1   24.40    2.30
 -17  11   1   27.40    2.80
  17  11  -1   24.20    2.60
  17  11  -1   30.50    2.80
 -17  11   1   27.80    3.50
  16 -11  -1    9.80    2.40
 -16 -11   1    8.70    1.60
  16 -11  -1    9.40    2.00
 -16 -11   1    6.60    1.80
  16  11  -1    9.90    1.80
  16  11  -1    8.80    1.70
 -16  11   1    7.40    2.10
 -15 -11   1   18.30    2.40
  15 -11  -1   16.10    3.00
  15 -11  -1   18.40    2.70
 -15 -11   1   11.90    2.50
  15  11  -1   15.80    2.10
  15  11  -1   15.10    2.40
 -15  11   1   15.10    2.90
 -14 -11   1   31.70    3.80
  14 -11  -1   30.00    3.60
 -14 -11   1   26.50    3.70
  14 -11  -1   25.90    3.60
 -14 -11   1   27.50    3.20
  14  11  -1   28.20    2.90
  14  11  -1   27.10    3.00
 -14  11   1   27.70    3.90
 -13 -11   1   41.70    4.10
  13 -11  -1   34.70    4.20
 -13 -11   1   44.00    4.40
 -13 -11   1   42.10    4.50
  13 -11  -1   41.50    4.10
 -13  11   1   32.50    4.20
  13  11  -1   37.00    3.40
 -13  11   1   36.30    3.30
 -13  11   1   39.90    4.40
  12 -11  -1   52.69    5.30
  12 -11  -1   54.29    4.80
 -12 -11   1   52.29    4.80
 -12 -11   1   56.49    5.20
 -12 -11   1   54.49    5.10
 -12  11   1   58.69    5.40
 -12  11   1   52.59    5.10
 -12  11   1   59.29    4.50
 -12  11   1   55.29    4.30
  12  11  -1   53.29    4.10
  11 -11  -1  125.19    9.40
 -11 -11   1  136.29    8.90
  11 -11  -1  134.99    9.00
 -11 -11   1  145.49    9.40
 -11 -11   1  128.69    9.20
 -11 -11   1  146.29    9.30
 -11  11   1  140.39    9.60
 -11  11   1  127.19    9.50
 -11  11   1  144.49    8.60
 -11  11   1  142.89    8.70
  11  11  -1  128.99    8.10
 -10 -11   1    8.30    1.80
  10 -11  -1    8.80    2.20
 -10 -11   1    8.80    1.90
 -10 -11   1    8.30    2.00
  10 -11  -1   10.20    2.00
 -10 -11   1   13.10    2.40
 -10 -11   1   10.50    2.30
 -10  11   1    9.60    1.70
 -10  11   1    6.30    1.50
  10  11  -1    9.20    1.50
 -10  11   1    6.40    2.10
 -10  11   1    7.90    2.00
   9 -11  -1  619.84   35.60
  -9 -11   1  675.23   35.20
  -9 -11   1  687.53   35.50
  -9 -11   1  641.94   35.40
  -9 -11   1  697.73   35.60
  -9 -11   1  633.84   34.80
   9 -11  -1  647.44   35.00
  -9  11   1  609.84   35.40
  -9  11   1  678.23   36.00
  -9  11   1  657.63   34.70
  -9  11   1  613.34   35.80
  -9  11   1  664.83   34.80
  -8 -11   1   10.20    2.10
  -8 -11   1    9.90    2.10
   8 -11  -1   10.50    2.20
   8 -11  -1    8.90    1.70
  -8 -11   1    8.20    1.70
  -8 -11   1   10.90    2.10
  -8 -11   1   12.30    1.80
  -8  11   1    6.40    1.40
   8  11  -1    6.30    1.40
  -8  11   1    6.90    1.70
  -8  11   1   11.60    1.80
  -7 -11   1   89.89    6.30
  -7 -11   1   94.79    6.50
   7 -11  -1   82.99    6.30
  -7 -11   1   91.39    6.80
  -7 -11   1   84.19    5.90
  -7 -11   1   94.99    6.20
   7  11  -1   82.79    5.90
  -7  11   1   87.69    5.90
  -7  11   1   87.69    6.60
  -7  11   1   89.59    5.80
  -6 -11   1   47.80    3.90
   6  11  -1   48.00    3.60
   6  11  -1   45.70    3.40
   6  11  -1   48.90    3.20
  -6  11   1   44.40    4.10
  -6  11   1   48.40    3.60
   5 -11  -1    3.50    1.20
  -5 -11   1    2.00    1.00
   5 -11  -1    5.50    3.40
  -5  11   1    0.90    0.80
  -5  11   1    3.30    0.90
  -5  11   1    3.10    4.00
   4 -11  -1   21.10    5.00
   4 -11  -1   19.20    2.00
  -4 -11   1   18.50    2.20
   4  11  -1   21.00    2.00
  -4  11   1   19.90    1.90
   4  11  -1   21.20    2.00
  -4  11   1   22.30    5.30
  -4  11   1   21.50    2.50
   3 -11  -1  268.17   13.80
  -3 -11   1  252.17   14.50
   3 -11  -1  255.17   17.40
   3  11  -1  263.17   14.30
  -3  11   1  238.28   14.70
  -3  11   1  252.37   17.40
   3  11  -1  270.87   14.20
  -2 -11   1  237.28   13.10
   2 -11  -1  229.38   15.40
  -2  11   1  213.18   13.20
  -2  11   1  232.48   15.20
   2  11  -1  239.98   13.00
   1 -11  -1 2898.21  145.69
  -1  11   1 2582.34  143.79
  -1  11   1 2863.51  145.19
   1  11  -1 2842.22  143.89
  -1  11   1 2789.82  142.79
   1  11  -1 2828.92  143.39
   0 -11  -1    7.90    1.50
   0 -11  -1    7.50    1.80
   0 -11   1    7.40    1.50
   0  11  -1    5.80    1.20
   0  11   1    7.60    1.50
   0  11  -1    7.10    1.60
   0  11   1    7.10    0.70
   0  11  -1    6.50    1.60
   0  11  -1    8.30    1.00
   0  11   1    6.30    1.60
   1 -11   1   79.39    5.30
  -1 -11  -1   81.19    5.30
   1  11   1   83.79    4.40
   1  11   1   74.89    5.10
  -1  11  -1   79.69    4.70
  -1  11  -1   72.79    6.40
  -1  11  -1   71.99    5.30
  -2 -11  -1   28.00    2.60
   2 -11   1   28.50    2.70
   2 -11   1   27.70    2.10
   2 -11   1   31.70    4.60
  -2  11  -1   29.30    4.50
   2  11   1   28.90    2.50
  -2  11  -1   28.60    2.10
   2  11   1   22.60    2.00
  -2  11  -1   27.00    2.80
   3 -11   1  124.39   10.80
  -3 -11  -1  155.58    8.50
   3 -11   1  143.39    8.10
  -3  11  -1  127.39   11.20
   3  11   1  133.49    7.90
   3  11   1  135.09    7.80
  -3  11  -1  137.09    8.70
  -3  11  -1  137.59    7.90
   4 -11   1    4.00    1.00
  -4 -11  -1    2.20    1.00
   4 -11   1    6.40    2.80
  -4  11  -1    2.40    3.30
  -4  11  -1    1.80    0.70
   4  11   1    1.40    0.60
   4  11   1    1.70    0.60
  -4  11  -1    1.10    0.80
  -5 -11  -1   59.89    4.40
   5  11   1   61.39    4.10
  -5  11  -1   59.99    4.80
  -5  11  -1   46.10    8.70
  -5  11  -1   61.99    4.20
   5  11   1   59.79    3.70
  -6 -11  -1   44.90    3.70
  -6  11  -1   40.70    4.00
  -6  11  -1   45.10    3.40
  -7 -11  -1  940.81   50.59
  -7 -11  -1  988.10   50.29
  -7 -11  -1  986.30   50.49
   7 -11   1  884.81   50.59
  -7 -11  -1  937.71   49.99
  -7  11  -1  915.81   50.69
  -7  11  -1  989.90   49.99
  -7  11  -1  986.90   50.99
  -7  11  -1  948.31   50.09
  -8 -11  -1   60.99    4.90
  -8 -11  -1   59.99    4.70
  -8 -11  -1   64.99    5.00
   8 -11   1   59.69    5.10
   8 -11   1   59.19    4.80
  -8 -11  -1   60.39    4.60
  -8 -11  -1   68.59    5.30
  -8  11  -1   60.69    5.30
  -8  11  -1   63.99    5.20
  -8  11  -1   64.29    4.60
   8  11   1   57.49    4.70
  -8  11  -1   64.49    4.80
  -9 -11  -1  160.28    9.70
  -9 -11  -1  140.39    9.20
  -9 -11  -1  142.39    9.30
  -9 -11  -1  166.18   10.10
   9 -11   1  147.69   10.10
  -9 -11  -1  159.48   10.00
   9 -11   1  131.49    9.30
   9 -11   1  150.18    9.60
  -9  11  -1  133.89   10.10
  -9  11  -1  162.18   10.50
   9  11   1  153.48    9.30
  -9  11  -1  158.58    9.40
  -9  11  -1  154.48    9.30
  10 -11   1   54.59    4.80
 -10 -11  -1   56.39    5.10
 -10 -11  -1   64.19    4.70
  10 -11   1   56.09    5.30
 -10 -11  -1   57.29    4.80
 -10 -11  -1   61.79    5.30
 -10  11  -1   54.99    5.40
 -10  11  -1   58.39    5.30
  10  11   1   58.69    4.20
 -10  11  -1   61.99    4.60
 -10  11  -1   58.69    4.70
 -11 -11  -1    8.90    2.10
 -11 -11  -1    7.50    2.10
 -11 -11  -1    8.70    2.00
  11 -11   1    8.10    2.20
  11 -11   1    6.20    1.80
 -11  11  -1    6.80    2.10
 -11  11  -1    4.90    1.70
 -11  11  -1    4.80    1.50
  11  11   1    8.80    1.50
 -11  11  -1    7.10    2.20
 -12 -11  -1    6.80    2.10
  12 -11   1    5.20    1.90
 -12 -11  -1    3.30    1.50
  12 -11   1    7.00    2.30
 -12 -11  -1    6.10    1.80
 -12  11  -1    4.70    2.00
  12  11   1    2.50    1.20
 -12  11  -1    5.00    1.50
 -12  11  -1    2.70    1.50
 -12  11  -1    6.10    2.10
  13 -11   1    4.20    1.70
  13 -11   1    5.60    2.20
 -13 -11  -1    5.10    1.90
 -13 -11  -1    5.10    1.60
 -13 -11  -1    3.50    1.50
 -13  11  -1    4.50    2.00
  13  11   1    4.60    1.40
 -13  11  -1    4.70    1.80
 -13  11  -1    3.00    1.40
  13  11   1    3.60    1.70
 -14 -11  -1   15.80    2.50
  14 -11   1   21.20    3.40
 -14 -11  -1   26.10    3.50
 -14 -11  -1   16.80    3.10
  14 -11   1   22.20    3.20
 -14  11  -1   19.60    3.60
  14  11   1   18.10    2.60
  14  11   1   18.70    2.90
 -15 -11  -1   16.60    2.70
 -15 -11  -1   12.00    1.80
  15 -11   1   12.20    2.40
  15 -11   1   15.70    3.00
  15  11   1   14.80    2.40
  15  11   1   11.60    2.30
 -15  11  -1   10.90    2.60
 -16 -11  -1   75.79    5.10
  16 -11   1   81.79    6.10
  16 -11   1   89.49    6.80
 -16 -11  -1   74.29    6.10
 -16  11  -1   87.29    6.70
  16  11   1   80.89    5.70
  16  11   1   82.79    5.80
  17 -11   1   56.69    4.90
  17 -11   1   44.60    3.80
 -17 -11  -1   53.79    4.30
  17  11   1   47.50    3.90
 -17  11  -1   47.60    3.80
  17  11   1   56.69    3.90
 -17  11  -1   45.70    4.00
 -17  11  -1   51.99    4.70
  17 -12  -1    0.20    1.20
 -17 -12   1    2.30    1.20
  17 -12  -1   -0.70    1.00
 -17 -12   1    1.40    0.80
 -17  12   1   -1.30    1.00
 -17  12   1   -2.30    1.20
  17  12  -1    2.70    0.90
  17  12  -1    0.30    1.00
  16 -12  -1   55.09    4.50
 -16 -12   1   61.29    5.00
 -16 -12   1   48.80    4.00
  16 -12  -1   56.69    5.20
 -16  12   1   54.79    4.30
  16  12  -1   56.39    4.20
 -16  12   1   56.49    5.00
  16  12  -1   58.59    4.40
  15 -12  -1    1.90    1.60
  15 -12  -1    0.00    1.20
 -15 -12   1   -2.30    1.10
 -15 -12   1    0.70    1.00
  15  12  -1    2.60    1.00
 -15  12   1    0.10    1.10
  15  12  -1    0.30    1.20
  14 -12  -1  197.68   12.90
 -14 -12   1  195.48   11.90
 -14 -12   1  207.08   12.80
  14 -12  -1  203.98   12.30
 -14 -12   1  209.78   12.90
 -14  12   1  194.58   12.90
  14  12  -1  194.58   11.60
  14  12  -1  186.98   11.80
  13 -12  -1   16.00    3.10
  13 -12  -1   21.90    2.90
 -13 -12   1   16.10    2.70
 -13 -12   1   22.40    3.10
 -13 -12   1   22.90    3.30
 -13  12   1   23.00    3.40
 -13  12   1   13.40    2.10
 -13  12   1   22.10    3.30
  13  12  -1   17.40    2.40
 -12 -12   1   15.60    2.90
 -12 -12   1   12.20    2.70
 -12 -12   1   13.30    2.40
  12 -12  -1   12.40    2.20
  12 -12  -1   11.90    2.60
 -12  12   1    8.00    2.20
 -12  12   1   13.40    2.10
  12  12  -1   12.40    1.80
 -12  12   1    8.40    1.90
 -12  12   1   11.40    2.80
  11 -12  -1  183.08   12.50
  11 -12  -1  197.18   11.90
 -11 -12   1  187.88   11.90
 -11 -12   1  207.08   12.20
 -11 -12   1  211.28   12.60
 -11 -12   1  185.18   12.30
 -11  12   1  182.48   12.50
 -11  12   1  208.38   11.70
  11  12  -1  177.28   11.00
 -11  12   1  189.88   11.50
 -11  12   1  207.38   12.80
  10 -12  -1    9.10    1.90
 -10 -12   1    6.40    1.60
 -10 -12   1    9.70    2.30
 -10 -12   1   11.40    2.40
 -10 -12   1    7.60    2.00
  10 -12  -1    9.40    2.40
 -10 -12   1    9.00    2.10
 -10  12   1    9.60    1.80
 -10  12   1    7.00    1.70
 -10  12   1    6.50    2.10
 -10  12   1   11.30    2.40
  -9 -12   1   24.90    3.00
  -9 -12   1   23.20    2.60
  -9 -12   1   24.40    3.00
  -9 -12   1   20.90    2.70
  -9 -12   1   28.30    3.20
   9 -12  -1   21.90    2.90
   9 -12  -1   18.90    2.60
  -9  12   1   18.80    3.10
  -9  12   1   21.90    3.40
   9  12  -1   17.30    3.00
  -9  12   1   17.20    2.50
  -9  12   1   23.20    2.50
  -9  12   1   20.80    2.90
   8 -12  -1  154.88    9.70
  -8 -12   1  155.38   10.10
  -8 -12   1  166.88    9.90
  -8 -12   1  175.68   10.50
   8 -12  -1  158.28   10.40
  -8 -12   1  160.68   10.20
  -8 -12   1  166.78   10.30
  -8  12   1  153.38   10.50
  -8  12   1  158.58    9.70
   8  12  -1  162.18   10.10
  -8  12   1  163.88    9.70
  -8  12   1  150.28   11.10
  -7 -12   1   25.20    2.60
  -7 -12   1   28.20    2.90
   7 -12  -1   27.70    3.10
  -7 -12   1   23.50    2.90
  -7 -12   1   27.60    3.00
   7 -12  -1   23.90    2.80
  -7 -12   1   27.60    3.10
  -7  12   1   26.40    3.20
   7  12  -1   27.10    2.70
  -7  12   1   26.20    2.60
  -7  12   1   27.40    2.80
  -6 -12   1  146.79    9.40
   6 -12  -1  135.09    9.30
  -6 -12   1  141.39    9.00
  -6 -12   1  149.29    9.50
  -6 -12   1  143.89    9.20
  -6  12   1  148.29    9.70
   6  12  -1  163.08    9.10
  -6  12   1  151.68    8.80
   6  12  -1  150.48    8.40
  -5 -12   1   55.69    4.40
   5 -12  -1   52.49    4.40
  -5  12   1   56.49    4.00
   5  12  -1   58.89    3.90
   5  12  -1   59.49    4.10
  -5  12   1   51.19    4.50
   4 -12  -1    2.10    0.80
  -4 -12   1    1.80    1.10
   4 -12  -1    8.60    3.90
  -4  12   1    1.50    2.80
   4  12  -1    2.20    0.80
   4  12  -1    1.30    0.70
  -4  12   1    3.00    0.80
  -4  12   1    1.40    0.90
  -3 -12   1   11.80    1.80
   3 -12  -1   11.00    3.60
   3 -12  -1    8.30    1.00
  -3  12   1   11.20    1.40
  -3  12   1    5.70    2.80
  -3  12   1    8.50    1.80
   3  12  -1    9.00    1.60
   3  12  -1   10.30    1.60
  -2 -12   1  603.14   32.40
   2 -12  -1  609.04   35.00
   2  12  -1  612.04   32.40
  -2  12   1  636.34   32.70
  -2  12   1  576.14   34.50
   1 -12  -1   54.29    4.20
  -1 -12   1   60.69    4.30
   1 -12  -1   54.79    5.70
   1  12  -1   53.79    3.60
  -1  12   1   56.49    4.30
  -1  12   1   56.99    5.20
   1  12  -1   51.29    4.10
   0 -12  -1    8.30    1.70
   0 -12  -1   11.50    2.20
   0 -12   1   10.30    1.80
   0  12   1    9.60    1.70
   0  12   1    7.90    1.60
   0  12   1    8.60    0.70
   0  12  -1   10.20    1.10
   0  12  -1    7.90    1.90
   0  12  -1    9.30    2.00
   0  12  -1   10.70    1.80
  -1 -12  -1   13.20    1.90
   1 -12   1   13.10    1.90
   1  12   1   12.90    1.80
  -1  12  -1   14.20    1.40
   1  12   1   14.30    1.00
  -1  12  -1   10.80    1.90
  -1  12  -1   18.10    3.20
   2 -12   1  466.25   24.00
   2 -12   1  407.36   23.10
  -2 -12  -1  459.45   23.90
  -2  12  -1  429.96   26.30
  -2  12  -1  409.96   23.10
  -2  12  -1  436.06   24.10
   2  12   1  464.35   22.90
   2  12   1  436.06   23.60
   3 -12   1   32.00    2.40
  -3 -12  -1   29.70    2.80
   3  12   1   26.90    2.40
  -3  12  -1   22.90    4.90
  -3  12  -1   26.00    2.20
  -3  12  -1   26.40    2.20
  -3  12  -1   24.20    2.80
   3  12   1   19.90    2.10
  -4 -12  -1   22.70    2.40
  -4  12  -1   15.80    5.00
   4  12   1   18.80    1.90
  -4  12  -1   21.80    2.70
   4  12   1   19.90    1.90
   4  12   1   21.40    2.10
  -4  12  -1   19.10    1.90
  -5 -12  -1   85.69    5.70
   5  12   1   77.79    4.90
  -5  12  -1   84.49    6.10
   5  12   1   85.89    5.40
  -5  12  -1   74.29    5.20
  -6 -12  -1   98.39    6.10
  -6 -12  -1   81.19    6.10
   6 -12   1   76.79    6.00
  -6 -12  -1   83.89    5.80
  -6  12  -1   76.49    6.40
  -6  12  -1   88.39    5.70
  -6  12  -1   86.29    6.50
  -6  12  -1   78.69    5.80
   6  12   1   90.29    5.70
  -7 -12  -1    4.30    1.30
  -7 -12  -1    1.70    1.20
  -7 -12  -1    1.90    1.40
   7 -12   1    1.90    1.30
   7 -12   1    5.50    1.40
  -7 -12  -1    1.50    1.10
  -7 -12  -1    0.40    1.10
   7 -12   1    4.40    1.40
   7  12   1    1.70    1.00
  -7  12  -1    1.60    1.30
  -7  12  -1    2.80    1.10
  -7  12  -1    2.20    1.10
  -7  12  -1    1.30    1.10
  -8 -12  -1   26.20    3.20
  -8 -12  -1   34.10    3.30
   8 -12   1   21.70    3.00
   8 -12   1   29.80    2.90
   8 -12   1   24.60    3.20
   8 -12   1   37.40    3.70
  -8 -12  -1   27.40    2.80
  -8 -12  -1   34.60    3.50
  -8 -12  -1   25.60    2.90
  -8  12  -1   25.70    2.80
  -8  12  -1   28.00    3.50
   8  12   1   23.00    2.80
  -8  12  -1   25.00    3.40
   8  12   1   23.30    3.10
  -8  12  -1   23.40    2.90
  -9 -12  -1   99.49    6.70
   9 -12   1   98.39    7.40
   9 -12   1   98.09    6.90
   9 -12   1   80.89    6.50
  -9 -12  -1  109.99    7.40
  -9 -12  -1  100.69    6.90
  -9 -12  -1  105.69    7.30
  -9 -12  -1  110.09    7.10
   9  12   1   96.99    6.70
  -9  12  -1  107.29    6.90
  -9  12  -1   84.59    7.40
  -9  12  -1  102.79    6.90
 -10 -12  -1    1.00    1.00
  10 -12   1    1.40    1.30
  10 -12   1    4.00    1.60
 -10 -12  -1    1.60    1.20
 -10 -12  -1    2.50    1.50
 -10 -12  -1   -1.10    1.20
 -10 -12  -1    1.20    1.40
  10  12   1    2.20    1.10
 -10  12  -1    2.50    1.20
 -10  12  -1    1.40    1.50
 -10  12  -1    0.00    1.10
 -10  12  -1    3.60    1.80
 -11 -12  -1   51.59    4.50
  11 -12   1   54.19    4.70
 -11 -12  -1   48.00    4.80
  11 -12   1   45.00    4.90
 -11 -12  -1   49.99    4.90
 -11  12  -1   47.40    5.00
 -11  12  -1   48.80    4.30
  11  12   1   51.89    3.90
 -11  12  -1   51.99    5.20
 -11  12  -1   56.29    4.50
  12 -12   1   30.90    4.10
 -12 -12  -1   31.50    3.40
 -12 -12  -1   38.80    4.20
 -12 -12  -1   32.70    3.90
  12 -12   1   34.00    3.80
 -12  12  -1   35.70    4.30
 -12  12  -1   29.40    3.30
 -12  12  -1   33.70    4.30
  12  12   1   36.20    3.30
 -12  12  -1   33.10    3.40
  13 -12   1   10.40    2.50
  13 -12   1   12.30    2.30
 -13 -12  -1   13.20    2.70
 -13 -12  -1   14.70    2.80
 -13 -12  -1   11.40    2.10
 -13  12  -1   12.10    1.90
  13  12   1   15.20    2.10
 -13  12  -1    9.90    2.60
  13  12   1   14.90    2.40
 -13  12  -1   10.00    2.50
 -14 -12  -1   40.60    3.60
  14 -12   1   41.60    4.20
 -14 -12  -1   48.00    4.60
  14 -12   1   45.50    4.80
 -14 -12  -1   43.30    4.40
 -14  12  -1   34.50    4.40
  14  12   1   41.80    3.70
  14  12   1   31.10    3.70
 -15 -12  -1    1.40    1.10
 -15 -12  -1    2.80    1.60
  15 -12   1   -0.10    1.20
  15 -12   1    1.80    1.60
  15  12   1    0.20    0.90
 -15  12  -1    1.00    1.40
  15  12   1    3.10    1.50
  16 -12   1    0.50    1.50
  16 -12   1    0.60    1.10
 -16 -12  -1    0.80    1.00
  16  12   1   -0.50    0.80
 -16  12  -1    0.50    1.40
  17 -12   1    2.00    1.00
  17 -12   1    1.20    1.40
 -17 -12  -1    0.00    0.90
  17  12   1   -0.30    0.90
 -17  12  -1    1.60    1.00
 -17  12  -1    0.90    1.20
  17  12   1    0.40    0.80
 -17  12  -1    1.10    1.10
 -17 -13   1   34.10    3.30
  17 -13  -1   38.20    3.70
 -17 -13   1   33.20    2.60
 -17  13   1   33.80    3.50
  17  13  -1   34.70    2.80
  17  13  -1   39.40    2.90
  16 -13  -1   18.60    2.40
  16 -13  -1   24.20    3.30
 -16 -13   1   16.80    2.10
 -16 -13   1   17.80    2.80
 -16  13   1   17.40    2.30
  16  13  -1   18.30    2.40
  16  13  -1   21.70    2.20
 -16  13   1   20.40    2.90
  15 -13  -1    5.30    1.80
  15 -13  -1    9.30    1.70
 -15 -13   1    8.80    1.70
 -15 -13   1    7.00    1.90
  15  13  -1    8.50    1.70
  15  13  -1    8.60    1.60
 -15  13   1    8.90    2.20
 -14 -13   1   58.09    5.30
  14 -13  -1   60.39    4.80
 -14 -13   1   51.69    4.40
 -14 -13   1   60.39    5.30
  14 -13  -1   58.09    5.40
  14  13  -1   50.49    4.30
 -14  13   1   55.49    5.10
  14  13  -1   53.19    4.20
 -14  13   1   48.00    5.50
 -13 -13   1    9.80    2.40
  13 -13  -1    6.40    2.00
 -13 -13   1    9.90    2.30
 -13 -13   1   10.80    2.00
  13 -13  -1    8.70    1.90
 -13  13   1    1.90    3.00
 -13  13   1   11.10    2.40
 -13  13   1    7.30    1.90
  13  13  -1    8.10    1.70
 -13  13   1    6.20    1.50
 -12 -13   1    1.10    1.30
  12 -13  -1   -0.50    1.10
 -12 -13   1    2.40    1.50
 -12 -13   1    3.30    1.70
  12 -13  -1    1.10    1.30
 -12  13   1    1.70    1.70
 -12  13   1    0.80    1.40
 -12  13   1    2.30    1.20
  12  13  -1    1.50    0.90
 -12  13   1    0.50    1.20
  11 -13  -1  254.57   15.10
 -11 -13   1  283.67   16.00
 -11 -13   1  270.57   15.50
 -11 -13   1  254.67   15.80
  11 -13  -1  249.68   15.90
 -11  13   1  264.97   14.90
 -11  13   1  264.27   15.00
 -11  13   1  270.97   16.20
  11  13  -1  240.28   14.30
 -11  13   1  233.88   15.80
 -10 -13   1    2.40    1.50
  10 -13  -1    6.80    1.70
 -10 -13   1    6.70    2.00
 -10 -13   1    5.90    1.60
 -10 -13   1    5.40    1.80
  10 -13  -1    2.40    1.40
 -10 -13   1    4.50    1.70
 -10  13   1    4.80    1.90
 -10  13   1    4.20    1.70
 -10  13   1    3.60    1.40
 -10  13   1    4.60    1.40
   9 -13  -1  749.42   41.40
  -9 -13   1  775.02   41.10
  -9 -13   1  845.42   41.30
  -9 -13   1  812.82   41.40
  -9 -13   1  779.32   41.30
   9 -13  -1  778.42   40.60
  -9 -13   1  718.33   40.50
  -9  13   1  691.03   41.30
  -9  13   1  725.73   41.40
  -9  13   1  743.83   40.50
  -9  13   1  768.22   40.50
  -8 -13   1  180.48   12.00
  -8 -13   1  211.18   12.70
   8 -13  -1  213.48   12.10
  -8 -13   1  206.38   12.60
  -8 -13   1  204.08   12.70
  -8 -13   1  199.98   12.20
   8 -13  -1  205.18   12.80
  -8 -13   1  218.88   12.70
   8  13  -1  214.28   12.60
  -8  13   1  205.58   13.30
  -8  13   1  206.38   12.10
  -8  13   1  206.78   12.10
  -7 -13   1  296.57   17.20
  -7 -13   1  295.47   17.70
   7 -13  -1  316.87   17.60
   7 -13  -1  301.87   17.70
  -7 -13   1  301.77   17.20
  -7 -13   1  319.87   17.80
  -7 -13   1  315.87   17.70
   7 -13  -1  296.17   17.00
  -7 -13   1  305.57   17.70
  -7  13   1  297.57   17.00
  -7  13   1  315.17   18.30
  -7  13   1  300.67   17.20
   7  13  -1  320.37   17.50
  -6 -13   1   70.59    5.60
  -6 -13   1   73.99    5.30
  -6 -13   1   79.79    5.80
   6 -13  -1   70.89    5.40
  -6 -13   1   78.59    5.80
  -6 -13   1   71.99    5.50
   6 -13  -1   71.79    5.50
   6  13  -1   76.69    4.70
  -6  13   1   74.39    5.90
  -6  13   1   65.39    4.90
   6  13  -1   81.29    5.40
  -6  13   1   68.39    5.10
  -5 -13   1    8.50    1.70
  -5 -13   1    6.00    1.50
  -5 -13   1    5.50    1.60
  -5 -13   1    3.80    1.40
   5 -13  -1    8.60    1.70
   5 -13  -1    5.80    1.50
   5  13  -1    3.10    1.10
   5  13  -1    6.10    1.20
  -5  13   1    5.80    1.50
  -4 -13   1  118.39    7.70
  -4  13   1  112.09    7.10
   4  13  -1  119.39    7.40
  -4  13   1  126.89    8.20
   4  13  -1  115.09    7.50
  -3 -13   1 1603.34   88.19
  -3  13   1 1761.22   88.79
   3  13  -1 1831.72   88.29
  -3  13   1 1658.73   87.59
  -3  13   1 1656.93   91.79
   2 -13  -1  117.39   10.00
  -2 -13   1  107.19    7.20
   2  13  -1  111.49    7.20
  -2  13   1  108.69    9.20
   2  13  -1  119.69    6.80
  -2  13   1  108.79    7.50
  -2  13   1  111.39    6.60
  -1 -13   1  984.80   51.39
   1 -13  -1  947.41   51.29
   1 -13  -1 1017.90   53.19
   1  13  -1  891.91   51.29
  -1  13   1  954.10   52.39
   1  13  -1 1014.80   50.49
  -1  13   1 1029.40   51.59
   0 -13   1   57.79    4.30
   0 -13  -1   52.89    4.20
   0  13  -1   47.70    4.20
   0  13  -1   50.79    4.30
   0  13  -1   55.69    3.40
   0  13   1   53.79    4.50
   0  13   1   56.89    4.30
  -1 -13  -1  420.16   25.00
   1 -13   1  483.75   25.30
  -1  13  -1  475.05   24.30
   1  13   1  480.25   25.10
  -1  13  -1  437.96   26.40
  -1  13  -1  474.65   25.50
  -2 -13  -1  213.38   11.60
   2 -13   1  207.38   11.60
  -2  13  -1  169.58   13.50
  -2  13  -1  183.98   10.70
   2  13   1  180.78   10.10
   2  13   1  191.68   11.20
  -2  13  -1  197.68   11.80
   2  13   1  195.08   10.10
  -2  13  -1  191.78   10.60
  -3 -13  -1   40.10    3.50
   3 -13   1   37.50    3.00
   3  13   1   38.50    2.80
  -3  13  -1   44.80    7.10
   3  13   1   36.70    2.60
   3  13   1   38.70    3.10
  -3  13  -1   37.00    3.70
  -3  13  -1   35.30    2.90
  -4 -13  -1   -0.70    0.90
  -4 -13  -1    0.50    0.90
  -4  13  -1    0.10    0.80
  -4  13  -1   -0.40    0.70
   4  13   1    0.80    0.70
   4  13   1   -0.60    0.70
  -5 -13  -1  338.27   19.50
   5 -13   1  342.77   19.60
   5 -13   1  319.47   19.20
  -5 -13  -1  352.46   19.30
  -5 -13  -1  323.07   19.20
  -5 -13  -1  333.87   19.10
  -5  13  -1  356.06   20.00
   5  13   1  343.07   18.80
  -5  13  -1  358.96   18.90
   5  13   1  364.06   18.50
  -6 -13  -1   28.50    3.20
   6 -13   1   25.00    3.00
  -6 -13  -1   25.30    3.10
  -6 -13  -1   29.80    3.10
  -6 -13  -1   29.80    2.80
   6 -13   1   24.10    3.00
  -6 -13  -1   28.50    3.00
  -6  13  -1   28.00    2.90
  -6  13  -1   31.90    3.10
  -6  13  -1   29.20    3.40
  -6  13  -1   29.20    2.70
   6  13   1   28.30    2.80
  -7 -13  -1  902.51   48.30
  -7 -13  -1  957.30   48.50
   7 -13   1  871.91   48.30
   7 -13   1  883.81   48.80
  -7 -13  -1  917.11   48.90
  -7 -13  -1  973.90   48.90
   7 -13   1  994.50   48.90
   7 -13   1  894.01   48.00
  -7 -13  -1  964.90   48.70
  -7  13  -1  919.41   48.30
  -7  13  -1  858.71   48.00
  -7  13  -1  904.51   49.40
   7  13   1  902.31   48.30
  -7  13  -1  861.01   48.90
  -8 -13  -1   33.50    3.70
  -8 -13  -1   34.30    3.60
  -8 -13  -1   36.00    3.80
  -8 -13  -1   36.10    3.40
  -8 -13  -1   43.00    3.80
   8 -13   1   36.40    3.80
   8 -13   1   33.00    3.50
   8 -13   1   36.00    3.50
  -8  13  -1   40.80    3.60
  -8  13  -1   35.80    4.50
   8  13   1   32.60    3.80
   8  13   1   32.30    3.40
  -8  13  -1   41.10    3.60
  -9 -13  -1   77.59    6.20
  -9 -13  -1   85.09    6.20
   9 -13   1   71.39    5.50
  -9 -13  -1   73.49    5.70
   9 -13   1   70.29    6.00
  -9 -13  -1   77.39    5.70
  -9 -13  -1   71.19    5.40
   9 -13   1   71.19    5.50
  -9  13  -1   65.89    6.30
  -9  13  -1   80.49    5.70
  -9  13  -1   81.59    5.70
 -10 -13  -1   11.00    2.40
  10 -13   1   13.90    2.80
 -10 -13  -1   13.20    2.30
 -10 -13  -1   14.40    2.50
 -10 -13  -1   15.50    2.50
 -10 -13  -1   13.40    2.70
  10 -13   1   13.90    2.50
 -10  13  -1   11.80    2.20
 -10  13  -1   11.60    2.10
 -10  13  -1   16.70    2.80
 -10  13  -1   21.10    3.10
  11 -13   1   13.40    2.70
 -11 -13  -1   10.80    2.50
 -11 -13  -1   13.70    2.80
 -11 -13  -1   10.70    2.00
  11 -13   1   13.50    2.40
 -11  13  -1   15.80    3.20
 -11  13  -1   13.00    2.20
 -11  13  -1   10.00    2.10
 -11  13  -1   14.10    2.90
  11  13   1   13.50    2.00
 -12 -13  -1  148.69   10.10
 -12 -13  -1  148.89    9.90
  12 -13   1  138.29   10.00
  12 -13   1  145.69    9.40
 -12 -13  -1  142.19    9.00
 -12  13  -1  133.99    9.90
 -12  13  -1  140.79   10.20
 -12  13  -1  141.09    8.90
  12  13   1  136.09    8.80
 -12  13  -1  140.79    9.00
 -13 -13  -1   52.19    4.40
  13 -13   1   63.99    5.10
  13 -13   1   53.49    5.40
 -13 -13  -1   59.59    5.50
 -13 -13  -1   62.39    5.30
 -13  13  -1   53.39    5.50
 -13  13  -1   58.09    5.50
  13  13   1   54.49    4.40
 -13  13  -1   54.79    4.30
 -14 -13  -1    1.50    1.10
 -14 -13  -1    1.10    1.40
  14 -13   1    3.50    1.60
 -14 -13  -1   -0.10    1.50
  14 -13   1    1.20    1.70
  14  13   1    3.00    1.40
  14  13   1    1.20    1.00
 -14  13  -1    3.00    1.50
  15 -13   1  243.58   14.20
 -15 -13  -1  203.58   12.30
  15 -13   1  221.78   12.90
 -15 -13  -1  220.98   13.40
 -15  13  -1  227.68   13.90
  15  13   1  215.18   12.70
  15  13   1  215.28   12.80
 -16 -13  -1   48.10    4.00
  16 -13   1   37.70    3.40
  16 -13   1   53.89    4.80
 -16 -13  -1   36.80    3.00
 -16  13  -1   43.80    3.60
  16  13   1   43.00    3.50
 -16  13  -1   46.10    4.40
  16  13   1   39.80    3.50
  17 -13   1   -0.60    1.10
 -17 -13  -1    1.20    0.90
 -17  13  -1    0.90    1.20
 -17  13  -1    0.50    0.80
  17  13   1    1.10    0.90
  17  13   1   -1.00    0.80
  16 -14  -1    3.00    1.90
 -16 -14   1   -0.60    0.80
  16 -14  -1    2.00    1.30
 -16 -14   1   -0.50    1.10
 -16  14   1    0.90    1.10
  16  14  -1    1.70    1.10
  16  14  -1    0.80    0.80
  15 -14  -1    9.80    2.20
 -15 -14   1   14.30    2.00
  15 -14  -1   11.90    1.90
 -15 -14   1    8.70    2.00
  15  14  -1   10.30    1.70
 -15  14   1   11.90    2.30
  15  14  -1   10.50    1.90
 -14 -14   1   -2.00    1.30
  14 -14  -1    0.90    1.30
 -14 -14   1   -0.40    1.30
  14 -14  -1   -0.20    1.20
 -14 -14   1    1.00    1.10
 -14  14   1    5.40    2.60
  14  14  -1    1.70    1.00
 -14  14   1    0.80    1.40
 -13 -14   1   11.80    2.20
  13 -14  -1   12.20    2.50
  13 -14  -1    8.90    1.90
 -13 -14   1   12.30    2.80
 -13 -14   1   10.90    2.40
 -13  14   1   12.70    2.70
 -13  14   1    7.60    1.70
 -13  14   1    8.00    2.30
  13  14  -1   11.00    1.90
 -12 -14   1    4.50    1.70
  12 -14  -1    3.40    1.50
  12 -14  -1    3.60    1.60
 -12 -14   1    2.30    1.50
 -12 -14   1    3.60    1.50
  12  14  -1    3.90    1.20
 -12  14   1    5.90    1.60
 -12  14   1    2.80    1.30
 -12  14   1    5.20    1.90
 -12  14   1    2.10    1.80
 -11 -14   1   83.29    6.60
 -11 -14   1   67.39    6.10
 -11 -14   1   82.29    6.20
 -11 -14   1   93.09    6.90
  11 -14  -1   84.49    6.10
  11 -14  -1   79.29    6.60
 -11  14   1   72.79    6.60
 -11  14   1   90.69    6.10
 -11  14   1   80.69    5.80
 -11  14   1   83.59    7.00
 -10 -14   1   71.39    5.90
 -10 -14   1   67.49    5.30
 -10 -14   1   70.09    5.90
  10 -14  -1   65.39    5.80
 -10 -14   1   78.99    5.80
 -10 -14   1   64.99    5.60
  10 -14  -1   64.29    5.20
 -10  14   1   67.59    5.20
 -10  14   1   70.89    6.10
 -10  14   1   60.99    5.70
 -10  14   1   71.39    5.20
  -9 -14   1   15.20    2.50
  -9 -14   1   10.40    2.00
  -9 -14   1   12.30    2.50
  -9 -14   1    9.90    2.20
  -9 -14   1    7.50    2.00
   9 -14  -1    9.40    1.80
   9 -14  -1    9.70    2.30
  -9  14   1    9.40    1.90
  -9  14   1    6.20    2.00
  -9  14   1    8.70    1.80
  -8 -14   1   -0.10    1.10
   8 -14  -1    0.10    1.00
  -8 -14   1    2.00    1.40
  -8 -14   1    3.10    1.40
  -8 -14   1   -0.20    0.90
   8 -14  -1   -1.40    1.30
  -8 -14   1    5.50    1.60
  -8 -14   1   -1.50    1.10
  -8  14   1   -0.40    1.10
  -8  14   1    1.20    1.10
   7 -14  -1   24.60    2.60
  -7 -14   1   17.80    2.50
  -7 -14   1   24.60    3.00
  -7 -14   1   21.40    2.60
   7 -14  -1   16.10    2.60
  -7 -14   1   19.10    3.10
   7 -14  -1   17.80    2.80
  -7 -14   1   22.80    2.90
  -7 -14   1   21.10    2.90
   7  14  -1   28.30    3.10
  -7  14   1   19.60    2.40
  -7  14   1   18.80    3.30
  -7  14   1   19.10    2.50
   6 -14  -1  115.49    7.80
   6 -14  -1  114.39    7.60
  -6 -14   1  121.89    8.00
  -6 -14   1  107.59    7.90
   6 -14  -1  122.39    7.90
  -6 -14   1  110.29    7.50
  -6 -14   1  123.29    8.10
  -6 -14   1  122.19    7.80
  -6 -14   1  120.19    8.20
   6  14  -1  116.59    7.80
  -6  14   1  115.19    7.40
  -6  14   1  116.89    7.50
  -6  14   1  112.59    8.30
  -5 -14   1  146.09    9.30
   5 -14  -1  142.09    9.00
  -5 -14   1  141.39    9.00
  -5 -14   1  144.99    9.30
  -5 -14   1  141.49    9.00
  -5 -14   1  154.48    9.40
  -5 -14   1  148.39    9.40
   5 -14  -1  144.89    9.10
   5  14  -1  146.89    8.70
  -5  14   1  141.99    8.60
  -5  14   1  145.59    9.70
   5  14  -1  130.09    8.90
  -5  14   1  137.69    8.80
  -4 -14   1   34.20    3.40
   4 -14  -1   30.50    3.10
   4 -14  -1   27.90    3.00
  -4 -14   1   29.10    3.30
  -4 -14   1   34.10    3.20
  -4 -14   1   33.30    3.40
  -4 -14   1   34.70    3.40
   4  14  -1   34.70    3.10
  -4  14   1   32.50    2.80
  -4  14   1   37.80    3.80
  -3 -14   1    7.40    1.90
   3 -14  -1    7.60    1.50
  -3 -14   1    7.90    1.70
  -3 -14   1    7.60    1.80
   3  14  -1    7.50    1.50
  -3  14   1   10.10    2.00
  -3  14   1    8.90    1.50
   3  14  -1    7.90    1.50
   2 -14  -1  215.88   15.50
  -2 -14   1  198.88   12.60
   2  14  -1  215.98   12.60
   2  14  -1  238.68   11.80
  -2  14   1  207.78   11.80
  -2  14   1  196.88   15.90
  -2  14   1  213.48   12.90
   1 -14  -1  106.29    7.20
  -1 -14   1   99.69    7.10
  -1  14   1  116.69    7.50
   1  14  -1  107.69    7.30
  -1  14   1  103.99    8.10
   1  14  -1  111.39    6.20
   0 -14   1   25.60    2.80
   0 -14  -1   26.20    2.80
   0  14   1   20.60    2.60
   0  14  -1   25.40    2.80
   0  14  -1   23.80    1.80
   0  14   1   17.90    4.10
  -1 -14  -1   35.10    3.40
   1 -14   1   37.80    3.50
   1  14   1   36.90    3.40
  -1  14  -1   38.90    2.60
  -1  14  -1   40.20    3.70
  -1  14  -1   33.50    4.80
  -2 -14  -1  339.87   19.40
  -2  14  -1  317.97   18.50
   2  14   1  374.76   19.30
  -2  14  -1  349.96   19.80
   3 -14   1   31.70    3.20
  -3 -14  -1   30.40    3.00
  -3 -14  -1   27.30    3.10
  -3 -14  -1   35.50    3.20
  -3  14  -1   31.80    2.60
  -3  14  -1   28.50    3.30
   3  14   1   32.50    2.00
   3  14   1   29.60    2.80
  -4 -14  -1    0.60    0.90
   4 -14   1    2.60    1.20
  -4 -14  -1    0.50    1.10
  -4 -14  -1   -0.40    1.00
  -4 -14  -1    0.60    1.10
   4 -14   1   -0.70    0.90
  -4  14  -1    0.80    0.70
   4  14   1    1.10    0.70
  -4  14  -1   -0.50    1.10
   4  14   1    0.70    0.80
  -5 -14  -1    7.50    1.60
   5 -14   1    5.30    1.40
   5 -14   1    6.10    1.60
  -5 -14  -1    4.00    1.40
  -5 -14  -1    4.00    1.40
  -5 -14  -1    5.30    1.40
  -5 -14  -1    6.30    1.50
   5 -14   1    5.80    1.50
   5  14   1    4.10    1.20
  -5  14  -1    6.50    1.90
  -5  14  -1    2.10    1.40
  -5  14  -1    4.90    1.20
   5  14   1    4.10    0.90
  -5  14  -1    4.80    1.50
   6 -14   1    0.90    1.30
  -6 -14  -1    4.40    1.20
   6 -14   1   -1.50    1.00
   6 -14   1    1.30    1.10
  -6 -14  -1    4.10    1.50
  -6 -14  -1    0.40    0.90
  -6 -14  -1    2.20    1.10
  -6 -14  -1    0.00    1.10
  -6 -14  -1    0.00    0.90
  -6  14  -1    0.60    1.10
  -6  14  -1    1.80    0.90
  -6  14  -1    1.10    1.10
   6  14   1    1.40    1.90
   7 -14   1  171.58   11.10
  -7 -14  -1  163.38   10.90
  -7 -14  -1  183.28   10.80
  -7 -14  -1  183.28   10.90
   7 -14   1  161.78   10.60
  -7 -14  -1  162.18   10.40
  -7 -14  -1  186.48   11.40
   7 -14   1  194.28   11.30
  -7 -14  -1  178.58   11.30
  -7  14  -1  178.38   10.80
  -7  14  -1  169.48   10.60
  -7  14  -1  186.08   12.30
   8 -14   1   31.30    3.60
   8 -14   1   35.40    4.00
  -8 -14  -1   43.30    3.80
  -8 -14  -1   44.90    4.10
  -8 -14  -1   41.80    4.30
  -8 -14  -1   39.80    4.20
  -8 -14  -1   42.20    3.70
   8 -14   1   43.50    4.30
   8 -14   1   42.50    3.80
  -8  14  -1   40.80    3.70
  -8  14  -1   39.20    3.80
  -9 -14  -1    7.30    1.80
  -9 -14  -1    7.50    2.10
   9 -14   1    7.90    1.80
  -9 -14  -1    7.30    1.60
  -9 -14  -1    7.60    2.20
   9 -14   1    8.00    1.90
   9 -14   1    5.10    1.90
  -9 -14  -1    8.20    2.00
  -9  14  -1    7.30    1.80
  -9  14  -1   11.80    2.10
  -9  14  -1   15.70    2.80
 -10 -14  -1    6.00    1.70
 -10 -14  -1    5.30    1.90
 -10 -14  -1    3.90    1.70
  10 -14   1    3.30    1.70
 -10 -14  -1    5.60    1.50
 -10 -14  -1    5.50    1.60
  10 -14   1    8.10    1.80
 -10  14  -1    6.00    1.70
 -10  14  -1    5.60    1.90
 -10  14  -1    3.00    1.40
 -10  14  -1   10.00    2.40
  11 -14   1    0.10    1.40
 -11 -14  -1    2.40    1.50
 -11 -14  -1    1.50    1.60
 -11 -14  -1    0.20    1.00
  11 -14   1    0.60    1.40
 -11  14  -1    4.70    2.00
 -11  14  -1    0.40    1.30
 -11  14  -1    0.00    1.30
  11  14   1    1.80    1.10
 -11  14  -1    2.80    1.80
  12 -14   1    4.90    1.70
 -12 -14  -1    3.90    1.70
 -12 -14  -1    0.80    1.10
  12 -14   1    0.20    1.20
 -12 -14  -1    2.20    1.50
 -12  14  -1    0.50    1.70
 -12  14  -1    4.70    1.90
 -12  14  -1    3.10    1.40
 -13 -14  -1   -2.40    1.10
  13 -14   1    0.50    1.40
 -13 -14  -1    1.80    1.00
 -13 -14  -1    1.00    1.40
  13 -14   1   -1.90    1.30
 -13  14  -1   -0.80    1.70
  13  14   1    2.00    1.00
 -13  14  -1    0.40    1.50
 -13  14  -1   -2.10    1.00
  14 -14   1    2.20    1.60
 -14 -14  -1    4.80    1.80
 -14 -14  -1    1.90    1.50
  14 -14   1    2.10    1.30
 -14 -14  -1    1.90    1.10
  14  14   1   -0.30    1.60
  14  14   1    0.70    1.00
 -14  14  -1    2.50    1.60
  15 -14   1   -0.60    1.10
 -15 -14  -1    1.60    1.00
 -15 -14  -1    1.20    1.30
  15 -14   1    3.70    1.30
  15  14   1   -0.10    0.90
 -15  14  -1    0.80    1.40
  15  14   1   -2.00    1.10
  16 -14   1    3.10    1.60
 -16 -14  -1    1.90    1.10
 -16  14  -1    4.80    1.30
 -16  14  -1    1.00    1.10
  16  14   1    0.90    0.90
  16  14   1    3.80    1.30
  16 -15  -1   18.80    2.50
 -16 -15   1   11.50    2.00
 -16 -15   1   11.70    1.60
  16  15  -1   13.50    1.90
 -16  15   1   14.30    2.50
  16  15  -1   12.90    1.90
  15 -15  -1    0.70    1.30
 -15 -15   1    0.60    0.90
 -15 -15   1   -0.90    1.10
  15  15  -1    1.00    0.90
 -15  15   1   -0.10    1.40
 -14 -15   1   -0.20    1.20
  14 -15  -1    1.30    1.40
 -14 -15   1    0.70    1.00
  14 -15  -1   -0.60    1.40
 -14 -15   1    1.70    1.50
 -14  15   1    2.10    2.40
  14  15  -1    2.30    1.10
 -14  15   1    1.00    1.20
 -13 -15   1    1.60    1.50
 -13 -15   1    0.90    1.00
  13 -15  -1   -1.00    1.40
 -13 -15   1    1.10    1.50
  13 -15  -1    1.80    1.50
 -13  15   1    0.30    1.10
 -13  15   1    1.00    1.60
 -13  15   1    5.10    1.90
  13  15  -1   -0.40    1.00
  12 -15  -1   -1.10    1.30
 -12 -15   1   -0.90    1.10
 -12 -15   1    1.40    1.50
 -12 -15   1    1.70    1.40
  12 -15  -1    1.00    1.20
 -12  15   1   -1.40    1.30
 -12  15   1   -1.40    1.10
  12  15  -1    0.40    1.00
 -12  15   1   -0.10    1.20
 -12  15   1    0.00    1.50
 -11 -15   1   92.19    7.80
 -11 -15   1  119.79    8.40
 -11 -15   1  111.99    8.30
 -11 -15   1  118.89    7.80
  11 -15  -1  111.89    8.30
  11 -15  -1  118.79    7.40
 -11  15   1  117.39    7.50
 -11  15   1  119.69    7.50
 -11  15   1  107.49    8.60
 -11  15   1   97.59    8.10
  10 -15  -1   -0.70    1.50
 -10 -15   1   -0.20    1.10
 -10 -15   1    1.50    1.40
 -10 -15   1   -1.00    1.40
 -10 -15   1   -0.10    1.20
 -10 -15   1    1.20    1.30
  10 -15  -1    1.20    1.30
 -10  15   1    1.20    1.40
 -10  15   1   -1.40    1.10
 -10  15   1    0.10    1.10
 -10  15   1   -0.10    1.00
  -9 -15   1   67.09    5.70
   9 -15  -1   55.09    4.70
  -9 -15   1   58.59    5.30
   9 -15  -1   58.79    5.30
  -9 -15   1   65.99    5.30
  -9 -15   1   60.39    4.80
  -9 -15   1   58.39    5.30
  -9  15   1   63.79    5.00
  -9  15   1   59.19    5.60
  -9  15   1   62.39    4.80
  -8 -15   1    3.70    1.50
  -8 -15   1    6.90    1.90
  -8 -15   1    4.60    2.00
  -8 -15   1    5.80    1.70
  -8 -15   1    3.90    1.50
   8 -15  -1    7.20    1.90
  -8 -15   1    6.00    2.00
  -8  15   1    6.20    1.60
  -8  15   1    4.50    1.40
  -7 -15   1  151.88   10.40
  -7 -15   1  153.48   10.00
  -7 -15   1  166.08   10.60
  -7 -15   1  177.48   10.80
   7 -15  -1  163.68   10.50
   7 -15  -1  158.78   10.40
  -7 -15   1  180.88   10.60
  -7 -15   1  158.18    9.90
   7 -15  -1  160.78   10.00
  -7  15   1  161.38    9.90
  -7  15   1  157.68    9.90
   6 -15  -1  285.67   17.50
  -6 -15   1  344.57   18.40
  -6 -15   1  333.97   18.20
   6 -15  -1  320.57   17.90
  -6 -15   1  298.77   17.50
  -6 -15   1  317.37   17.70
   6 -15  -1  306.67   17.80
  -6 -15   1  284.67   17.90
  -6 -15   1  339.17   18.20
  -6  15   1  298.97   18.60
  -6  15   1  297.97   17.40
  -6  15   1  296.77   17.20
   5 -15  -1  127.39    8.60
  -5 -15   1  147.79    9.40
  -5 -15   1  136.19    9.00
  -5 -15   1  116.49    8.70
  -5 -15   1  150.48    9.20
  -5 -15   1  132.99    8.60
  -5 -15   1  132.29    8.50
   5 -15  -1  128.39    8.50
   5 -15  -1  138.49    8.70
   5  15  -1  136.59    8.30
  -5  15   1  132.39    8.40
  -5  15   1  131.59    9.40
  -5  15   1  126.09    8.10
  -4 -15   1  101.19    6.80
   4 -15  -1   99.29    6.80
   4 -15  -1  103.59    6.70
  -4 -15   1  107.19    7.50
  -4 -15   1   95.39    6.80
  -4 -15   1  101.39    7.10
  -4 -15   1   93.49    7.00
   4 -15  -1  100.59    6.80
  -4 -15   1  109.79    7.30
   4  15  -1  106.09    6.90
  -4  15   1   96.99    6.30
   4  15  -1   91.79    6.40
  -4  15   1  102.29    7.50
  -3 -15   1  106.49    6.90
  -3 -15   1  107.19    7.10
   3 -15  -1  104.99    7.00
   3 -15  -1   96.39    6.60
  -3 -15   1  111.79    7.50
  -3 -15   1  101.79    7.10
   3 -15  -1   98.09    6.90
  -3 -15   1   90.99    7.10
  -3  15   1  103.39    6.40
  -3  15   1   94.79    7.40
   3  15  -1  110.39    7.10
   3  15  -1  113.29    6.20
   2 -15  -1   -0.50    1.10
  -2 -15   1    2.30    1.10
  -2 -15   1    2.90    1.60
   2 -15  -1    0.50    0.90
  -2 -15   1   -0.30    0.80
  -2 -15   1    2.50    1.20
  -2 -15   1    2.10    1.30
  -2  15   1    2.00    0.80
  -2  15   1    1.60    1.20
   2  15  -1    2.40    1.00
   2  15  -1    1.30    0.50
   1 -15  -1  378.66   21.50
   1 -15  -1  364.56   20.80
  -1 -15   1  382.46   20.90
  -1 -15   1  344.97   21.00
  -1 -15   1  377.66   21.60
  -1 -15   1  375.26   21.00
   1 -15  -1  372.66   20.90
  -1  15   1  394.26   21.50
   1  15  -1  367.76   19.60
   1  15  -1  407.66   21.40
  -1  15   1  397.46   25.10
  -1  15   1  361.06   20.10
   0 -15   1    9.10    2.20
   0 -15  -1   10.40    1.90
   0 -15   1   11.50    2.00
   0 -15   1   10.70    2.10
   0 -15  -1   15.00    2.30
   0 -15  -1   12.70    2.20
   0 -15   1    9.20    1.90
   0 -15  -1   11.20    2.00
   0  15  -1   14.30    2.20
   0  15   1    8.80    1.80
   0  15  -1    9.50    0.90
   1 -15   1   34.10    3.30
  -1 -15  -1   32.20    3.40
   1 -15   1   29.30    3.10
   1 -15   1   32.10    3.80
  -1 -15  -1   32.90    3.20
  -1 -15  -1   32.70    3.10
  -1 -15  -1   33.90    3.40
   1 -15   1   29.60    3.30
  -1  15  -1   35.00    3.60
  -1  15  -1   31.30    2.60
   1  15   1   34.20    3.30
  -2 -15  -1   37.00    3.50
  -2 -15  -1   40.50    3.70
  -2 -15  -1   33.60    3.30
  -2 -15  -1   33.50    3.30
   2 -15   1   38.30    3.60
   2 -15   1   37.80    3.40
  -2 -15  -1   36.90    3.70
  -2  15  -1   38.30    3.90
   2  15   1   39.70    3.50
  -2  15  -1   33.90    2.90
   3 -15   1   38.10    3.70
  -3 -15  -1   35.50    3.40
  -3 -15  -1   36.90    3.70
  -3 -15  -1   38.30    3.80
   3 -15   1   36.10    3.40
  -3 -15  -1   34.10    3.60
  -3 -15  -1   39.00    3.50
   3 -15   1   35.00    3.20
   3  15   1   40.50    3.50
  -3  15  -1   38.80    3.10
  -3  15  -1   36.50    4.00
  -4 -15  -1  184.48   11.10
  -4 -15  -1  171.68   11.00
  -4 -15  -1  183.08   11.00
   4 -15   1  163.98   10.70
   4 -15   1  179.98   10.90
   4 -15   1  171.98   10.60
  -4 -15  -1  177.88   10.60
  -4 -15  -1  177.98   10.70
  -4  15  -1  176.58   11.50
  -4  15  -1  173.68   10.20
  -4  15  -1  166.48   10.70
   4  15   1  179.08   10.40
  -4  15  -1  162.98   11.20
   5 -15   1  558.14   30.90
  -5 -15  -1  579.04   31.50
   5 -15   1  576.14   31.00
  -5 -15  -1  584.04   31.00
  -5 -15  -1  572.54   30.70
  -5 -15  -1  578.24   31.30
   5 -15   1  614.14   31.30
  -5 -15  -1  591.74   30.90
  -5 -15  -1  545.15   31.10
  -5  15  -1  574.74   30.70
  -5  15  -1  540.25   31.80
  -5  15  -1  564.44   31.30
  -5  15  -1  531.25   30.40
   6 -15   1   40.30    3.90
  -6 -15  -1   45.60    4.00
  -6 -15  -1   39.20    4.20
  -6 -15  -1   46.00    4.60
   6 -15   1   42.10    4.00
   6 -15   1   53.89    4.60
  -6 -15  -1   48.60    4.10
  -6 -15  -1   43.00    4.20
  -6 -15  -1   39.50    3.70
  -6  15  -1   42.50    3.90
  -6  15  -1   43.90    3.80
  -7 -15  -1  153.98    9.80
  -7 -15  -1  145.29    9.40
   7 -15   1  151.08   10.00
   7 -15   1  170.68   10.30
  -7 -15  -1  151.88   10.30
  -7 -15  -1  164.98   10.40
   7 -15   1  151.38    9.70
  -7 -15  -1  152.38    9.70
  -7 -15  -1  144.59   10.00
  -7  15  -1  152.88    9.70
  -7  15  -1  155.48    9.60
  -8 -15  -1   28.20    3.50
  -8 -15  -1   27.30    3.10
  -8 -15  -1   26.10    3.60
   8 -15   1   27.20    3.60
   8 -15   1   23.60    3.00
  -8 -15  -1   26.70    3.20
   8 -15   1   26.20    3.40
  -8 -15  -1   27.70    3.00
  -8  15  -1   25.40    3.20
  -8  15  -1   26.10    3.00
  -9 -15  -1   67.89    6.00
  -9 -15  -1   68.09    5.40
   9 -15   1   61.49    5.10
  -9 -15  -1   69.49    5.30
  -9 -15  -1   64.49    5.50
  -9 -15  -1   81.69    6.20
   9 -15   1   71.09    5.90
  -9  15  -1   74.99    5.50
  -9  15  -1   74.69    5.60
  -9  15  -1   68.99    6.30
 -10 -15  -1   34.10    4.00
 -10 -15  -1   29.90    3.50
 -10 -15  -1   25.30    3.80
  10 -15   1   21.10    3.30
 -10 -15  -1   32.00    3.30
 -10 -15  -1   31.20    3.20
  10 -15   1   32.10    3.80
 -10  15  -1   26.90    3.70
 -10  15  -1   28.50    3.20
 -10  15  -1   30.00    3.40
 -10  15  -1   24.80    3.80
 -11 -15  -1   40.20    4.40
 -11 -15  -1   38.50    4.40
  11 -15   1   38.60    4.30
  11 -15   1   45.30    3.90
 -11 -15  -1   34.00    3.60
  11  15   1   38.80    3.30
 -11  15  -1   37.50    3.90
 -11  15  -1   42.90    4.10
 -11  15  -1   35.10    4.60
 -11  15  -1   35.40    4.40
 -12 -15  -1  107.69    7.80
 -12 -15  -1  111.99    8.00
  12 -15   1  108.49    7.90
  12 -15   1   96.49    6.70
 -12 -15  -1  104.79    6.80
 -12  15  -1   86.49    7.50
 -12  15  -1   93.89    6.90
  12  15   1  105.79    6.50
 -12  15  -1  100.19    6.90
 -12  15  -1   86.19    7.80
 -13 -15  -1  129.69    9.00
  13 -15   1  116.89    7.70
 -13 -15  -1  118.89    7.70
  13 -15   1  131.29    9.10
 -13 -15  -1  133.79    8.80
 -13  15  -1  122.29    9.00
 -13  15  -1  121.49    7.80
  13  15   1  124.09    7.70
 -13  15  -1  114.09    8.90
 -14 -15  -1    8.90    2.20
 -14 -15  -1    8.30    1.60
 -14 -15  -1   13.80    2.60
  14 -15   1    8.00    2.20
  14  15   1   13.30    2.10
 -14  15  -1    6.60    2.10
 -15 -15  -1   28.70    2.70
 -15 -15  -1   38.50    3.70
  15 -15   1   34.80    4.00
  15  15   1   38.50    3.10
  15  15   1   38.60    3.30
 -15  15  -1   38.60    4.10
 -16 -15  -1    6.40    1.40
  16 -15   1    4.20    1.40
  16  15   1    4.90    1.20
 -16  15  -1    6.20    1.80
 -16 -16   1   -0.20    0.90
 -16  16   1    1.60    1.20
 -15 -16   1   -1.20    0.80
 -15 -16   1   -0.30    1.00
  15 -16  -1   -0.20    1.00
  15  16  -1   -0.40    0.80
 -15  16   1    1.70    1.40
 -14 -16   1    6.60    1.90
 -14 -16   1    4.90    1.90
 -14 -16   1    3.70    1.30
  14 -16  -1    5.90    1.80
 -14  16   1   10.70    2.30
  14  16  -1    9.70    1.50
 -14  16   1    6.30    2.80
  13 -16  -1   49.70    4.60
 -13 -16   1   46.70    4.00
 -13 -16   1   48.90    4.60
 -13 -16   1   49.40    4.70
 -13  16   1   46.10    3.90
 -13  16   1   44.20    4.10
 -13  16   1   43.00    4.80
  13  16  -1   46.50    3.50
 -13  16   1   45.10    4.70
 -12 -16   1   32.30    3.50
  12 -16  -1   33.80    3.90
 -12 -16   1   36.10    4.10
 -12 -16   1   37.50    4.20
 -12  16   1   33.20    3.40
 -12  16   1   28.90    3.90
 -12  16   1   32.20    3.40
 -12  16   1   30.40    4.30
 -11 -16   1   17.40    3.20
 -11 -16   1   22.10    3.20
 -11 -16   1   22.80    2.90
  11 -16  -1   21.10    3.00
 -11 -16   1   19.70    3.30
 -11  16   1   16.50    3.30
 -11  16   1   20.40    2.70
 -11  16   1   21.70    2.70
 -11  16   1   14.20    2.70
 -10 -16   1   39.10    4.30
 -10 -16   1   31.90    3.90
 -10 -16   1   33.80    3.60
 -10 -16   1   30.10    3.90
  10 -16  -1   36.10    4.00
 -10 -16   1   35.70    3.80
 -10  16   1   35.90    4.30
 -10  16   1   38.90    3.60
 -10  16   1   36.80    3.60
  -9 -16   1    0.10    1.30
  -9 -16   1    0.90    1.10
   9 -16  -1   -0.10    1.10
  -9 -16   1    1.70    1.20
  -9 -16   1    2.10    1.70
  -9 -16   1   -1.80    0.80
  -9  16   1   -1.00    1.30
  -9  16   1    1.50    1.20
  -9  16   1    0.60    1.10
  -8 -16   1   10.00    2.30
  -8 -16   1   11.10    2.30
  -8 -16   1    5.30    1.70
   8 -16  -1    7.90    1.80
  -8 -16   1   12.90    2.50
   8 -16  -1   11.30    2.30
  -8 -16   1   15.00    2.60
  -8 -16   1    9.60    2.00
  -8  16   1   11.40    2.10
  -8  16   1   15.00    2.20
  -8  16   1    6.90    2.20
  -7 -16   1   11.00    2.50
  -7 -16   1    8.90    1.90
   7 -16  -1   12.10    2.30
  -7 -16   1    6.10    1.80
  -7 -16   1    6.20    2.00
  -7 -16   1    7.70    1.90
  -7 -16   1    9.40    2.10
   7 -16  -1    7.40    1.70
   7 -16  -1    7.40    1.90
  -7  16   1    5.80    1.50
  -7  16   1    6.70    1.70
  -6 -16   1    0.50    1.90
   6 -16  -1    5.40    1.60
   6 -16  -1    3.20    1.50
   6 -16  -1    4.70    1.50
  -6 -16   1    7.10    1.90
  -6 -16   1    2.30    1.40
  -6 -16   1    3.40    1.50
  -6 -16   1    6.80    2.00
  -6 -16   1    4.50    1.60
  -6  16   1    4.60    1.40
  -6  16   1    2.90    1.20
   5 -16  -1   42.10    4.00
   5 -16  -1   43.20    4.10
  -5 -16   1   48.30    4.40
  -5 -16   1   40.40    4.10
  -5 -16   1   44.20    4.00
  -5 -16   1   40.90    4.20
  -5 -16   1   43.00    3.80
   5 -16  -1   40.30    3.80
  -5 -16   1   51.59    4.80
  -5  16   1   39.30    3.50
  -5  16   1   45.00    3.80
  -4 -16   1   13.10    2.80
  -4 -16   1   15.20    2.60
   4 -16  -1   16.90    2.40
  -4 -16   1   12.00    2.40
  -4 -16   1   11.80    2.10
   4 -16  -1   14.10    2.40
  -4 -16   1   15.60    2.30
  -4 -16   1   14.90    2.40
   4 -16  -1   12.80    1.90
  -4  16   1   12.60    2.60
  -4  16   1   12.00    1.90
   4  16  -1   11.20    2.10
  -4  16   1   12.50    2.20
  -3 -16   1    0.10    1.10
  -3 -16   1    8.40    2.50
  -3 -16   1    1.20    1.10
  -3 -16   1    2.80    1.30
  -3 -16   1    1.20    1.30
  -3 -16   1    1.20    1.00
   3 -16  -1    2.30    1.00
   3 -16  -1    5.30    1.40
   3 -16  -1    1.00    1.10
  -3  16   1    1.40    0.80
  -3  16   1    2.80    1.30
   3  16  -1    2.00    1.20
  -2 -16   1   17.30    2.50
  -2 -16   1   18.10    3.10
  -2 -16   1   16.00    2.30
   2 -16  -1   21.00    2.30
   2 -16  -1   16.70    1.90
   2 -16  -1   16.70    2.40
  -2 -16   1   16.00    2.50
  -2  16   1   16.90    2.80
   2  16  -1   14.00    2.50
  -2  16   1   17.20    2.00
  -1 -16   1   35.50    3.70
  -1 -16   1   33.80    3.30
   1 -16  -1   34.40    3.30
  -1 -16   1   30.00    3.90
   1 -16  -1   36.20    3.30
  -1 -16   1   34.30    3.30
  -1 -16   1   33.10    3.30
   1 -16  -1   29.10    3.80
   1  16  -1   32.50    3.50
  -1  16   1   34.80    3.70
  -1  16   1   35.10    2.80
   0 -16   1    8.60    1.80
   0 -16  -1    6.20    1.50
   0 -16  -1    8.30    2.10
   0 -16  -1    7.10    1.70
   0 -16   1    7.60    1.70
   0 -16   1    6.70    1.70
   0 -16  -1    3.20    1.50
   0  16   1    4.20    1.50
   0  16  -1    6.40    1.80
  -1 -16  -1  387.16   21.90
   1 -16   1  365.96   22.30
  -1 -16  -1  369.86   21.70
  -1 -16  -1  396.26   21.60
   1 -16   1  390.06   21.50
  -1 -16  -1  373.86   21.60
  -1 -16  -1  393.86   21.50
   1 -16   1  397.26   21.70
   1  16   1  430.26   22.00
  -1  16  -1  367.66   20.70
  -1  16  -1  372.16   22.10
  -2 -16  -1    2.60    1.60
   2 -16   1    5.50    1.20
  -2 -16  -1    5.70    1.40
  -2 -16  -1    2.70    1.40
  -2 -16  -1    6.20    1.60
  -2 -16  -1    4.60    1.60
   2 -16   1    3.20    1.40
   2 -16   1    2.50    1.50
  -2  16  -1    1.90    1.20
   2  16   1    5.10    1.40
  -2  16  -1    3.50    1.00
  -3 -16  -1    1.30    1.20
  -3 -16  -1   -1.20    0.80
  -3 -16  -1   -1.30    0.80
  -3 -16  -1    1.40    1.00
   3 -16   1   -0.80    0.90
   3 -16   1   -0.10    1.10
   3 -16   1   -1.40    0.80
  -3 -16  -1    4.40    1.50
  -3  16  -1   -0.40    1.00
  -3  16  -1    0.50    0.80
   3  16   1    1.00    1.00
  -4 -16  -1   74.09    5.60
   4 -16   1   71.39    5.50
  -4 -16  -1   63.79    5.50
  -4 -16  -1   76.79    5.50
   4 -16   1   70.69    5.10
  -4 -16  -1   56.69    6.20
  -4 -16  -1   71.49    5.60
  -4 -16  -1   72.69    5.30
   4 -16   1   67.59    5.30
  -4  16  -1   65.59    5.10
  -4  16  -1   70.89    6.10
  -4  16  -1   74.09    5.00
   4  16   1   71.89    5.10
   5 -16   1   20.50    3.00
  -5 -16  -1   23.70    2.70
   5 -16   1   16.40    2.70
  -5 -16  -1   20.30    2.80
  -5 -16  -1   31.20    3.70
  -5 -16  -1   22.40    3.00
  -5 -16  -1   19.70    2.90
   5 -16   1   21.40    2.80
  -5 -16  -1   18.50    2.60
  -5  16  -1   25.70    2.60
  -5  16  -1   21.70    2.70
  -6 -16  -1    2.60    1.50
   6 -16   1    3.30    1.50
  -6 -16  -1    7.50    1.90
  -6 -16  -1    4.40    1.40
   6 -16   1    4.00    1.40
  -6 -16  -1    3.90    1.50
  -6 -16  -1    4.50    2.10
   6 -16   1    5.60    1.90
  -6 -16  -1    4.50    1.50
  -6  16  -1    4.10    1.30
  -6  16  -1    5.80    1.60
  -7 -16  -1   12.20    2.30
  -7 -16  -1   10.30    2.50
  -7 -16  -1   13.30    2.70
  -7 -16  -1   11.90    2.20
   7 -16   1   13.20    2.40
   7 -16   1    7.10    2.00
   7 -16   1    9.40    2.10
  -7 -16  -1   11.50    1.80
  -7 -16  -1    7.30    2.10
  -7  16  -1   13.80    2.20
  -7  16  -1   11.80    2.10
  -8 -16  -1    1.40    1.40
   8 -16   1   -0.10    1.20
  -8 -16  -1    0.30    1.00
  -8 -16  -1    0.50    1.30
   8 -16   1    2.40    1.30
  -8  16  -1   -0.70    1.20
  -8  16  -1    1.00    1.20
  -9 -16  -1  217.28   13.70
  -9 -16  -1  221.48   13.30
  -9 -16  -1  225.88   14.20
  -9 -16  -1  225.08   13.40
   9 -16   1  220.78   13.90
   9 -16   1  204.08   13.10
  -9 -16  -1  240.98   14.30
  -9  16  -1  243.18   13.50
  -9  16  -1  209.38   14.40
  -9  16  -1  227.08   13.50
  10 -16   1   41.10    4.40
 -10 -16  -1   37.80    3.80
 -10 -16  -1   35.10    3.70
 -10 -16  -1   40.00    4.40
 -10 -16  -1   44.90    4.50
 -10  16  -1   36.10    4.50
 -10  16  -1   44.30    4.10
 -10  16  -1   37.60    4.00
  11 -16   1   75.09    6.30
 -11 -16  -1   68.49    5.30
 -11 -16  -1   76.29    6.20
 -11 -16  -1   67.99    6.10
 -11  16  -1   77.19    5.70
 -11  16  -1   71.99    5.60
 -11  16  -1   67.19    6.50
 -11  16  -1   59.29    6.00
 -12 -16  -1    3.40    1.70
 -12 -16  -1    1.80    1.20
  12 -16   1    4.00    1.60
 -12 -16  -1    7.60    2.00
  12  16   1    3.10    1.30
 -12  16  -1    4.60    1.70
 -12  16  -1    5.90    1.90
 -12  16  -1    4.60    1.50
 -12  16  -1    3.40    1.50
 -13 -16  -1   29.50    3.00
 -13 -16  -1   29.30    3.90
 -13 -16  -1   31.90    3.70
  13 -16   1   34.60    4.00
 -13  16  -1   27.70    3.10
 -13  16  -1   33.20    4.00
 -13  16  -1   23.10    3.90
  13  16   1   30.70    2.80
 -14 -16  -1    7.60    1.40
  14 -16   1    9.70    2.20
 -14 -16  -1   10.30    2.00
 -14 -16  -1    7.60    2.10
 -14  16  -1    7.90    2.20
  14  16   1    9.90    1.60
 -15 -16  -1    9.30    1.70
 -15 -16  -1    9.30    1.60
  15 -16   1    6.70    1.90
 -15  16  -1    5.70    1.90
  15  16   1    6.60    1.30
  15 -17  -1    1.10    1.00
 -15 -17   1   -0.50    1.10
 -15 -17   1   -0.10    0.80
 -15  17   1    0.20    1.40
  14 -17  -1    1.80    1.20
 -14 -17   1    2.10    1.30
 -14 -17   1    1.70    1.40
 -14 -17   1    3.00    1.10
 -14  17   1    5.60    1.90
 -13 -17   1    0.70    1.00
 -13 -17   1    1.00    1.50
  13 -17  -1   -0.40    1.10
 -13 -17   1    0.90    1.30
 -13  17   1   -1.90    1.50
 -13  17   1    1.30    1.80
 -13  17   1    1.60    1.10
 -13  17   1    2.50    1.80
 -12 -17   1   58.29    5.00
  12 -17  -1   64.59    5.40
 -12 -17   1   59.39    5.60
 -12 -17   1   67.89    5.70
 -12  17   1   61.49    4.80
 -12  17   1   68.29    5.40
 -12  17   1   61.69    4.80
 -12  17   1   61.99    6.00
 -11 -17   1  147.09   10.10
 -11 -17   1  158.68   10.30
 -11 -17   1  146.19    9.50
  11 -17  -1  141.59    9.80
 -11  17   1  148.89    9.30
 -11  17   1  148.29    9.30
 -11  17   1  133.79   10.20
 -10 -17   1   12.50    2.30
  10 -17  -1   11.50    2.40
 -10 -17   1   13.70    2.80
 -10 -17   1   12.40    2.50
 -10 -17   1   10.20    2.30
 -10 -17   1   13.00    2.40
 -10  17   1    9.80    2.00
 -10  17   1   12.60    2.20
 -10  17   1   11.10    2.70
  -9 -17   1   26.60    3.10
  -9 -17   1   26.00    3.50
  -9 -17   1   28.10    3.70
  -9 -17   1   25.50    3.50
   9 -17  -1   28.40    3.40
  -9 -17   1   26.50    3.50
  -9  17   1   28.00    3.10
  -9  17   1   30.30    3.30
  -9  17   1   25.20    3.80
   8 -17  -1   64.79    5.40
  -8 -17   1   65.49    6.00
  -8 -17   1   62.89    5.60
  -8 -17   1   68.79    5.20
  -8 -17   1   63.89    4.90
   8 -17  -1   66.09    5.00
  -8 -17   1   76.29    5.70
  -8 -17   1   60.69    5.50
  -8  17   1   67.99    5.10
  -8  17   1   55.69    5.60
  -8  17   1   59.89    5.00
  -7 -17   1  207.58   13.40
  -7 -17   1  226.78   13.40
   7 -17  -1  224.78   13.30
   7 -17  -1  212.88   13.00
  -7 -17   1  214.78   12.70
  -7 -17   1  216.18   13.40
  -7 -17   1  222.08   13.80
   7 -17  -1  202.28   12.60
  -7 -17   1  205.58   12.80
  -7  17   1  199.88   12.50
  -7  17   1  211.28   12.60
   6 -17  -1    4.40    1.50
   6 -17  -1    3.10    1.40
  -6 -17   1    3.60    1.30
  -6 -17   1    4.60    1.50
  -6 -17   1    5.40    2.00
   6 -17  -1    4.80    1.70
  -6 -17   1    4.30    1.60
  -6 -17   1    4.50    1.80
  -6 -17   1    5.60    2.00
  -6  17   1    5.70    1.50
  -6  17   1    3.70    1.40
   5 -17  -1  169.18   10.30
  -5 -17   1  170.48   10.70
  -5 -17   1  178.68   11.00
  -5 -17   1  155.98   10.30
   5 -17  -1  166.98   10.20
  -5 -17   1  167.68   11.30
  -5 -17   1  161.28   10.90
  -5 -17   1  163.48   10.30
   5 -17  -1  168.98   10.50
  -5  17   1  160.48    9.90
  -5  17   1  151.88   10.00
  -4 -17   1   37.50    4.30
   4 -17  -1   38.20    3.80
   4 -17  -1   44.70    3.90
  -4 -17   1   36.80    3.70
  -4 -17   1   43.20    4.00
  -4 -17   1   42.30    4.30
   4 -17  -1   42.80    3.60
  -4 -17   1   34.90    3.90
  -4 -17   1   38.10    4.90
  -4  17   1   42.50    3.50
  -4  17   1   44.10    3.80
   4  17  -1   37.80    4.20
  -3 -17   1  567.04   31.40
  -3 -17   1  483.95   32.00
  -3 -17   1  593.64   31.40
  -3 -17   1  593.04   31.20
   3 -17  -1  591.34   31.20
  -3 -17   1  550.64   31.60
  -3 -17   1  603.94   32.00
   3 -17  -1  575.84   31.20
   3 -17  -1  617.24   30.70
  -3  17   1  554.34   30.50
   3  17  -1  582.34   31.60
  -3  17   1  534.65   30.80
  -3  17   1  610.64   33.30
  -2 -17   1  108.79    7.80
  -2 -17   1  124.09    8.10
   2 -17  -1  114.69    7.80
  -2 -17   1  123.99    8.50
  -2 -17   1  109.29    8.20
  -2 -17   1  121.59    7.80
   2 -17  -1  115.69    7.80
  -2  17   1  122.79    8.60
   2  17  -1  126.29    8.40
  -2  17   1  106.89    7.10
  -1 -17   1   28.00    3.20
   1 -17  -1   28.30    3.00
  -1 -17   1   31.70    3.20
  -1 -17   1   27.50    3.70
  -1 -17   1   26.80    3.30
  -1 -17   1   21.80    4.00
  -1 -17   1   29.10    3.10
   1 -17  -1   28.10    3.10
   1 -17  -1   30.10    3.10
   1  17  -1   26.60    3.50
  -1  17   1   22.50    2.40
  -1  17   1   28.00    3.60
   0 -17   1  358.46   20.00
   0 -17   1  339.57   19.80
   0 -17   1  344.77   20.40
   0 -17   1  308.37   20.80
   0 -17   1  377.46   20.20
   0 -17   1  358.56   20.90
   0 -17  -1  348.87   20.50
   0 -17  -1  362.26   20.00
   0 -17  -1  361.86   19.90
   0 -17  -1  333.07   19.80
   0  17   1  402.76   20.90
   0  17   1  353.56   19.00
   0  17  -1  330.67   19.00
   0  17  -1  364.36   20.70
  -1 -17  -1  326.47   18.10
   1 -17   1  335.87   18.20
   1 -17   1  307.17   19.20
  -1 -17  -1  290.67   18.30
  -1 -17  -1  343.97   18.30
   1 -17   1  320.77   18.20
   1 -17   1  299.57   18.90
  -1 -17  -1  328.87   18.70
  -1 -17  -1  313.07   18.20
   1 -17   1  298.07   17.80
   1  17   1  329.97   18.60
  -1  17  -1  315.27   18.90
  -1  17  -1  316.07   17.30
  -2 -17  -1   -0.50    1.10
  -2 -17  -1   -0.20    1.10
   2 -17   1    2.10    1.30
   2 -17   1   -1.10    0.90
   2 -17   1    0.80    0.80
  -2 -17  -1    2.40    1.20
  -2 -17  -1   -0.20    1.00
  -2 -17  -1    1.20    1.30
   2  17   1   -0.10    1.10
  -2  17  -1    0.70    0.80
  -2  17  -1   -0.60    1.40
  -3 -17  -1    7.10    1.90
  -3 -17  -1    8.40    1.80
   3 -17   1    7.70    1.80
  -3 -17  -1    7.10    1.80
  -3 -17  -1   12.90    2.40
  -3 -17  -1    9.20    1.90
[truncated: 5,302,658 more chars]
